# Supplementary material for: Exon-variant interplay and multi-modal evidence identify endocrine dysregulation in severe psychiatric disorders impacting excitatory neurons
Source: Transl Psychiatry. 2025 Apr 19;15:153. doi: 10.1038/s41398-025-03366-8 (PMC12009313; doi:10.1038/s41398-025-03366-8)
Supplement: Supplementary file 2 — Supplementary Table 1 [file 41398_2025_3366_MOESM2_ESM.xlsx]

## Sheet: Sheet1 - TableS1_demographics
Dataset 1
Diagnosis	N	Age (year)	Sex (M/F)	PMI (h)	pH	RIN	Suicide (Y/N)	CoD (N/NV/V)	PC1	PC2	PC3	PC4
Controls	62	49.33 ± 2.0	49/13	41.89 ± 1.9	6.37 ± 0.03	7.69 ± 0.1	0/62	56/1/5	-8e-5 ± 0.002	-0.0008 ± 0.001	-0.0019 ± 0.002	0.0009 ± 0.002
Cases	107	50.06 ±1.7	74/33	42 ± 1.3	6.36 ± 0.02	7.6 ± 0.08	48/59	39/24/44	-0.0005 ± 0.002	-0.0011 ± 0.001	-9e-5 ± 0.001	-0.0005 ± 0.001
Schizophrenia	68	46.88 ± 2.1	54/14	43.59 ± 1.6	6.31 ± 0.03	7.82 ± 0.1	33/35	30/10/28	0.0002 ± 0.002	-0.0016 ± 0.002	-0.0008 ± 0.002	-0.0004 ± 0.001
Bipolar Disorder (BD)	15	57.61 ± 3.6	8/7	39.57 ± 3.9	6.27 ± 0.04	7.07 ± 0.1	5/10	6/4/5	0.0013 ± 0.005	0.0005 ± 0.003	0.0032 ± 0.003	-0.0038 ± 0.004
Major Depressive Disorder (MDD)	24	54.35 ± 3.7	12/12	38.98 ± 2.9	6.54 ± 0.04	7.42 ± 0.1	21/3	3/10/11	-0.003 ± 0.002	-0.0008 ± 0.003	-6e-5 ± 0.003	0.0009 ± 0.002
Dataset 2a
Group	Sex (M/F)	Age (year)	PMI (h)	RIN	CoD	Ethnicity
Controls	M	60	21.5	7.7	cardiac	European
Controls	F	63	50	6.7	cardiac	European
