# Supplementary material for: Exon-variant interplay and multi-modal evidence identify endocrine dysregulation in severe psychiatric disorders impacting excitatory neurons
Source: Transl Psychiatry. 2025 Apr 19;15:153. doi: 10.1038/s41398-025-03366-8 (PMC12009313; doi:10.1038/s41398-025-03366-8)
Supplement: Supplementary file 3 — Supplementary Table 2i [file 41398_2025_3366_MOESM3_ESM.xlsx]

## Sheet: Sheet1 - TableS2_gene_DEGenes
Supplementary data file S2 (i): Gene-level differentially expressed genes (gene DEGenes) for diagnosis.
Ensembl Gene ID	Location	Gene Symbol	logFC	Average Expression	t-statistic	p-value	FDR estimate	Log-odds Ratio
ENSG00000168259.10	chr17:40128517-40170500	DNAJC7	-0.214606	6.22131	-4.47726	1.43347e-05	0.250097	2.11879
ENSG00000117501.10	chr1:170904622-171033598	MROH9	0.275293	2.72234	4.05652	7.77592e-05	0.678332	0.848489
ENSG00000264364.2	chr17:56160799-56172833	DYNLL2	-0.175914	7.45493	-3.85315	0.000168647	0.716156	0.269126
ENSG00000153234.9	chr2:157181058-157198943	NR4A2	-0.381717	6.26625	-3.76102	0.000237215	0.716156	0.0144422
ENSG00000221963.5	chr22:36044437-36064037	APOL6	0.271377	4.40919	3.74846	0.000248391	0.716156	-0.0198918
ENSG00000100987.10	chr20:25051650-25062824	VSX1	0.163349	5.04677	3.74357	0.000252873	0.716156	-0.0332254
ENSG00000164778.4	chr7:155251088-155257143	EN2	0.273197	5.90189	3.70853	0.000287333	0.716156	-0.128448
ENSG00000074527.7	chr12:96051678-96184531	NTN4	-0.220213	6.61267	-3.60624	0.000415082	0.762458	-0.40223
ENSG00000156968.8	chr16:15489688-15507061	MPV17L	-0.223433	6.12458	-3.51977	0.000563145	0.762458	-0.628802
ENSG00000164404.4	chr5:132196938-132200653	GDF9	0.211478	4.16703	3.49424	0.000615566	0.762458	-0.694816
ENSG00000164659.10	chr7:86506393-86688927	KIAA1324L	-0.177741	6.72446	-3.4249	0.00078202	0.762458	-0.872113
ENSG00000168280.12	chr2:149632813-149883217	KIF5C	-0.117054	10.2978	-3.42426	0.000783739	0.762458	-0.873738
ENSG00000163221.7	chr1:153346203-153348096	S100A12	0.248596	3.64111	3.42124	0.000791902	0.762458	-0.881406
ENSG00000102891.3	chr16:56599042-56602797	MT4	0.231797	6.54135	3.40105	0.000848426	0.762458	-0.932412
ENSG00000197635.5	chr2:162848983-162930920	DPP4	-0.263816	4.11212	-3.4005	0.000850032	0.762458	-0.933811
ENSG00000133048.8	chr1:203148122-203155831	CHI3L1	0.435403	6.49673	3.37358	0.000931441	0.762458	-1.00143
ENSG00000121316.6	chr12:14656642-14721109	PLBD1	0.176129	4.12802	3.36848	0.00094768	0.762458	-1.0142
ENSG00000182326.10	chr12:7150334-7178226	C1S	0.198391	5.24968	3.36446	0.000960661	0.762458	-1.02425
ENSG00000169925.12	chr9:136895481-136933576	BRD3	-0.105756	6.7259	-3.34288	0.0010332	0.762458	-1.07801
ENSG00000082497.7	chr1:210406059-210419956	SERTAD4	-0.168781	5.67052	-3.33446	0.00106286	0.762458	-1.09891
ENSG00000244731.3	chr6:31949811-31952181	C4A	0.373433	6.15139	3.33164	0.00107299	0.762458	-1.10591
ENSG00000042304.6	chr2:228475059-228498017	C2orf83	-0.234462	3.12339	-3.25541	0.00138288	0.762458	-1.29295
ENSG00000070729.9	chr16:57917793-58005007	CNGB1	0.19777	6.18532	3.24854	0.00141457	0.762458	-1.30964
ENSG00000143507.13	chr1:221875019-221915440	DUSP10	-0.212436	5.29036	-3.24665	0.00142338	0.762458	-1.31421
ENSG00000110619.12	chr11:3022170-3078652	CARS	-0.0971774	6.35099	-3.23783	0.0014653	0.762458	-1.33557
ENSG00000196374.5	chr6:27782838-27783239	HIST1H2BM	0.258004	5.36981	3.23515	0.00147825	0.762458	-1.34204
ENSG00000165973.13	chr11:20691129-21597115	NELL1	-0.220305	6.46408	-3.21742	0.00156671	0.762458	-1.3848
ENSG00000170448.7	chr4:47849436-47916146	NFXL1	-0.111025	6.40787	-3.21409	0.00158384	0.762458	-1.39279
ENSG00000196482.12	chr1:216676758-217311056	ESRRG	-0.163735	5.9809	-3.19736	0.00167268	0.762458	-1.43291
ENSG00000067182.3	chr12:6437984-6451141	TNFRSF1A	0.140957	6.15658	3.18904	0.00171856	0.762458	-1.45279
ENSG00000118242.11	chr2:216809237-216878336	MREG	-0.188251	5.47148	-3.18056	0.00176655	0.762458	-1.47302
ENSG00000224389.4	chr6:31991726-32003169	C4B	0.202206	6.20834	3.18042	0.00176734	0.762458	-1.47335
ENSG00000167524.10	chr17:26935160-26941211	SGK494	0.174867	5.82712	3.16569	0.00185366	0.762458	-1.50836
ENSG00000204967.6	chr5:140186682-140197635	PCDHA4	-0.318426	4.72542	-3.15649	0.00190955	0.762458	-1.53017
ENSG00000116670.10	chr1:11734627-11751692	MAD2L2	0.115515	6.48993	3.1465	0.00197201	0.762458	-1.55378
ENSG00000169385.2	chr14:21423650-21424502	RNASE2	0.385996	2.7401	3.13475	0.00204789	0.762458	-1.58147
ENSG00000143546.5	chr1:153362540-153363643	S100A8	0.437579	4.781	3.13366	0.00205507	0.762458	-1.58404
ENSG00000179111.4	chr17:8024042-8027402	HES7	-0.140106	5.38777	-3.12307	0.00212598	0.762458	-1.6089
ENSG00000163220.10	chr1:153330330-153333459	S100A9	0.393966	5.39246	3.11774	0.00216252	0.762458	-1.62139
ENSG00000169738.3	chr17:79993032-79995592	DCXR	0.144185	7.98643	3.11683	0.00216884	0.762458	-1.62353
ENSG00000112293.10	chr6:24424934-24495476	GPLD1	-0.113022	5.88692	-3.11633	0.00217227	0.762458	-1.62469
ENSG00000121966.6	chr2:136871962-136875702	CXCR4	-0.189027	5.52381	-3.10022	0.0022868	0.762458	-1.66232
ENSG00000156049.6	chr9:80038457-80263226	GNA14	0.18796	4.81585	3.09282	0.0023412	0.762458	-1.67954
ENSG00000188313.8	chr3:146232999-146262566	PLSCR1	0.258932	4.28598	3.08949	0.0023661	0.762458	-1.68728
ENSG00000010818.4	chr6:143072926-143158161	HIVEP2	-0.172291	9.08876	-3.08617	0.00239116	0.762458	-1.69499
ENSG00000140563.10	chr15:94774800-95024125	MCTP2	-0.193677	4.13691	-3.08607	0.0023919	0.762458	-1.69522
ENSG00000107249.17	chr9:3824129-4300196	GLIS3	0.149195	5.80907	3.08218	0.00242162	0.762458	-1.70425
ENSG00000155886.7	chr9:19508308-19787001	SLC24A2	-0.224338	9.92088	-3.07974	0.00244034	0.762458	-1.70989
ENSG00000128708.8	chr2:172778927-172848590	HAT1	-0.157193	5.24916	-3.07418	0.00248365	0.762458	-1.72276
ENSG00000056736.5	chr3:53880554-53899768	IL17RB	0.247811	5.84832	3.0636	0.00256811	0.762458	-1.74721
ENSG00000132825.5	chr20:58513416-58515317	PPP1R3D	0.195718	6.239	3.05903	0.00260537	0.762458	-1.75775
ENSG00000003147.13	chr7:8152865-8302377	ICA1	-0.132001	5.68478	-3.05578	0.00263217	0.762458	-1.76523
ENSG00000168306.8	chr3:58490879-58522920	ACOX2	0.146799	4.85109	3.05416	0.00264562	0.762458	-1.76895
ENSG00000164556.7	chr7:38724780-38726670	FAM183B	-0.157717	4.14899	-3.0539	0.0026478	0.762458	-1.76956
ENSG00000066336.7	chr11:47376481-47400194	SPI1	0.256101	6.02866	3.05157	0.00266728	0.762458	-1.77491
ENSG00000122641.9	chr7:41726456-41742685	INHBA	0.186449	4.52856	3.04577	0.00271629	0.762458	-1.78822
ENSG00000175267.10	chr16:22103846-22168272	VWA3A	0.144743	5.12945	3.04445	0.00272757	0.762458	-1.79125
ENSG00000085063.10	chr11:33724214-33757993	CD59	0.17566	7.12075	3.03933	0.00277177	0.762458	-1.80299
ENSG00000100385.9	chr22:37522027-37545910	IL2RB	-0.196823	4.62549	-3.03377	0.00282047	0.762458	-1.81571
ENSG00000124602.5	chr6:40994793-41000817	UNC5CL	0.211639	4.99256	3.03355	0.00282241	0.762458	-1.81621
ENSG00000166228.4	chr10:72642058-72648510	PCBD1	0.174428	6.73938	3.02996	0.00285433	0.762458	-1.82443
ENSG00000071205.7	chr4:148653281-148993907	ARHGAP10	0.129536	5.47434	3.02802	0.00287172	0.762458	-1.82886
ENSG00000102882.7	chr16:30126918-30134431	MAPK3	0.158385	8.89548	3.00861	0.00305094	0.762458	-1.87305
ENSG00000185436.7	chr1:24481495-24514478	IFNLR1	-0.138892	5.42856	-3.00256	0.00310886	0.762458	-1.88676
ENSG00000157193.10	chr1:53711240-53793764	LRP8	-0.125998	7.43235	-3.00079	0.00312597	0.762458	-1.89077
ENSG00000139971.11	chr14:58466514-58764821	C14orf37	-0.142746	6.2537	-2.99994	0.00313428	0.762458	-1.8927
ENSG00000118596.7	chr12:59989891-60176111	SLC16A7	-0.175159	6.69657	-2.98417	0.0032913	0.762458	-1.92834
ENSG00000105656.8	chr19:18553568-18632917	ELL	0.115421	5.75611	2.98181	0.00331537	0.762458	-1.93365
ENSG00000175283.7	chr9:131707877-131709997	DOLK	-0.172821	5.85151	-2.98098	0.00332394	0.762458	-1.93553
ENSG00000198771.6	chr1:167599348-167675447	RCSD1	-0.144954	5.49983	-2.97902	0.00334412	0.762458	-1.93994
ENSG00000165805.5	chr12:88373849-88427981	C12orf50	-0.156376	2.90717	-2.96585	0.00348276	0.762458	-1.96953
ENSG00000008128.18	chr1:1634249-1655934	CDK11A	0.266334	4.03161	2.96349	0.00350807	0.762458	-1.97481
ENSG00000018280.12	chr2:219246919-219261576	SLC11A1	0.15377	5.42262	2.96306	0.00351274	0.762458	-1.97577
ENSG00000197745.1	chr11:62063765-62066526	SCGB1D4	-0.284883	4.65635	-2.96266	0.00351711	0.762458	-1.97668
ENSG00000125869.5	chr20:9494992-9511133	LAMP5	0.268543	7.15912	2.95835	0.00356394	0.762458	-1.98631
ENSG00000163263.6	chr1:154171921-154178923	C1orf189	0.193375	4.22499	2.94348	0.00373037	0.762458	-2.01952
ENSG00000102977.9	chr16:67691476-67694599	ACD	-0.0957517	6.29131	-2.94201	0.00374713	0.762458	-2.02279
ENSG00000204613.6	chr6:30119876-30128559	TRIM10	0.194992	4.53055	2.94126	0.00375572	0.762458	-2.02445
ENSG00000145623.8	chr5:38845916-38945214	OSMR	0.338532	4.74468	2.93978	0.0037728	0.762458	-2.02775
ENSG00000253293.3	chr7:27210918-27219777	HOXA10	0.148323	5.31805	2.9381	0.00379228	0.762458	-2.0315
ENSG00000170820.7	chr2:49189685-49381621	FSHR	-0.179599	3.6166	-2.92751	0.0039169	0.762458	-2.05501
ENSG00000068878.10	chr2:54091261-54197921	PSME4	-0.123432	6.3662	-2.92207	0.00398235	0.762458	-2.06705
ENSG00000153902.9	chr19:35615639-35633307	LGI4	0.141743	6.45422	2.92204	0.00398274	0.762458	-2.06713
ENSG00000213901.6	chr2:220026269-220034706	SLC23A3	-0.133965	4.98399	-2.91506	0.00406818	0.762458	-2.08255
ENSG00000182552.10	chr4:184560791-184580252	RWDD4	-0.151289	3.91175	-2.91187	0.00410783	0.762458	-2.08959
ENSG00000176244.6	chr10:15119581-15130815	ACBD7	0.201743	7.96159	2.90846	0.00415061	0.762458	-2.09712
ENSG00000106069.16	chr7:29164669-29553927	CHN2	-0.172421	5.99071	-2.90074	0.00424885	0.762458	-2.11411
ENSG00000186047.9	chr13:51285650-51418064	DLEU7	0.139399	5.07051	2.89188	0.00436433	0.762458	-2.13357
ENSG00000198075.5	chr2:108994630-109004219	SULT1C4	0.298686	5.08884	2.89063	0.00438081	0.762458	-2.13631
ENSG00000110768.7	chr11:18343851-18388543	GTF2H1	0.171479	5.62266	2.88958	0.00439476	0.762458	-2.13862
ENSG00000198189.6	chr4:88257847-88312421	HSD17B11	-0.222262	6.2288	-2.88806	0.00441495	0.762458	-2.14194
ENSG00000135617.3	chr2:73455161-73460451	PRADC1	0.214293	6.61531	2.88586	0.00444437	0.762458	-2.14676
ENSG00000148826.6	chr10:134598337-134599452	NKX6-2	-0.222745	6.75627	-2.8844	0.0044639	0.762458	-2.14994
ENSG00000167766.14	chr19:53115651-53193744	ZNF83	0.178549	5.63514	2.88325	0.00447943	0.762458	-2.15246
ENSG00000196376.6	chr6:118228427-118638488	SLC35F1	-0.178091	8.76964	-2.88137	0.00450486	0.762458	-2.15657
ENSG00000269058.1	chr19:16589897-16606989	CALR3	0.163242	3.63822	2.88103	0.00450947	0.762458	-2.15731
ENSG00000196136.12	chr14:95078637-95090354	SERPINA3	0.512194	5.25561	2.88052	0.00451642	0.762458	-2.15843
ENSG00000122729.14	chr9:32384656-32454728	ACO1	0.115076	6.05598	2.87009	0.00466048	0.762458	-2.1812
ENSG00000172150.4	chr17:3100955-3101727	OR1A2	-0.330943	3.27583	-2.86809	0.0046886	0.762458	-2.18556
ENSG00000243244.1	chr2:48756600-48825053	STON1	0.189702	4.70829	2.86747	0.00469729	0.762458	-2.1869
ENSG00000103356.11	chr16:23534527-23569063	EARS2	0.106912	6.29954	2.86358	0.0047524	0.762458	-2.19536
ENSG00000184402.10	chr20:60718822-60757492	SS18L1	-0.0899769	6.29035	-2.86326	0.00475696	0.762458	-2.19605
ENSG00000165669.9	chr10:120065704-120101842	FAM204A	-0.167598	4.93878	-2.86312	0.00475895	0.762458	-2.19635
ENSG00000160183.9	chr21:43791982-43816169	TMPRSS3	0.165222	4.38601	2.86269	0.00476511	0.762458	-2.19729
ENSG00000104332.7	chr8:41119973-41166978	SFRP1	-0.186182	5.86075	-2.86127	0.00478552	0.762458	-2.20039
ENSG00000181019.8	chr16:69741043-69760511	NQO1	0.229429	5.59514	2.85883	0.00482059	0.762458	-2.20568
ENSG00000110799.9	chr12:6058048-6233794	VWF	0.185453	5.97746	2.85878	0.00482131	0.762458	-2.20579
ENSG00000115598.5	chr2:102803447-102856371	IL1RL2	-0.12285	4.80201	-2.8566	0.00485293	0.762458	-2.21053
ENSG00000164825.3	chr8:6728156-6735524	DEFB1	-0.241407	3.40297	-2.8562	0.0048587	0.762458	-2.21139
ENSG00000171843.11	chr9:20341775-20622514	MLLT3	0.152336	6.5528	2.85156	0.00492671	0.762458	-2.22146
ENSG00000267795.1	chr16:4838416-4846419	SMIM22	-0.260431	4.35991	-2.85154	0.00492694	0.762458	-2.22149
ENSG00000213639.5	chr2:28974625-29025773	PPP1CB	-0.125963	8.35519	-2.85118	0.0049322	0.762458	-2.22226
ENSG00000162438.7	chr1:15764961-15773479	CTRC	-0.123002	5.42467	-2.85077	0.00493826	0.762458	-2.22315
ENSG00000198502.5	chr6:32485162-32498066	HLA-DRB5	0.402284	3.74702	2.84752	0.00498651	0.763154	-2.23019
ENSG00000197568.9	chr1:70820508-70833509	HHLA3	0.177841	6.3955	2.8391	0.0051134	0.774601	-2.24839
ENSG00000166206.9	chr15:26789101-27184477	GABRB3	0.119697	7.15548	2.83409	0.00519021	0.774601	-2.25918
ENSG00000003402.15	chr2:201980979-202038946	CFLAR	0.11656	4.70313	2.83149	0.00523059	0.774601	-2.26479
ENSG00000173548.8	chr15:75941348-75954623	SNX33	0.154549	5.17597	2.82892	0.00527064	0.774601	-2.27031
ENSG00000250305.4	chr8:12808811-12886853	KIAA1456	-0.129676	5.93519	-2.82812	0.00528329	0.774601	-2.27204
ENSG00000183695.2	chr11:19076157-19082205	MRGPRX2	0.231087	4.56987	2.81967	0.0054174	0.77673	-2.29017
ENSG00000163638.9	chr3:64501377-64673657	ADAMTS9	0.220909	4.86912	2.81936	0.0054224	0.77673	-2.29084
ENSG00000048707.9	chr1:12290133-12571920	VPS13D	-0.0882383	7.45458	-2.81881	0.00543137	0.77673	-2.29204
ENSG00000086544.2	chr19:41223053-41246494	ITPKC	0.145102	6.01142	2.81261	0.00553196	0.784683	-2.3053
ENSG00000198648.6	chr2:168810839-169104563	STK39	-0.118002	8.5991	-2.80928	0.0055867	0.786057	-2.31242
ENSG00000129221.10	chr17:6297033-6338508	AIPL1	0.109037	5.23216	2.80249	0.00570005	0.793952	-2.32694
ENSG00000205867.2	chr11:1618680-1619460	KRTAP5-2	-0.167556	6.45576	-2.79956	0.00574948	0.793952	-2.33318
ENSG00000071994.6	chr6:170884465-170893757	PDCD2	-0.129983	5.8589	-2.7978	0.00577933	0.793952	-2.33692
ENSG00000133640.14	chr12:85430080-85656795	LRRIQ1	0.147439	3.92541	2.79497	0.00582778	0.794354	-2.34295
ENSG00000163702.14	chr3:9958789-9975261	IL17RC	0.0906887	6.48702	2.78357	0.00602651	0.815074	-2.36716
ENSG00000144331.14	chr2:180306758-180726159	ZNF385B	-0.11287	5.83454	-2.77993	0.00609131	0.8175	-2.37488
ENSG00000118402.5	chr6:80624561-80657282	ELOVL4	-0.143485	7.05147	-2.77424	0.00619385	0.819137	-2.38692
ENSG00000134817.9	chr11:57001083-57004774	APLNR	0.324132	6.18279	2.7739	0.0062	0.819137	-2.38764
ENSG00000073712.9	chr14:53324027-53417789	FERMT2	0.17304	6.55745	2.76609	0.00634339	0.819137	-2.40413
ENSG00000160117.10	chr19:17392383-17398286	ANKLE1	-0.0988527	5.93079	-2.76464	0.00637033	0.819137	-2.40719
ENSG00000205669.2	chr14:74077701-74086572	ACOT6	0.190238	4.10034	2.76406	0.00638117	0.819137	-2.40841
ENSG00000007171.12	chr17:26083804-26127548	NOS2	-0.173898	5.60406	-2.75868	0.0064822	0.819137	-2.41974
ENSG00000119725.13	chr14:74353509-74398960	ZNF410	0.131144	5.20232	2.75774	0.00649996	0.819137	-2.42171
ENSG00000163873.5	chr1:37261242-37499734	GRIK3	-0.150452	6.45217	-2.75573	0.00653822	0.819137	-2.42594
ENSG00000069702.6	chr1:92145994-92371507	TGFBR3	0.199209	5.82253	2.75546	0.0065433	0.819137	-2.4265
ENSG00000137941.12	chr1:84331198-84464862	TTLL7	-0.148855	8.00838	-2.75115	0.00662598	0.819137	-2.43555
ENSG00000170381.8	chr7:82994221-83278147	SEMA3E	-0.335124	6.06553	-2.74813	0.00668449	0.819137	-2.44188
ENSG00000161929.10	chr17:5112367-5138127	SCIMP	0.225061	3.71914	2.74727	0.00670116	0.819137	-2.44368
ENSG00000204183.1	chr20:34020848-34020930	GDF5OS	0.226687	3.03383	2.74492	0.00674722	0.819137	-2.44861
ENSG00000140092.10	chr14:92335893-92414229	FBLN5	0.13011	4.86464	2.73641	0.00691603	0.819137	-2.46641
ENSG00000130940.10	chr1:10696799-10856721	CASZ1	0.0873236	5.48019	2.73563	0.00693171	0.819137	-2.46804
ENSG00000018189.8	chr4:71569939-71673152	RUFY3	0.124187	6.6759	2.73356	0.00697336	0.819137	-2.47235
ENSG00000162702.7	chr1:200374208-200379167	ZNF281	-0.100624	6.75332	-2.73298	0.00698505	0.819137	-2.47356
ENSG00000108001.9	chr10:131634150-131762085	EBF3	-0.125607	5.36119	-2.73263	0.00699222	0.819137	-2.4743
ENSG00000100439.6	chr14:23067153-23081215	ABHD4	0.165961	6.58031	2.73113	0.00702261	0.819137	-2.47742
ENSG00000169213.6	chr1:52373630-52456359	RAB3B	-0.2405	7.12057	-2.73016	0.0070425	0.819137	-2.47945
ENSG00000214290.3	chr11:111169443-111179354	COLCA2	0.193674	5.64993	2.72507	0.00714695	0.82578	-2.49005
ENSG00000163479.9	chr1:155979022-155990747	SSR2	0.129617	6.23757	2.71108	0.00744131	0.852331	-2.51908
ENSG00000047457.9	chr3:148880397-148939754	CP	0.329165	3.79905	2.70954	0.00747444	0.852331	-2.52227
ENSG00000115808.7	chr2:37070839-37193720	STRN	-0.111243	7.33815	-2.70502	0.00757239	0.855335	-2.53163
ENSG00000100028.7	chr22:24951512-24970924	SNRPD3	-0.132782	7.39252	-2.7038	0.00759884	0.855335	-2.53414
ENSG00000159197.3	chr21:35736348-35743624	KCNE2	-0.251387	4.3006	-2.69853	0.00771488	0.86283	-2.54503
ENSG00000150773.6	chr11:111934832-111944948	PIH1D2	0.166719	3.14659	2.69537	0.00778501	0.863658	-2.55153
ENSG00000196591.7	chr6:114254309-114292445	HDAC2	-0.11902	5.41419	-2.69375	0.00782129	0.863658	-2.55487
ENSG00000164663.9	chr6:41757920-41863096	USP49	-0.107536	5.2581	-2.68636	0.0079887	0.872777	-2.57008
ENSG00000037757.9	chr19:13875367-13884889	MRI1	-0.125987	5.77679	-2.68376	0.00804826	0.872777	-2.57541
ENSG00000007866.14	chr6:35441560-35464854	TEAD3	0.132272	4.86137	2.68269	0.00807298	0.872777	-2.57761
ENSG00000134323.10	chr2:16080727-16086692	MYCN	-0.135893	5.58291	-2.68135	0.00810397	0.872777	-2.58036
ENSG00000162613.12	chr1:78409761-78444803	FUBP1	0.112869	7.052	2.67298	0.0082998	0.887133	-2.59749
ENSG00000110665.7	chr11:2318048-2323260	C11orf21	-0.165867	5.16801	-2.67099	0.00834699	0.887133	-2.60156
ENSG00000176302.8	chr11:118842360-118851995	FOXR1	-0.149934	4.93482	-2.66877	0.00840008	0.887133	-2.60611
ENSG00000169474.3	chr1:152956567-152958217	SPRR1A	0.170052	5.7217	2.66478	0.00849592	0.887133	-2.61424
ENSG00000102934.5	chr16:57290113-57318631	PLLP	-0.122149	7.28663	-2.66275	0.00854507	0.887133	-2.61838
ENSG00000158258.11	chr3:139654091-140296236	CLSTN2	-0.180592	7.80423	-2.66252	0.00855058	0.887133	-2.61884
ENSG00000133328.3	chr11:63320242-63327665	HRASLS2	0.16094	4.46605	2.66034	0.00860388	0.887133	-2.62329
ENSG00000166866.8	chr12:57422341-57443858	MYO1A	-0.105605	4.80816	-2.6587	0.00864405	0.887133	-2.62663
ENSG00000139133.2	chr12:34175233-34180817	ALG10	0.208334	4.92982	2.65524	0.00872916	0.89063	-2.63366
ENSG00000163449.6	chr2:216946639-216967327	TMEM169	-0.134723	5.94744	-2.64645	0.00894936	0.898128	-2.6515
ENSG00000183287.9	chr18:57098411-57364701	CCBE1	0.159465	5.4508	2.64458	0.00899688	0.898128	-2.6553
ENSG00000071677.1	chr2:238475217-238475729	PRLH	0.169465	5.91821	2.64444	0.00900054	0.898128	-2.65559
ENSG00000165030.3	chr9:94171357-94185989	NFIL3	0.262579	5.42368	2.64412	0.00900856	0.898128	-2.65623
ENSG00000109705.7	chr4:13542537-13546002	NKX3-2	-0.115014	6.13956	-2.63941	0.0091294	0.89846	-2.66577
ENSG00000129450.4	chr19:51628143-51639860	SIGLEC9	0.140111	5.28546	2.63917	0.00913542	0.89846	-2.66624
ENSG00000205364.3	chr16:56666425-56667840	MT1M	0.427576	6.45139	2.63681	0.00919647	0.89846	-2.67101
ENSG00000189403.10	chr13:31032902-31191719	HMGB1	0.161253	5.86333	2.63405	0.00926846	0.89846	-2.67659
ENSG00000163625.11	chr4:85590969-85887543	WDFY3	-0.0749792	8.04051	-2.63318	0.00929109	0.89846	-2.67833
ENSG00000163528.8	chr3:14153680-14166288	CHCHD4	-0.182552	5.64858	-2.63001	0.00937467	0.89846	-2.68474
ENSG00000160712.8	chr1:154377756-154441404	IL6R	0.109156	5.61829	2.62955	0.00938681	0.89846	-2.68567
ENSG00000185885.11	chr11:313551-314337	IFITM1	0.199219	7.97132	2.62787	0.00943121	0.89846	-2.68904
ENSG00000196199.9	chr13:20207798-20247566	MPHOSPH8	0.101198	6.73677	2.62327	0.00955414	0.89846	-2.69831
ENSG00000019991.11	chr7:81328500-81399694	HGF	0.25175	4.23862	2.6203	0.00963406	0.89846	-2.70426
ENSG00000176890.11	chr18:657655-673545	TYMS	-0.196616	5.40739	-2.61994	0.00964376	0.89846	-2.70498
ENSG00000080298.11	chr9:3218367-3525914	RFX3	0.146627	7.01531	2.61795	0.00969802	0.89846	-2.709
ENSG00000182379.9	chr12:57610588-57620146	NXPH4	-0.127767	6.08542	-2.61685	0.00972806	0.89846	-2.71121
ENSG00000150477.10	chr18:34409126-34811913	KIAA1328	0.120609	5.35433	2.61489	0.00978163	0.89846	-2.71513
ENSG00000182836.5	chr5:41307057-41510724	PLCXD3	-0.184614	5.7076	-2.60216	0.0101364	0.89846	-2.74059
ENSG00000151025.9	chr10:25463721-25890372	GPR158	-0.154697	8.06286	-2.6018	0.0101466	0.89846	-2.74131
ENSG00000116830.7	chr1:117602969-117649797	TTF2	0.090868	4.48127	2.6001	0.0101951	0.89846	-2.74471
ENSG00000167286.5	chr11:118209700-118213425	CD3D	0.186968	4.12294	2.59995	0.0101993	0.89846	-2.74501
ENSG00000132541.6	chr8:99114683-99129406	HRSP12	0.190649	6.83889	2.59758	0.0102671	0.89846	-2.74974
ENSG00000196329.6	chr7:150434456-150446870	GIMAP5	0.125093	4.79368	2.59703	0.0102828	0.89846	-2.75083
ENSG00000117143.9	chr1:162531310-162569472	UAP1	-0.146171	6.04936	-2.59608	0.01031	0.89846	-2.75272
ENSG00000111110.7	chr12:63038174-63328883	PPM1H	-0.115861	7.30335	-2.59559	0.0103241	0.89846	-2.75369
ENSG00000141179.9	chr17:53828402-53920167	PCTP	0.115016	5.16369	2.59447	0.0103563	0.89846	-2.75592
ENSG00000167904.10	chr8:56651736-56685908	TMEM68	-0.172736	5.09278	-2.59424	0.0103631	0.89846	-2.75638
ENSG00000100994.7	chr20:25228738-25278345	PYGB	0.141037	8.2334	2.59178	0.0104344	0.89846	-2.76128
ENSG00000240857.1	chr2:18736082-18741890	RDH14	-0.138327	5.98443	-2.59102	0.0104566	0.89846	-2.7628
ENSG00000198626.11	chr1:237205721-237997041	RYR2	-0.10905	8.03767	-2.59054	0.0104705	0.89846	-2.76374
ENSG00000129595.8	chr5:111478154-111755007	EPB41L4A	-0.140176	5.20446	-2.59027	0.0104783	0.89846	-2.76428
ENSG00000000971.11	chr1:196620764-196716614	CFH	0.237882	4.61313	2.58708	0.0105717	0.89846	-2.77061
ENSG00000133321.6	chr11:63304290-63313903	RARRES3	0.207604	4.85142	2.585	0.0106331	0.89846	-2.77474
ENSG00000204595.1	chr19:54135361-54140241	DPRX	-0.170463	4.48627	-2.58405	0.0106615	0.89846	-2.77664
ENSG00000128596.12	chr7:128430849-128462158	CCDC136	-0.0854531	6.2835	-2.58313	0.0106886	0.89846	-2.77846
ENSG00000107614.17	chr10:17184290-17243681	TRDMT1	0.162928	3.68929	2.57666	0.0108826	0.89846	-2.79128
ENSG00000113441.11	chr5:96271108-96372606	LNPEP	-0.105079	7.51426	-2.57617	0.0108974	0.89846	-2.79225
ENSG00000188959.9	chr9:112952309-112970409	C9orf152	-0.145914	3.94957	-2.57351	0.0109778	0.89846	-2.7975
ENSG00000091879.9	chr8:6357252-6420977	ANGPT2	0.198981	4.77971	2.57273	0.0110018	0.89846	-2.79905
ENSG00000112425.9	chr6:145822742-146057132	EPM2A	-0.135568	4.92599	-2.56843	0.0111336	0.89846	-2.80754
ENSG00000109436.7	chr4:141542228-141677662	TBC1D9	-0.126376	7.7871	-2.56663	0.0111891	0.89846	-2.81109
ENSG00000151693.5	chr2:9346933-9545791	ASAP2	-0.125129	7.64485	-2.56413	0.0112666	0.89846	-2.816
ENSG00000130383.6	chr19:5866006-5870534	FUT5	-0.175355	5.67827	-2.56305	0.0113005	0.89846	-2.81814
ENSG00000134765.5	chr18:28709568-28742734	DSC1	-0.202079	4.06719	-2.55937	0.0114157	0.89846	-2.82537
ENSG00000177669.3	chr8:29989216-30002269	MBOAT4	-0.196036	3.88856	-2.55883	0.0114331	0.89846	-2.82645
ENSG00000119614.2	chr14:74706175-74728799	VSX2	0.136678	5.69491	2.55464	0.0115657	0.89846	-2.83466
ENSG00000135175.5	chr7:97614100-97619416	OCM2	-0.378763	4.08893	-2.55405	0.0115847	0.89846	-2.83583
ENSG00000087116.9	chr5:178538239-178772400	ADAMTS2	0.105908	6.43242	2.55156	0.0116644	0.89846	-2.84071
ENSG00000130755.8	chr19:39819065-39826673	GMFG	0.15355	5.58691	2.54766	0.0117902	0.89846	-2.84835
ENSG00000064225.8	chr3:98451129-98540421	ST3GAL6	-0.119965	5.20037	-2.5449	0.0118801	0.89846	-2.85376
ENSG00000183114.6	chr1:20879203-20881530	FAM43B	0.100266	6.83073	2.54337	0.0119304	0.89846	-2.85676
ENSG00000197562.5	chr16:639378-678974	RAB40C	-0.104799	6.58184	-2.54134	0.0119968	0.89846	-2.86071
ENSG00000168209.4	chr10:74033545-74035763	DDIT4	0.213841	5.79532	2.54056	0.0120227	0.89846	-2.86224
ENSG00000005483.15	chr7:104654639-104755264	KMT2E	-0.0952712	8.39912	-2.53667	0.0121517	0.89846	-2.86983
ENSG00000135930.9	chr2:233414898-233448002	EIF4E2	-0.116397	6.7486	-2.53662	0.0121534	0.89846	-2.86994
ENSG00000164066.8	chr4:128544208-128647675	INTU	0.143016	5.25825	2.53286	0.0122793	0.89846	-2.87726
ENSG00000171471.5	chr12:116997061-117014364	MAP1LC3B2	0.125764	5.62057	2.53201	0.0123079	0.89846	-2.87892
ENSG00000100336.13	chr22:36585218-36600872	APOL4	0.196091	4.63856	2.52901	0.0124094	0.89846	-2.88475
ENSG00000180353.6	chr3:121350274-121379768	HCLS1	0.160766	4.48618	2.52401	0.0125804	0.89846	-2.89448
ENSG00000125247.11	chr13:101256332-101327056	TMTC4	-0.148675	6.12984	-2.52371	0.0125905	0.89846	-2.89505
ENSG00000068971.9	chr11:64692229-64701940	PPP2R5B	-0.12161	7.58137	-2.5229	0.0126184	0.89846	-2.89662
ENSG00000010327.6	chr3:52529380-52558491	STAB1	0.0783584	6.0737	2.52275	0.0126239	0.89846	-2.89693
ENSG00000054118.9	chr1:36689892-36770457	THRAP3	-0.123942	7.07058	-2.52093	0.0126867	0.89846	-2.90046
ENSG00000152208.7	chr4:93225262-94694879	GRID2	0.118395	6.33891	2.52035	0.0127068	0.89846	-2.90159
ENSG00000149131.11	chr11:57365019-57382263	SERPING1	0.211932	6.61921	2.51946	0.0127374	0.89846	-2.9033
ENSG00000112902.7	chr5:9035417-9545975	SEMA5A	-0.099161	7.10175	-2.51863	0.0127664	0.89846	-2.90491
ENSG00000175318.7	chr15:72452532-72490116	GRAMD2	0.122902	5.22617	2.51717	0.0128174	0.89846	-2.90774
ENSG00000204352.2	chr9:96080652-96108666	C9orf129	-0.130141	5.97825	-2.51591	0.0128615	0.89846	-2.91018
ENSG00000133639.3	chr12:92536480-92539827	BTG1	0.133834	6.97622	2.51579	0.0128658	0.89846	-2.91042
ENSG00000111962.7	chr6:149068388-149398008	UST	-0.132331	6.04941	-2.51425	0.01292	0.89846	-2.9134
ENSG00000171936.1	chr19:15852331-15853152	OR10H3	-0.24897	3.64359	-2.51395	0.0129304	0.89846	-2.91398
ENSG00000198380.8	chr2:69547260-69614366	GFPT1	-0.109926	7.35288	-2.51383	0.0129348	0.89846	-2.91422
ENSG00000140107.10	chr14:100789692-100796661	SLC25A47	-0.118198	5.92752	-2.51248	0.0129825	0.89846	-2.91683
ENSG00000156804.3	chr8:124510811-124553511	FBXO32	-0.145343	6.78324	-2.51185	0.0130047	0.89846	-2.91804
ENSG00000181577.11	chr6:43968365-43973520	C6orf223	0.116023	4.91356	2.51061	0.0130485	0.89846	-2.92043
ENSG00000158402.14	chr5:137621033-137674004	CDC25C	0.110745	4.0712	2.50834	0.0131294	0.89846	-2.92481
ENSG00000138696.6	chr4:95679134-96079428	BMPR1B	0.204258	5.83227	2.50605	0.0132116	0.89846	-2.92925
ENSG00000157212.14	chr7:154735418-154794788	PAXIP1	-0.0815567	5.75633	-2.50559	0.0132281	0.89846	-2.93013
ENSG00000176697.14	chr11:27676508-27743587	BDNF	-0.139039	5.41722	-2.50141	0.0133789	0.89846	-2.93818
ENSG00000175426.6	chr5:95726580-95768948	PCSK1	-0.235891	7.89704	-2.50135	0.0133814	0.89846	-2.93831
ENSG00000185338.4	chr16:11348459-11350040	SOCS1	-0.125871	6.21717	-2.50008	0.0134276	0.89846	-2.94075
ENSG00000144815.10	chr3:101498077-101546001	NXPE3	-0.123438	6.86567	-2.49995	0.0134324	0.89846	-2.94101
ENSG00000100209.5	chr22:29138020-29153484	HSCB	0.178482	4.9975	2.49952	0.0134481	0.89846	-2.94183
ENSG00000116726.4	chr1:12835058-12837923	PRAMEF12	0.182036	4.08851	2.49593	0.0135796	0.89846	-2.94874
ENSG00000234224.1	chr7:123671075-123673452	TMEM229A	-0.126775	6.01614	-2.49397	0.0136516	0.89846	-2.95249
ENSG00000138759.13	chr4:78978755-79465270	FRAS1	-0.0901114	5.7672	-2.49288	0.0136921	0.89846	-2.95459
ENSG00000129277.9	chr17:34431020-34432983	CCL4	-0.216295	3.27239	-2.49235	0.0137119	0.89846	-2.95561
ENSG00000128573.18	chr7:113726375-114333600	FOXP2	-0.210897	5.26509	-2.48932	0.0138246	0.89846	-2.96142
ENSG00000174792.6	chr4:76481254-76490873	C4orf26	-0.201365	3.31037	-2.48656	0.0139282	0.89846	-2.96671
ENSG00000135775.9	chr1:230778247-230829706	COG2	-0.0981871	5.73756	-2.48554	0.0139665	0.89846	-2.96865
ENSG00000183763.4	chr3:49866125-49893996	TRAIP	0.132293	4.87545	2.48242	0.014085	0.89846	-2.97464
ENSG00000167723.10	chr17:3413886-3461288	TRPV3	-0.10141	5.31578	-2.48029	0.0141662	0.89846	-2.97871
ENSG00000196358.6	chr9:135037740-135119661	NTNG2	-0.0926889	6.80869	-2.47951	0.014196	0.89846	-2.9802
ENSG00000151689.8	chr2:191208216-191236376	INPP1	-0.0976151	6.64786	-2.47793	0.0142567	0.89846	-2.98322
ENSG00000117151.8	chr1:85015503-85040132	CTBS	0.140526	5.19836	2.4778	0.0142616	0.89846	-2.98346
ENSG00000174136.7	chr5:98104429-98134340	RGMB	-0.0982099	5.81758	-2.476	0.0143311	0.89846	-2.98691
ENSG00000102524.7	chr13:108903623-108960361	TNFSF13B	0.166202	4.39437	2.4759	0.0143347	0.89846	-2.98709
ENSG00000189169.6	chr21:46117087-46117956	KRTAP10-12	0.166076	6.52556	2.4752	0.0143618	0.89846	-2.98842
ENSG00000154217.10	chr17:65373721-65693104	PITPNC1	0.142659	7.47845	2.47515	0.0143636	0.89846	-2.98851
ENSG00000162769.8	chr1:213031614-213072617	FLVCR1	-0.122907	5.87281	-2.47497	0.0143708	0.89846	-2.98887
ENSG00000076248.6	chr12:109535389-109548782	UNG	0.119176	6.29127	2.47471	0.0143808	0.89846	-2.98936
ENSG00000181656.6	chr1:101003812-101007388	GPR88	0.120009	6.49497	2.47197	0.0144872	0.89846	-2.99458
ENSG00000134317.13	chr2:10091778-10141424	GRHL1	0.106546	4.83222	2.47013	0.014559	0.89846	-2.99808
ENSG00000075151.15	chr1:21133026-21503341	EIF4G3	-0.0977849	8.53486	-2.46903	0.0146024	0.89846	-3.00018
ENSG00000092847.6	chr1:36335420-36395146	AGO1	-0.0894676	6.82968	-2.46846	0.0146249	0.89846	-3.00128
ENSG00000182968.3	chr13:112721913-112725916	SOX1	-0.132184	5.81488	-2.46768	0.0146556	0.89846	-3.00276
ENSG00000188822.6	chr1:24197179-24285518	CNR2	-0.161235	3.92717	-2.46756	0.0146601	0.89846	-3.00298
ENSG00000177119.11	chr12:45609803-45825996	ANO6	0.163688	5.68361	2.46725	0.0146726	0.89846	-3.00358
ENSG00000175581.9	chr11:73498614-73575605	MRPL48	-0.138967	5.46959	-2.46415	0.0147951	0.89846	-3.00946
ENSG00000117289.7	chr1:145438567-145442599	TXNIP	0.257648	7.24591	2.46255	0.0148588	0.89846	-3.0125
ENSG00000167360.4	chr11:5443401-5444378	OR51Q1	-0.2243	2.12977	-2.46091	0.0149245	0.89846	-3.01562
ENSG00000060140.4	chr12:10771556-10826891	STYK1	0.16196	5.94671	2.45893	0.0150038	0.89846	-3.01937
ENSG00000123364.3	chr12:54332622-54340082	HOXC13	0.134954	4.7111	2.4587	0.0150132	0.89846	-3.01982
ENSG00000119655.4	chr14:74942854-74960187	NPC2	0.133376	7.06761	2.45668	0.0150946	0.89846	-3.02364
ENSG00000012504.9	chr12:100867660-100957981	NR1H4	-0.108037	3.04949	-2.45587	0.0151274	0.89846	-3.02517
ENSG00000116977.14	chr1:236681327-236716235	LGALS8	-0.112927	5.75465	-2.45144	0.0153076	0.89846	-3.03355
ENSG00000162490.6	chr1:11751799-11785859	DRAXIN	0.141098	5.65789	2.44956	0.0153849	0.89846	-3.03711
ENSG00000156411.5	chr14:104378651-104394564	C14orf2	0.207787	6.10112	2.44728	0.0154788	0.89846	-3.04141
ENSG00000108654.7	chr17:62495758-62504338	DDX5	-0.0917623	6.71854	-2.44721	0.015482	0.89846	-3.04155
ENSG00000197594.7	chr6:132129176-132216056	ENPP1	-0.123761	3.57506	-2.44674	0.0155013	0.89846	-3.04243
ENSG00000171476.17	chr4:57514514-57548004	HOPX	0.114252	6.13088	2.4457	0.0155445	0.89846	-3.0444
ENSG00000132330.12	chr2:238969570-239006842	SCLY	0.119104	5.30779	2.44269	0.0156697	0.89846	-3.05007
ENSG00000153560.7	chr3:33429864-33482847	UBP1	-0.100156	7.03067	-2.44245	0.0156798	0.89846	-3.05052
ENSG00000125245.8	chr13:99907027-99913992	GPR18	-0.18161	3.53684	-2.44144	0.015722	0.89846	-3.05242
ENSG00000181767.1	chr11:55872522-55873452	OR8H2	-0.17563	3.09366	-2.44134	0.0157262	0.89846	-3.05261
ENSG00000077063.6	chr7:117350724-117513560	CTTNBP2	-0.0880858	6.63039	-2.44118	0.0157331	0.89846	-3.05292
ENSG00000165023.5	chr9:93372192-93405125	DIRAS2	-0.151366	9.56447	-2.44032	0.0157693	0.89846	-3.05454
ENSG00000171759.4	chr12:103230717-103352051	PAH	-0.138767	4.46742	-2.43865	0.0158394	0.89846	-3.05767
ENSG00000170370.10	chr10:119302020-119309027	EMX2	0.177002	6.83791	2.43848	0.0158469	0.89846	-3.05801
ENSG00000186480.8	chr7:155089548-155101637	INSIG1	-0.139079	6.66624	-2.43682	0.0159169	0.89846	-3.06112
ENSG00000162881.5	chr2:42989664-42991358	OXER1	0.132227	5.66602	2.43219	0.0161145	0.89846	-3.06983
ENSG00000198331.6	chr11:125753789-125770527	HYLS1	-0.172263	3.92959	-2.43171	0.016135	0.89846	-3.07073
ENSG00000181092.5	chr3:186560513-186575330	ADIPOQ	0.141932	4.23048	2.42836	0.0162792	0.89846	-3.07701
ENSG00000153551.9	chr3:32433166-32496227	CMTM7	0.134283	5.65273	2.42731	0.0163248	0.89846	-3.07898
ENSG00000135569.3	chr6:132909816-132910816	TAAR5	-0.159552	4.27507	-2.42675	0.0163489	0.89846	-3.08002
ENSG00000171509.11	chr4:159236494-159574303	RXFP1	-0.247099	6.54112	-2.42657	0.0163568	0.89846	-3.08037
ENSG00000142910.11	chr1:32042122-32053237	TINAGL1	0.120327	5.61411	2.42633	0.0163675	0.89846	-3.08082
ENSG00000113083.8	chr5:121398979-121414024	LOX	0.144071	4.81804	2.42557	0.0164003	0.89846	-3.08224
ENSG00000113361.8	chr5:31193815-31329096	CDH6	-0.142527	6.20189	-2.42475	0.016436	0.89846	-3.08377
ENSG00000130544.7	chr19:7069519-7087935	ZNF557	0.198069	4.73725	2.42345	0.0164929	0.89846	-3.08621
ENSG00000187766.1	chr21:46032030-46032871	KRTAP10-8	0.157926	5.63977	2.42262	0.0165293	0.89846	-3.08777
ENSG00000108219.10	chr10:82213952-82292796	TSPAN14	0.105139	6.44145	2.42207	0.0165532	0.89846	-3.08879
ENSG00000135052.12	chr9:88641084-88715059	GOLM1	0.102949	7.10557	2.42097	0.0166018	0.89846	-3.09085
ENSG00000163393.8	chr1:116519047-116612553	SLC22A15	-0.131724	5.82406	-2.4209	0.0166047	0.89846	-3.09098
ENSG00000161958.6	chr17:7342949-7348097	FGF11	0.122351	5.45263	2.41918	0.0166807	0.89846	-3.0942
ENSG00000132205.6	chr18:2846901-2915475	EMILIN2	0.0906129	5.59876	2.41825	0.0167219	0.89846	-3.09594
ENSG00000156463.13	chr5:145316150-145461233	SH3RF2	0.145319	5.16492	2.41764	0.0167488	0.89846	-3.09707
ENSG00000141759.10	chr18:77731267-77793911	TXNL4A	-0.0984831	6.66791	-2.41728	0.0167646	0.89846	-3.09774
ENSG00000179520.6	chr12:100750649-100814498	SLC17A8	-0.132078	4.04673	-2.41614	0.0168156	0.89846	-3.09988
ENSG00000119608.8	chr14:75319850-75330642	PROX2	-0.144851	3.60769	-2.41536	0.01685	0.89846	-3.10132
ENSG00000113196.2	chr5:153854545-153858063	HAND1	0.136098	5.2542	2.41469	0.0168799	0.89846	-3.10257
ENSG00000205864.1	chr11:1718437-1718942	KRTAP5-6	-0.206782	6.13868	-2.41449	0.0168891	0.89846	-3.10295
ENSG00000115290.5	chr2:165349421-165478331	GRB14	0.221832	5.51214	2.41387	0.0169166	0.89846	-3.1041
ENSG00000167634.8	chr19:55434905-55458873	NLRP7	-0.148991	3.17579	-2.41323	0.0169456	0.89846	-3.1053
ENSG00000159167.7	chr8:23699463-23712161	STC1	0.18048	3.85927	2.40988	0.0170961	0.89846	-3.11154
ENSG00000198959.7	chr20:36756916-36794884	TGM2	0.193502	6.03475	2.40934	0.0171206	0.89846	-3.11254
ENSG00000089050.10	chr20:18467399-18477844	RBBP9	-0.166232	5.39223	-2.40832	0.0171666	0.89846	-3.11443
ENSG00000189410.7	chr1:21046237-21059320	SH2D5	0.0854483	6.72235	2.40829	0.0171681	0.89846	-3.1145
ENSG00000150244.8	chr11:55029716-55038544	TRIM48	-0.269392	2.04424	-2.40786	0.0171877	0.89846	-3.1153
ENSG00000149573.4	chr11:118124223-118135130	MPZL2	0.165185	4.69811	2.40406	0.017361	0.89846	-3.12237
ENSG00000226761.3	chr12:11213964-11214707	TAS2R46	-0.25737	1.99806	-2.40382	0.0173718	0.89846	-3.12281
ENSG00000118520.9	chr6:131894296-131905435	ARG1	0.130262	3.45505	2.40286	0.0174158	0.89846	-3.12459
ENSG00000179097.4	chr3:88039859-88042939	HTR1F	-0.191916	5.50466	-2.40272	0.0174221	0.89846	-3.12484
ENSG00000144837.4	chr3:119316666-119348598	PLA1A	0.140959	4.12927	2.40237	0.0174382	0.89846	-3.12549
ENSG00000204267.9|ENSG00000250264.1	chr6:32789642-32806536|chr6:32789642-32806536	TAP2	0.112082	5.94692	2.40232	0.0174408	0.89846	-3.1256
ENSG00000174970.2	chr11:55735050-55735960	OR10AG1	-0.0966881	1.9173	-2.40084	0.0175089	0.89846	-3.12834
ENSG00000166819.7	chr15:90207729-90222637	PLIN1	0.10921	5.8324	2.4005	0.0175245	0.89846	-3.12897
ENSG00000124159.11	chr20:43922136-43937148	MATN4	-0.100185	6.03235	-2.39918	0.0175854	0.89846	-3.13141
ENSG00000148175.8	chr9:124101372-124132508	STOM	0.187311	7.82161	2.39596	0.0177353	0.89846	-3.13739
ENSG00000196946.5	chr12:8326942-8341127	ZNF705A	-0.229606	2.72687	-2.39387	0.0178331	0.89846	-3.14126
ENSG00000081177.14	chr14:69658253-69709044	EXD2	-0.121145	6.70761	-2.39326	0.0178617	0.89846	-3.14239
ENSG00000157800.13	chr7:140033822-140101014	SLC37A3	-0.110363	6.88545	-2.39308	0.0178699	0.89846	-3.14271
ENSG00000164972.8	chr9:34379021-34397776	C9orf24	0.114061	5.61305	2.38894	0.0180656	0.89846	-3.15037
ENSG00000167311.9	chr11:3659755-3663664	ART5	-0.132885	5.06041	-2.3884	0.0180911	0.89846	-3.15136
ENSG00000221986.2	chr1:109835022-109849675	MYBPHL	0.155179	5.33424	2.38801	0.0181095	0.89846	-3.15208
ENSG00000196455.3	chr3:130397966-130465628	PIK3R4	-0.10234	6.93456	-2.38783	0.0181183	0.89846	-3.15242
ENSG00000131711.10	chr5:71403179-71505212	MAP1B	-0.0939419	11.4002	-2.38663	0.0181752	0.89846	-3.15463
ENSG00000166477.8	chr15:52230253-52263975	LEO1	-0.13826	7.19926	-2.38586	0.018212	0.89846	-3.15605
ENSG00000135916.11	chr2:231729629-231743874	ITM2C	0.108991	9.79038	2.38438	0.018283	0.89846	-3.15879
ENSG00000213822.5	chr19:51981897-51988354	CEACAM18	0.155116	4.13679	2.38394	0.018304	0.89846	-3.15959
ENSG00000183647.6	chr19:58111284-58123915	ZNF530	-0.123645	3.96986	-2.38382	0.0183099	0.89846	-3.15982
ENSG00000173320.5	chr4:184774571-184944599	STOX2	-0.0983058	7.7709	-2.38356	0.0183219	0.89846	-3.16028
ENSG00000114491.9	chr3:124449362-124463996	UMPS	0.14894	4.95548	2.38162	0.0184157	0.89846	-3.16387
ENSG00000230301.3	chr3:97983104-97984097	OR5H6	0.263705	2.65024	2.38141	0.0184257	0.89846	-3.16425
ENSG00000205853.6	chr22:32758969-32777212	RFPL3S	-0.15803	3.81628	-2.38098	0.0184463	0.89846	-3.16504
ENSG00000185518.7	chr15:91643195-91844453	SV2B	-0.118155	9.80838	-2.38075	0.0184576	0.89846	-3.16547
ENSG00000109452.8	chr4:142944799-143768636	INPP4B	0.0809408	5.59482	2.37915	0.0185349	0.89846	-3.16841
ENSG00000176387.6	chr16:67464491-67471329	HSD11B2	0.108091	5.56204	2.37907	0.0185387	0.89846	-3.16855
ENSG00000130595.12	chr11:1940941-1959930	TNNT3	0.129334	5.94801	2.37739	0.0186204	0.899316	-3.17164
ENSG00000144840.4	chr3:120405639-120461944	RABL3	0.114444	6.68606	2.37599	0.018689	0.899316	-3.17423
ENSG00000104921.10	chr19:7753711-7767001	FCER2	0.0945466	5.64299	2.37453	0.0187602	0.899316	-3.1769
ENSG00000170430.9	chr10:131265499-131566268	MGMT	0.127294	5.69164	2.37448	0.0187626	0.899316	-3.17699
ENSG00000196511.9	chr7:144149072-144533329	TPK1	-0.106016	4.86491	-2.3733	0.0188205	0.899621	-3.17915
ENSG00000132911.4	chr5:151771164-151812886	NMUR2	0.183859	3.62761	2.37161	0.0189042	0.90115	-3.18227
ENSG00000197891.7	chr11:64358604-64369804	SLC22A12	-0.101432	5.81166	-2.37015	0.0189763	0.902123	-3.18494
ENSG00000135643.4	chr12:70760067-70828011	KCNMB4	-0.115299	7.8412	-2.36798	0.0190838	0.902242	-3.18891
ENSG00000177535.6	chr1:247614451-247615273	OR2B11	0.199015	5.44122	2.36758	0.0191038	0.902242	-3.18965
ENSG00000109016.13	chr17:21030322-21096526	DHRS7B	-0.0924066	6.35278	-2.3659	0.0191878	0.902242	-3.19273
ENSG00000225950.3	chr19:49564465-49568316	NTF4	0.18477	4.98979	2.36042	0.0194636	0.902242	-3.20275
ENSG00000176928.4	chr5:74323439-74326647	GCNT4	-0.179852	6.31196	-2.35993	0.0194886	0.902242	-3.20365
ENSG00000170348.4	chr14:75599302-75643327	TMED10	0.118468	8.19989	2.35973	0.0194986	0.902242	-3.20401
ENSG00000182083.6	chr2:240968986-240969871	OR6B2	0.20183	4.24808	2.35868	0.0195519	0.902242	-3.20592
ENSG00000086232.8	chr7:6062164-6098806	EIF2AK1	-0.122355	8.11713	-2.35857	0.0195575	0.902242	-3.20613
ENSG00000161055.3	chr5:180017105-180018540	SCGB3A1	0.135585	6.50276	2.35702	0.0196366	0.902242	-3.20896
ENSG00000242221.4	chr19:43568427-43586793	PSG2	-0.145389	3.01843	-2.35423	0.0197793	0.902242	-3.21404
ENSG00000021645.13	chr14:78708877-80330441	NRXN3	-0.116759	8.82366	-2.3533	0.0198272	0.902242	-3.21574
ENSG00000166451.9	chr16:81040113-81066587	CENPN	-0.16145	5.13806	-2.35114	0.0199389	0.902242	-3.21968
ENSG00000088881.16	chr20:2673557-2740685	EBF4	-0.0753202	6.35579	-2.34908	0.0200455	0.902242	-3.22342
ENSG00000047188.11	chr5:112849404-112930977	YTHDC2	-0.0845892	6.76181	-2.34628	0.0201915	0.902242	-3.22851
ENSG00000197705.5	chr18:30253128-30352962	KLHL14	-0.137755	5.20626	-2.34556	0.0202294	0.902242	-3.22982
ENSG00000178425.9	chr6:116422009-116570125	NT5DC1	-0.141654	5.40816	-2.34483	0.0202676	0.902242	-3.23114
ENSG00000138663.4	chr4:83955976-83996928	COPS4	-0.148679	6.17883	-2.3446	0.0202796	0.902242	-3.23155
ENSG00000101695.4	chr18:29598398-29652860	RNF125	-0.197317	3.6252	-2.34382	0.0203205	0.902242	-3.23297
ENSG00000186188.6	chr10:95326440-95364040	FFAR4	0.147759	4.90428	2.34212	0.0204101	0.902242	-3.23605
ENSG00000134871.13	chr13:110959634-111165349	COL4A2	0.0712233	6.13297	2.34149	0.0204435	0.902242	-3.2372
ENSG00000096433.6	chr6:33588177-33664254	ITPR3	0.0621429	5.55183	2.34143	0.0204469	0.902242	-3.23731
ENSG00000140386.8	chr15:76640558-77197774	SCAPER	0.0841305	6.64566	2.34079	0.0204803	0.902242	-3.23846
ENSG00000133110.10	chr13:38136819-38172900	POSTN	-0.148117	3.65027	-2.3404	0.0205013	0.902242	-3.23918
ENSG00000138109.9	chr10:96698447-96749133	CYP2C9	-0.181193	3.83337	-2.33981	0.0205327	0.902242	-3.24025
ENSG00000182568.12	chr3:18386916-18487061	SATB1	-0.123196	8.03314	-2.338	0.0206288	0.902242	-3.24352
ENSG00000188580.9	chr6:124125238-125144973	NKAIN2	-0.123624	8.04995	-2.33656	0.0207058	0.902242	-3.24613
ENSG00000085978.17	chr2:234160291-234204278	ATG16L1	-0.116407	6.23355	-2.33636	0.0207164	0.902242	-3.24649
ENSG00000132680.6	chr1:155882901-155904205	KIAA0907	0.108314	6.16062	2.33613	0.0207289	0.902242	-3.24691
ENSG00000177556.7	chr5:151122026-151152067	ATOX1	0.0968527	5.67706	2.3345	0.020816	0.902242	-3.24985
ENSG00000204193.6	chr9:113065659-113100148	TXNDC8	-0.184368	2.94544	-2.3328	0.0209075	0.902242	-3.25292
ENSG00000133107.10	chr13:38210747-38444489	TRPC4	0.116	4.89466	2.33242	0.0209284	0.902242	-3.25362
ENSG00000133665.8	chr10:82112210-82127829	DYDC2	0.142837	3.98406	2.33195	0.0209535	0.902242	-3.25446
ENSG00000165501.12	chr14:50065267-50081359	LRR1	-0.16188	3.6513	-2.33189	0.0209571	0.902242	-3.25458
ENSG00000100341.7	chr22:44276016-44287823	PNPLA5	-0.109828	5.54543	-2.33163	0.0209709	0.902242	-3.25504
ENSG00000137033.7	chr9:6215816-6257905	IL33	0.265989	4.54178	2.32912	0.0211069	0.902242	-3.25957
ENSG00000104689.5	chr8:23047746-23082639	TNFRSF10A	0.151373	4.3204	2.32829	0.0211521	0.902242	-3.26106
ENSG00000138207.8	chr10:95351469-95361468	RBP4	0.127291	6.64448	2.32707	0.0212188	0.902242	-3.26327
ENSG00000160679.8	chr1:153606536-153618267	CHTOP	-0.10417	6.55957	-2.32685	0.0212308	0.902242	-3.26366
ENSG00000156395.8	chr10:106400873-107024579	SORCS3	-0.106322	6.60689	-2.32682	0.0212324	0.902242	-3.26372
ENSG00000105610.4	chr19:12995257-12998017	KLF1	-0.104735	6.3919	-2.32618	0.0212678	0.902242	-3.26488
ENSG00000078399.11	chr7:27202110-27210097	HOXA9	0.143611	4.56275	2.32367	0.0214054	0.902242	-3.26939
ENSG00000205279.4	chr5:126984839-126993944	CTXN3	0.213957	6.32769	2.32331	0.0214251	0.902242	-3.27004
ENSG00000077327.11	chr10:22634413-22743153	SPAG6	-0.191434	4.46337	-2.32262	0.0214634	0.902242	-3.27129
ENSG00000095713.9	chr10:99624760-99790561	CRTAC1	-0.123531	6.91769	-2.32208	0.021493	0.902242	-3.27225
ENSG00000082701.10	chr3:119540225-119812729	GSK3B	-0.134032	8.92029	-2.32196	0.0214995	0.902242	-3.27247
ENSG00000113369.4	chr5:90664627-90679137	ARRDC3	0.185753	6.58566	2.32186	0.0215052	0.902242	-3.27265
ENSG00000138685.8	chr4:123747876-123817665	FGF2	0.20025	6.71725	2.32169	0.0215145	0.902242	-3.27295
ENSG00000109790.12	chr4:39046527-39128609	KLHL5	-0.147909	6.67869	-2.31926	0.0216493	0.902242	-3.27732
ENSG00000185009.8	chr10:75881535-75910798	AP3M1	0.104793	6.56373	2.31908	0.0216595	0.902242	-3.27765
ENSG00000183779.5	chr8:37553156-37557529	ZNF703	0.0790387	7.0486	2.31865	0.0216835	0.902242	-3.27842
ENSG00000185730.3	chr8:144372849-144380466	ZNF696	0.0901837	5.66984	2.31786	0.0217276	0.902242	-3.27985
ENSG00000166326.5	chr11:35684415-35830771	TRIM44	-0.12412	8.17242	-2.31749	0.0217481	0.902242	-3.2805
ENSG00000138294.9	chr10:51555733-51562497	MSMB	-0.170516	2.7647	-2.31646	0.0218056	0.902242	-3.28235
ENSG00000151388.6	chr5:33523663-33892286	ADAMTS12	0.100964	4.68195	2.31636	0.0218113	0.902242	-3.28254
ENSG00000198099.4	chr4:100044286-100065609	ADH4	-0.125892	3.47129	-2.31555	0.0218567	0.902242	-3.28399
ENSG00000113812.9	chr3:53901481-53916273	ACTR8	-0.104312	6.50483	-2.31411	0.0219378	0.902242	-3.28658
ENSG00000162882.10	chr2:42994241-43019723	HAAO	0.105882	5.75704	2.3136	0.0219664	0.902242	-3.28749
ENSG00000158220.9	chr3:138153472-138198636	ESYT3	0.0814018	5.23428	2.31339	0.0219782	0.902242	-3.28786
ENSG00000162814.6	chr1:217804585-218045003	SPATA17	0.121478	3.32158	2.31013	0.0221627	0.907682	-3.29371
ENSG00000213658.6	chr16:28996159-29002066	LAT	0.0729406	6.11702	2.30832	0.0222656	0.908307	-3.29695
ENSG00000125257.9	chr13:95672813-95953647	ABCC4	0.107272	4.79829	2.30803	0.0222821	0.908307	-3.29746
ENSG00000111700.8	chr12:20963670-21069925	SLCO1B3	-0.0994802	2.40703	-2.30372	0.0225295	0.910527	-3.30518
ENSG00000129480.8	chr14:31915411-31926669	DTD2	-0.178417	6.60248	-2.30286	0.0225786	0.910527	-3.3067
ENSG00000196119.5	chr11:124439967-124441231	OR8A1	0.135244	4.16012	2.30157	0.0226533	0.910527	-3.309
ENSG00000221995.4	chr17:27402158-27405537	TIAF1	-0.150702	5.8907	-2.29924	0.0227885	0.910527	-3.31316
ENSG00000162496.4	chr1:12627976-12677790	DHRS3	0.110244	6.33928	2.29911	0.0227965	0.910527	-3.3134
ENSG00000188707.4	chr7:150026940-150029495	ZBED6CL	0.110165	5.75126	2.29901	0.022802	0.910527	-3.31357
ENSG00000134291.7	chr12:48357260-48362607	TMEM106C	0.120473	6.3747	2.2978	0.0228725	0.910527	-3.31573
ENSG00000178522.10	chr4:71458042-71472911	AMBN	-0.132845	2.96393	-2.29726	0.0229043	0.910527	-3.3167
ENSG00000002549.8	chr4:17578945-17609571	LAP3	0.0970947	7.03643	2.29611	0.0229712	0.910527	-3.31874
ENSG00000183715.9	chr11:132285185-133402662	OPCML	-0.094537	8.18563	-2.29345	0.0231278	0.910527	-3.32348
ENSG00000165312.5	chr10:23728212-23731282	OTUD1	-0.12134	6.29023	-2.29181	0.0232248	0.910527	-3.3264
ENSG00000172927.3	chr11:69061612-69182415	MYEOV	-0.157526	3.71504	-2.29154	0.0232408	0.910527	-3.32688
ENSG00000140932.5	chr16:66613362-66622146	CMTM2	-0.153805	5.37881	-2.29131	0.023254	0.910527	-3.32728
ENSG00000105374.5	chr19:51874942-51875939	NKG7	-0.137707	5.50716	-2.28957	0.0233575	0.910527	-3.33038
ENSG00000196171.2	chr1:158669498-158670503	OR6K2	0.167604	2.24952	2.28941	0.023367	0.910527	-3.33066
ENSG00000197841.10	chr19:35225047-35233770	ZNF181	0.168105	6.63521	2.28928	0.023375	0.910527	-3.3309
ENSG00000213626.7	chr2:30454428-30482884	LBH	-0.0997331	6.34678	-2.28882	0.0234022	0.910527	-3.33171
ENSG00000175482.4	chr11:67118557-67124474	POLD4	0.0867137	5.62317	2.28879	0.0234037	0.910527	-3.33175
ENSG00000204149.5	chr10:51748121-51770254	AGAP6	-0.281093	3.59347	-2.28879	0.023404	0.910527	-3.33176
ENSG00000187720.10	chr15:71433808-72075700	THSD4	0.134425	5.23295	2.28873	0.0234073	0.910527	-3.33186
ENSG00000124575.5	chr6:26234537-26235207	HIST1H1D	0.215899	5.86204	2.28763	0.0234734	0.910527	-3.33383
ENSG00000184486.7	chr6:99282678-99286960	POU3F2	-0.0892163	7.18874	-2.28619	0.0235595	0.910527	-3.33638
ENSG00000110092.3	chr11:69455898-69469181	CCND1	-0.101559	7.04775	-2.28595	0.0235737	0.910527	-3.3368
ENSG00000215883.5	chr1:54636725-54665743	CYB5RL	0.113559	5.31597	2.28569	0.0235891	0.910527	-3.33726
ENSG00000105639.14	chr19:17935875-17958834	JAK3	0.0921455	5.65554	2.2846	0.0236547	0.911045	-3.33919
ENSG00000175354.14	chr18:12785602-12884311	PTPN2	0.106027	5.29548	2.28061	0.0238956	0.912323	-3.34626
ENSG00000140022.5	chr14:81727027-81902874	STON2	0.176309	6.52649	2.28035	0.0239116	0.912323	-3.34672
ENSG00000181751.5	chr5:102594426-102614334	C5orf30	-0.121531	6.87433	-2.27962	0.023956	0.912323	-3.34802
ENSG00000240891.2	chr3:111393543-111565207	PLCXD2	0.102398	5.6999	2.27677	0.0241293	0.912323	-3.35304
ENSG00000267179.1	chr19:12075872-12090031	ZNF763	0.22213	4.38957	2.27491	0.0242438	0.912323	-3.35634
ENSG00000168028.9	chr3:39448025-39453998	RPSA	-0.123533	5.19167	-2.27434	0.0242785	0.912323	-3.35734
ENSG00000136881.7	chr9:104123098-104133734	BAAT	-0.167725	4.26626	-2.27096	0.0244875	0.912323	-3.36331
ENSG00000163464.7	chr2:219027591-219031716	CXCR1	0.15592	4.04011	2.27086	0.0244933	0.912323	-3.36347
ENSG00000203666.8	chr1:245133215-245290194	EFCAB2	-0.108761	5.16686	-2.27064	0.0245069	0.912323	-3.36386
ENSG00000034713.3	chr16:75600261-75611714	GABARAPL2	0.118643	8.7385	2.27039	0.0245224	0.912323	-3.3643
ENSG00000184012.7	chr21:42836831-42902977	TMPRSS2	-0.104961	4.4634	-2.26919	0.0245973	0.912323	-3.36642
ENSG00000113971.14	chr3:132399505-132441262	NPHP3	0.11066	5.15417	2.26851	0.0246392	0.912323	-3.36761
ENSG00000167434.5	chr17:58227318-58236896	CA4	-0.145732	5.98987	-2.26841	0.0246458	0.912323	-3.3678
ENSG00000140320.7	chr15:40731953-40759845	BAHD1	0.0953503	6.65645	2.26743	0.0247068	0.912323	-3.36952
ENSG00000104213.8	chr8:17434201-17501560	PDGFRL	0.151861	5.38966	2.26722	0.0247201	0.912323	-3.36989
ENSG00000167094.11	chr9:130478347-130493835	TTC16	-0.104851	5.46266	-2.26691	0.0247395	0.912323	-3.37044
ENSG00000156858.7	chr16:30662089-30667731	PRR14	0.0673402	7.05993	2.26552	0.0248262	0.912323	-3.37288
ENSG00000143153.8	chr1:169075599-169101853	ATP1B1	-0.11446	10.9249	-2.26461	0.0248833	0.912323	-3.37447
ENSG00000179071.3	chr11:85394957-85397289	CCDC89	-0.190715	3.30935	-2.26298	0.0249865	0.912323	-3.37735
ENSG00000197312.7	chr1:15943976-15995350	DDI2	-0.0894015	6.31176	-2.26294	0.0249889	0.912323	-3.37742
ENSG00000169136.4	chr19:50432113-50437073	ATF5	-0.112925	5.24844	-2.26214	0.0250393	0.912323	-3.37882
ENSG00000186509.3	chr11:57791429-57947845	OR9Q1	-0.190655	2.65238	-2.26212	0.0250402	0.912323	-3.37885
ENSG00000198633.6	chr19:52932457-52955466	ZNF534	0.158555	4.94274	2.26203	0.025046	0.912323	-3.37901
ENSG00000137440.3	chr4:15937317-15940343	FGFBP1	0.136061	4.82936	2.26175	0.0250641	0.912323	-3.37951
ENSG00000170852.6	chr7:32907886-32933555	KBTBD2	-0.117518	6.38126	-2.26173	0.0250654	0.912323	-3.37955
ENSG00000204711.4	chr9:72435723-72521103	C9orf135	-0.127096	2.64919	-2.26088	0.025119	0.912323	-3.38103
ENSG00000197697.3	chr6:26184024-26184443	HIST1H2BE	-0.508912	3.04964	-2.26039	0.0251502	0.912323	-3.3819
ENSG00000185681.8	chr9:124922194-124962334	MORN5	0.11876	3.9662	2.26036	0.025152	0.912323	-3.38195
ENSG00000179750.11	chr22:39378346-39388735	APOBEC3B	0.184836	3.07256	2.25826	0.0252855	0.914543	-3.38563
ENSG00000120798.12	chr12:95414033-95467367	NR2C1	-0.11866	4.70651	-2.25775	0.0253181	0.914543	-3.38653
ENSG00000132470.9	chr17:73717452-73753807	ITGB4	0.143247	6.6594	2.25528	0.0254761	0.918351	-3.39086
ENSG00000197403.2	chr1:158735541-158736413	OR6N1	0.148511	3.17704	2.2532	0.0256097	0.920174	-3.39449
ENSG00000169214.2	chr1:247875136-247876117	OR6F1	0.174723	4.8714	2.2524	0.0256615	0.920174	-3.3959
ENSG00000085552.12	chr1:159896915-159915393	IGSF9	0.0900585	6.10225	2.25174	0.0257043	0.920174	-3.39706
ENSG00000163131.6	chr1:150702692-150738310	CTSS	0.154074	4.37688	2.24856	0.0259105	0.920174	-3.40261
ENSG00000188641.8	chr1:97771802-98263303	DPYD	-0.179185	3.28436	-2.24794	0.0259507	0.920174	-3.40369
ENSG00000160213.5	chr21:45192587-45196257	CSTB	0.134616	6.30402	2.24608	0.0260724	0.920174	-3.40694
ENSG00000100219.12	chr22:29190562-29196551	XBP1	0.136452	6.82985	2.24278	0.0262892	0.920174	-3.41269
ENSG00000111832.8	chr6:116892568-116918248	RWDD1	-0.117372	6.96417	-2.24268	0.0262957	0.920174	-3.41287
ENSG00000109255.7	chr4:56461465-56502822	NMU	-0.155333	5.01914	-2.24216	0.0263298	0.920174	-3.41377
ENSG00000239672.3	chr17:49231263-49239629	NME1	-0.197482	5.02015	-2.24205	0.026337	0.920174	-3.41396
ENSG00000169432.10	chr2:167051962-167232285	SCN9A	0.126231	4.17635	2.24108	0.0264012	0.920174	-3.41565
ENSG00000116685.11	chr1:11979778-11986483	KIAA2013	-0.110904	6.22272	-2.24009	0.0264669	0.920174	-3.41737
ENSG00000196226.2	chr6:26043474-26043849	HIST1H2BB	0.251557	2.21647	2.23965	0.026496	0.920174	-3.41814
ENSG00000168724.10	chr5:34929704-34958229	DNAJC21	-0.108375	6.29468	-2.239	0.0265396	0.920174	-3.41928
ENSG00000110777.7	chr11:111223142-111305916	POU2AF1	0.0890131	4.00674	2.23861	0.0265656	0.920174	-3.41996
ENSG00000053702.10	chr12:2934628-2944243	NRIP2	-0.164647	5.86542	-2.2385	0.0265728	0.920174	-3.42015
ENSG00000213799.6	chr19:53836980-53858101	ZNF845	-0.221623	3.36495	-2.23838	0.0265806	0.920174	-3.42035
ENSG00000198408.9	chr10:103544229-103578407	MGEA5	0.0881729	7.89687	2.23727	0.0266546	0.920174	-3.42228
ENSG00000112146.12	chr6:52919431-52965410	FBXO9	-0.125196	6.39385	-2.23704	0.02667	0.920174	-3.42268
ENSG00000164438.5	chr5:170736183-170739076	TLX3	0.10277	5.22729	2.23679	0.0266863	0.920174	-3.42311
ENSG00000138688.11	chr4:123073528-123283840	KIAA1109	-0.082071	8.46052	-2.23653	0.026704	0.920174	-3.42357
ENSG00000135249.3	chr7:105172560-105208113	RINT1	-0.10997	6.05391	-2.23635	0.0267158	0.920174	-3.42387
ENSG00000152377.8	chr5:136312461-136835004	SPOCK1	-0.140417	8.61602	-2.23566	0.0267622	0.920174	-3.42508
ENSG00000196126.6	chr6:32546582-32557592	HLA-DRB1	0.37424	5.37263	2.23521	0.0267925	0.920174	-3.42586
ENSG00000198558.2	chr6:27840936-27841288	HIST1H4L	0.279135	3.96477	2.23162	0.0270342	0.920528	-3.4321
ENSG00000019102.7	chr11:124617371-124622029	VSIG2	0.102152	5.19581	2.23145	0.0270452	0.920528	-3.43238
ENSG00000150433.5	chr11:124966602-124981583	TMEM218	0.125227	3.99384	2.23118	0.0270635	0.920528	-3.43285
ENSG00000159403.11	chr12:7187547-7245130	C1R	0.113645	5.22471	2.22868	0.027233	0.920528	-3.43718
ENSG00000166347.14	chr18:71920626-71959183	CYB5A	0.154263	4.73169	2.22859	0.0272392	0.920528	-3.43734
ENSG00000169439.7	chr8:97505890-97623906	SDC2	0.14128	6.61348	2.22827	0.0272607	0.920528	-3.43789
ENSG00000167721.6	chr17:2226628-2240411	TSR1	-0.0868315	6.60879	-2.22688	0.0273561	0.920528	-3.44031
ENSG00000144339.7	chr2:192813759-193060313	TMEFF2	-0.119242	7.7439	-2.22597	0.0274177	0.920528	-3.44187
ENSG00000182782.7	chr12:123185906-123187878	HCAR2	-0.173632	5.3566	-2.22579	0.0274306	0.920528	-3.4422
ENSG00000158417.6	chr2:99953801-100017708	EIF5B	-0.10722	6.86812	-2.22547	0.0274523	0.920528	-3.44275
ENSG00000054267.16	chr1:235330473-235491519	ARID4B	-0.0872072	6.83812	-2.22298	0.0276231	0.920528	-3.44705
ENSG00000162782.11	chr1:179560718-179660239	TDRD5	0.145167	4.2897	2.22243	0.0276608	0.920528	-3.44799
ENSG00000172116.17	chr2:87042495-87089070	CD8B	-0.146772	2.73058	-2.22234	0.0276673	0.920528	-3.44815
ENSG00000151893.10	chr10:120433699-120514734	CACUL1	0.105323	6.33742	2.22138	0.0277336	0.920528	-3.44981
ENSG00000164695.4	chr8:82644686-82671617	CHMP4C	-0.143589	4.76007	-2.21804	0.0279648	0.920528	-3.45557
ENSG00000197322.1	chr17:32901539-32906364	C17orf102	0.128855	5.2406	2.21747	0.0280047	0.920528	-3.45656
ENSG00000038002.4	chr4:178352002-178363571	AGA	-0.156264	5.48812	-2.21604	0.0281042	0.920528	-3.45902
ENSG00000259803.2	chr16:89262279-89268072	SLC22A31	0.0927987	5.54222	2.216	0.0281074	0.920528	-3.4591
ENSG00000164109.9	chr4:120977054-120988192	MAD2L1	-0.123012	4.08354	-2.21491	0.0281833	0.920528	-3.46096
ENSG00000105948.9	chr7:138818519-138876090	TTC26	0.101032	4.24757	2.21458	0.0282068	0.920528	-3.46154
ENSG00000125414.14	chr17:10424473-10452986	MYH2	-0.0887271	3.45037	-2.21358	0.0282773	0.920528	-3.46327
ENSG00000136014.7	chr12:95910896-95945175	USP44	-0.117401	3.59049	-2.21286	0.0283275	0.920528	-3.4645
ENSG00000146192.10	chr6:36973469-36996700	FGD2	0.0785269	5.21889	2.21239	0.0283604	0.920528	-3.4653
ENSG00000112299.7	chr6:133002755-133035174	VNN1	0.134144	3.63411	2.21173	0.0284073	0.920528	-3.46645
ENSG00000054523.12	chr1:10270853-10440395	KIF1B	-0.0785886	9.61973	-2.21158	0.0284176	0.920528	-3.4667
ENSG00000187672.8	chr3:55542454-56502395	ERC2	-0.090517	7.62992	-2.21151	0.0284229	0.920528	-3.46683
ENSG00000164144.10	chr4:153701094-153833487	ARFIP1	0.121866	5.74265	2.20895	0.0286038	0.920528	-3.47122
ENSG00000178202.8	chr11:108343194-108368976	KDELC2	0.129474	4.74069	2.20892	0.0286061	0.920528	-3.47128
ENSG00000135046.9	chr9:75766696-75785150	ANXA1	0.214076	4.67948	2.20748	0.0287085	0.920528	-3.47375
ENSG00000124578.4	chr6:26246849-26247338	HIST1H4G	-0.161188	3.11665	-2.20731	0.0287203	0.920528	-3.47404
ENSG00000101405.3	chr20:3052266-3053103	OXT	0.0934038	6.43025	2.20689	0.0287504	0.920528	-3.47476
ENSG00000136937.8	chr9:100395566-100435979	NCBP1	0.0985108	6.33429	2.20602	0.0288123	0.920528	-3.47625
ENSG00000153767.5	chr3:120461530-120501715	GTF2E1	-0.13255	5.50972	-2.20576	0.0288311	0.920528	-3.4767
ENSG00000139155.4	chr12:20848404-20906271	SLCO1C1	0.315239	5.99575	2.20351	0.0289923	0.920528	-3.48056
ENSG00000119318.8	chr9:110045451-110094440	RAD23B	-0.136203	6.84511	-2.20251	0.0290637	0.920528	-3.48227
ENSG00000162753.10	chr1:173469793-173572214	SLC9C2	0.083347	2.61641	2.2025	0.0290647	0.920528	-3.48229
ENSG00000095951.12	chr6:12012654-12165170	HIVEP1	-0.0850031	7.77525	-2.20104	0.02917	0.920528	-3.48479
ENSG00000128510.6	chr7:129932993-129964013	CPA4	0.0989155	4.20613	2.20009	0.0292385	0.920528	-3.48642
ENSG00000103319.7	chr16:22217637-22298334	EEF2K	0.0868566	6.25342	2.1997	0.0292665	0.920528	-3.48708
ENSG00000254585.1	chr15:23888814-23891871	MAGEL2	-0.137542	4.82512	-2.19948	0.0292827	0.920528	-3.48746
ENSG00000175322.7	chr18:14071162-14132442	ZNF519	0.143184	4.72292	2.19934	0.0292928	0.920528	-3.4877
ENSG00000043355.6	chr13:100634098-100638590	ZIC2	0.0892615	6.46668	2.198	0.0293903	0.920528	-3.49
ENSG00000081803.11	chr7:121958518-122526693	CADPS2	-0.143929	7.29627	-2.1975	0.0294262	0.920528	-3.49084
ENSG00000206104.2	chr21:32015218-32015394	KRTAP20-3	0.139078	3.91573	2.19565	0.0295614	0.920528	-3.49401
ENSG00000050730.11	chr4:122053111-122137647	TNIP3	-0.138155	3.5358	-2.19551	0.0295716	0.920528	-3.49425
ENSG00000079112.5	chr8:95139572-95220795	CDH17	-0.116746	3.62383	-2.19515	0.0295978	0.920528	-3.49486
ENSG00000114030.8	chr3:122140843-122233791	KPNA1	-0.0803319	6.91872	-2.19206	0.0298243	0.920528	-3.50014
ENSG00000119547.5	chr18:55102939-55158495	ONECUT2	-0.137572	5.37366	-2.19191	0.0298354	0.920528	-3.50039
ENSG00000181867.1	chr5:121187914-121188524	FTMT	-0.202943	3.29049	-2.19166	0.029854	0.920528	-3.50082
ENSG00000152192.6	chr13:79172764-79177689	POU4F1	-0.106091	5.66097	-2.19146	0.029869	0.920528	-3.50117
ENSG00000164600.4	chr7:31377211-31380480	NEUROD6	-0.194361	8.7267	-2.19035	0.0299507	0.920528	-3.50306
ENSG00000173088.8	chr10:97667279-97698458	C10orf131	-0.147195	2.20441	-2.18808	0.0301184	0.920528	-3.50692
ENSG00000039560.9	chr5:34656460-34832587	RAI14	-0.108773	5.24645	-2.18779	0.0301402	0.920528	-3.50742
ENSG00000123610.3	chr2:152214040-152236509	TNFAIP6	-0.17658	4.61078	-2.18588	0.0302824	0.920528	-3.51067
ENSG00000197763.8	chr3:126327984-126373981	TXNRD3	-0.114554	5.13406	-2.1857	0.0302958	0.920528	-3.51098
ENSG00000110328.5	chr11:11292464-11643526	GALNT18	0.106474	6.31705	2.18537	0.0303206	0.920528	-3.51154
ENSG00000139354.6	chr12:100967491-101022017	GAS2L3	-0.122989	3.78022	-2.1849	0.0303554	0.920528	-3.51233
ENSG00000142875.15	chr1:84543822-84703908	PRKACB	-0.0704561	7.56223	-2.18394	0.0304271	0.920528	-3.51396
ENSG00000256436.1	chr12:11183349-11183934	TAS2R31	-0.262228	4.68117	-2.18348	0.0304615	0.920528	-3.51474
ENSG00000167165.14	chr2:234601554-234664387	UGT1A6	-0.204286	2.79834	-2.18244	0.0305397	0.920528	-3.51652
ENSG00000198805.7	chr14:20937558-20945234	PNP	0.169124	5.09723	2.18211	0.0305646	0.920528	-3.51708
ENSG00000111727.7	chr12:104458352-104498302	HCFC2	0.0916437	6.64086	2.18157	0.030605	0.920528	-3.51799
ENSG00000197134.7	chr19:22235279-22273978	ZNF257	-0.162587	3.61238	-2.17634	0.0310006	0.920528	-3.52686
ENSG00000103657.9	chr15:63900841-64126095	HERC1	-0.0818702	8.13317	-2.1763	0.031004	0.920528	-3.52693
ENSG00000197296.5	chr20:42932071-42939781	FITM2	-0.13814	5.64908	-2.1763	0.0310041	0.920528	-3.52694
ENSG00000187288.6	chr3:9908440-9920713	CIDEC	0.109814	4.86798	2.17612	0.031018	0.920528	-3.52725
ENSG00000158747.9	chr1:19969784-19984928	NBL1	-0.105264	6.9882	-2.17603	0.0310245	0.920528	-3.52739
ENSG00000213694.3	chr9:91611061-91619521	S1PR3	0.148793	4.75706	2.17528	0.0310817	0.920528	-3.52866
ENSG00000158966.9	chr1:64936424-65157725	CACHD1	0.104944	7.22794	2.17511	0.0310944	0.920528	-3.52895
ENSG00000163217.1	chr2:69092620-69098590	BMP10	0.175814	3.76419	2.17459	0.031134	0.920528	-3.52982
ENSG00000182504.6	chr3:101443483-101488475	CEP97	-0.105284	6.83774	-2.17335	0.0312294	0.920528	-3.53193
ENSG00000188674.6	chr2:209030241-209054762	C2orf80	0.154976	7.92459	2.17319	0.0312412	0.920528	-3.53219
ENSG00000138443.11	chr2:204193028-204312403	ABI2	-0.107569	8.32755	-2.17306	0.0312513	0.920528	-3.53242
ENSG00000099860.4	chr19:2475565-2478182	GADD45B	0.137023	6.95892	2.17216	0.0313208	0.920528	-3.53395
ENSG00000134313.10	chr2:8865323-8977701	KIDINS220	-0.0943827	8.81818	-2.17094	0.0314141	0.920528	-3.536
ENSG00000166396.8	chr18:61420204-61472564	SERPINB7	-0.0945512	2.91509	-2.16957	0.03152	0.920528	-3.53833
ENSG00000197056.5	chr1:35525452-35581402	ZMYM1	0.102056	4.72966	2.16943	0.0315307	0.920528	-3.53856
ENSG00000100027.10	chr22:22052143-22090130	YPEL1	0.126926	6.73173	2.16933	0.0315381	0.920528	-3.53872
ENSG00000173338.8	chr11:65360331-65363446	KCNK7	0.107264	6.10674	2.1692	0.0315484	0.920528	-3.53895
ENSG00000100583.4	chr14:77843034-77857640	SAMD15	0.159192	5.86144	2.16476	0.0318927	0.920528	-3.54643
ENSG00000179941.6	chr12:76738306-76742288	BBS10	0.14848	6.0066	2.16404	0.031949	0.920528	-3.54765
ENSG00000272325.1	chr6:34247466-34360765	NUDT3	-0.0770775	9.23504	-2.16358	0.0319851	0.920528	-3.54843
ENSG00000204599.10	chr6:30294244-30311442	TRIM39	0.137551	4.68774	2.16224	0.0320898	0.920528	-3.55068
ENSG00000127948.9	chr7:75544416-75616065	POR	0.0857683	6.75404	2.162	0.0321089	0.920528	-3.55109
ENSG00000204577.7	chr19:54720051-54726907	LILRB3	0.127867	6.0376	2.16137	0.0321584	0.920528	-3.55215
ENSG00000182263.9	chr2:164450205-164592549	FIGN	-0.138831	5.64499	-2.16005	0.032262	0.920528	-3.55437
ENSG00000167378.4	chr19:44088606-44100299	IRGQ	-0.110094	6.71146	-2.15943	0.032311	0.920528	-3.55541
ENSG00000111642.10	chr12:6679350-6716747	CHD4	-0.0891967	7.62137	-2.15886	0.0323561	0.920528	-3.55637
ENSG00000203668.1	chr1:241792932-241799206	CHML	-0.109321	7.11816	-2.15886	0.0323564	0.920528	-3.55638
ENSG00000145050.11	chr3:51422506-51426807	MANF	0.128233	5.85314	2.15791	0.0324311	0.920528	-3.55797
ENSG00000076053.6	chr11:114271338-114284827	RBM7	-0.164574	3.24533	-2.15713	0.032493	0.920528	-3.55928
ENSG00000147679.7	chr8:117778743-117861595	UTP23	0.110393	6.05886	2.15648	0.0325446	0.920528	-3.56038
ENSG00000188086.8	chr3:46783592-46853343	PRSS45	-0.121476	5.10643	-2.15626	0.032562	0.920528	-3.56074
ENSG00000120094.6	chr17:46605922-46608159	HOXB1	0.159673	4.97099	2.15621	0.0325656	0.920528	-3.56082
ENSG00000010704.14	chr6:26087467-26098454	HFE	0.0860374	3.8876	2.15481	0.0326771	0.920528	-3.56318
ENSG00000221818.4	chr8:25699628-25902604	EBF2	-0.0917475	4.57129	-2.15457	0.0326962	0.920528	-3.56358
ENSG00000129696.8	chr8:33356300-33370646	TTI2	0.0985496	5.32936	2.15386	0.0327527	0.920528	-3.56477
ENSG00000170373.4	chr20:23728234-23731882	CST1	0.157497	4.39445	2.15225	0.0328817	0.920528	-3.56748
ENSG00000145358.2	chr4:101107454-101111972	DDIT4L	0.132153	5.19767	2.15148	0.0329437	0.920528	-3.56877
ENSG00000141469.12	chr18:43304113-43332423	SLC14A1	0.317424	6.10018	2.15115	0.0329696	0.920528	-3.56931
ENSG00000026559.9	chr20:49620174-49639605	KCNG1	0.103321	5.17113	2.15047	0.0330243	0.920528	-3.57045
ENSG00000011260.9	chr17:49337922-49375249	UTP18	0.113253	6.26869	2.14952	0.0331013	0.920528	-3.57206
ENSG00000102531.12	chr13:49550063-49783897	FNDC3A	0.0857402	7.1413	2.14912	0.0331332	0.920528	-3.57272
ENSG00000135540.7	chr6:138743584-139013766	NHSL1	0.1006	5.862	2.1489	0.0331513	0.920528	-3.5731
ENSG00000101773.12	chr18:20494042-20606434	RBBP8	-0.107649	4.84369	-2.14884	0.0331556	0.920528	-3.57319
ENSG00000010539.7	chr16:3272838-3285982	ZNF200	0.112268	5.2552	2.14876	0.033162	0.920528	-3.57332
ENSG00000197532.1	chr1:158516920-158517895	OR6Y1	-0.151833	4.45803	-2.14808	0.0332168	0.920528	-3.57446
ENSG00000116641.11	chr1:62920417-63153943	DOCK7	0.0995421	6.22816	2.14702	0.0333032	0.920528	-3.57624
ENSG00000118194.14	chr1:201328148-201343928	TNNT2	0.0941665	6.43791	2.14685	0.0333163	0.920528	-3.57651
ENSG00000064886.9	chr1:111768586-111786032	CHI3L2	0.223408	4.11316	2.14651	0.0333439	0.920528	-3.57708
ENSG00000020922.8	chr11:94153082-94227025	MRE11A	0.141062	4.50722	2.14641	0.0333526	0.920528	-3.57726
ENSG00000149636.11	chr20:35380295-35402292	DSN1	0.10611	5.16656	2.14562	0.0334166	0.920528	-3.57858
ENSG00000196666.3	chr11:47608293-47610179	FAM180B	-0.142829	4.94149	-2.14557	0.0334205	0.920528	-3.57866
ENSG00000171150.7	chr2:46926105-46990242	SOCS5	-0.0841281	7.0954	-2.14506	0.0334621	0.920528	-3.57952
ENSG00000164318.13	chr5:38258533-38464961	EGFLAM	0.0776508	4.16923	2.14313	0.0336193	0.920528	-3.58274
ENSG00000125975.9	chr20:34110846-34117416	C20orf173	0.12586	4.72479	2.14254	0.0336672	0.920528	-3.58372
ENSG00000170871.7	chr4:6784484-6885833	KIAA0232	-0.103298	7.48488	-2.14151	0.0337517	0.920528	-3.58545
ENSG00000130803.10	chr19:9251073-9273939	ZNF317	0.110508	5.80807	2.14057	0.0338283	0.920528	-3.58701
ENSG00000188000.2	chr19:9296318-9299352	OR7D2	-0.210653	3.07995	-2.13859	0.0339916	0.920528	-3.59032
ENSG00000155833.10	chr9:105757604-105780718	CYLC2	-0.142502	2.62711	-2.13816	0.0340271	0.920528	-3.59104
ENSG00000110321.11	chr11:10818830-10830670	EIF4G2	-0.195525	4.5297	-2.13771	0.0340644	0.920528	-3.59179
ENSG00000188511.8	chr22:49808737-50051161	C22orf34	-0.0776049	5.2811	-2.1373	0.0340982	0.920528	-3.59247
ENSG00000176919.7	chr9:139839719-139841424	C8G	-0.0728875	6.69556	-2.13549	0.0342476	0.920528	-3.59548
ENSG00000157456.3	chr15:59397237-59417186	CCNB2	-0.10271	3.03812	-2.1349	0.0342967	0.920528	-3.59646
ENSG00000205186.2	chr8:82370563-82373803	FABP9	-0.13307	2.61412	-2.1346	0.0343214	0.920528	-3.59696
ENSG00000173852.9	chr7:34968712-35077029	DPY19L1	-0.114856	7.33861	-2.13339	0.0344219	0.920528	-3.59897
ENSG00000135925.4	chr2:219745122-219764270	WNT10A	-0.07643	6.88108	-2.13192	0.0345451	0.920528	-3.60142
ENSG00000182551.9	chr2:3501221-3523366	ADI1	0.105273	6.65295	2.13174	0.0345601	0.920528	-3.60172
ENSG00000137876.5	chr15:55473087-55489264	RSL24D1	-0.127345	4.833	-2.13156	0.0345754	0.920528	-3.60202
ENSG00000175166.12	chr3:184016569-184026733	PSMD2	-0.128476	6.06851	-2.13036	0.0346752	0.920528	-3.604
ENSG00000204252.8	chr6:32971981-32977384	HLA-DOA	0.115714	5.09533	2.13016	0.0346926	0.920528	-3.60435
ENSG00000084073.4	chr1:40723835-40759778	ZMPSTE24	-0.105366	7.16908	-2.13009	0.0346981	0.920528	-3.60446
ENSG00000154473.13	chr10:124913898-124924802	BUB3	0.0911328	6.89364	2.12991	0.0347133	0.920528	-3.60476
ENSG00000204176.9	chr10:46955445-46971298	SYT15	0.274342	3.9996	2.12881	0.0348052	0.920528	-3.60658
ENSG00000165716.5	chr9:139607033-139618439	FAM69B	-0.118961	7.27658	-2.12807	0.0348677	0.920528	-3.60781
ENSG00000165416.10	chr13:53226844-53274854	SUGT1	0.102481	7.21874	2.12673	0.034981	0.920528	-3.61004
ENSG00000083814.8	chr19:58231395-58238960	ZNF671	-0.098131	5.69361	-2.12673	0.0349813	0.920528	-3.61004
ENSG00000143776.14	chr1:227177704-227506150	CDC42BPA	-0.0769602	8.09007	-2.12551	0.0350843	0.920528	-3.61206
ENSG00000136436.10	chr17:46908402-46943900	CALCOCO2	0.116418	5.11776	2.1254	0.0350933	0.920528	-3.61224
ENSG00000251493.2	chr5:72740680-72744176	FOXD1	0.158003	4.8637	2.12456	0.0351649	0.920528	-3.61364
ENSG00000140153.13	chr14:102605870-102691115	WDR20	0.105977	5.25133	2.12419	0.0351958	0.920528	-3.61424
ENSG00000160691.14	chr1:154934776-154946801	SHC1	0.092837	6.2131	2.12317	0.0352825	0.920528	-3.61593
ENSG00000188529.10	chr1:24291987-24307304	SRSF10	-0.236929	4.0196	-2.12296	0.0353005	0.920528	-3.61628
ENSG00000157557.7	chr21:40177156-40196860	ETS2	-0.114451	8.5516	-2.12279	0.0353154	0.920528	-3.61657
ENSG00000171786.5	chr1:160336974-160341917	NHLH1	0.148645	5.78831	2.12263	0.0353291	0.920528	-3.61684
ENSG00000159905.10	chr19:44455398-44471639	ZNF221	0.141823	5.66374	2.12231	0.0353558	0.920528	-3.61735
ENSG00000197579.3	chr9:32540564-32552647	TOPORS	0.10268	5.82124	2.12047	0.0355136	0.920528	-3.62041
ENSG00000143819.8	chr1:225997816-226033244	EPHX1	0.155093	6.88195	2.11903	0.0356365	0.920528	-3.62278
ENSG00000165300.6	chr13:88324945-88331700	SLITRK5	0.0956791	7.54746	2.11888	0.0356496	0.920528	-3.62303
ENSG00000104327.3	chr8:91070889-91107683	CALB1	0.250725	8.15492	2.11887	0.03565	0.920528	-3.62304
ENSG00000162437.10	chr1:65210952-65298539	RAVER2	0.107877	6.39188	2.11753	0.0357654	0.920528	-3.62526
ENSG00000114757.14	chr3:179512777-179754806	PEX5L	-0.0923611	8.23389	-2.11697	0.0358137	0.920528	-3.62619
ENSG00000180730.4	chr13:26618901-26625188	SHISA2	-0.11197	5.66061	-2.11534	0.0359547	0.920528	-3.62888
ENSG00000063515.2	chr22:19136521-19137747	GSC2	-0.139599	6.36463	-2.11478	0.036003	0.920528	-3.6298
ENSG00000108239.8	chr10:96162319-96294926	TBC1D12	-0.113474	6.94603	-2.11442	0.0360339	0.920528	-3.63039
ENSG00000065325.8	chr17:9729316-9795172	GLP2R	0.169501	5.62415	2.1143	0.0360449	0.920528	-3.6306
ENSG00000159055.3	chr21:33640776-33651366	MIS18A	-0.113	6.14721	-2.11306	0.0361525	0.920528	-3.63264
ENSG00000163444.7	chr1:202976495-202993893	TMEM183A	0.165584	5.07256	2.11301	0.0361566	0.920528	-3.63272
ENSG00000161217.7	chr3:195941134-196014697	PCYT1A	-0.0970531	5.88564	-2.11268	0.0361854	0.920528	-3.63327
ENSG00000149792.4	chr11:64889771-64894725	MRPL49	0.132428	6.73925	2.11105	0.0363272	0.920528	-3.63595
ENSG00000149243.11	chr11:75133555-75141647	KLHL35	0.0905122	5.80032	2.11097	0.0363344	0.920528	-3.63609
ENSG00000146910.7	chr7:155294159-155326536	CNPY1	-0.175931	4.27902	-2.10997	0.0364219	0.920528	-3.63773
ENSG00000077935.12	chr22:45740079-45809500	SMC1B	0.091305	2.60172	2.10995	0.0364237	0.920528	-3.63777
ENSG00000130558.14	chr9:137967184-138012888	OLFM1	-0.124061	9.62515	-2.10933	0.0364774	0.920528	-3.63878
ENSG00000086205.12	chr11:49168235-49230166	FOLH1	-0.194981	4.33065	-2.10911	0.0364965	0.920528	-3.63914
ENSG00000115464.10	chr2:61414608-61697879	USP34	-0.0716472	7.77057	-2.10887	0.0365176	0.920528	-3.63953
ENSG00000121742.11	chr13:20796118-20806440	GJB6	0.197457	7.46347	2.10886	0.0365184	0.920528	-3.63955
ENSG00000131914.6	chr1:26737311-26755909	LIN28A	0.180903	5.0671	2.10883	0.0365211	0.920528	-3.6396
ENSG00000182256.8	chr15:27216527-27778343	GABRG3	-0.134493	6.80401	-2.10868	0.0365349	0.920528	-3.63986
ENSG00000115947.9	chr2:148688098-148779132	ORC4	-0.109203	6.17341	-2.10837	0.0365618	0.920528	-3.64036
ENSG00000124251.6	chr20:44002522-44034496	TP53TG5	-0.136779	5.06693	-2.10789	0.0366041	0.920528	-3.64115
ENSG00000169621.5	chr2:68694811-68857948	APLF	-0.134324	4.51408	-2.10722	0.0366628	0.920528	-3.64225
ENSG00000155792.5	chr8:120885957-121063039	DEPTOR	-0.122604	6.75957	-2.10619	0.0367535	0.920528	-3.64395
ENSG00000158125.5	chr2:31557331-31637611	XDH	0.0969241	4.5575	2.10595	0.036775	0.920528	-3.64435
ENSG00000143387.8	chr1:150768881-150780790	CTSK	0.135517	4.81212	2.10505	0.0368541	0.920528	-3.64582
ENSG00000188107.9	chr6:64430235-66417095	EYS	0.0787509	3.30932	2.10309	0.0370275	0.920528	-3.64904
ENSG00000169567.7	chr5:130494700-130507390	HINT1	-0.174806	5.05177	-2.10303	0.0370327	0.920528	-3.64913
ENSG00000124217.3	chr20:49575538-49578361	MOCS3	-0.171451	5.28465	-2.10207	0.0371184	0.920528	-3.65071
ENSG00000134755.10	chr18:28645957-28682366	DSC2	0.127453	4.43598	2.10167	0.0371536	0.920528	-3.65136
ENSG00000154485.4	chr10:127455112-127464390	MMP21	0.152504	5.54552	2.10149	0.0371695	0.920528	-3.65166
ENSG00000213347.6	chr5:176732553-176739212	MXD3	-0.0808113	6.33731	-2.1011	0.0372048	0.920528	-3.65231
ENSG00000108107.8	chr19:55895992-55914529	RPL28	0.12705	5.29602	2.10068	0.0372422	0.920528	-3.653
ENSG00000149782.7	chr11:64019011-64036561	PLCB3	0.0797692	5.85715	2.10061	0.0372484	0.920528	-3.65311
ENSG00000068489.8	chr17:57232878-57282644	PRR11	0.124555	4.41206	2.10014	0.0372897	0.920528	-3.65387
ENSG00000172673.6	chr6:128029281-128239679	THEMIS	-0.147401	3.6976	-2.10001	0.0373015	0.920528	-3.65409
ENSG00000111863.8	chr6:11713252-11807347	ADTRP	-0.108791	4.78583	-2.09828	0.0374563	0.920528	-3.65692
ENSG00000197142.6	chr10:114133795-114188092	ACSL5	0.15901	4.81126	2.09822	0.0374621	0.920528	-3.65703
ENSG00000188910.7	chr1:35247001-35251633	GJB3	-0.122627	4.96733	-2.0977	0.0375086	0.920528	-3.65788
ENSG00000188694.4	chr21:31653817-31655245	KRTAP24-1	-0.134439	3.04871	-2.09664	0.0376035	0.920528	-3.65961
ENSG00000168658.14	chr2:98703603-98929647	VWA3B	0.0763482	3.47452	2.09658	0.0376089	0.920528	-3.6597
ENSG00000183569.13	chr22:42949927-42970301	SERHL2	-0.142197	4.85715	-2.09579	0.0376796	0.920528	-3.66099
ENSG00000108798.4	chr17:47287611-47300572	ABI3	0.09131	5.96744	2.09561	0.0376965	0.920528	-3.6613
ENSG00000233493.3	chr19:55890647-55897167	TMEM238	0.109057	6.15046	2.09513	0.0377393	0.920528	-3.66207
ENSG00000260916.1	chr15:55632258-55700706	CCPG1	0.0916489	6.52913	2.09496	0.0377552	0.920528	-3.66236
ENSG00000189079.11	chr12:46123520-46301474	ARID2	0.0694411	6.60194	2.09477	0.0377722	0.920528	-3.66267
ENSG00000163646.6	chr3:150643972-150690810	CLRN1	-0.107858	3.3067	-2.09362	0.0378755	0.920528	-3.66454
ENSG00000185674.5	chr2:99858738-99871599	LYG2	0.151935	2.88192	2.09317	0.0379167	0.920528	-3.66529
ENSG00000143603.14	chr1:154670114-154842733	KCNN3	0.129375	6.81939	2.09239	0.0379871	0.920528	-3.66655
ENSG00000144591.13	chr2:220363615-220371660	GMPPA	0.0743044	6.47035	2.09112	0.0381025	0.920528	-3.66863
ENSG00000154639.14	chr21:18885188-18942005	CXADR	-0.133977	6.90449	-2.08984	0.038219	0.920528	-3.67072
ENSG00000136828.14	chr9:129677075-129985443	RALGPS1	-0.0754954	6.18261	-2.0894	0.0382593	0.920528	-3.67144
ENSG00000163644.10	chr4:89179937-89205867	PPM1K	0.0869817	7.14155	2.08925	0.0382732	0.920528	-3.67169
ENSG00000115641.14	chr2:105974317-106054938	FHL2	-0.105103	5.55657	-2.08884	0.0383102	0.920528	-3.67235
ENSG00000169410.5	chr15:75759878-75871975	PTPN9	0.107089	6.59261	2.08816	0.0383724	0.920528	-3.67346
ENSG00000153561.8	chr2:86947447-87005092	RMND5A	-0.0945325	7.48214	-2.08673	0.0385031	0.920528	-3.67578
ENSG00000171320.10	chr8:27629486-27669730	ESCO2	-0.129258	3.52724	-2.08649	0.0385251	0.920528	-3.67617
ENSG00000214189.4	chr19:12203121-12225400	ZNF788	0.161609	4.44319	2.08588	0.0385818	0.920528	-3.67718
ENSG00000123191.9	chr13:52506950-52585618	ATP7B	0.0756514	5.43456	2.08571	0.0385969	0.920528	-3.67745
ENSG00000145217.9	chr4:972899-987321	SLC26A1	0.0816496	5.4483	2.08487	0.0386748	0.920528	-3.67882
ENSG00000184659.4	chr9:70427768-70429315	FOXD4L4	-0.174456	4.83497	-2.08414	0.038742	0.920528	-3.68001
ENSG00000065491.8	chr6:37225547-37300144	TBC1D22B	-0.116978	6.51567	-2.084	0.0387546	0.920528	-3.68023
ENSG00000070081.11	chr11:17229722-17371306	NUCB2	0.0944416	5.32253	2.08352	0.038799	0.920528	-3.68102
ENSG00000136371.5	chr15:80125947-80189702	MTHFS	-0.0983523	5.31326	-2.08352	0.0387991	0.920528	-3.68102
ENSG00000136883.8	chr9:116853963-116861496	KIF12	0.0661783	6.01265	2.08286	0.0388598	0.920528	-3.68209
ENSG00000162076.8	chr16:2933215-2949224	FLYWCH2	0.0857431	7.10266	2.0821	0.0389303	0.920528	-3.68333
ENSG00000109205.12	chr4:71062263-71070273	ODAM	-0.126013	2.64539	-2.08193	0.0389457	0.920528	-3.6836
ENSG00000100299.13	chr22:51061205-51066569	ARSA	-0.0996972	6.09838	-2.08056	0.0390734	0.920528	-3.68583
ENSG00000119314.11	chr9:114980738-115095898	PTBP3	0.093469	6.75892	2.07944	0.0391773	0.920528	-3.68765
ENSG00000144908.9	chr3:125822428-125899813	ALDH1L1	0.0760495	5.99487	2.07934	0.039187	0.920528	-3.68782
ENSG00000172175.8	chr18:56338689-56417349	MALT1	0.0792378	5.56559	2.07826	0.0392871	0.920528	-3.68956
ENSG00000122545.13	chr7:35840499-35944395	SEPT7	-0.123066	6.38311	-2.07805	0.039307	0.920528	-3.68991
ENSG00000124491.11	chr6:6145089-6320883	F13A1	0.178541	5.15761	2.07709	0.0393961	0.920528	-3.69145
ENSG00000122711.4	chr9:33218414-33248547	SPINK4	0.142618	4.93768	2.07672	0.0394307	0.920528	-3.69205
ENSG00000149084.7	chr11:43578458-43877904	HSD17B12	-0.147978	4.98699	-2.07669	0.0394343	0.920528	-3.69212
ENSG00000177700.5	chr11:839955-842543	POLR2L	0.151466	7.61879	2.0762	0.0394801	0.920528	-3.69291
ENSG00000163904.8	chr3:185300412-185350930	SENP2	-0.089339	7.30032	-2.07532	0.0395629	0.920528	-3.69434
ENSG00000187049.5	chr11:61159601-61166289	TMEM216	0.117216	5.38271	2.07483	0.0396084	0.920528	-3.69513
ENSG00000171459.3	chr9:125512030-125513058	OR1L6	-0.148981	2.84226	-2.07473	0.0396178	0.920528	-3.69529
ENSG00000196975.10	chr2:69871245-70053572	ANXA4	-0.0943382	5.24852	-2.07457	0.0396327	0.920528	-3.69554
ENSG00000178802.13	chr15:75182372-75191335	MPI	0.0803863	6.15186	2.07437	0.0396522	0.920528	-3.69588
ENSG00000134193.10	chr1:120336651-120354169	REG4	-0.139943	4.34846	-2.074	0.0396865	0.920528	-3.69647
ENSG00000104833.6	chr19:6494339-6502421	TUBB4A	0.177639	10.0314	2.07381	0.0397041	0.920528	-3.69677
ENSG00000135926.8	chr2:219139334-219157268	TMBIM1	0.178665	7.32081	2.07338	0.0397454	0.920528	-3.69748
ENSG00000072042.8	chr14:68143523-68162490	RDH11	-0.114421	7.1077	-2.07285	0.0397947	0.920528	-3.69833
ENSG00000183682.7	chr1:39957032-39991450	BMP8A	0.154658	6.11836	2.07277	0.0398029	0.920528	-3.69847
ENSG00000144283.17	chr2:159313483-159539360	PKP4	-0.0942719	7.77355	-2.06865	0.0401928	0.920528	-3.70512
ENSG00000125835.13	chr20:2442308-2451484	SNRPB	-0.122331	5.83648	-2.06843	0.0402137	0.920528	-3.70548
ENSG00000187855.5	chr12:108168551-108170163	ASCL4	0.200878	4.32125	2.06784	0.0402703	0.920528	-3.70644
ENSG00000198832.6	chr22:31500769-31516047	SELM	0.0917285	6.42282	2.06743	0.0403096	0.920528	-3.7071
ENSG00000182600.5	chr2:233734369-233743317	C2orf82	0.0830192	6.80741	2.06738	0.0403136	0.920528	-3.70717
ENSG00000170515.9	chr12:56498302-56507689	PA2G4	-0.162854	4.33845	-2.06732	0.0403196	0.920528	-3.70727
ENSG00000150873.7	chr2:11273180-11284872	C2orf50	-0.118935	5.97938	-2.06667	0.0403818	0.920528	-3.70833
ENSG00000187498.10	chr13:110801323-110959486	COL4A1	0.0706076	5.47789	2.06541	0.0405026	0.920528	-3.71036
ENSG00000121039.5	chr8:74207365-74237337	RDH10	0.12632	4.52254	2.06509	0.0405334	0.920528	-3.71088
ENSG00000183691.4	chr17:54671039-54672781	NOG	0.124054	6.08257	2.06414	0.0406245	0.920528	-3.71241
ENSG00000165698.11	chr9:135753757-135765572	C9orf9	0.091235	6.51943	2.0641	0.0406282	0.920528	-3.71248
ENSG00000148219.12	chr9:119187513-120177315	ASTN2	-0.0805154	6.12191	-2.06392	0.0406452	0.920528	-3.71276
ENSG00000128714.5	chr2:176957740-176960439	HOXD13	0.120375	4.38782	2.06376	0.040661	0.920528	-3.71303
ENSG00000122783.12	chr7:134777920-134855713	C7orf49	-0.077036	5.61112	-2.06359	0.0406773	0.920528	-3.7133
ENSG00000035862.8	chr17:76849070-76921626	TIMP2	0.110568	8.25509	2.06296	0.0407372	0.920528	-3.7143
ENSG00000115461.4	chr2:217536875-217560160	IGFBP5	0.185383	7.14567	2.06292	0.0407411	0.920528	-3.71437
ENSG00000021488.8	chr19:33321426-33360661	SLC7A9	0.11461	4.60563	2.0628	0.0407528	0.920528	-3.71456
ENSG00000112852.4	chr5:140474232-140476900	PCDHB2	-0.123372	6.04208	-2.06139	0.0408888	0.920528	-3.71684
ENSG00000072121.11	chr14:68194338-68283296	ZFYVE26	-0.0621538	5.62724	-2.06073	0.0409529	0.920528	-3.7179
ENSG00000117305.10	chr1:24128423-24164959	HMGCL	0.108383	5.46732	2.05966	0.0410564	0.920528	-3.71963
ENSG00000158711.9	chr1:205578034-205600929	ELK4	-0.090437	7.12226	-2.05913	0.0411082	0.920528	-3.72049
ENSG00000132471.7	chr17:73841782-73851433	WBP2	0.15721	8.65481	2.05876	0.0411441	0.920528	-3.72108
ENSG00000162598.9	chr1:60453209-60539418	C1orf87	0.110274	3.6252	2.05868	0.041151	0.920528	-3.72119
ENSG00000135473.10	chr12:56710867-56727733	PAN2	0.0888718	5.40595	2.05825	0.0411932	0.920528	-3.72189
ENSG00000130158.9	chr19:11310093-11373116	DOCK6	0.0643784	5.60614	2.05757	0.0412597	0.920528	-3.72299
ENSG00000148225.11	chr9:116075704-116102541	WDR31	0.113954	5.40107	2.05749	0.041267	0.920528	-3.72311
ENSG00000167757.9	chr19:51525514-51531269	KLK11	-0.103272	5.39958	-2.05709	0.0413066	0.920528	-3.72377
ENSG00000175294.5	chr11:65784253-65793958	CATSPER1	0.0808769	5.31152	2.05695	0.0413199	0.920528	-3.72399
ENSG00000136573.8	chr8:11351554-11421921	BLK	0.0630848	5.44765	2.05411	0.0415975	0.920528	-3.72855
ENSG00000159352.11	chr1:151227195-151239887	PSMD4	0.0957331	5.41446	2.05379	0.0416292	0.920528	-3.72907
ENSG00000153291.11	chr6:46620701-46645930	SLC25A27	0.0889801	7.82893	2.05344	0.0416628	0.920528	-3.72962
ENSG00000250565.2	chr2:46739016-46769491	ATP6V1E2	-0.10715	4.95025	-2.05338	0.0416691	0.920528	-3.72972
ENSG00000121270.11	chr16:48200859-48281295	ABCC11	0.0790908	4.90341	2.05278	0.041728	0.920528	-3.73068
ENSG00000149292.12	chr11:113185296-113254230	TTC12	-0.0856791	4.67151	-2.05261	0.0417445	0.920528	-3.73095
ENSG00000154678.12	chr7:31791134-32338825	PDE1C	-0.0983676	6.36978	-2.0522	0.0417852	0.920528	-3.73162
ENSG00000096717.7	chr10:69644437-69678037	SIRT1	-0.0837383	6.38772	-2.05182	0.0418226	0.920528	-3.73223
ENSG00000125637.11	chr2:113931599-113966030	PSD4	0.0695769	5.28067	2.0518	0.0418244	0.920528	-3.73225
ENSG00000174953.9	chr3:153990168-154042260	DHX36	-0.0951207	6.88414	-2.05175	0.0418291	0.920528	-3.73233
ENSG00000164893.4	chr8:87226313-87242602	SLC7A13	-0.0947082	2.4123	-2.05136	0.0418672	0.920528	-3.73295
ENSG00000183474.11	chr5:68856007-68890364	GTF2H2C	0.31995	3.97954	2.05085	0.0419175	0.920528	-3.73377
ENSG00000148498.11	chr10:34398569-35104241	PARD3	0.114429	5.86553	2.05065	0.0419377	0.920528	-3.7341
ENSG00000167291.11	chr17:77907213-78009683	TBC1D16	0.0732925	6.50296	2.04989	0.0420129	0.920528	-3.73532
ENSG00000204702.4	chr6:29068597-29069651	OR2J1	0.149401	3.27719	2.04971	0.0420304	0.920528	-3.7356
ENSG00000164619.4	chr7:33944528-34195300	BMPER	-0.110486	6.34077	-2.04915	0.0420861	0.920528	-3.7365
ENSG00000168421.8	chr4:40194626-40248226	RHOH	0.120449	3.48083	2.0489	0.0421107	0.920528	-3.7369
ENSG00000188573.7	chr5:167956161-167957631	FBLL1	-0.105914	6.4195	-2.04865	0.0421357	0.920528	-3.73731
ENSG00000073803.9	chr3:185000753-185206834	MAP3K13	-0.0879041	6.85235	-2.04759	0.0422401	0.920528	-3.73899
ENSG00000164056.6	chr4:124318805-124324608	SPRY1	0.111486	6.19146	2.0474	0.0422592	0.920528	-3.7393
ENSG00000152492.9	chr3:191046878-191116419	CCDC50	-0.105851	6.40133	-2.04673	0.0423262	0.920528	-3.74038
ENSG00000175879.7	chr2:176994396-176997401	HOXD8	-0.126846	4.30866	-2.04593	0.0424059	0.920528	-3.74166
ENSG00000164796.13	chr8:113235420-114449468	CSMD3	0.083154	6.73153	2.04568	0.0424303	0.920528	-3.74205
ENSG00000105711.6	chr19:35521370-35531310	SCN1B	-0.159987	7.19015	-2.04567	0.0424321	0.920528	-3.74208
ENSG00000114948.8	chr2:207308274-207485784	ADAM23	-0.101573	8.45794	-2.04561	0.0424374	0.920528	-3.74216
ENSG00000184348.2	chr6:27805457-27806082	HIST1H2AK	0.149334	5.77875	2.04532	0.0424665	0.920528	-3.74263
ENSG00000219073.3	chr1:22303409-22325121	CELA3B	-0.127456	5.82578	-2.04496	0.0425029	0.920528	-3.74321
ENSG00000163728.6	chr3:180319927-180335581	TTC14	0.111528	6.28281	2.04487	0.0425119	0.920528	-3.74336
ENSG00000103546.14	chr16:55689585-55739865	SLC6A2	0.0893812	4.85417	2.04474	0.0425245	0.920528	-3.74356
ENSG00000106211.8	chr7:75931885-75933576	HSPB1	0.184237	6.11396	2.04459	0.0425393	0.920528	-3.74379
ENSG00000179774.7	chr10:69990429-69991812	ATOH7	-0.178647	5.59435	-2.04358	0.0426403	0.920528	-3.74541
ENSG00000100479.8	chr14:50110302-50154895	POLE2	-0.0920469	2.55517	-2.04357	0.0426416	0.920528	-3.74543
ENSG00000180318.3	chr12:85673775-85695396	ALX1	0.167746	4.15672	2.04336	0.042662	0.920528	-3.74576
ENSG00000172464.2	chr11:56408966-56409909	OR5AP2	-0.283561	3.10924	-2.04261	0.0427373	0.920528	-3.74695
ENSG00000165650.7	chr10:119040050-119134951	PDZD8	-0.0710094	8.29769	-2.04261	0.0427381	0.920528	-3.74697
ENSG00000118200.10	chr1:200708728-200829723	CAMSAP2	-0.0804968	8.9946	-2.04222	0.0427763	0.920528	-3.74758
ENSG00000129657.10	chr17:75084790-75213125	SEC14L1	0.0693437	6.3337	2.04205	0.0427936	0.920528	-3.74785
ENSG00000181856.10	chr17:7184979-7191553	SLC2A4	0.0936138	5.36633	2.04188	0.0428104	0.920528	-3.74812
ENSG00000198482.6	chr19:53036173-53067580	ZNF808	0.15351	5.68706	2.04169	0.0428296	0.920528	-3.74842
ENSG00000180432.4	chr3:42897554-42917523	CYP8B1	-0.151036	4.84382	-2.04127	0.0428725	0.920528	-3.7491
ENSG00000134769.17	chr18:32073325-32471742	DTNA	0.122954	8.47666	2.04039	0.0429609	0.920528	-3.75051
ENSG00000196092.8	chr9:36839074-37034287	PAX5	0.0939595	5.83511	2.0396	0.0430407	0.920528	-3.75177
ENSG00000114200.5	chr3:165490697-165555230	BCHE	-0.171889	3.86292	-2.03921	0.0430794	0.920528	-3.75238
ENSG00000163348.3	chr1:154929760-154934520	PYGO2	0.0855508	6.74906	2.03918	0.0430833	0.920528	-3.75244
ENSG00000006530.11	chr7:141251152-141355289	AGK	0.0986751	5.81442	2.03771	0.0432315	0.920528	-3.75478
ENSG00000112624.8	chr6:42749800-42835767	GLTSCR1L	-0.104413	6.7402	-2.03622	0.0433831	0.920528	-3.75716
ENSG00000115594.7	chr2:102681024-102796305	IL1R1	0.142665	4.17359	2.03619	0.0433862	0.920528	-3.7572
ENSG00000186326.3	chr19:33166333-33169179	RGS9BP	-0.144583	4.12442	-2.03607	0.0433975	0.920528	-3.75738
ENSG00000176248.7	chr9:140069251-140083051	ANAPC2	-0.148226	5.68502	-2.03554	0.0434515	0.920528	-3.75823
ENSG00000044012.3	chr1:42619127-42621444	GUCA2B	0.221848	3.90803	2.03547	0.043459	0.920528	-3.75835
ENSG00000150783.5	chr11:112038007-112043222	TEX12	-0.12739	2.30088	-2.03499	0.0435078	0.920528	-3.75911
ENSG00000181965.4	chr5:134870138-134871703	NEUROG1	0.10245	5.49686	2.03367	0.0436424	0.920528	-3.76121
ENSG00000126216.8	chr13:113139578-113242452	TUBGCP3	-0.0769194	6.13451	-2.03345	0.0436653	0.920528	-3.76156
ENSG00000143198.8	chr1:165600147-165625114	MGST3	0.0931574	5.22085	2.03339	0.0436709	0.920528	-3.76165
ENSG00000161798.6	chr12:50355831-50359458	AQP5	-0.10864	5.69211	-2.03288	0.0437234	0.920528	-3.76247
ENSG00000074590.9	chr12:106457211-106533460	NUAK1	-0.125038	8.48061	-2.03285	0.0437262	0.920528	-3.76251
ENSG00000180483.6	chr20:29965016-29978357	DEFB119	-0.171016	2.9158	-2.03205	0.0438076	0.920528	-3.76378
ENSG00000111262.4	chr12:5019080-5040453	KCNA1	-0.110738	7.59428	-2.03146	0.0438683	0.920528	-3.76472
ENSG00000138653.5	chr4:115748946-116035361	NDST4	0.0965098	3.50979	2.03089	0.0439271	0.920528	-3.76563
ENSG00000138686.5	chr4:122745595-122791610	BBS7	-0.130589	6.80584	-2.03044	0.0439729	0.920528	-3.76634
ENSG00000203485.8	chr14:105155964-105185940	INF2	-0.0906102	7.21812	-2.02971	0.0440486	0.920528	-3.7675
ENSG00000138308.5	chr10:74694959-74714531	PLA2G12B	-0.12673	4.84245	-2.02926	0.044095	0.920528	-3.76822
ENSG00000050748.13	chr5:179660195-179719012	MAPK9	-0.110992	8.53663	-2.02873	0.0441488	0.920528	-3.76905
ENSG00000143761.9	chr1:228270387-228286881	ARF1	-0.094722	6.13446	-2.02863	0.0441596	0.920528	-3.76921
ENSG00000173575.14	chr15:93442950-93571215	CHD2	0.0718929	7.10147	2.02805	0.0442199	0.920528	-3.77014
ENSG00000151413.12	chr14:31959208-32330370	NUBPL	-0.147345	4.76335	-2.02725	0.0443018	0.920528	-3.7714
ENSG00000013374.11	chr7:151038776-151075473	NUB1	-0.0871917	6.87661	-2.02666	0.0443633	0.920528	-3.77234
ENSG00000100601.5	chr14:78138872-78174313	ALKBH1	0.110742	5.33818	2.02642	0.0443882	0.920528	-3.77272
ENSG00000186474.11	chr19:51532361-51538424	KLK12	-0.164044	4.90395	-2.02622	0.0444085	0.920528	-3.77303
ENSG00000137496.13	chr11:71709033-71716693	IL18BP	0.0848698	5.64918	2.02611	0.0444197	0.920528	-3.7732
ENSG00000112246.5	chr6:100834576-100911804	SIM1	0.0837241	4.55323	2.02575	0.0444579	0.920528	-3.77379
ENSG00000239779.2	chr2:74685506-74687335	WBP1	0.153185	5.36911	2.02555	0.0444779	0.920528	-3.77409
ENSG00000175344.12	chr15:32322737-32464406	CHRNA7	0.129344	5.46818	2.02406	0.0446328	0.920737	-3.77645
ENSG00000126264.5	chr19:36393392-36395092	HCST	0.132305	5.29531	2.02403	0.0446359	0.920737	-3.7765
ENSG00000187486.5	chr11:17407419-17410864	KCNJ11	0.119512	5.90624	2.02296	0.0447473	0.920737	-3.77819
ENSG00000143502.10	chr1:223394215-223537499	SUSD4	0.171908	3.5185	2.02253	0.0447926	0.920737	-3.77888
ENSG00000170832.8	chr17:58256530-58499652	USP32	-0.109109	7.24204	-2.0225	0.0447956	0.920737	-3.77892
ENSG00000111783.8	chr12:106976709-107156564	RFX4	0.148438	5.93454	2.02227	0.0448198	0.920737	-3.77929
ENSG00000164362.14	chr5:1253392-1295150	TERT	0.0557724	6.30529	2.02191	0.0448574	0.920737	-3.77986
ENSG00000134627.7	chr11:94300519-94354375	PIWIL4	-0.0992194	4.32837	-2.02023	0.0450337	0.920745	-3.78252
ENSG00000112837.12	chr6:85397109-85474202	TBX18	0.105658	3.8476	2.01976	0.0450823	0.920745	-3.78326
ENSG00000145979.13	chr6:13267287-13328787	TBC1D7	-0.120266	4.82347	-2.01918	0.0451433	0.920745	-3.78417
ENSG00000167604.9	chr19:36378709-36393179	NFKBID	-0.116274	5.00056	-2.01913	0.0451482	0.920745	-3.78425
ENSG00000141026.4	chr17:17380294-17396137	MED9	0.115865	5.90473	2.01851	0.0452144	0.920745	-3.78524
ENSG00000197888.2	chr4:69402981-69434240	UGT2B17	-0.1282	1.91689	-2.0185	0.0452148	0.920745	-3.78525
ENSG00000197093.6	chr7:99756890-99766353	GAL3ST4	0.144117	5.33563	2.01823	0.0452434	0.920745	-3.78568
ENSG00000164175.10	chr5:33944776-33984804	SLC45A2	-0.0974484	4.72036	-2.01788	0.04528	0.920745	-3.78622
ENSG00000203995.5	chr1:53308391-53360579	ZYG11A	0.100462	3.3385	2.01702	0.0453706	0.921515	-3.78758
ENSG00000154727.6	chr21:27106927-27143424	GABPA	0.151725	5.59935	2.01589	0.0454908	0.922473	-3.78938
ENSG00000180423.4	chr11:46624757-46638865	HARBI1	-0.170569	5.2024	-2.01517	0.045567	0.922473	-3.79051
ENSG00000143318.8	chr1:160160213-160171664	CASQ1	0.157086	6.63918	2.01505	0.0455789	0.922473	-3.79069
ENSG00000176894.5	chr12:133264204-133281545	PXMP2	0.101589	6.00822	2.01458	0.0456293	0.922473	-3.79144
ENSG00000101292.6	chr20:5282246-5297276	PROKR2	-0.127641	5.60863	-2.01388	0.0457034	0.922901	-3.79254
ENSG00000149054.10	chr11:6947676-7005839	ZNF215	0.136379	3.94394	2.01062	0.0460504	0.924148	-3.79767
ENSG00000155918.3	chr6:150339627-150346648	RAET1L	-0.245171	3.22089	-2.00993	0.0461249	0.924148	-3.79876
ENSG00000120160.6	chr9:27284718-27297105	EQTN	-0.110061	2.65804	-2.00929	0.0461926	0.924148	-3.79975
ENSG00000137285.9	chr6:3224551-3231931	TUBB2B	0.19682	8.37354	2.00892	0.0462324	0.924148	-3.80034
ENSG00000197054.7	chr19:12075872-12091412	ZNF763	0.142055	4.4329	2.0084	0.0462886	0.924148	-3.80116
ENSG00000126583.6	chr19:54385582-54410550	PRKCG	0.138797	8.48119	2.00808	0.0463224	0.924148	-3.80166
ENSG00000167858.8	chr17:6701003-6735006	TEKT1	0.10402	4.29148	2.00764	0.0463699	0.924148	-3.80235
ENSG00000185339.4	chr22:31003157-31023265	TCN2	0.129341	6.23586	2.00454	0.0467049	0.924148	-3.80723
ENSG00000167851.9	chr17:72462538-72480759	CD300A	0.182048	5.1648	2.00382	0.0467829	0.924148	-3.80836
ENSG00000174917.4	chr19:5678434-5680950	C19orf70	0.078325	6.22902	2.00356	0.0468103	0.924148	-3.80876
ENSG00000166035.6	chr15:58702804-58861175	LIPC	0.105958	3.69355	2.00298	0.046874	0.924148	-3.80968
ENSG00000107537.9	chr10:13319816-13344419	PHYH	0.0859189	5.62826	2.0026	0.0469147	0.924148	-3.81027
ENSG00000186470.9	chr6:26365395-26378517	BTN3A2	0.103752	4.44928	2.00116	0.0470712	0.924148	-3.81252
ENSG00000099942.8	chr22:21271759-21308015	CRKL	-0.0657802	8.22111	-2.00043	0.047151	0.924148	-3.81367
ENSG00000173369.11	chr1:22979512-22988094	C1QB	0.173292	6.48664	1.99901	0.0473057	0.924148	-3.81588
ENSG00000119812.14	chr2:33808864-33824446	FAM98A	-0.101397	7.56615	-1.99841	0.0473721	0.924148	-3.81683
ENSG00000258659.2	chr11:5641217-5662508	TRIM34	-0.172091	5.48407	-1.99743	0.0474787	0.924148	-3.81835
ENSG00000132507.13	chr17:7210315-7215750	EIF5A	0.123568	6.1531	1.99683	0.0475447	0.924148	-3.81929
ENSG00000162191.9	chr11:62443974-62446556	UBXN1	0.107657	6.08394	1.994	0.047857	0.924148	-3.82372
ENSG00000243667.2	chr2:68350079-68384768	WDR92	0.119318	5.64117	1.99371	0.0478888	0.924148	-3.82417
ENSG00000164761.4	chr8:119936385-119964300	TNFRSF11B	0.227101	4.1896	1.99327	0.0479369	0.924148	-3.82485
ENSG00000106829.14	chr9:82186736-82341194	TLE4	-0.143758	6.18007	-1.99297	0.0479708	0.924148	-3.82533
ENSG00000175520.8	chr11:5528558-5531174	UBQLN3	0.109631	3.95176	1.99278	0.0479917	0.924148	-3.82563
ENSG00000170017.8	chr3:105085416-105295722	ALCAM	-0.124547	7.8736	-1.99145	0.0481391	0.924148	-3.8277
ENSG00000100285.9	chr22:29876224-29887379	NEFH	-0.179651	7.80518	-1.99128	0.0481577	0.924148	-3.82796
ENSG00000137575.7	chr8:59465741-59495349	SDCBP	0.176968	6.76567	1.99113	0.0481741	0.924148	-3.82819
ENSG00000172986.8	chr3:72937282-73026013	GXYLT2	0.133842	5.42437	1.99101	0.0481875	0.924148	-3.82838
ENSG00000100243.16	chr22:43013867-43045386	CYB5R3	0.127819	8.58781	1.99096	0.0481928	0.924148	-3.82846
ENSG00000188425.2	chr19:46416505-46418026	NANOS2	0.166324	5.20179	1.9904	0.0482553	0.924148	-3.82933
ENSG00000120738.7	chr5:137801491-137804949	EGR1	-0.242298	8.86296	-1.9885	0.0484672	0.924148	-3.83229
ENSG00000007516.9	chr16:1383624-1399590	BAIAP3	0.100993	7.83273	1.98848	0.04847	0.924148	-3.83233
ENSG00000162888.4	chr1:206664841-206671050	C1orf147	0.139529	5.52172	1.98805	0.0485173	0.924148	-3.83299
ENSG00000166923.6	chr15:33010196-33026724	GREM1	-0.221019	6.83684	-1.98797	0.0485266	0.924148	-3.83312
ENSG00000152207.3	chr13:49280981-49283487	CYSLTR2	0.210799	4.34789	1.98653	0.0486879	0.924148	-3.83536
ENSG00000123810.3	chr19:41860353-41870022	B9D2	0.105257	5.46225	1.98605	0.0487416	0.924148	-3.83611
ENSG00000180219.1	chr12:100041633-100043712	FAM71C	0.136381	4.18503	1.98599	0.0487486	0.924148	-3.83621
ENSG00000142945.8	chr1:45205513-45233367	KIF2C	-0.0958698	3.98777	-1.98568	0.0487826	0.924148	-3.83668
ENSG00000109771.11	chr4:186284687-186317120	LRP2BP	0.105483	5.13247	1.9856	0.0487914	0.924148	-3.8368
ENSG00000164326.4	chr5:71015057-71016799	CARTPT	0.229426	6.60908	1.98557	0.0487947	0.924148	-3.83685
ENSG00000261603.1	chr3:46761102-46777909	PRSS46	0.111412	4.52302	1.9854	0.0488138	0.924148	-3.83711
ENSG00000205832.7	chr16:4606606-4650287	C16orf96	0.0795065	4.54345	1.98479	0.0488826	0.924148	-3.83806
ENSG00000117594.5	chr1:209878182-209908241	HSD11B1	-0.201388	4.43842	-1.9838	0.0489945	0.924148	-3.83961
ENSG00000151092.12	chr3:25760548-25824958	NGLY1	-0.122614	4.99218	-1.98372	0.0490032	0.924148	-3.83973
ENSG00000002726.15	chr7:150521837-150558572	AOC1	0.103913	4.87813	1.98369	0.0490064	0.924148	-3.83977
ENSG00000172738.7	chr6:37179970-37225924	TMEM217	0.127136	4.05228	1.98357	0.0490203	0.924148	-3.83996
ENSG00000167207.7	chr16:50727547-50766956	NOD2	0.10558	4.40913	1.98319	0.0490636	0.924148	-3.84056
ENSG00000124440.11	chr19:46800334-46846526	HIF3A	0.134739	5.8417	1.98186	0.0492132	0.924148	-3.84262
ENSG00000075391.12	chr1:178062762-178448600	RASAL2	-0.0614013	7.38924	-1.98125	0.0492825	0.924148	-3.84357
ENSG00000144857.10	chr3:112930384-113006255	BOC	0.0708656	6.00222	1.98117	0.0492912	0.924148	-3.84369
ENSG00000085788.9	chr8:38089140-38133056	DDHD2	-0.112148	7.4168	-1.98016	0.0494063	0.924148	-3.84526
ENSG00000215455.4	chr21:45959095-45960064	KRTAP10-1	-0.0843527	7.63875	-1.97867	0.0495747	0.924148	-3.84756
ENSG00000170775.2	chr7:124386058-124405579	GPR37	-0.208139	6.91405	-1.97851	0.049593	0.924148	-3.84781
ENSG00000102580.10	chr13:96329519-96446084	DNAJC3	0.0977732	6.45323	1.97845	0.0495998	0.924148	-3.8479
ENSG00000197757.7	chr12:54384449-54424578	HOXC6	-0.106974	4.18489	-1.9782	0.0496281	0.924148	-3.84829
ENSG00000141200.6	chr17:51900291-51902552	KIF2B	-0.185336	4.54474	-1.9782	0.0496291	0.924148	-3.8483
ENSG00000123415.10	chr12:54573458-54582707	SMUG1	0.0906577	6.42396	1.97718	0.0497452	0.924148	-3.84988
ENSG00000137261.9	chr6:24544361-24646349	KIAA0319	0.0731119	6.93991	1.97679	0.0497897	0.924148	-3.85048
ENSG00000188730.4	chr7:49813289-49961183	VWC2	-0.122989	6.23907	-1.97582	0.0499	0.924148	-3.85197
ENSG00000139132.10	chr12:32552523-32798131	FGD4	0.107077	5.92956	1.97577	0.0499057	0.924148	-3.85205
ENSG00000165449.7	chr10:61410570-61495753	SLC16A9	0.150414	5.14849	1.9757	0.0499136	0.924148	-3.85216
ENSG00000241962.5	chr2:99757967-99768104	C2orf15	-0.151252	4.51368	-1.9751	0.0499825	0.924148	-3.85309
ENSG00000160882.7	chr8:143953818-143961199	CYP11B1	0.1154	5.34811	1.97478	0.0500192	0.924148	-3.85358
ENSG00000137198.5	chr6:16238938-16295660	GMPR	0.107749	5.73519	1.97419	0.0500872	0.924148	-3.8545
ENSG00000120332.11	chr1:175046545-175116830	TNN	0.0738431	5.16876	1.9739	0.0501199	0.924148	-3.85494
ENSG00000148702.10	chr10:115312785-115349295	HABP2	0.112309	4.85731	1.97312	0.0502101	0.924148	-3.85616
ENSG00000189139.5	chr14:44973605-44976458	FSCB	-0.143303	3.07496	-1.97262	0.0502676	0.924148	-3.85693
ENSG00000119231.6	chr3:196594724-196661549	SENP5	-0.0666933	7.54202	-1.97247	0.0502849	0.924148	-3.85716
ENSG00000177697.13	chr11:832938-838788	CD151	0.0863095	6.3793	1.97236	0.0502973	0.924148	-3.85733
ENSG00000086061.11	chr9:33025206-33039926	DNAJA1	0.123457	6.40977	1.97236	0.0502977	0.924148	-3.85733
ENSG00000162664.12	chr1:90460708-90501100	ZNF326	-0.0974224	6.23076	-1.97224	0.0503114	0.924148	-3.85752
ENSG00000187068.2	chr3:184796018-184870810	C3orf70	0.127327	7.28192	1.97211	0.0503263	0.924148	-3.85772
ENSG00000122884.8	chr10:74766915-74856728	P4HA1	0.144831	5.97276	1.97156	0.0503903	0.924148	-3.85857
ENSG00000182463.11	chr20:51589138-52111585	TSHZ2	-0.122813	6.77017	-1.97102	0.0504518	0.924148	-3.8594
ENSG00000073711.6	chr3:135684591-135865301	PPP2R3A	-0.09027	5.79564	-1.97032	0.0505336	0.924148	-3.86049
ENSG00000182481.4	chr17:66031849-66042919	KPNA2	0.271127	3.7055	1.9693	0.0506514	0.924148	-3.86206
ENSG00000227124.4	chr3:75759065-75834673	ZNF717	0.108018	5.37663	1.96841	0.0507546	0.924148	-3.86343
ENSG00000175779.1	chr15:38988834-38992105	C15orf53	-0.110851	4.62042	-1.96831	0.0507663	0.924148	-3.86359
ENSG00000183439.5	chr4:165889689-165898786	TRIM61	-0.153603	5.96634	-1.9681	0.0507907	0.924148	-3.86391
ENSG00000115282.15	chr2:74710223-74721383	TTC31	-0.0573934	5.46282	-1.9681	0.0507907	0.924148	-3.86391
ENSG00000161800.8	chr12:50370745-50426898	RACGAP1	-0.085853	5.9858	-1.96793	0.0508105	0.924148	-3.86417
ENSG00000143036.12	chr1:95285933-95360777	SLC44A3	0.101204	5.11835	1.9679	0.0508131	0.924148	-3.86421
ENSG00000151065.9	chr12:2055288-2113677	DCP1B	0.104559	6.26325	1.96762	0.0508456	0.924148	-3.86464
ENSG00000160307.5	chr21:48018637-48025089	S100B	0.134327	6.55674	1.96761	0.0508472	0.924148	-3.86466
ENSG00000134318.9	chr2:11320133-11488429	ROCK2	-0.103122	8.19779	-1.96709	0.050908	0.924148	-3.86547
ENSG00000132170.15	chr3:12329457-12475711	PPARG	0.113769	5.1567	1.96623	0.0510082	0.924148	-3.86679
ENSG00000007001.8	chr2:158851692-158992626	UPP2	0.11934	4.55189	1.96586	0.0510516	0.924148	-3.86737
ENSG00000131351.10	chr19:17160550-17186403	HAUS8	0.113626	5.25411	1.9654	0.0511043	0.924148	-3.86806
ENSG00000137494.9	chr11:82904791-82971378	ANKRD42	0.0909618	6.43003	1.96528	0.0511192	0.924148	-3.86826
ENSG00000171109.14	chr3:179065490-179112554	MFN1	-0.0871038	6.33314	-1.96506	0.0511448	0.924148	-3.8686
ENSG00000148795.5	chr10:104590346-104597267	CYP17A1	-0.0725286	5.00926	-1.96407	0.0512606	0.924148	-3.87012
ENSG00000205403.8	chr4:110661924-110723287	CFI	0.137624	3.04485	1.96379	0.0512929	0.924148	-3.87054
ENSG00000115760.9	chr2:32582094-32843943	BIRC6	-0.0461345	7.42444	-1.96332	0.0513487	0.924148	-3.87128
ENSG00000091317.7	chr3:32522825-32544828	CMTM6	0.113038	4.9762	1.96318	0.0513648	0.924148	-3.87149
ENSG00000110925.2	chr12:51455190-51477474	CSRNP2	-0.0842083	7.6012	-1.96279	0.0514098	0.924148	-3.87208
ENSG00000138430.11	chr2:174937260-175113337	OLA1	-0.202542	7.3281	-1.96278	0.0514118	0.924148	-3.8721
ENSG00000185294.5	chr17:43922224-43924685	SPPL2C	0.103052	6.16721	1.96248	0.0514463	0.924148	-3.87256
ENSG00000150656.10	chr18:72201714-72252581	CNDP1	-0.24048	7.55153	-1.96235	0.0514617	0.924148	-3.87276
ENSG00000134760.5	chr18:28898008-28936571	DSG1	0.0932469	3.09191	1.96165	0.0515447	0.924148	-3.87385
ENSG00000071282.7	chr3:8543352-8609720	LMCD1	0.104094	5.37236	1.96098	0.0516235	0.924148	-3.87487
ENSG00000240065.3	chr6:32821935-32827357	PSMB9	0.105762	5.61952	1.95953	0.0517945	0.924148	-3.8771
ENSG00000184117.7	chr22:29950835-29977319	NIPSNAP1	0.0890128	7.3854	1.95907	0.0518489	0.924148	-3.87781
ENSG00000179058.5	chr9:132374507-132382986	C9orf50	-0.100592	5.4456	-1.95832	0.0519367	0.924148	-3.87895
ENSG00000136758.14	chr10:27399405-27444163	YME1L1	-0.114446	7.87916	-1.95701	0.0520926	0.924148	-3.88097
ENSG00000130037.3	chr12:5153084-5155725	KCNA5	0.10563	5.72246	1.95695	0.0521	0.924148	-3.88106
ENSG00000134343.8	chr11:26210752-26684692	ANO3	0.113942	7.39442	1.95691	0.0521038	0.924148	-3.88111
ENSG00000163661.3	chr3:157154594-157161287	PTX3	0.144493	3.19572	1.95612	0.0521982	0.924148	-3.88233
ENSG00000100154.10	chr22:28375020-29075800	TTC28	0.058134	6.41433	1.95557	0.0522631	0.924148	-3.88317
ENSG00000100884.5	chr14:24540135-24547270	CPNE6	0.119661	7.85143	1.95553	0.0522682	0.924148	-3.88323
ENSG00000221910.2	chr7:143632373-143633265	OR2F2	0.154859	3.59966	1.95504	0.0523269	0.924148	-3.88399
ENSG00000120833.9	chr12:93963626-93977082	SOCS2	-0.0801504	5.09366	-1.95492	0.0523412	0.924148	-3.88417
ENSG00000171956.5	chr15:60296449-60353912	FOXB1	0.100079	4.65821	1.95462	0.0523767	0.924148	-3.88463
ENSG00000161692.13	chr17:42785982-42829557	DBF4B	-0.0769762	5.24706	-1.95423	0.0524234	0.924148	-3.88523
ENSG00000107968.5	chr10:30722866-30750762	MAP3K8	0.0961422	5.23313	1.95413	0.0524344	0.924148	-3.88537
ENSG00000169885.5	chr1:1846331-1848732	CALML6	-0.104732	5.95256	-1.95336	0.0525268	0.924148	-3.88656
ENSG00000161381.9	chr17:37221130-37310574	PLXDC1	-0.0886227	6.93945	-1.95315	0.0525522	0.924148	-3.88688
ENSG00000258083.1	chr7:141618696-141619620	OR9A4	-0.181024	2.40349	-1.95283	0.0525906	0.924148	-3.88737
ENSG00000134258.12	chr1:117686472-117753553	VTCN1	-0.11822	3.60379	-1.95262	0.0526154	0.924148	-3.88769
ENSG00000146205.9	chr2:242129479-242164581	ANO7	0.0613035	5.9107	1.95225	0.05266	0.924148	-3.88826
ENSG00000184619.3	chr17:8272271-8280067	KRBA2	0.0994161	6.03932	1.95217	0.0526697	0.924148	-3.88838
ENSG00000075539.9	chr4:48499405-48782270	FRYL	-0.0995824	6.82043	-1.95198	0.052692	0.924148	-3.88867
ENSG00000081923.6	chr18:55314243-55470259	ATP8B1	-0.102012	4.73535	-1.95181	0.0527118	0.924148	-3.88892
ENSG00000130300.4	chr19:17462292-17488135	PLVAP	0.103578	5.73324	1.95169	0.0527268	0.924148	-3.88911
ENSG00000123407.3	chr12:54348747-54352205	HOXC12	0.118159	5.14282	1.95122	0.0527832	0.924148	-3.88983
ENSG00000175189.3	chr12:57828539-57844668	INHBC	0.13867	4.33138	1.95115	0.052791	0.924148	-3.88993
ENSG00000100979.10	chr20:44527353-44540828	PLTP	0.169078	7.35566	1.951	0.0528098	0.924148	-3.89017
ENSG00000141627.9	chr18:46570233-46987048	DYM	0.0754257	7.25133	1.95082	0.0528308	0.924148	-3.89044
ENSG00000185897.6	chr19:35849384-35851301	FFAR3	-0.166415	4.15164	-1.9503	0.0528935	0.924148	-3.89124
ENSG00000163519.9	chr3:108541619-108573842	TRAT1	-0.144431	2.62383	-1.94988	0.0529441	0.924148	-3.89188
ENSG00000101333.12	chr20:9049247-9461819	PLCB4	-0.108858	6.23286	-1.94951	0.0529883	0.924148	-3.89244
ENSG00000183032.6	chr14:37148115-37641958	SLC25A21	0.0993612	3.06318	1.94935	0.0530085	0.924148	-3.8927
ENSG00000112237.8	chr6:99990291-100016803	CCNC	-0.157585	5.96675	-1.94911	0.0530372	0.924148	-3.89306
ENSG00000136286.10	chr7:45002263-45018616	MYO1G	0.0683407	5.49695	1.94895	0.0530556	0.924148	-3.8933
ENSG00000229809.4	chr16:30581048-30583827	ZNF688	0.10034	5.65461	1.9488	0.0530736	0.924148	-3.89352
ENSG00000185650.8	chr14:69254473-69263011	ZFP36L1	0.173523	7.52174	1.94807	0.0531624	0.924148	-3.89465
ENSG00000160838.9	chr1:156890470-156902904	LRRC71	0.0648576	5.74067	1.94749	0.0532324	0.924148	-3.89553
ENSG00000138741.6	chr4:122800298-122872882	TRPC3	-0.121964	4.78872	-1.9469	0.0533031	0.924148	-3.89643
ENSG00000100462.11	chr14:23389430-23398656	PRMT5	0.075721	6.66347	1.94676	0.0533207	0.924148	-3.89665
ENSG00000204472.8	chr6:31582929-31584777	AIF1	0.194379	6.07614	1.94494	0.0535413	0.924148	-3.89942
ENSG00000087274.12	chr4:2845679-2931773	ADD1	-0.095314	7.46035	-1.94334	0.0537359	0.924148	-3.90186
ENSG00000112305.10	chr6:71377495-71571636	SMAP1	-0.101327	7.54159	-1.94334	0.0537359	0.924148	-3.90186
ENSG00000072657.4	chr12:72648241-73059234	TRHDE	-0.138917	7.09886	-1.94321	0.053751	0.924148	-3.90205
ENSG00000143436.6	chr1:151732187-151735955	MRPL9	-0.100341	6.46108	-1.94288	0.0537919	0.924148	-3.90256
ENSG00000236311.2	chr10:102849102-102886825	TLX1NB	-0.119945	4.17869	-1.94197	0.0539028	0.924148	-3.90395
ENSG00000138760.4	chr4:77079914-77135004	SCARB2	-0.0910423	8.05389	-1.94151	0.0539593	0.924148	-3.90465
ENSG00000186854.6	chr2:85048899-85134054	TRABD2A	-0.106235	5.56562	-1.94084	0.054041	0.924148	-3.90567
ENSG00000188375.3	chr12:31943687-31945085	H3F3C	-0.168692	2.09338	-1.9401	0.0541311	0.924148	-3.90679
ENSG00000130475.10	chr19:17858557-17899290	FCHO1	-0.0786768	6.81741	-1.93946	0.05421	0.924148	-3.90777
ENSG00000118004.13	chr2:3642509-3692016	COLEC11	0.110273	5.27154	1.93923	0.0542388	0.924148	-3.90812
ENSG00000150337.9	chr1:149754247-149763958	FCGR1A	0.210931	4.66048	1.93902	0.0542643	0.924148	-3.90844
ENSG00000157330.5	chr1:12806163-12823756	C1orf158	0.102135	4.00749	1.939	0.0542661	0.924148	-3.90846
ENSG00000113140.6	chr5:151040795-151066559	SPARC	0.147823	8.79048	1.93837	0.0543445	0.924148	-3.90943
ENSG00000065357.15	chr12:56321354-56347865	DGKA	0.0844534	6.2916	1.93816	0.0543697	0.924148	-3.90974
ENSG00000138356.9	chr2:201450551-201541711	AOX1	0.0899306	4.09289	1.93809	0.0543782	0.924148	-3.90985
ENSG00000052126.10	chr12:19282649-19529258	PLEKHA5	0.0838044	7.36041	1.93716	0.0544928	0.924148	-3.91126
ENSG00000160305.13	chr21:47878883-47989991	DIP2A	-0.0632483	6.14966	-1.93707	0.0545045	0.924148	-3.91141
ENSG00000065675.10	chr10:6469245-6622217	PRKCQ	-0.126395	5.73012	-1.93646	0.0545792	0.924148	-3.91233
ENSG00000175264.3	chr11:45670431-45687182	CHST1	0.118873	7.91534	1.9364	0.0545863	0.924148	-3.91242
ENSG00000172987.8	chr10:100218710-100995587	HPSE2	-0.136759	5.61425	-1.93542	0.0547075	0.924148	-3.9139
ENSG00000168924.10	chr4:1813251-1857868	LETM1	-0.0955355	6.69263	-1.93512	0.054745	0.924148	-3.91436
ENSG00000127863.11	chr13:24144454-24249837	TNFRSF19	-0.0783494	5.33411	-1.93503	0.0547564	0.924148	-3.9145
ENSG00000188817.3	chr3:63638376-63664680	SNTN	0.1485	2.99301	1.93459	0.05481	0.924148	-3.91516
ENSG00000166573.4	chr18:74962587-74980799	GALR1	-0.224468	4.39164	-1.93435	0.0548407	0.924148	-3.91554
ENSG00000241119.1	chr2:234580540-234656692	UGT1A9	0.172724	2.3558	1.93406	0.0548765	0.924148	-3.91597
ENSG00000105552.10	chr19:49298398-49314409	BCAT2	0.0697886	6.33104	1.93398	0.0548856	0.924148	-3.91609
ENSG00000188729.2	chr3:190917046-190983243	OSTN	-0.209517	3.93165	-1.93256	0.0550622	0.924148	-3.91824
ENSG00000043039.5	chr11:129245880-129322116	BARX2	0.129303	5.29808	1.93241	0.0550805	0.924148	-3.91847
ENSG00000165733.7	chr10:43278107-43330130	BMS1	-0.100607	6.91014	-1.93185	0.0551511	0.924148	-3.91933
ENSG00000188725.3	chr5:60453741-60458271	SMIM15	0.134373	6.77087	1.92924	0.0554759	0.924148	-3.92327
ENSG00000159348.8	chr1:202931197-202936393	CYB5R1	0.0738332	6.28016	1.92775	0.0556638	0.924148	-3.92554
ENSG00000161634.7	chr12:55038380-55042401	DCD	-0.144531	3.68872	-1.92769	0.0556702	0.924148	-3.92561
ENSG00000122786.15	chr7:134430298-134655452	CALD1	0.0937111	5.71294	1.92646	0.0558249	0.924148	-3.92747
ENSG00000205129.4	chr4:186347359-186370911	C4orf47	0.110906	3.42557	1.92575	0.0559142	0.924148	-3.92855
ENSG00000144645.9	chr3:31699996-32023332	OSBPL10	-0.0723653	5.48365	-1.92516	0.0559895	0.924148	-3.92945
ENSG00000180914.6	chr3:8792201-8811086	OXTR	0.135846	5.98952	1.92514	0.0559915	0.924148	-3.92947
ENSG00000114054.9	chr3:135969154-136056642	PCCB	-0.0782303	6.83639	-1.92504	0.056004	0.924148	-3.92962
ENSG00000177181.10	chr1:42846494-42888080	RIMKLA	-0.0819264	7.51019	-1.92431	0.0560961	0.924148	-3.93072
ENSG00000164136.12	chr4:142557793-142655088	IL15	0.100916	3.40864	1.92378	0.0561636	0.924148	-3.93153
ENSG00000110011.9	chr11:63997810-64001742	DNAJC4	-0.0841057	6.76874	-1.92361	0.0561853	0.924148	-3.93179
ENSG00000187017.10	chr1:6484917-6521455	ESPN	0.0641297	6.135	1.92353	0.0561947	0.924148	-3.9319
ENSG00000172724.7	chr9:34689583-34691306	CCL19	0.144374	5.16962	1.92344	0.0562061	0.924148	-3.93204
ENSG00000137693.9	chr11:101981169-102104253	YAP1	0.137548	5.84988	1.92338	0.0562133	0.924148	-3.93212
ENSG00000144668.7	chr3:37493627-37864246	ITGA9	0.0750489	6.4009	1.92275	0.0562938	0.924148	-3.93308
ENSG00000184384.9	chr11:95709960-96076320	MAML2	0.120963	5.92901	1.92265	0.0563056	0.924148	-3.93322
ENSG00000171823.6	chr12:1675597-1703327	FBXL14	0.0922707	7.41348	1.9221	0.056376	0.924148	-3.93406
ENSG00000156976.10	chr3:186500365-186507657	EIF4A2	-0.0955658	5.35506	-1.92185	0.0564075	0.924148	-3.93444
ENSG00000142197.8	chr21:37529099-37666437	DOPEY2	-0.0909625	6.31082	-1.9217	0.0564266	0.924148	-3.93466
ENSG00000186272.8	chr19:57922532-57933260	ZNF17	0.128996	5.5687	1.92169	0.0564282	0.924148	-3.93468
ENSG00000091527.11	chr3:133292546-133308658	CDV3	-0.0796418	8.34392	-1.92158	0.0564416	0.924148	-3.93484
ENSG00000174562.9	chr19:51328833-51340446	KLK15	-0.0957056	4.96726	-1.92105	0.0565097	0.924148	-3.93565
ENSG00000070031.3	chr11:626436-627143	SCT	0.110603	6.09394	1.92092	0.0565259	0.924148	-3.93584
ENSG00000212935.1	chr21:45977698-45978632	KRTAP10-3	0.221653	4.41166	1.91952	0.0567041	0.924148	-3.93795
ENSG00000132716.14	chr1:160185363-160233983	DCAF8	-0.0704591	6.70603	-1.91895	0.056776	0.924148	-3.9388
ENSG00000143858.7	chr1:202559795-202679545	SYT2	-0.0977571	6.59089	-1.91875	0.0568021	0.924148	-3.93911
ENSG00000182180.9	chr10:75008616-75012418	MRPS16	0.127931	6.89235	1.91814	0.0568801	0.924148	-3.94003
ENSG00000111339.6	chr12:14979404-14996357	ART4	0.109717	3.27939	1.91806	0.0568905	0.924148	-3.94015
ENSG00000164741.10	chr8:12940912-13373110	DLC1	-0.080105	6.23911	-1.91804	0.0568926	0.924148	-3.94017
ENSG00000153029.10	chr1:181003093-181030845	MR1	0.108713	4.76963	1.91793	0.0569067	0.924148	-3.94034
ENSG00000204909.3	chr5:147715177-147716016	SPINK9	0.177066	4.54857	1.91763	0.0569453	0.924148	-3.94079
ENSG00000113520.6	chr5:132009743-132018367	IL4	-0.15058	3.85759	-1.91742	0.0569717	0.924148	-3.9411
ENSG00000152926.10	chr7:64432237-64450711	ZNF117	0.154665	4.02802	1.9171	0.0570134	0.924148	-3.9416
ENSG00000183873.11	chr3:38589616-38691192	SCN5A	0.0773802	5.56	1.91699	0.0570271	0.924148	-3.94176
ENSG00000101448.9	chr20:44170101-44174950	EPPIN	0.123524	3.55617	1.91672	0.0570612	0.924148	-3.94216
ENSG00000139410.10	chr12:113865814-113876075	SDSL	0.100999	5.91954	1.91643	0.0570985	0.924148	-3.94259
ENSG00000198887.7	chr9:72873917-72969770	SMC5	0.0911641	5.91641	1.91627	0.0571191	0.924148	-3.94284
ENSG00000176720.3	chr2:242498173-242513198	BOK	-0.0982688	7.00713	-1.91625	0.0571219	0.924148	-3.94287
ENSG00000107949.12	chr10:127512136-127542224	BCCIP	0.133132	4.83718	1.91592	0.0571648	0.924148	-3.94337
ENSG00000140807.4	chr16:50582293-50670597	NKD1	-0.0845472	5.98404	-1.91561	0.0572043	0.924148	-3.94383
ENSG00000169981.6	chr3:44690124-44702117	ZNF35	-0.104044	5.45464	-1.91551	0.0572163	0.924148	-3.94397
ENSG00000158089.10	chr2:31133388-31370749	GALNT14	-0.0894304	6.16835	-1.91547	0.0572219	0.924148	-3.94404
ENSG00000067715.9	chr12:79257786-79845053	SYT1	-0.0602562	10.7718	-1.91466	0.0573265	0.924148	-3.94526
ENSG00000134046.7	chr18:51679075-51751130	MBD2	-0.0939702	7.68524	-1.91422	0.0573831	0.924148	-3.94592
ENSG00000142303.9	chr19:8645429-8675560	ADAMTS10	0.0600054	6.38618	1.91403	0.0574076	0.924148	-3.94621
ENSG00000155760.1	chr2:202899311-202902813	FZD7	0.118068	4.90169	1.91375	0.0574434	0.924148	-3.94663
ENSG00000121957.8	chr1:109419415-109476958	GPSM2	-0.122407	6.62345	-1.91373	0.0574454	0.924148	-3.94665
ENSG00000163346.12	chr1:154916598-154928594	PBXIP1	0.137059	6.61288	1.9125	0.0576038	0.924148	-3.9485
ENSG00000144118.9	chr2:121010165-121051764	RALB	-0.107103	7.7154	-1.91192	0.0576796	0.924148	-3.94937
ENSG00000088756.8	chr18:6729791-6915659	ARHGAP28	0.111389	4.10106	1.91176	0.0577002	0.924148	-3.94961
ENSG00000205362.6	chr16:56672567-56673914	MT1A	0.170034	6.05385	1.91151	0.0577322	0.924148	-3.94999
ENSG00000212127.5	chr12:11090086-11091838	TAS2R14	0.168969	5.00487	1.91128	0.0577626	0.924148	-3.95034
ENSG00000164989.11	chr9:15553168-16061346	CCDC171	0.070964	5.15012	1.91056	0.0578555	0.924148	-3.95141
ENSG00000184394.1	chr14:20611966-20612583	OR4N5	-0.21766	3.52006	-1.91039	0.0578771	0.924148	-3.95166
ENSG00000113525.5	chr5:131877213-131879196	IL5	-0.135208	2.66492	-1.91024	0.0578965	0.924148	-3.95189
ENSG00000196865.4	chr10:115614259-115675130	NHLRC2	0.0830439	6.92633	1.90981	0.0579528	0.924148	-3.95254
ENSG00000111348.4	chr12:15094977-15114664	ARHGDIB	0.126065	5.27408	1.90975	0.0579608	0.924148	-3.95263
ENSG00000156096.8	chr4:70345898-70391467	UGT2B4	-0.136301	2.72725	-1.90787	0.0582051	0.924148	-3.95545
ENSG00000184999.7	chr11:63057464-63078865	SLC22A10	-0.119716	4.65886	-1.90779	0.0582151	0.924148	-3.95556
ENSG00000105507.2	chr19:48533428-48547222	CABP5	0.18442	5.25745	1.90766	0.0582317	0.924148	-3.95575
ENSG00000139344.3	chr12:96337082-96362233	AMDHD1	-0.101219	4.61797	-1.90765	0.0582342	0.924148	-3.95578
ENSG00000181616.7	chr11:5565791-5566765	OR52H1	0.183327	3.86609	1.90704	0.0583136	0.924148	-3.95669
ENSG00000166037.6	chr11:95523076-95565849	CEP57	0.102115	5.31769	1.90698	0.0583213	0.924148	-3.95678
ENSG00000112210.7	chr6:57053925-57087083	RAB23	0.0951355	6.34699	1.90672	0.0583551	0.924148	-3.95717
ENSG00000079841.14	chr6:72596476-73112730	RIMS1	-0.0810004	8.01319	-1.90659	0.0583714	0.924148	-3.95735
ENSG00000164919.6	chr8:100887153-100906073	COX6C	-0.103635	5.16101	-1.90634	0.0584042	0.924148	-3.95773
ENSG00000021826.10	chr2:211342437-211543712	CPS1	-0.0791209	4.06646	-1.90574	0.0584833	0.924148	-3.95864
ENSG00000125845.6	chr20:6748394-6760783	BMP2	-0.113198	5.51987	-1.9056	0.0585018	0.924148	-3.95885
ENSG00000197915.5	chr1:152184641-152196656	HRNR	-0.130914	3.90701	-1.90528	0.0585431	0.924148	-3.95932
ENSG00000112144.11	chr6:52866138-52926593	ICK	-0.0994592	6.57183	-1.90525	0.0585477	0.924148	-3.95937
ENSG00000186354.6	chr9:91605841-91610893	C9orf47	-0.155762	4.68475	-1.90399	0.0587122	0.924148	-3.96125
ENSG00000104361.5	chr8:99203059-99306582	NIPAL2	0.096576	6.71904	1.90373	0.0587458	0.924148	-3.96163
ENSG00000115325.9	chr2:74776186-74784638	DOK1	0.0897052	5.26658	1.90372	0.0587479	0.924148	-3.96165
ENSG00000213949.4	chr5:52120186-52255000	ITGA1	0.107268	4.32721	1.90338	0.0587926	0.924148	-3.96216
ENSG00000187554.7	chr1:223282847-223316607	TLR5	0.180077	3.97904	1.90304	0.0588365	0.924148	-3.96266
ENSG00000135587.4	chr6:109762080-109765025	SMPD2	0.082398	5.7729	1.90268	0.0588841	0.924148	-3.9632
ENSG00000025772.7	chr20:43570771-43589095	TOMM34	0.132426	7.78521	1.90241	0.0589193	0.924148	-3.9636
ENSG00000163347.5	chr3:190023819-190040238	CLDN1	-0.126502	4.26663	-1.90229	0.0589361	0.924148	-3.96379
ENSG00000079156.12	chr2:179059163-179264581	OSBPL6	-0.0689218	7.41078	-1.90179	0.0590013	0.924148	-3.96453
ENSG00000103202.8	chr16:446785-450732	NME4	0.0724651	6.37712	1.90089	0.0591206	0.924148	-3.96588
ENSG00000101608.8	chr18:3247518-3256225	MYL12A	0.102626	2.96919	1.90013	0.05922	0.924148	-3.96701
ENSG00000100453.8	chr14:25100235-25103468	GZMB	-0.107314	3.69839	-1.89994	0.0592463	0.924148	-3.9673
ENSG00000197846.3	chr6:26199762-26200748	HIST1H2BF	0.120428	6.01824	1.89944	0.0593119	0.924148	-3.96804
ENSG00000168894.5	chr2:85822841-85824699	RNF181	-0.127171	5.58316	-1.89928	0.0593332	0.924148	-3.96828
ENSG00000135778.7	chr1:233086360-233119579	NTPCR	-0.102057	5.79915	-1.8992	0.0593436	0.924148	-3.9684
ENSG00000186777.7	chr4:264555-289915	ZNF732	0.215937	3.18193	1.89917	0.0593476	0.924148	-3.96844
ENSG00000172554.7	chr2:946581-1371370	SNTG2	-0.130075	4.52039	-1.89819	0.0594772	0.924148	-3.9699
ENSG00000105438.4	chr19:48885857-48894743	KDELR1	0.0974372	7.47268	1.89785	0.0595228	0.924148	-3.97041
ENSG00000256294.3	chr19:44617544-44637181	ZNF225	0.187841	4.03816	1.89779	0.0595309	0.924148	-3.9705
ENSG00000174483.15	chr11:66278098-66300619	BBS1	0.0837613	7.18935	1.89779	0.0595311	0.924148	-3.97051
ENSG00000111799.16	chr6:75794048-75915629	COL12A1	-0.0750801	5.27615	-1.89749	0.0595707	0.924148	-3.97095
ENSG00000134853.7	chr4:55095252-55164352	PDGFRA	-0.0999641	6.40687	-1.89703	0.0596311	0.924148	-3.97163
ENSG00000095261.9	chr9:123577810-123605253	PSMD5	-0.104724	5.91232	-1.89624	0.0597369	0.924148	-3.97281
ENSG00000116985.6	chr1:40223163-40254537	BMP8B	-0.0926283	6.86335	-1.89596	0.0597734	0.924148	-3.97322
ENSG00000256061.3	chr15:55710077-55800432	DYX1C1	0.120251	4.33309	1.89556	0.059827	0.924148	-3.97382
ENSG00000107438.4	chr10:96997343-97050777	PDLIM1	0.129638	4.2441	1.89503	0.0598975	0.924148	-3.97461
ENSG00000069869.11	chr15:56120041-56285926	NEDD4	0.0796383	3.98926	1.89458	0.0599584	0.924148	-3.97528
ENSG00000020633.14	chr1:25226966-25291620	RUNX3	0.0786861	6.57241	1.89437	0.0599861	0.924148	-3.97559
ENSG00000140853.11	chr16:57023376-57117400	NLRC5	0.0584482	5.56459	1.89405	0.0600285	0.924148	-3.97606
ENSG00000179889.14	chr16:15068565-15232924	PDXDC1	-0.0836512	6.72786	-1.89241	0.0602486	0.924148	-3.97851
ENSG00000157315.4	chr16:69377248-69385692	TMED6	-0.133446	3.4811	-1.89228	0.0602658	0.924148	-3.9787
ENSG00000124782.15	chr6:7107830-7252188	RREB1	0.0636167	5.31242	1.8919	0.0603167	0.924148	-3.97926
ENSG00000101282.4	chr20:939155-982976	RSPO4	-0.0873567	6.07718	-1.8918	0.0603306	0.924148	-3.97942
ENSG00000061455.10	chr5:122424885-122529714	PRDM6	0.102757	5.47441	1.89145	0.060377	0.924148	-3.97993
ENSG00000090932.6	chr19:39989615-39999103	DLL3	-0.0825982	5.58188	-1.89125	0.0604044	0.924148	-3.98023
ENSG00000134138.15	chr15:37181551-37393389	MEIS2	0.0804499	5.20988	1.8908	0.0604646	0.924148	-3.9809
ENSG00000184164.10	chr22:50311927-50321101	CRELD2	0.0802032	6.01781	1.89077	0.0604683	0.924148	-3.98094
ENSG00000231924.5	chr19:43370634-43383875	PSG1	0.148291	3.55322	1.89029	0.0605335	0.924148	-3.98166
ENSG00000164081.8	chr3:51705232-51738318	TEX264	0.0704831	6.22892	1.89016	0.0605504	0.924148	-3.98184
ENSG00000111837.7	chr6:10762982-10838782	MAK	0.100894	3.71753	1.89006	0.0605639	0.924148	-3.98199
ENSG00000182752.8	chr9:118916086-119164599	PAPPA	-0.0791595	4.03364	-1.89001	0.0605708	0.924148	-3.98207
ENSG00000137726.11	chr11:117707755-117748125	FXYD6	0.0833386	7.41019	1.88994	0.0605797	0.924148	-3.98217
ENSG00000164010.9	chr1:43282825-43310570	ERMAP	0.0823762	5.54287	1.88982	0.0605964	0.924148	-3.98235
ENSG00000171817.12	chr19:38042446-38104907	ZNF540	0.10618	6.20485	1.88879	0.0607353	0.924232	-3.98388
ENSG00000140400.10	chr15:75648152-75661428	MAN2C1	0.0601295	6.43994	1.88821	0.0608134	0.924232	-3.98474
ENSG00000183908.5	chr11:56949244-56958124	LRRC55	-0.123811	6.09066	-1.88798	0.0608446	0.924232	-3.98508
ENSG00000105705.11	chr19:19386837-19431690	SUGP1	0.0822606	6.41106	1.88797	0.0608468	0.924232	-3.9851
ENSG00000160593.13	chr11:118064510-118095694	AMICA1	0.0839573	4.0898	1.88686	0.060997	0.924232	-3.98675
ENSG00000137207.7	chr6:43479607-43484697	YIPF3	0.0882166	6.48368	1.88669	0.0610191	0.924232	-3.98699
ENSG00000137959.11	chr1:79086173-79111985	IFI44L	-0.170719	4.29142	-1.88474	0.0612845	0.924232	-3.98988
ENSG00000198901.9	chr15:91509346-91538232	PRC1	-0.0775542	5.19058	-1.8845	0.0613162	0.924232	-3.99023
ENSG00000152076.14	chr2:130896878-130902686	CCDC74B	-0.116013	6.35088	-1.88436	0.0613362	0.924232	-3.99045
ENSG00000135312.4	chr6:78172067-78173152	HTR1B	0.175922	6.69701	1.88431	0.0613428	0.924232	-3.99052
ENSG00000157379.9	chr14:24759807-24768912	DHRS1	-0.0758364	5.32858	-1.88411	0.0613696	0.924232	-3.99081
ENSG00000146555.14	chr7:3341128-4308604	SDK1	0.060997	6.08739	1.88378	0.0614144	0.924232	-3.9913
ENSG00000189091.8	chr16:70557714-70608393	SF3B3	0.0869182	7.68538	1.88316	0.0614999	0.924232	-3.99222
ENSG00000092148.8	chr14:31569734-31676929	HECTD1	-0.0705991	8.16781	-1.88195	0.0616647	0.924232	-3.99401
ENSG00000160392.9	chr19:40825765-40854531	C19orf47	-0.0902664	5.93911	-1.88159	0.0617134	0.924232	-3.99454
ENSG00000171862.5	chr10:89622877-89731657	PTEN	0.0937257	5.99114	1.88129	0.0617552	0.924232	-3.99499
ENSG00000197563.5	chr18:59711545-59854215	PIGN	0.0823872	5.14535	1.88127	0.061758	0.924232	-3.99502
ENSG00000088836.8	chr20:3208086-3219855	SLC4A11	0.0631721	6.04051	1.8808	0.0618225	0.924232	-3.99571
ENSG00000140297.8	chr15:59887984-59932408	GCNT3	0.0931471	4.23401	1.88069	0.0618376	0.924232	-3.99588
ENSG00000185920.11	chr9:98205392-98279256	PTCH1	-0.168117	3.70694	-1.88027	0.0618949	0.924232	-3.99649
ENSG00000128276.6	chr22:32751306-32756980	RFPL3	0.132286	3.57582	1.88015	0.0619108	0.924232	-3.99666
ENSG00000198576.2	chr8:143692471-143694637	ARC	-0.101438	7.22437	-1.87974	0.0619673	0.924232	-3.99727
ENSG00000133111.3	chr13:37393384-37403233	RFXAP	0.138635	6.31161	1.87939	0.0620161	0.924232	-3.9978
ENSG00000184292.5	chr1:59041241-59043091	TACSTD2	0.138721	4.5527	1.87888	0.0620858	0.924232	-3.99854
ENSG00000125798.10	chr20:22561672-22566095	FOXA2	-0.12151	6.02925	-1.87833	0.0621608	0.924232	-3.99935
ENSG00000007216.10	chr17:26800665-26824686	SLC13A2	-0.0919887	5.7815	-1.87805	0.0621995	0.924232	-3.99976
ENSG00000108306.7	chr17:37415633-37558688	FBXL20	-0.0568751	7.5758	-1.8777	0.0622478	0.924232	-4.00028
ENSG00000071243.11	chr7:120590824-120617266	ING3	-0.105767	5.49762	-1.87714	0.0623254	0.924232	-4.00111
ENSG00000179454.9	chr14:45394442-45431423	KLHL28	0.0873902	6.81927	1.87698	0.0623479	0.924232	-4.00135
ENSG00000124641.10	chr6:41873748-41889056	MED20	0.103049	5.76117	1.87689	0.0623595	0.924232	-4.00148
ENSG00000123243.10	chr10:7601354-7708944	ITIH5	-0.0886068	5.69068	-1.87678	0.0623747	0.924232	-4.00164
ENSG00000143384.8	chr1:150547210-150552043	MCL1	0.0973136	6.76215	1.8767	0.0623856	0.924232	-4.00176
ENSG00000118557.11	chr16:72146128-72210769	PMFBP1	-0.0709698	4.45485	-1.87631	0.06244	0.924232	-4.00234
ENSG00000091651.4	chr16:46723620-46732288	ORC6	0.142754	3.98485	1.87601	0.0624815	0.924232	-4.00278
ENSG00000175697.6	chr3:119884189-120003935	GPR156	0.0866036	4.47356	1.87599	0.0624835	0.924232	-4.0028
ENSG00000169020.5	chr4:666237-668240	ATP5I	0.0931391	7.69785	1.87581	0.062509	0.924232	-4.00307
ENSG00000175567.4	chr11:73685714-73694263	UCP2	0.0890836	5.31227	1.87457	0.06268	0.925976	-4.00489
ENSG00000118491.7	chr6:144185646-144259408	ZC2HC1B	0.099041	3.88145	1.87407	0.0627505	0.926233	-4.00564
ENSG00000157110.11	chr8:30242059-30429426	RBPMS	0.0766653	4.83112	1.87254	0.0629631	0.927513	-4.00789
ENSG00000109390.7	chr4:140211126-140223679	NDUFC1	-0.125696	5.8476	-1.87241	0.0629807	0.927513	-4.00808
ENSG00000141580.11	chr17:80572923-80606463	WDR45B	-0.128683	6.02722	-1.87229	0.0629967	0.927513	-4.00825
ENSG00000134697.8	chr1:38032468-38061506	GNL2	-0.0975675	6.56318	-1.8715	0.0631079	0.928367	-4.00942
ENSG00000142319.14	chr5:1392940-1445524	SLC6A3	0.0792768	5.92827	1.86982	0.0633417	0.929387	-4.01188
ENSG00000146039.6	chr6:25754937-25781161	SLC17A4	0.0723228	3.85752	1.86981	0.0633427	0.929387	-4.01189
ENSG00000196268.7	chr19:21579939-21610359	ZNF493	0.114001	6.59469	1.86895	0.0634629	0.929387	-4.01315
ENSG00000088538.12	chr3:50712706-51420973	DOCK3	-0.0921992	8.71595	-1.86764	0.0636469	0.929387	-4.01508
ENSG00000142156.10	chr21:47401731-47424811	COL6A1	-0.0720082	7.46696	-1.86722	0.0637068	0.929387	-4.01571
ENSG00000113448.12	chr5:58265152-59817929	PDE4D	0.0639263	6.45486	1.8669	0.0637516	0.929387	-4.01618
ENSG00000118322.8	chr5:159990280-160279044	ATP10B	-0.118413	5.69225	-1.86677	0.0637697	0.929387	-4.01636
ENSG00000180720.6	chr11:46406683-46407573	CHRM4	-0.146758	6.23091	-1.86666	0.0637852	0.929387	-4.01653
ENSG00000156675.11	chr8:37716186-37757003	RAB11FIP1	0.0925716	4.93055	1.86526	0.0639824	0.929387	-4.01858
ENSG00000145331.9	chr4:100468270-100485209	TRMT10A	0.102415	4.53691	1.86493	0.0640281	0.929387	-4.01905
ENSG00000198203.5	chr2:108905184-108925997	SULT1C2	0.118354	3.88544	1.86451	0.0640873	0.929387	-4.01967
ENSG00000271723.1	chr1:55181198-55181283	MROH7-TTC4	0.141197	6.73901	1.86413	0.064142	0.929387	-4.02024
ENSG00000127954.8	chr7:87906304-87936199	STEAP4	0.156777	2.91583	1.86311	0.0642853	0.929387	-4.02172
ENSG00000179583.13	chr16:10971039-11026400	CIITA	0.0769541	5.26932	1.86305	0.0642943	0.929387	-4.02181
ENSG00000114573.5	chr3:113465902-113530710	ATP6V1A	-0.0914735	9.58694	-1.86271	0.0643421	0.929387	-4.02231
ENSG00000135899.12	chr2:231032117-231084770	SP110	0.0858076	5.05977	1.86237	0.0643905	0.929387	-4.02281
ENSG00000158246.7	chr1:27331555-27339326	FAM46B	0.122895	4.92888	1.86158	0.0645022	0.929387	-4.02396
ENSG00000198736.7	chr16:1988429-1993299	MSRB1	0.0839785	6.1852	1.86153	0.0645101	0.929387	-4.02404
ENSG00000111704.6	chr12:7941022-7948569	NANOG	-0.140543	7.21746	-1.86148	0.0645169	0.929387	-4.02411
ENSG00000128872.5	chr15:52043715-52108481	TMOD2	-0.0806199	8.72129	-1.86144	0.0645224	0.929387	-4.02417
ENSG00000139154.10	chr12:19557021-19873715	AEBP2	0.0929973	7.08112	1.86117	0.0645604	0.929387	-4.02456
ENSG00000009335.13	chr7:156931623-157062040	UBE3C	-0.0582166	7.21796	-1.86115	0.0645633	0.929387	-4.02459
ENSG00000173207.8	chr1:154947141-154951647	CKS1B	-0.122699	3.9085	-1.86105	0.0645783	0.929387	-4.02474
ENSG00000100968.9	chr14:24836306-24848570	NFATC4	0.0763579	5.53558	1.86098	0.0645882	0.929387	-4.02485
ENSG00000162929.9	chr2:61293045-61385135	KIAA1841	-0.104249	5.98129	-1.86085	0.0646057	0.929387	-4.02503
ENSG00000116991.6	chr1:232533783-232697272	SIPA1L2	-0.071906	7.6909	-1.86049	0.064658	0.929387	-4.02556
ENSG00000121879.3	chr3:178866343-178957786	PIK3CA	-0.0875134	7.46551	-1.86001	0.0647264	0.929387	-4.02627
ENSG00000159784.13	chr7:143050623-143059814	FAM131B	-0.0910827	7.52784	-1.85987	0.0647452	0.929387	-4.02646
ENSG00000181467.2	chr3:152879997-152885841	RAP2B	0.0867975	6.99835	1.8597	0.0647698	0.929387	-4.02671
ENSG00000078114.14	chr10:21069008-21463058	NEBL	0.0797351	6.42939	1.85956	0.0647904	0.929387	-4.02692
ENSG00000115363.9	chr2:75719474-75796804	EVA1A	0.0956729	4.27435	1.85927	0.064831	0.929387	-4.02734
ENSG00000145911.5	chr5:177540536-177552533	N4BP3	-0.0909365	5.98514	-1.85892	0.0648818	0.929387	-4.02786
ENSG00000131738.5	chr17:39519870-39526045	KRT33B	0.125362	5.03734	1.8577	0.0650553	0.931107	-4.02963
ENSG00000154240.12	chr17:63631741-64188151	CEP112	0.0753276	5.29135	1.85683	0.0651801	0.931705	-4.03091
ENSG00000197721.12	chr1:207818494-207898005	CR1L	0.177165	3.2018	1.85631	0.0652548	0.931705	-4.03167
ENSG00000122565.14	chr7:26240734-26252837	CBX3	0.121508	6.10677	1.85599	0.0653	0.931705	-4.03213
ENSG00000250479.4	chr22:24108034-24110403	CHCHD10	0.113451	6.65613	1.85489	0.0654577	0.931705	-4.03373
ENSG00000175265.13	chr15:34671352-34721087	GOLGA8A	0.120517	6.50622	1.8544	0.0655286	0.931705	-4.03445
ENSG00000131013.3	chr6:149825824-149867172	PPIL4	0.0937672	7.76548	1.85421	0.0655562	0.931705	-4.03473
ENSG00000145715.10	chr5:86563694-86687634	RASA1	-0.0836071	7.77774	-1.85391	0.0655994	0.931705	-4.03517
ENSG00000184650.5	chr17:8243201-8249357	ODF4	-0.122134	4.24203	-1.85387	0.0656046	0.931705	-4.03522
ENSG00000177108.5	chr14:77597734-77609062	ZDHHC22	-0.0777312	6.21079	-1.85287	0.0657487	0.931705	-4.03668
ENSG00000196781.9	chr9:84198732-84304486	TLE1	0.0996639	6.56908	1.85249	0.0658036	0.931705	-4.03723
ENSG00000135336.10	chr6:88299844-88377127	ORC3	0.163693	5.56983	1.85235	0.0658234	0.931705	-4.03743
ENSG00000113657.8	chr5:146770801-146889476	DPYSL3	0.0790892	6.94842	1.85221	0.0658437	0.931705	-4.03764
ENSG00000168610.10	chr17:40465905-40540522	STAT3	0.0980957	7.6993	1.85163	0.0659277	0.931705	-4.03848
ENSG00000136939.1	chr9:125487002-125487203	OR1L4	0.14008	2.8452	1.85141	0.0659598	0.931705	-4.03881
ENSG00000113070.6	chr5:139712732-139726522	HBEGF	-0.0926302	5.93434	-1.85109	0.0660062	0.931705	-4.03927
ENSG00000168621.10	chr5:37813037-37840084	GDNF	-0.108546	4.1812	-1.85083	0.0660432	0.931705	-4.03964
ENSG00000178904.14	chr19:32896676-32976788	DPY19L3	0.116907	5.64269	1.85021	0.0661328	0.931705	-4.04054
ENSG00000256235.1	chr5:150157499-150176292	SMIM3	0.152599	5.38401	1.85006	0.0661556	0.931705	-4.04077
ENSG00000260027.3	chr17:46684638-46688344	HOXB7	0.111616	4.60235	1.84947	0.0662406	0.931705	-4.04162
ENSG00000172568.4	chr5:156768918-156772659	FNDC9	0.12478	6.80592	1.84941	0.0662494	0.931705	-4.04171
ENSG00000109472.9	chr4:166299960-166419442	CPE	0.0887173	9.68937	1.84933	0.0662608	0.931705	-4.04183
ENSG00000115380.14	chr2:56093194-56150939	EFEMP1	0.223156	7.47119	1.84872	0.0663503	0.931705	-4.04272
ENSG00000144357.12	chr2:170684010-170940455	UBR3	-0.0830301	8.37459	-1.84864	0.0663608	0.931705	-4.04283
ENSG00000188582.4	chr3:142668129-142682153	PAQR9	-0.100393	4.94156	-1.84819	0.0664262	0.931705	-4.04348
ENSG00000127481.10	chr1:19401078-19536791	UBR4	-0.0659173	7.9719	-1.84811	0.0664383	0.931705	-4.0436
ENSG00000161714.7	chr17:43186979-43209827	PLCD3	0.0684116	7.15968	1.84767	0.0665025	0.931705	-4.04424
ENSG00000001461.12	chr1:24742191-24799256	NIPAL3	-0.0785088	6.59463	-1.84742	0.0665389	0.931705	-4.04461
ENSG00000146802.8	chr7:112402506-112430768	TMEM168	0.0832163	5.27299	1.84686	0.0666209	0.932105	-4.04542
ENSG00000183137.10	chr6:109416238-109485018	CEP57L1	0.116054	3.68376	1.84482	0.0669191	0.935178	-4.04839
ENSG00000003989.12	chr8:17354697-17428057	SLC7A2	0.191347	5.93925	1.84462	0.0669478	0.935178	-4.04867
ENSG00000049249.4	chr1:7980152-8000884	TNFRSF9	0.129111	4.64119	1.84382	0.0670645	0.936059	-4.04982
ENSG00000081307.8	chr3:132373380-132396831	UBA5	-0.111108	7.25001	-1.84335	0.0671337	0.936241	-4.05051
ENSG00000146416.12	chr6:143381633-143661441	AIG1	0.0905286	5.86369	1.84299	0.0671867	0.936241	-4.05103
ENSG00000196660.6	chr1:219858802-220102012	SLC30A10	0.114429	4.32064	1.84246	0.0672643	0.936241	-4.0518
ENSG00000164398.8	chr5:131285970-131347881	ACSL6	-0.0753591	7.87642	-1.84227	0.0672922	0.936241	-4.05207
ENSG00000162433.10	chr1:65613295-65697678	AK4	0.0749372	6.90049	1.84166	0.0673827	0.93641	-4.05296
ENSG00000130775.11	chr1:28199100-28213120	THEMIS2	-0.102465	5.62716	-1.84127	0.0674399	0.93641	-4.05353
ENSG00000184371.9	chr1:110452917-110473500	CSF1	0.114738	5.97175	1.8411	0.0674653	0.93641	-4.05378
ENSG00000198077.6	chr19:41381403-41388481	CYP2A7	-0.160941	4.06583	-1.84	0.0676272	0.937666	-4.05536
ENSG00000145390.7	chr4:120133747-120217146	USP53	0.110864	6.22714	1.83895	0.0677823	0.937666	-4.05688
ENSG00000168070.7	chr11:64705050-64739516	C11orf85	-0.112319	3.90235	-1.83884	0.0677981	0.937666	-4.05704
ENSG00000106105.9	chr7:30634230-30673520	GARS	-0.112006	8.56626	-1.83778	0.0679549	0.937666	-4.05857
ENSG00000109775.6	chr4:186320520-186347112	UFSP2	-0.105071	5.90268	-1.8377	0.0679669	0.937666	-4.05868
ENSG00000175756.9	chr1:1309127-1310855	AURKAIP1	0.174216	5.18618	1.83753	0.0679931	0.937666	-4.05894
ENSG00000066427.17	chr14:92524980-92572951	ATXN3	-0.104516	6.33783	-1.83688	0.0680886	0.937666	-4.05987
ENSG00000145451.8	chr4:175558138-175750236	GLRA3	0.160182	6.82872	1.83641	0.0681592	0.937666	-4.06056
ENSG00000103184.7	chr16:5008325-5067646	SEC14L5	-0.0739456	6.64223	-1.83635	0.0681678	0.937666	-4.06064
ENSG00000162624.10	chr1:75594149-75627106	LHX8	0.0945495	4.10178	1.83615	0.0681974	0.937666	-4.06093
ENSG00000159217.5	chr17:47074813-47132432	IGF2BP1	0.0769521	4.84199	1.83614	0.0681986	0.937666	-4.06094
ENSG00000059378.8	chr7:139723582-139763500	PARP12	0.0792782	5.21647	1.83597	0.0682235	0.937666	-4.06118
ENSG00000126838.5	chr12:9301485-9360966	PZP	-0.082767	3.56353	-1.83558	0.068283	0.937666	-4.06176
ENSG00000096060.10	chr6:35541393-35696362	FKBP5	0.225059	5.95654	1.83482	0.0683955	0.937666	-4.06285
ENSG00000139579.8	chr12:56615834-56623637	NABP2	0.0846374	6.67966	1.83457	0.0684327	0.937666	-4.06321
ENSG00000145349.12	chr4:114372214-114683101	CAMK2D	-0.103807	7.1078	-1.8343	0.0684734	0.937666	-4.0636
ENSG00000091106.14	chr2:32449606-32490857	NLRC4	0.113836	3.83431	1.83392	0.0685302	0.937666	-4.06415
ENSG00000000419.8	chr20:49551428-49575087	DPM1	0.111113	6.60169	1.83343	0.0686026	0.937666	-4.06485
ENSG00000215397.3	chr20:642419-656543	SCRT2	-0.106913	5.72591	-1.83263	0.0687219	0.937666	-4.066
ENSG00000188649.7	chr10:97733827-97792364	CC2D2B	-0.107058	2.72658	-1.83243	0.068753	0.937666	-4.0663
ENSG00000172572.6	chr12:20522379-20837267	PDE3A	0.115698	4.89011	1.83236	0.0687624	0.937666	-4.06639
ENSG00000164209.12	chr5:110073880-110100762	SLC25A46	-0.109149	7.96493	-1.83211	0.068801	0.937666	-4.06676
ENSG00000166479.5	chr18:66341220-66382354	TMX3	0.115252	6.05321	1.8318	0.0688462	0.937666	-4.0672
ENSG00000197102.6	chr14:102431064-102517112	DYNC1H1	-0.0748203	9.60427	-1.83094	0.0689756	0.937666	-4.06844
ENSG00000101162.3	chr20:57594413-57601692	TUBB1	0.0964818	4.1797	1.83086	0.0689875	0.937666	-4.06855
ENSG00000100053.5	chr22:25595834-25603315	CRYBB3	-0.0766376	7.09676	-1.83074	0.069006	0.937666	-4.06873
ENSG00000035115.17	chr2:217759-264842	SH3YL1	-0.0834269	5.47677	-1.83073	0.0690069	0.937666	-4.06874
ENSG00000180694.9	chr8:91634735-91803867	TMEM64	-0.0966466	6.27664	-1.82945	0.0691992	0.938115	-4.07058
ENSG00000144895.7	chr3:150264479-150302003	EIF2A	-0.113943	6.18592	-1.82928	0.0692248	0.938115	-4.07083
ENSG00000119866.16	chr2:60678376-60780758	BCL11A	-0.0853849	6.93453	-1.8288	0.0692972	0.938115	-4.07152
ENSG00000145832.8	chr5:135170375-135223995	SLC25A48	-0.0975076	5.30836	-1.82874	0.0693061	0.938115	-4.0716
ENSG00000111860.9	chr6:118782461-119031234	CEP85L	-0.102982	4.68906	-1.82856	0.0693332	0.938115	-4.07186
ENSG00000142273.6	chr19:45281126-45303891	CBLC	-0.0965004	5.98336	-1.82782	0.0694459	0.938115	-4.07294
ENSG00000108551.4	chr17:17398026-17399627	RASD1	0.169664	7.54612	1.8276	0.0694784	0.938115	-4.07325
ENSG00000144962.6	chr3:172607251-172859055	SPATA16	0.0830983	3.25606	1.82711	0.0695525	0.938115	-4.07395
ENSG00000125657.3	chr19:6531048-6535881	TNFSF9	0.0893581	6.00755	1.8268	0.0695997	0.938115	-4.0744
ENSG00000177575.8	chr12:7623477-7656351	CD163	0.168241	3.92133	1.82643	0.0696554	0.938115	-4.07493
ENSG00000148482.7	chr10:18240836-18332197	SLC39A12	0.167373	5.22015	1.82607	0.0697102	0.938115	-4.07545
ENSG00000214530.3	chr11:72465778-72505128	STARD10	-0.0617949	6.15162	-1.82552	0.0697935	0.938115	-4.07624
ENSG00000203747.5	chr1:161511553-161520579	FCGR3A	0.212537	4.95978	1.82483	0.0698982	0.938115	-4.07723
ENSG00000005961.13	chr17:42449550-42466837	ITGA2B	-0.0650371	5.28767	-1.82477	0.0699074	0.938115	-4.07732
ENSG00000166016.4	chr11:34172580-34379549	ABTB2	-0.0791813	5.58569	-1.82467	0.0699215	0.938115	-4.07745
ENSG00000121988.13	chr2:135894712-136288778	ZRANB3	0.0826266	5.14954	1.82454	0.0699412	0.938115	-4.07764
ENSG00000186117.2	chr11:55578999-55579878	OR5L1	-0.151963	4.13883	-1.82446	0.069954	0.938115	-4.07776
ENSG00000087460.19	chr20:57414849-57486209	GNAS	0.0556862	6.54452	1.82288	0.0701947	0.938362	-4.08003
ENSG00000092295.7	chr14:24718336-24732336	TGM1	-0.0706879	5.35106	-1.82287	0.0701963	0.938362	-4.08004
ENSG00000197119.8	chr14:100757475-100772837	SLC25A29	0.107153	6.13867	1.82252	0.0702486	0.938362	-4.08053
ENSG00000185633.6	chr12:57628636-57634506	NDUFA4L2	0.0850993	6.18454	1.82161	0.0703882	0.938362	-4.08185
ENSG00000066629.12	chr14:100204145-100408253	EML1	0.0793509	6.5473	1.82128	0.0704382	0.938362	-4.08232
ENSG00000197355.6	chr9:139971998-139978131	UAP1L1	0.058515	6.69941	1.82101	0.0704798	0.938362	-4.08271
ENSG00000164649.15	chr7:21940542-21985513	CDCA7L	-0.104246	4.81182	-1.82078	0.0705154	0.938362	-4.08304
ENSG00000132824.9	chr20:43124872-43150729	SERINC3	-0.0755907	10.2352	-1.82075	0.0705192	0.938362	-4.08308
ENSG00000173546.7	chr15:75966901-76005143	CSPG4	-0.0821752	5.81652	-1.82055	0.0705498	0.938362	-4.08336
ENSG00000181218.4	chr1:228645030-228645547	HIST3H2A	0.110759	5.72622	1.82027	0.070592	0.938362	-4.08376
ENSG00000078549.10	chr7:31091968-31150399	ADCYAP1R1	0.103503	7.68299	1.81989	0.0706506	0.938362	-4.08431
ENSG00000117519.11	chr1:95362604-95392812	CNN3	0.09821	6.87311	1.81904	0.0707806	0.938362	-4.08552
ENSG00000168237.13	chr3:52321128-52329134	GLYCTK	0.068856	5.2183	1.81807	0.0709302	0.938362	-4.08692
ENSG00000182541.13	chr22:31608250-31676031	LIMK2	0.0969939	5.70427	1.8179	0.0709559	0.938362	-4.08715
ENSG00000164256.5	chr5:23507753-23528620	PRDM9	0.141558	4.08244	1.81754	0.0710113	0.938362	-4.08767
ENSG00000172840.2	chr16:66914486-66929500	PDP2	-0.107958	5.70694	-1.81711	0.0710771	0.938362	-4.08828
ENSG00000206579.7	chr8:56015049-56454448	XKR4	-0.0985837	6.72489	-1.81709	0.0710809	0.938362	-4.08832
ENSG00000172818.5	chr11:65554510-65564624	OVOL1	0.0841202	5.17168	1.81689	0.0711107	0.938362	-4.08859
ENSG00000171236.9	chr19:4536771-4540075	LRG1	-0.122322	4.05617	-1.81684	0.0711192	0.938362	-4.08867
ENSG00000186340.10	chr6:169615923-169654131	THBS2	-0.140706	6.57084	-1.81572	0.0712912	0.938362	-4.09027
ENSG00000251247.5	chr19:37341275-37383922	ZNF345	0.105067	3.59383	1.81554	0.0713197	0.938362	-4.09053
ENSG00000067208.10	chr1:92975582-93257951	EVI5	-0.075094	6.15122	-1.8147	0.0714484	0.938362	-4.09172
ENSG00000205155.3	chr19:36236500-36237897	PSENEN	0.0765488	7.13771	1.81395	0.0715649	0.938362	-4.0928
ENSG00000105996.5	chr7:27139831-27142367	HOXA2	0.148473	4.20904	1.81347	0.0716401	0.938362	-4.09349
ENSG00000026025.9	chr10:17270286-17279528	VIM	0.127989	5.79599	1.81343	0.0716459	0.938362	-4.09355
ENSG00000247626.3	chr2:198570070-198573051	MARS2	-0.0994504	5.54595	-1.81261	0.0717728	0.938362	-4.09471
ENSG00000067066.12	chr2:231280925-231408488	SP100	0.0830945	3.97257	1.81155	0.0719379	0.938362	-4.09623
ENSG00000171310.6	chr12:104850448-105155666	CHST11	0.105273	7.5918	1.81133	0.0719713	0.938362	-4.09654
ENSG00000122068.8	chr3:197476425-197514437	FYTTD1	-0.0835484	6.51291	-1.81071	0.0720682	0.938362	-4.09742
ENSG00000112175.6	chr6:55618468-55740206	BMP5	0.250354	4.00562	1.81045	0.0721089	0.938362	-4.0978
ENSG00000198742.5	chr7:98625202-98741580	SMURF1	-0.0705922	7.01049	-1.8104	0.0721166	0.938362	-4.09787
ENSG00000132671.4	chr20:23016002-23017269	SSTR4	0.107889	5.96322	1.81026	0.0721372	0.938362	-4.09806
ENSG00000104643.5	chr8:11141993-11185530	MTMR9	-0.0854253	7.21865	-1.81024	0.0721416	0.938362	-4.0981
ENSG00000171102.10	chr9:136080674-136084683	OBP2B	0.118801	6.56115	1.81005	0.0721711	0.938362	-4.09837
ENSG00000164933.7	chr8:104410895-104427337	SLC25A32	-0.127212	7.05662	-1.80971	0.072224	0.938362	-4.09885
ENSG00000136451.4	chr17:56049023-56065556	VEZF1	-0.0858545	7.31744	-1.80967	0.0722301	0.938362	-4.09891
ENSG00000151729.6	chr4:186064214-186071269	SLC25A4	-0.0984275	7.42356	-1.80966	0.0722314	0.938362	-4.09892
ENSG00000103460.12	chr16:52471958-52581712	TOX3	0.107902	5.23841	1.80915	0.0723105	0.938362	-4.09964
ENSG00000128606.8	chr7:102553414-102585319	LRRC17	0.118147	4.23395	1.80905	0.0723262	0.938362	-4.09978
ENSG00000092010.10	chr14:24605375-24608137	PSME1	0.0777411	5.9164	1.8087	0.0723806	0.938362	-4.10028
ENSG00000206053.8	chr16:1728209-1751692	HN1L	-0.0913502	6.07062	-1.80859	0.0723982	0.938362	-4.10044
ENSG00000204952.2	chr17:37092937-37119238	FBXO47	-0.0782904	2.35	-1.80855	0.0724044	0.938362	-4.10049
ENSG00000079459.8	chr8:11653094-11696757	FDFT1	-0.0756881	7.64512	-1.80846	0.072419	0.938362	-4.10063
ENSG00000145675.10	chr5:67511630-67597595	PIK3R1	-0.0751699	9.37588	-1.80806	0.0724808	0.938362	-4.10119
ENSG00000198108.3	chr5:129240275-129522312	CHSY3	-0.119519	4.83509	-1.80748	0.0725715	0.938362	-4.10202
ENSG00000113739.6	chr5:172741826-172756276	STC2	0.088554	4.85298	1.80707	0.0726357	0.938362	-4.1026
ENSG00000123143.8	chr19:14543859-14582675	PKN1	0.0595301	6.93944	1.80677	0.0726831	0.938362	-4.10303
ENSG00000204120.10	chr2:233562059-233725205	GIGYF2	-0.0711923	6.94861	-1.80663	0.0727056	0.938362	-4.10323
ENSG00000178700.3	chr3:93766799-93782019	DHFRL1	-0.131489	5.16221	-1.80562	0.072863	0.938362	-4.10466
ENSG00000101439.4	chr20:23608290-23619087	CST3	0.136163	9.60864	1.80558	0.0728697	0.938362	-4.10472
ENSG00000204305.9	chr6:32148755-32151995	AGER	0.0763077	5.31023	1.80552	0.0728789	0.938362	-4.1048
ENSG00000118707.5	chr20:35201897-35222292	TGIF2	0.104195	5.22404	1.80538	0.0729006	0.938362	-4.105
ENSG00000212123.3	chr19:5782989-5784633	PRR22	-0.0901718	5.60347	-1.80537	0.0729021	0.938362	-4.10501
ENSG00000101417.7	chr20:32294469-32308092	PXMP4	0.0912824	6.01368	1.80517	0.0729339	0.938362	-4.1053
ENSG00000179912.15	chr12:57647686-57824676	R3HDM2	-0.0925875	8.69126	-1.80424	0.0730799	0.938362	-4.10662
ENSG00000185561.8	chr17:1611071-1613604	TLCD2	0.0859644	6.47716	1.80413	0.0730985	0.938362	-4.10679
ENSG00000197256.6	chr19:11275040-11308455	KANK2	0.0780852	6.2652	1.80355	0.073189	0.938362	-4.1076
ENSG00000126249.3	chr19:34895303-34917050	PDCD2L	-0.093477	5.96238	-1.80335	0.073221	0.938362	-4.10789
ENSG00000060069.12	chr18:77439828-77514439	CTDP1	-0.0686975	6.47962	-1.803	0.0732755	0.938362	-4.10838
ENSG00000188186.6	chr7:99746538-99753486	LAMTOR4	0.0711155	6.43317	1.80258	0.0733423	0.938362	-4.10898
ENSG00000112303.9	chr6:133065083-133084592	VNN2	0.103492	3.12358	1.80255	0.0733475	0.938362	-4.10903
ENSG00000100665.7	chr14:95027846-95036239	SERPINA4	-0.0985735	4.96797	-1.80251	0.0733528	0.938362	-4.10907
ENSG00000164308.12	chr5:96211690-96255056	ERAP2	0.145124	3.8408	1.80208	0.0734212	0.938362	-4.10969
ENSG00000018699.7	chr2:32853138-33046071	TTC27	0.0827648	4.79403	1.80097	0.0735965	0.938362	-4.11126
ENSG00000074047.16	chr2:121493808-121750207	GLI2	0.0653783	5.81087	1.80097	0.0735967	0.938362	-4.11126
ENSG00000213923.6	chr22:38686718-38794482	CSNK1E	-0.0913356	7.12943	-1.80087	0.0736125	0.938362	-4.1114
ENSG00000130511.11	chr19:18529795-18545332	SSBP4	-0.0562101	7.14495	-1.80009	0.0737357	0.938362	-4.11251
ENSG00000057704.6	chr12:94961845-95044324	TMCC3	-0.118107	6.22248	-1.79974	0.0737918	0.938362	-4.11301
ENSG00000064763.6	chr12:29302194-29494148	FAR2	-0.107227	6.62202	-1.79842	0.074002	0.938362	-4.11488
ENSG00000016082.10	chr5:50679041-50690528	ISL1	0.12189	3.65003	1.79817	0.0740419	0.938362	-4.11524
ENSG00000093134.9	chr6:133043973-133055920	VNN3	0.109531	3.16153	1.79812	0.0740502	0.938362	-4.11531
ENSG00000197375.8	chr5:131705451-131731018	SLC22A5	0.0877625	5.43095	1.79798	0.0740715	0.938362	-4.1155
ENSG00000153790.7	chr7:25174479-25219929	C7orf31	0.104545	4.07468	1.79774	0.0741093	0.938362	-4.11584
ENSG00000256618.1	chr17:22023713-22023824	MTRNR2L1	0.180254	2.54112	1.79524	0.0745096	0.938362	-4.11938
ENSG00000136731.8	chr2:128848781-128953181	UGGT1	-0.0663357	6.63659	-1.79523	0.074511	0.938362	-4.11939
ENSG00000244414.2	chr1:196788909-196801305	CFHR1	0.194274	3.10178	1.79485	0.0745722	0.938362	-4.11993
ENSG00000163827.8	chr3:46556965-46621571	LRRC2	0.110862	5.42129	1.79468	0.0745993	0.938362	-4.12017
ENSG00000121905.5	chr1:33351620-33364014	HPCA	0.134254	9.08169	1.79456	0.0746183	0.938362	-4.12034
ENSG00000135744.7	chr1:230838326-230850022	AGT	0.216299	8.48293	1.79444	0.0746378	0.938362	-4.12051
ENSG00000142606.11	chr1:2522102-2543638	MMEL1	0.0679664	5.2711	1.79443	0.0746382	0.938362	-4.12052
ENSG00000101104.8	chr20:43538704-43587373	PABPC1L	-0.0583091	4.7992	-1.79357	0.0747758	0.938362	-4.12173
ENSG00000255012.1	chr11:56380031-56380974	OR5M1	0.201583	2.19942	1.79354	0.074782	0.938362	-4.12178
ENSG00000087494.11	chr12:28111163-28125520	PTHLH	0.0932149	5.31219	1.79315	0.0748446	0.938362	-4.12233
ENSG00000206105.2	chr21:31992977-31993107	KRTAP20-4	0.165279	5.80286	1.79302	0.0748647	0.938362	-4.12251
ENSG00000254221.1	chr5:140729828-140731278	PCDHGB1	0.130849	6.56446	1.79251	0.0749474	0.938362	-4.12324
ENSG00000143466.9	chr1:206643771-206670048	IKBKE	0.0663018	5.66336	1.79244	0.0749575	0.938362	-4.12333
ENSG00000141551.10	chr17:80196960-80231588	CSNK1D	0.0804936	7.21593	1.79239	0.0749663	0.938362	-4.1234
ENSG00000101746.11	chr18:31431591-31804720	NOL4	0.0863069	7.27416	1.79218	0.0749991	0.938362	-4.12369
ENSG00000173660.7	chr1:46769321-46782411	UQCRH	-0.102002	5.783	-1.79214	0.0750057	0.938362	-4.12375
ENSG00000069431.6	chr12:21950483-22094254	ABCC9	0.161061	5.59113	1.79205	0.07502	0.938362	-4.12387
ENSG00000090060.13	chr14:96968718-97033433	PAPOLA	0.0920427	7.44139	1.79203	0.0750247	0.938362	-4.12392
ENSG00000186007.5	chr1:205350533-205419049	LEMD1	0.124624	3.50646	1.79187	0.0750495	0.938362	-4.12413
ENSG00000119922.7	chr10:91061755-91068917	IFIT2	-0.128716	5.45496	-1.79105	0.0751818	0.938362	-4.12529
ENSG00000005175.5	chr12:48057101-48099807	RPAP3	-0.109654	6.02425	-1.79087	0.0752103	0.938362	-4.12554
ENSG00000105428.4	chr19:5455449-5456850	ZNRF4	-0.0891376	5.55552	-1.79075	0.07523	0.938362	-4.12571
ENSG00000180071.14	chr9:38540674-38620619	ANKRD18A	-0.187865	3.78914	-1.79063	0.0752501	0.938362	-4.12589
ENSG00000187801.10	chr1:40915631-40929307	ZFP69B	-0.0896467	6.08918	-1.79005	0.0753427	0.938362	-4.1267
ENSG00000005882.7	chr17:48172154-48188698	PDK2	0.0898289	7.95918	1.78966	0.0754067	0.938362	-4.12726
ENSG00000177464.4	chr19:46093055-46095792	GPR4	0.140994	5.66426	1.78953	0.0754276	0.938362	-4.12744
ENSG00000005001.5	chr16:2902773-2908149	PRSS22	-0.110939	5.0111	-1.78907	0.0755022	0.938362	-4.12809
ENSG00000145088.4	chr3:121554025-121605356	EAF2	-0.102577	5.25623	-1.78905	0.0755052	0.938362	-4.12812
ENSG00000236609.3	chr7:6655556-6663872	ZNF853	-0.094189	6.2575	-1.78873	0.0755561	0.938362	-4.12856
ENSG00000128059.4	chr4:57259742-57301816	PPAT	0.143765	5.10515	1.78866	0.0755677	0.938362	-4.12866
ENSG00000162923.10	chr1:224572896-224624708	WDR26	-0.0659736	7.31415	-1.78752	0.0757531	0.938362	-4.13027
ENSG00000085433.11	chr1:109512839-109584670	WDR47	-0.0925722	8.59884	-1.78746	0.0757625	0.938362	-4.13035
ENSG00000183153.5	chr17:38517252-38520047	GJD3	-0.082329	6.30131	-1.78742	0.0757686	0.938362	-4.13041
ENSG00000230891.2	chr3:25900059-25915171	LINC00692	0.128264	2.86162	1.78719	0.0758059	0.938362	-4.13073
ENSG00000126882.8	chr9:134133560-134151930	FAM78A	-0.0824345	5.86312	-1.78706	0.0758271	0.938362	-4.13091
ENSG00000087157.14	chr17:76374706-76421172	PGS1	0.0654113	6.43356	1.78684	0.0758636	0.938362	-4.13123
ENSG00000035687.9	chr1:244571818-244615394	ADSS	-0.155483	6.22063	-1.78657	0.0759066	0.938362	-4.1316
ENSG00000133710.11	chr5:147443574-147516803	SPINK5	0.0682306	3.68032	1.78614	0.0759773	0.938362	-4.13221
ENSG00000106153.12	chr7:56169278-56174231	CHCHD2	-0.100929	6.53341	-1.78602	0.0759962	0.938362	-4.13238
ENSG00000168754.9	chr2:97541636-97684175	FAM178B	-0.0660014	5.39534	-1.78424	0.0762865	0.941153	-4.13488
ENSG00000178358.3	chr11:6942243-6943224	OR2D3	-0.156603	3.19611	-1.78397	0.0763301	0.941153	-4.13526
ENSG00000150401.10	chr13:114110228-114144912	DCUN1D2	-0.091527	6.59451	-1.78329	0.0764417	0.941498	-4.13622
ENSG00000110711.5	chr11:67250519-67258579	AIP	0.0857345	6.71967	1.78255	0.0765621	0.941498	-4.13725
ENSG00000174982.2	chr11:55418389-55419307	OR4S2	-0.1306	3.07999	-1.78247	0.0765758	0.941498	-4.13737
ENSG00000163655.11	chr3:155588357-155661104	GMPS	-0.079061	6.78614	-1.78231	0.0766013	0.941498	-4.13759
ENSG00000181085.10	chr8:144798510-144804624	MAPK15	0.0691238	6.16912	1.78215	0.0766279	0.941498	-4.13782
ENSG00000120437.7	chr6:160181847-160200152	ACAT2	-0.14291	6.89622	-1.78119	0.0767842	0.942259	-4.13916
ENSG00000166090.8	chr14:23842021-23845515	IL25	0.116468	4.86662	1.78047	0.0769026	0.942259	-4.14017
ENSG00000122548.3	chr7:26572783-26578421	KIAA0087	0.118668	3.57367	1.78015	0.0769551	0.942259	-4.14062
ENSG00000143171.8	chr1:165370226-165414396	RXRG	0.116397	5.33801	1.77997	0.0769858	0.942259	-4.14088
ENSG00000157005.3	chr3:187386751-187388181	SST	-0.172747	7.94044	-1.77962	0.0770419	0.942259	-4.14136
ENSG00000164024.7	chr4:99916864-99983757	METAP1	-0.110335	6.80631	-1.77948	0.0770663	0.942259	-4.14156
ENSG00000145494.7	chr5:1801443-1816159	NDUFS6	-0.0872382	7.84612	-1.7793	0.0770949	0.942259	-4.14181
ENSG00000170074.15	chr5:177139576-177210401	FAM153A	0.137552	5.6726	1.77914	0.0771219	0.942259	-4.14204
ENSG00000099795.2	chr19:14676895-14682869	NDUFB7	0.0879715	7.58709	1.77816	0.0772833	0.943035	-4.14341
ENSG00000196155.8	chr16:67312113-67323321	PLEKHG4	0.0552516	5.46955	1.7781	0.0772936	0.943035	-4.1435
ENSG00000187699.6	chr2:190744231-191067422	C2orf88	-0.0810896	4.98924	-1.77769	0.0773597	0.943183	-4.14406
ENSG00000143632.10	chr1:229567112-229569834	ACTA1	0.0734357	6.61866	1.77632	0.0775864	0.943269	-4.14598
ENSG00000269699.1	chr19:57285949-57334100	ZIM2	-0.113392	4.77844	-1.77597	0.0776447	0.943269	-4.14647
ENSG00000100316.11	chr22:39708958-39716252	RPL3	-0.0633646	5.34062	-1.77542	0.0777354	0.943269	-4.14724
ENSG00000152779.12	chr10:91192043-91316378	SLC16A12	0.124932	4.20309	1.77511	0.0777873	0.943269	-4.14768
ENSG00000013364.14	chr16:29836783-29859340	MVP	0.0829992	5.71025	1.77506	0.0777962	0.943269	-4.14775
ENSG00000181499.2	chr11:123813718-123814462	OR6T1	-0.164308	3.87618	-1.77474	0.077849	0.943269	-4.1482
ENSG00000101246.15	chr20:62330023-62339349	ARFRP1	0.0551413	6.89343	1.77347	0.0780591	0.943269	-4.14997
ENSG00000126391.9	chr11:65154086-65180993	FRMD8	-0.0712821	6.3282	-1.77344	0.0780646	0.943269	-4.15001
ENSG00000187514.10	chr2:232572379-232578114	PTMA	-0.0740291	5.98847	-1.77338	0.0780746	0.943269	-4.1501
ENSG00000145592.9	chr5:40825590-40835383	RPL37	-0.114276	5.7767	-1.77317	0.078109	0.943269	-4.15039
ENSG00000064545.10	chr19:19230343-19249337	TMEM161A	0.0623275	6.28447	1.77277	0.0781766	0.943269	-4.15095
ENSG00000071991.4	chr18:64168374-64271352	CDH19	-0.168508	3.93577	-1.77257	0.0782088	0.943269	-4.15122
ENSG00000137752.18	chr11:104896245-104941645	CASP1	0.103676	3.10723	1.77248	0.078224	0.943269	-4.15135
ENSG00000166482.7	chr17:19286830-19290533	MFAP4	0.19105	5.0459	1.7721	0.0782873	0.943269	-4.15188
ENSG00000123159.11	chr19:14588727-14606943	GIPC1	-0.0932688	6.58959	-1.77198	0.0783081	0.943269	-4.15206
ENSG00000184076.10	chr22:30163392-30166230	UQCR10	0.0674571	7.72291	1.77138	0.0784077	0.943269	-4.15289
ENSG00000007129.13	chr19:42055896-42093111	CEACAM21	-0.113474	4.47742	-1.77129	0.0784232	0.943269	-4.15302
ENSG00000166793.6	chr11:57412616-57417365	YPEL4	0.0829522	5.86638	1.77128	0.0784234	0.943269	-4.15302
ENSG00000184361.8	chr17:43331761-43339480	SPATA32	-0.119832	4.40423	-1.77099	0.0784722	0.943269	-4.15343
ENSG00000163888.3	chr3:183977048-183979227	CAMK2N2	0.0849612	7.74236	1.77083	0.0784993	0.943269	-4.15365
ENSG00000058056.4	chr3:179370565-179507013	USP13	-0.0766317	5.86035	-1.7705	0.0785551	0.943269	-4.15412
ENSG00000239961.2	chr19:54844498-54850453	LILRA4	0.0927391	4.13825	1.77027	0.0785933	0.943269	-4.15444
ENSG00000198300.8	chr19:57321473-57336352	PEG3	-0.0864212	9.56251	-1.77017	0.0786103	0.943269	-4.15458
ENSG00000168818.5	chr4:4420773-4544150	STX18	-0.101413	5.40934	-1.76983	0.0786664	0.943294	-4.15505
ENSG00000165066.11	chr8:41502771-41508006	NKX6-3	-0.0762622	5.9646	-1.76852	0.078886	0.943469	-4.15688
ENSG00000203972.5	chr6:49479710-49494529	GLYATL3	-0.177166	2.94695	-1.76832	0.0789186	0.943469	-4.15715
ENSG00000187772.6	chr6:105405008-105531105	LIN28B	-0.103458	2.67898	-1.76792	0.0789864	0.943469	-4.15771
ENSG00000142235.4	chr19:48988561-49014872	LMTK3	0.0523797	7.6457	1.76718	0.0791112	0.943469	-4.15875
ENSG00000135835.6	chr1:180882363-180920719	KIAA1614	0.0548922	5.749	1.76702	0.0791379	0.943469	-4.15897
ENSG00000140368.8	chr15:77285707-77329665	PSTPIP1	-0.0671019	6.04138	-1.7668	0.079175	0.943469	-4.15927
ENSG00000101311.11	chr20:6055579-6104230	FERMT1	-0.107704	4.47973	-1.76665	0.0791996	0.943469	-4.15948
ENSG00000106089.7	chr7:73113639-73134010	STX1A	-0.092069	8.37809	-1.76642	0.0792382	0.943469	-4.1598
ENSG00000072041.12	chr12:85253926-85306584	SLC6A15	0.0873603	7.34757	1.76628	0.0792616	0.943469	-4.15999
ENSG00000121989.10	chr2:148602083-148688324	ACVR2A	0.0835543	6.53106	1.76605	0.079301	0.943469	-4.16032
ENSG00000088256.4	chr19:3094535-3123950	GNA11	0.0589734	7.00549	1.76569	0.0793608	0.943469	-4.16081
ENSG00000168394.9	chr6:32813031-32821864	TAP1	0.1117	5.43723	1.76566	0.0793661	0.943469	-4.16085
ENSG00000105287.8	chr19:47177534-47220320	PRKD2	-0.0590339	5.91064	-1.76556	0.079384	0.943469	-4.161
ENSG00000181904.8	chr5:134181370-134195382	C5orf24	-0.104962	7.52373	-1.765	0.0794774	0.943513	-4.16177
ENSG00000077942.13	chr22:45898730-45996989	FBLN1	0.0846355	5.7483	1.76452	0.0795593	0.943513	-4.16245
ENSG00000158411.6	chr2:99777948-99797506	MITD1	-0.113165	4.56403	-1.76443	0.0795745	0.943513	-4.16257
ENSG00000204644.5	chr6:29640277-29648867	ZFP57	-0.0989942	4.83828	-1.7633	0.0797652	0.943513	-4.16414
ENSG00000110723.7	chr11:108376355-108464358	EXPH5	-0.106504	5.45441	-1.76311	0.0797964	0.943513	-4.1644
ENSG00000238227.3	chr9:139006473-139010594	C9orf69	-0.0969882	6.86955	-1.76308	0.0798023	0.943513	-4.16444
ENSG00000228474.1	chr2:27293481-27294605	OST4	0.068006	9.00043	1.76259	0.0798855	0.943513	-4.16513
ENSG00000145087.8	chr3:120627110-121143576	STXBP5L	-0.080083	8.59978	-1.76206	0.0799744	0.943513	-4.16586
ENSG00000185219.11	chr3:44481345-44519121	ZNF445	-0.0754535	6.49789	-1.76182	0.0800164	0.943513	-4.1662
ENSG00000168427.7	chr2:239049353-239061452	KLHL30	-0.0783917	5.49141	-1.7616	0.0800529	0.943513	-4.1665
ENSG00000222047.4	chr10:75669779-75682471	C10orf55	-0.123989	3.23028	-1.76084	0.0801829	0.943513	-4.16756
ENSG00000122574.6	chr7:29846193-29956489	WIPF3	0.0890982	6.81025	1.76034	0.0802671	0.943513	-4.16825
ENSG00000058091.12	chr7:90225869-90839853	CDK14	-0.105096	9.12224	-1.76022	0.0802879	0.943513	-4.16842
ENSG00000138795.5	chr4:108968771-109089938	LEF1	0.103826	4.68777	1.76004	0.0803181	0.943513	-4.16866
ENSG00000112697.11	chr6:75962708-75994550	TMEM30A	-0.0644911	8.20966	-1.75964	0.0803869	0.943513	-4.16922
ENSG00000100564.4	chr14:68048781-68067023	PIGH	0.117484	4.3698	1.75854	0.0805732	0.943513	-4.17074
ENSG00000151552.7	chr4:17461808-17513832	QDPR	-0.143983	7.99405	-1.75831	0.0806124	0.943513	-4.17106
ENSG00000119782.9	chr2:24272583-24286442	FKBP1B	0.0836448	5.89902	1.7582	0.0806316	0.943513	-4.17121
ENSG00000185305.6	chr5:53179867-53606375	ARL15	0.131444	5.90604	1.75666	0.0808952	0.943513	-4.17335
ENSG00000111058.3	chr12:81332050-81649972	ACSS3	0.114293	6.15971	1.75647	0.0809275	0.943513	-4.17361
ENSG00000165443.7	chr10:60936382-61007183	PHYHIPL	-0.0848498	9.47312	-1.75619	0.0809747	0.943513	-4.17399
ENSG00000188163.6	chr9:140138075-140142212	FAM166A	-0.0760824	5.21153	-1.75617	0.0809791	0.943513	-4.17403
ENSG00000198854.4	chr1:152692022-152692915	C1orf68	-0.0781953	5.31669	-1.75566	0.0810658	0.943513	-4.17473
ENSG00000168497.4	chr2:192699132-192711961	SDPR	0.136321	6.17797	1.75556	0.0810826	0.943513	-4.17486
ENSG00000117281.11	chr1:145695980-145715616	CD160	0.0964596	3.47175	1.75549	0.081096	0.943513	-4.17497
ENSG00000143184.4	chr1:168545735-168551237	XCL1	-0.127512	4.08251	-1.75533	0.0811237	0.943513	-4.17519
ENSG00000130939.14	chr1:10093003-10241077	UBE4B	-0.066554	7.75947	-1.7553	0.0811281	0.943513	-4.17523
ENSG00000083097.10	chr6:83777419-83880601	DOPEY1	-0.0700005	7.18907	-1.75499	0.0811818	0.943513	-4.17566
ENSG00000184635.9	chr19:20011743-20046024	ZNF93	0.172753	4.10776	1.75431	0.0812979	0.943513	-4.1766
ENSG00000154654.10	chr21:22370714-22915117	NCAM2	0.0762997	8.83773	1.7542	0.0813173	0.943513	-4.17675
ENSG00000053254.11	chr14:89591386-90085479	FOXN3	-0.0732716	6.24801	-1.75372	0.0813987	0.943513	-4.17741
ENSG00000164237.4	chr5:10275710-10307971	CMBL	0.0909712	5.82688	1.75342	0.0814504	0.943513	-4.17782
ENSG00000249961.5	chr16:66788905-66835497	CCDC79	-0.0775349	2.53547	-1.75312	0.081502	0.943513	-4.17824
ENSG00000134982.12	chr5:112043254-112181895	APC	-0.0784338	8.16038	-1.75288	0.0815448	0.943513	-4.17858
ENSG00000196337.6	chr19:49557548-49562093	CGB7	0.118913	5.65201	1.75257	0.081597	0.943513	-4.179
ENSG00000174276.5	chr11:64883876-64885170	ZNHIT2	-0.0618972	6.26186	-1.75257	0.0815972	0.943513	-4.179
ENSG00000140464.15	chr15:74287097-74340015	PML	0.0726124	5.67132	1.75254	0.0816034	0.943513	-4.17905
ENSG00000164733.16	chr8:11700082-11725589	CTSB	0.0920607	7.04669	1.75099	0.0818695	0.943513	-4.18118
ENSG00000105662.11	chr19:18794524-18891036	CRTC1	0.0829214	7.73696	1.75074	0.0819131	0.943513	-4.18153
ENSG00000112936.14	chr5:40909537-40982978	C7	0.118741	3.98611	1.75021	0.0820057	0.943513	-4.18226
ENSG00000121594.7	chr3:119243289-119278435	CD80	0.107381	3.57673	1.74951	0.0821264	0.943513	-4.18323
ENSG00000151835.9	chr13:23903106-24007834	SACS	-0.0759974	7.48345	-1.7494	0.0821457	0.943513	-4.18338
ENSG00000180347.9	chr7:31557010-31695945	CCDC129	0.0812544	3.87716	1.74903	0.0822098	0.943513	-4.18389
ENSG00000172081.9	chr19:2071077-2096284	MOB3A	0.0838128	7.35779	1.74872	0.0822638	0.943513	-4.18432
ENSG00000214114.4	chr1:39328935-39339738	MYCBP	0.0807695	5.73332	1.74856	0.082292	0.943513	-4.18454
ENSG00000197165.6	chr16:28603264-28608373	SULT1A2	-0.0815287	6.01028	-1.74852	0.0822978	0.943513	-4.18459
ENSG00000178573.6	chr16:79627817-79634601	MAF	0.121407	6.4453	1.74815	0.0823621	0.943513	-4.1851
ENSG00000100296.9	chr22:29899535-29950279	THOC5	-0.0651663	6.9602	-1.74771	0.0824387	0.943513	-4.18571
ENSG00000099385.7	chr16:30844973-30905612	BCL7C	-0.0791431	6.04405	-1.74689	0.0825816	0.943513	-4.18684
ENSG00000154080.8	chr18:24495810-24765270	CHST9	-0.170171	3.32675	-1.74669	0.0826162	0.943513	-4.18711
ENSG00000115520.4	chr2:198318185-198339944	COQ10B	-0.0798335	7.17283	-1.74589	0.0827557	0.943513	-4.18821
ENSG00000148120.10	chr9:97489004-97849411	C9orf3	-0.0754236	5.08361	-1.74566	0.0827964	0.943513	-4.18853
ENSG00000128254.9	chr22:32329696-32341362	C22orf24	0.0977526	5.98393	1.74547	0.082829	0.943513	-4.18879
ENSG00000116273.5	chr1:6673798-6684083	PHF13	-0.0630034	5.99396	-1.74442	0.0830119	0.943513	-4.19023
ENSG00000124789.7	chr6:17615761-17706677	NUP153	-0.0694793	7.31625	-1.74415	0.0830593	0.943513	-4.1906
ENSG00000158092.2	chr3:136581102-136668753	NCK1	0.10867	4.75008	1.74397	0.0830915	0.943513	-4.19086
ENSG00000004864.9	chr7:95749565-95951402	SLC25A13	-0.101073	5.30985	-1.74395	0.0830945	0.943513	-4.19088
ENSG00000021574.7	chr2:32288711-32382570	SPAST	-0.0808377	7.41884	-1.74358	0.0831589	0.943513	-4.19139
ENSG00000106080.6	chr7:30051091-30066297	FKBP14	0.0867137	5.26415	1.74358	0.0831596	0.943513	-4.19139
ENSG00000162542.9	chr1:20008865-20126406	TMCO4	0.07387	4.79434	1.74342	0.0831875	0.943513	-4.19161
ENSG00000180745.4	chr10:129676132-129691203	CLRN3	-0.122176	3.65961	-1.74312	0.0832405	0.943513	-4.19203
ENSG00000103196.7	chr16:84853677-84954264	CRISPLD2	0.0934949	5.25223	1.74282	0.083293	0.943513	-4.19244
ENSG00000050130.13	chr14:59951179-59971960	JKAMP	-0.0840856	6.93397	-1.74277	0.0833017	0.943513	-4.19251
ENSG00000181773.6	chr1:27719153-27722305	GPR3	-0.0948577	6.54227	-1.74271	0.0833118	0.943513	-4.19259
ENSG00000119772.12	chr2:25456209-25565450	DNMT3A	-0.0611548	6.62409	-1.74256	0.0833387	0.943513	-4.1928
ENSG00000164161.5	chr4:145567217-145665962	HHIP	-0.174762	5.8479	-1.74217	0.0834071	0.943513	-4.19333
ENSG00000204574.8	chr6:30539208-30564936	ABCF1	-0.142533	4.92947	-1.7421	0.083419	0.943513	-4.19343
ENSG00000059915.12	chr10:104162405-104181417	PSD	0.0749371	7.72562	1.74173	0.0834845	0.943513	-4.19394
ENSG00000175073.7	chr8:67541044-67579388	VCPIP1	-0.0934069	7.00308	-1.74136	0.0835491	0.943513	-4.19444
ENSG00000181458.6	chr3:100211565-100296203	TMEM45A	-0.0965875	3.17738	-1.74126	0.0835665	0.943513	-4.19458
ENSG00000109381.15	chr4:139949288-140098349	ELF2	-0.0987003	5.04969	-1.73976	0.0838297	0.943513	-4.19663
ENSG00000122335.9	chr6:158530553-158589296	SERAC1	-0.0804692	5.18791	-1.73852	0.084049	0.943513	-4.19834
ENSG00000182768.7	chr15:90808906-90816131	NGRN	0.0735911	9.61088	1.73845	0.0840621	0.943513	-4.19844
ENSG00000175175.4	chr17:56833263-57058994	PPM1E	-0.083225	6.80827	-1.73784	0.0841694	0.943513	-4.19927
ENSG00000164107.7	chr4:174445992-174451364	HAND2	0.0712885	4.87542	1.73777	0.0841822	0.943513	-4.19937
ENSG00000177426.16	chr18:3411648-3458403	TGIF1	0.0738931	5.14907	1.73767	0.0841994	0.943513	-4.1995
ENSG00000204365.2	chr10:29135347-29170095	C10orf126	0.114513	3.51049	1.73754	0.0842219	0.943513	-4.19968
ENSG00000104368.13	chr8:42032506-42065088	PLAT	0.116062	6.00516	1.73717	0.0842883	0.943513	-4.20019
ENSG00000136111.8	chr13:75858854-76055903	TBC1D4	-0.0799126	6.28585	-1.73716	0.0842903	0.943513	-4.20021
ENSG00000144410.4	chr2:207804331-207834156	CPO	-0.12298	3.71958	-1.73685	0.0843438	0.943513	-4.20062
ENSG00000170959.10	chr11:30851975-31391279	DCDC1	0.0519631	3.2385	1.73664	0.084382	0.943513	-4.20091
ENSG00000137040.8	chr9:6011577-6015582	RANBP6	-0.11053	7.18575	-1.73624	0.0844527	0.943513	-4.20146
ENSG00000182580.2	chr3:184279594-184300144	EPHB3	-0.0631213	5.8702	-1.73619	0.0844611	0.943513	-4.20153
ENSG00000149403.7	chr11:120382473-120859351	GRIK4	0.0647739	6.74046	1.73556	0.0845727	0.943513	-4.20239
ENSG00000137267.5	chr6:3153915-3157790	TUBB2A	-0.0999437	9.34844	-1.73521	0.0846348	0.943513	-4.20287
ENSG00000198538.6	chr19:53300719-53324920	ZNF28	0.147361	5.69443	1.73518	0.0846406	0.943513	-4.20291
ENSG00000153179.7	chr12:65004261-65090931	RASSF3	-0.105457	5.61613	-1.73507	0.0846598	0.943513	-4.20306
ENSG00000184254.12	chr15:101420038-101456812	ALDH1A3	-0.0838701	5.98962	-1.73501	0.0846703	0.943513	-4.20314
ENSG00000107201.5	chr9:32455306-32526314	DDX58	0.086608	4.68708	1.7349	0.0846907	0.943513	-4.2033
ENSG00000163064.6	chr2:119599851-119605526	EN1	-0.120809	5.53827	-1.73489	0.0846913	0.943513	-4.2033
ENSG00000114698.10	chr3:145910159-145968938	PLSCR4	0.121151	6.42789	1.73426	0.0848041	0.943513	-4.20417
ENSG00000239388.4	chr3:57302419-57326711	ASB14	0.0915861	3.08499	1.73378	0.0848903	0.943513	-4.20483
ENSG00000160221.12	chr21:45553521-45565579	C21orf33	-0.0691835	6.74353	-1.73267	0.0850867	0.943513	-4.20634
ENSG00000221968.4	chr11:61641024-61659522	FADS3	0.0824111	6.53436	1.73241	0.0851341	0.943513	-4.2067
ENSG00000187955.7	chr8:121072029-121384194	COL14A1	0.0670289	3.78376	1.73227	0.0851581	0.943513	-4.20688
ENSG00000095139.9	chr11:118443117-118473720	ARCN1	-0.0776758	7.49608	-1.73192	0.0852212	0.943513	-4.20737
ENSG00000152689.13	chr2:33661412-33789720	RASGRP3	-0.16993	4.94146	-1.73182	0.0852386	0.943513	-4.2075
ENSG00000034239.6	chr8:49623309-49647842	EFCAB1	0.134236	4.00494	1.73087	0.0854099	0.943513	-4.20881
ENSG00000119684.11	chr14:75480606-75518238	MLH3	0.0748558	5.60395	1.73083	0.085416	0.943513	-4.20885
ENSG00000112182.10	chr6:90636281-91006309	BACH2	-0.066328	5.47409	-1.73067	0.0854456	0.943513	-4.20908
ENSG00000132517.10	chr17:4936003-4955035	SLC52A1	-0.0750464	5.08165	-1.73019	0.0855307	0.943513	-4.20973
ENSG00000144848.6	chr3:112251364-112280930	ATG3	-0.0740533	7.13539	-1.72977	0.0856055	0.943513	-4.2103
ENSG00000213145.5	chr14:105952686-105955281	CRIP1	-0.0830282	5.76328	-1.72974	0.0856118	0.943513	-4.21035
ENSG00000145428.10	chr4:154631394-154681349	RNF175	0.115683	6.59287	1.72942	0.0856687	0.943513	-4.21078
ENSG00000164334.11	chr5:118965292-118970426	FAM170A	0.109238	5.35229	1.72924	0.0857018	0.943513	-4.21103
ENSG00000135763.5	chr1:229762000-229796124	URB2	-0.0917962	5.11806	-1.729	0.0857444	0.943513	-4.21135
ENSG00000123977.5	chr2:228735822-228789037	DAW1	0.0732024	4.47753	1.72895	0.085753	0.943513	-4.21142
ENSG00000113916.13	chr3:187439262-187463442	BCL6	0.100737	6.57099	1.72892	0.0857588	0.943513	-4.21146
ENSG00000151929.5	chr10:121410882-121437290	BAG3	0.135374	6.48119	1.72878	0.0857834	0.943513	-4.21165
ENSG00000185760.11	chr6:73331837-73907922	KCNQ5	-0.0985071	7.77192	-1.72877	0.0857853	0.943513	-4.21166
ENSG00000198003.7	chr19:11531285-11545959	CCDC151	0.0707442	5.73336	1.72877	0.0857858	0.943513	-4.21167
ENSG00000141756.14	chr17:39968987-39979423	FKBP10	0.0677817	5.9866	1.72839	0.0858545	0.943513	-4.21219
ENSG00000182809.6	chr14:105939309-105946496	CRIP2	0.0738776	8.05063	1.72838	0.0858546	0.943513	-4.21219
ENSG00000179813.2	chr13:43355729-43365103	FAM216B	0.108365	3.03725	1.72832	0.0858666	0.943513	-4.21228
ENSG00000184454.6	chr1:24882592-24935741	NCMAP	0.101255	4.76889	1.72755	0.086005	0.943513	-4.21333
ENSG00000089022.9	chr12:112279542-112334346	MAPKAPK5	-0.0669408	6.70827	-1.72653	0.0861884	0.943513	-4.21472
ENSG00000178301.3	chr11:77300768-77320972	AQP11	-0.132848	5.58152	-1.72637	0.0862181	0.943513	-4.21494
ENSG00000115257.11	chr19:1481453-1490384	PCSK4	0.0683326	5.85869	1.72559	0.0863582	0.943513	-4.216
ENSG00000120693.9	chr13:37419680-37494870	SMAD9	0.10853	6.03472	1.7254	0.0863918	0.943513	-4.21625
ENSG00000116194.8	chr1:178819064-178840210	ANGPTL1	0.138004	4.18109	1.72522	0.0864246	0.943513	-4.2165
ENSG00000269028.2	chr3:96336394-96336543	MTRNR2L12	0.201524	8.25756	1.725	0.0864655	0.943513	-4.21681
ENSG00000101189.5	chr20:61427719-61431517	MRGBP	-0.0907936	6.13737	-1.72499	0.0864657	0.943513	-4.21681
ENSG00000196787.2	chr6:27100821-27102769	HIST1H2AG	0.138013	4.47687	1.72491	0.0864807	0.943513	-4.21692
ENSG00000148773.8	chr10:129895490-129924635	MKI67	0.0834962	3.62537	1.72468	0.0865217	0.943513	-4.21723
ENSG00000165792.13	chr14:21457971-21465142	METTL17	-0.0612404	5.68669	-1.72436	0.0865799	0.943513	-4.21767
ENSG00000258484.3	chr15:69110580-69239124	SPESP1	0.17852	3.98148	1.72433	0.0865854	0.943513	-4.21771
ENSG00000105048.12	chr19:55644207-55660674	TNNT1	-0.0714286	6.14494	-1.72398	0.0866498	0.943513	-4.21819
ENSG00000156170.8	chr8:95908064-96128540	NDUFAF6	0.0901609	4.86422	1.7237	0.0866992	0.943513	-4.21856
ENSG00000182585.5	chr4:75174204-75180798	EPGN	-0.108195	2.37051	-1.72366	0.086708	0.943513	-4.21863
ENSG00000146373.12	chr6:125283916-125413509	RNF217	-0.102049	5.18871	-1.72317	0.0867965	0.943513	-4.21929
ENSG00000180061.5	chr19:55823976-55845348	TMEM150B	-0.0766013	6.18746	-1.72315	0.0867997	0.943513	-4.21932
ENSG00000237649.3	chr6:33359358-33377636	KIFC1	0.0883854	5.20052	1.7228	0.0868635	0.943513	-4.2198
ENSG00000075945.8	chr1:169890542-170054305	KIFAP3	-0.0958528	8.78001	-1.72266	0.0868879	0.943513	-4.21998
ENSG00000027847.9	chr5:177027129-177037287	B4GALT7	-0.0699727	5.93327	-1.72262	0.0868949	0.943513	-4.22003
ENSG00000182183.10	chr1:53098901-53135040	FAM159A	0.0874652	4.70102	1.72213	0.0869849	0.943513	-4.2207
ENSG00000127804.8	chr17:2309136-2415165	METTL16	0.0787753	5.3534	1.72182	0.0870416	0.943513	-4.22113
ENSG00000223547.5	chr19:12175531-12192336	ZNF844	0.125455	4.87317	1.72143	0.0871123	0.943513	-4.22166
ENSG00000178297.8	chr19:2389822-2426133	TMPRSS9	-0.0556723	6.15055	-1.7211	0.0871716	0.943513	-4.2221
ENSG00000081320.6	chr2:196998325-197039027	STK17B	0.11073	4.93028	1.72108	0.0871764	0.943513	-4.22213
ENSG00000133083.10	chr13:36346390-36705484	DCLK1	-0.0991754	9.66042	-1.72089	0.0872109	0.943513	-4.22239
ENSG00000047849.17	chr3:47892305-48130792	MAP4	-0.0875883	7.47049	-1.72087	0.0872142	0.943513	-4.22242
ENSG00000169016.12	chr2:11584755-11606253	E2F6	-0.115937	4.01856	-1.72064	0.087256	0.943513	-4.22273
ENSG00000143110.7	chr1:112016481-112021064	C1orf162	0.149473	5.65416	1.72033	0.0873128	0.943513	-4.22315
ENSG00000007174.13	chr17:11501775-11873020	DNAH9	0.0503767	4.65071	1.72013	0.0873492	0.943513	-4.22342
ENSG00000135299.12	chr6:90142898-90343531	ANKRD6	0.0903787	6.14454	1.71924	0.0875116	0.943513	-4.22463
ENSG00000120549.11	chr10:23983686-24836758	KIAA1217	-0.0651963	6.031	-1.7192	0.0875172	0.943513	-4.22467
ENSG00000150051.9	chr10:27961828-28034918	MKX	-0.103226	6.355	-1.71886	0.0875794	0.943513	-4.22513
ENSG00000243364.3	chr1:155036230-155041967	EFNA4	-0.152612	4.46625	-1.71875	0.0876004	0.943513	-4.22529
ENSG00000145708.6	chr5:76248701-76276943	CRHBP	-0.150637	5.73631	-1.7186	0.0876283	0.943513	-4.2255
ENSG00000130382.7	chr19:6212966-6279905	MLLT1	0.073433	7.84629	1.71814	0.0877127	0.943513	-4.22612
ENSG00000158887.11	chr1:161274599-161279725	MPZ	-0.0859982	4.84623	-1.71793	0.0877503	0.943513	-4.2264
ENSG00000105641.3	chr19:17982774-18005837	SLC5A5	0.0693376	5.69601	1.71782	0.0877706	0.943513	-4.22655
ENSG00000086504.11	chr16:417051-420581	MRPL28	0.0733328	6.73934	1.71768	0.0877955	0.943513	-4.22674
ENSG00000273170.1	chr9:38540674-38577234	ANKRD18A	-0.179826	3.32402	-1.71711	0.0878996	0.943513	-4.22751
ENSG00000165606.4	chr10:50572753-50603556	DRGX	-0.077094	5.59602	-1.71707	0.087907	0.943513	-4.22756
ENSG00000134905.12	chr13:111293770-111365870	CARS2	0.052692	5.54191	1.71694	0.0879307	0.943513	-4.22774
ENSG00000169507.5	chr2:165752721-165812001	SLC38A11	-0.145361	4.42611	-1.71676	0.0879638	0.943513	-4.22798
ENSG00000187173.3	chr1:152671443-152671831	LCE2A	0.102461	6.13027	1.71661	0.0879914	0.943513	-4.22819
ENSG00000103811.11	chr15:79213489-79241875	CTSH	0.13634	6.30809	1.71645	0.0880207	0.943513	-4.2284
ENSG00000132467.2	chr4:71554245-71556233	UTP3	-0.0867568	6.39575	-1.71588	0.088125	0.943513	-4.22917
ENSG00000140265.8	chr15:43650593-43662855	ZSCAN29	-0.0792543	5.56376	-1.71555	0.088186	0.943513	-4.22962
ENSG00000110841.9	chr12:27676436-27848474	PPFIBP1	-0.0810412	7.04192	-1.71525	0.0882416	0.943513	-4.23003
ENSG00000196267.8	chr19:52657181-52674811	ZNF836	-0.108655	5.12943	-1.71508	0.0882726	0.943513	-4.23026
ENSG00000197555.5	chr14:71787849-72207874	SIPA1L1	0.0712735	8.18271	1.71506	0.088276	0.943513	-4.23028
ENSG00000187815.5	chr1:40943377-40961896	ZFP69	0.146353	4.68904	1.71487	0.0883107	0.943513	-4.23054
ENSG00000163825.3	chr3:46539047-46542420	RTP3	-0.102476	5.16854	-1.71295	0.0886644	0.945836	-4.23314
ENSG00000119630.9	chr14:75408566-75422398	PGF	-0.0832124	5.15954	-1.71263	0.0887238	0.945836	-4.23357
ENSG00000062582.9	chr7:43907903-43909406	MRPS24	0.0889064	5.76796	1.71236	0.0887741	0.945836	-4.23394
ENSG00000101335.5	chr20:35169916-35178208	MYL9	0.130014	6.87473	1.7123	0.0887851	0.945836	-4.23402
ENSG00000163545.7	chr1:205271228-205290880	NUAK2	-0.0753611	4.8546	-1.71222	0.0887992	0.945836	-4.23412
ENSG00000169194.5	chr5:131991990-131996657	IL13	0.0822885	5.37831	1.71151	0.0889316	0.946443	-4.23509
ENSG00000120708.12	chr5:135364668-135399457	TGFBI	0.131001	5.51091	1.71133	0.0889646	0.946443	-4.23533
ENSG00000143457.6	chr1:150618799-150669622	GOLPH3L	0.100402	6.6695	1.71039	0.0891384	0.947713	-4.2366
ENSG00000172551.6	chr12:55233190-55252140	MUCL1	-0.122719	2.99537	-1.7098	0.0892468	0.948289	-4.23739
ENSG00000166532.11	chr12:8834255-8935664	RIMKLB	0.0970846	5.48486	1.70941	0.0893195	0.948454	-4.23792
ENSG00000142227.6	chr19:48828811-48833796	EMP3	0.122653	5.56468	1.70897	0.0894017	0.948454	-4.23851
ENSG00000123607.10	chr2:166714026-166810318	TTC21B	-0.0717824	5.53401	-1.70876	0.0894414	0.948454	-4.2388
ENSG00000139343.6	chr12:96252745-96297433	SNRPF	-0.13633	2.71572	-1.70799	0.0895841	0.948454	-4.23984
ENSG00000128802.3	chr10:48412644-48416819	GDF2	-0.106613	4.84831	-1.70799	0.0895842	0.948454	-4.23984
ENSG00000141682.11	chr18:57567234-57571448	PMAIP1	0.152365	4.61927	1.70796	0.0895886	0.948454	-4.23987
ENSG00000139668.7	chr13:52158589-52336094	WDFY2	0.0953613	5.70988	1.70632	0.0898955	0.950311	-4.24209
ENSG00000137809.12	chr15:68594084-68724444	ITGA11	-0.0642562	5.38908	-1.70567	0.0900164	0.950311	-4.24296
ENSG00000152229.14	chr18:43564676-43652213	PSTPIP2	0.101372	3.65222	1.70519	0.090106	0.950311	-4.24361
ENSG00000110429.9	chr11:33762364-33796017	FBXO3	0.0788113	6.39107	1.70505	0.090132	0.950311	-4.24379
ENSG00000114349.5	chr3:50229129-50233946	GNAT1	0.0780119	5.04257	1.70465	0.090207	0.950311	-4.24433
ENSG00000166224.12	chr10:72575734-72640652	SGPL1	-0.0788247	6.60393	-1.70448	0.0902397	0.950311	-4.24457
ENSG00000170616.9	chr8:145554250-145559860	SCRT1	-0.111931	7.61516	-1.7043	0.0902718	0.950311	-4.2448
ENSG00000167306.14	chr18:47350096-47721363	MYO5B	-0.080121	5.57652	-1.70423	0.0902851	0.950311	-4.24489
ENSG00000170537.8	chr16:18995267-19074212	TMC7	-0.137035	6.0335	-1.70396	0.0903365	0.950311	-4.24526
ENSG00000100532.7	chr14:54976545-55005863	CGRRF1	0.110132	4.5407	1.7039	0.090347	0.950311	-4.24534
ENSG00000117425.9	chr1:45285537-45308911	PTCH2	0.0507763	6.20447	1.70377	0.0903715	0.950311	-4.24551
ENSG00000188056.7	chr6:41196075-41206416	TREML4	0.175486	4.63925	1.70273	0.0905676	0.950311	-4.24692
ENSG00000151150.16	chr10:61786298-62493206	ANK3	-0.0746517	8.35468	-1.70238	0.0906318	0.950311	-4.24738
ENSG00000176571.7	chr8:87878724-88499928	CNBD1	0.0683805	2.16997	1.70228	0.0906503	0.950311	-4.24751
ENSG00000163705.8	chr3:10144621-10149900	FANCD2OS	0.119655	4.49486	1.70227	0.0906534	0.950311	-4.24753
ENSG00000178719.12	chr8:145064259-145067547	GRINA	0.0631314	8.0155	1.70182	0.0907379	0.950311	-4.24814
ENSG00000189068.5	chr19:54544103-54567175	VSTM1	-0.0950766	3.83235	-1.70168	0.0907638	0.950311	-4.24832
ENSG00000138772.8	chr4:79472708-79531567	ANXA3	0.12096	5.03104	1.70146	0.0908049	0.950311	-4.24862
ENSG00000155158.16	chr9:15164084-15307294	TTC39B	-0.0754252	6.00254	-1.70096	0.0908985	0.950311	-4.24928
ENSG00000174453.5	chr2:215275754-215443153	VWC2L	-0.0929392	5.3751	-1.7008	0.0909297	0.950311	-4.24951
ENSG00000185774.10	chr4:20730292-21950395	KCNIP4	0.0853366	6.92458	1.70067	0.0909534	0.950311	-4.24968
ENSG00000171368.10	chr5:660075-693465	TPPP	-0.0784662	8.74401	-1.70041	0.0910022	0.950311	-4.25002
ENSG00000125787.7	chr20:3024276-3026382	GNRH2	-0.0863612	5.21609	-1.70034	0.0910168	0.950311	-4.25013
ENSG00000267680.1	chr19:44598223-44612471	ZNF224	0.106658	4.75058	1.69984	0.0911103	0.950719	-4.25079
ENSG00000196428.8	chr3:150125972-150183885	TSC22D2	-0.0804039	6.72829	-1.6992	0.0912303	0.950899	-4.25165
ENSG00000116983.8	chr1:40144369-40157189	HPCAL4	0.0902252	8.35673	1.69917	0.0912366	0.950899	-4.25169
ENSG00000112367.6	chr6:110012497-110146574	FIG4	-0.105646	6.68754	-1.6988	0.0913067	0.951061	-4.25219
ENSG00000163515.6	chr3:108462276-108476322	RETNLB	-0.143946	3.54887	-1.69779	0.0914979	0.952484	-4.25354
ENSG00000064205.6	chr20:43343514-43357090	WISP2	-0.0873492	6.02322	-1.69722	0.0916058	0.952647	-4.25431
ENSG00000198000.7	chr9:95059690-95087854	NOL8	0.073996	5.83248	1.6968	0.0916861	0.952647	-4.25487
ENSG00000171051.4	chr19:52248696-52307107	FPR1	0.162842	4.6154	1.69664	0.0917159	0.952647	-4.25508
ENSG00000144161.8	chr2:112969341-113012653	ZC3H8	0.0976179	6.3685	1.69655	0.0917319	0.952647	-4.2552
ENSG00000104679.6	chr8:23145562-23153759	R3HCC1	-0.0809254	6.81756	-1.69624	0.0917922	0.952682	-4.25562
ENSG00000141384.7	chr18:23806302-23971396	TAF4B	-0.089087	5.71499	-1.69577	0.0918812	0.952682	-4.25625
ENSG00000162992.3	chr2:182541020-182545630	NEUROD1	0.171627	5.4642	1.69567	0.0918991	0.952682	-4.25638
ENSG00000170819.4	chr3:133118857-133194052	BFSP2	0.0977485	3.90205	1.69471	0.0920819	0.95401	-4.25766
ENSG00000113532.8	chr5:100142663-100239040	ST8SIA4	-0.136519	5.21636	-1.69394	0.0922288	0.954184	-4.2587
ENSG00000198121.9	chr9:113635619-113800516	LPAR1	-0.181856	7.67788	-1.69388	0.0922397	0.954184	-4.25877
ENSG00000143727.11	chr2:264715-278240	ACP1	0.0663693	7.2817	1.69339	0.0923343	0.954184	-4.25944
ENSG00000042813.3	chr7:49890037-50159908	ZPBP	0.074299	2.89437	1.69314	0.0923811	0.954184	-4.25976
ENSG00000105355.4	chr19:4838372-4867722	PLIN3	0.0798605	6.53285	1.69266	0.0924725	0.954184	-4.2604
ENSG00000135365.11	chr11:45951253-46142942	PHF21A	0.0783392	7.38171	1.69151	0.0926926	0.954184	-4.26194
ENSG00000103148.11	chr16:134246-188821	NPRL3	0.0854471	6.36101	1.69129	0.0927346	0.954184	-4.26224
ENSG00000216490.3	chr19:18284582-18288912	IFI30	0.134742	4.94774	1.69119	0.0927528	0.954184	-4.26236
ENSG00000081853.13	chr5:140718539-140722781	PCDHGA2	0.152029	4.38359	1.69072	0.0928428	0.954184	-4.26299
ENSG00000127515.1	chr19:14951781-14952688	OR7A10	-0.106633	1.99492	-1.6907	0.0928476	0.954184	-4.26302
ENSG00000137976.7	chr1:84864156-84880665	DNASE2B	0.146172	3.69271	1.69042	0.092902	0.954184	-4.2634
ENSG00000162745.6	chr1:161953055-161993362	OLFML2B	-0.102673	5.52341	-1.69008	0.0929672	0.954184	-4.26386
ENSG00000204548.3	chr20:29992717-30000685	DEFB121	-0.111277	2.74614	-1.68973	0.0930334	0.954184	-4.26432
ENSG00000231852.2	chr6:32006121-32009386	CYP21A2	0.062847	5.41761	1.6897	0.0930387	0.954184	-4.26436
ENSG00000094755.12	chr5:170190383-170240434	GABRP	-0.0895418	4.51452	-1.68946	0.0930855	0.954184	-4.26468
ENSG00000008018.8	chr6:170844237-170862387	PSMB1	0.084665	7.4971	1.68923	0.0931295	0.954184	-4.26499
ENSG00000167759.8	chr19:51559534-51568367	KLK13	-0.105359	4.42523	-1.68896	0.0931803	0.954184	-4.26534
ENSG00000178732.4	chr3:194115301-194120037	GP5	0.0894731	5.11693	1.6889	0.0931928	0.954184	-4.26543
ENSG00000114686.4	chr3:131181156-131221833	MRPL3	-0.120574	6.72077	-1.68864	0.0932427	0.954184	-4.26577
ENSG00000072518.16	chr11:63606078-63678222	MARK2	-0.0784754	7.39196	-1.68845	0.0932801	0.954184	-4.26603
ENSG00000197409.6	chr6:26197213-26197447	HIST1H3D	0.143197	5.74698	1.68778	0.0934074	0.954184	-4.26691
ENSG00000149571.6	chr11:126293109-126873277	KIRREL3	0.0737482	6.6831	1.68763	0.0934377	0.954184	-4.26712
ENSG00000156574.5	chr10:72192089-72201381	NODAL	-0.123945	4.33798	-1.68746	0.0934688	0.954184	-4.26734
ENSG00000119411.10	chr9:116111817-116133487	BSPRY	0.120601	5.60591	1.68733	0.093494	0.954184	-4.26751
ENSG00000040531.10	chr17:3539780-3564813	CTNS	-0.0886026	5.56091	-1.68731	0.0934991	0.954184	-4.26755
ENSG00000249853.3	chr6:114377039-114664189	HS3ST5	-0.0787707	6.26897	-1.68719	0.0935222	0.954184	-4.26771
ENSG00000182405.4	chr15:34394383-34396575	PGBD4	-0.119629	6.82685	-1.68649	0.0936561	0.954184	-4.26863
ENSG00000108381.6	chr17:3375686-3406585	ASPA	-0.192421	5.673	-1.6844	0.0940603	0.954184	-4.27142
ENSG00000184445.7	chr12:123011809-123110963	KNTC1	0.0672456	4.13257	1.6843	0.0940789	0.954184	-4.27154
ENSG00000146530.7	chr7:12370577-12443549	VWDE	0.0751257	3.78213	1.68408	0.0941223	0.954184	-4.27184
ENSG00000116761.7	chr1:70876971-70905324	CTH	0.125298	4.66711	1.68399	0.0941403	0.954184	-4.27197
ENSG00000146592.12	chr7:28338949-28864075	CREB5	-0.104618	6.1784	-1.68391	0.0941547	0.954184	-4.27207
ENSG00000175746.4	chr15:39542912-39546052	C15orf54	0.118839	3.12764	1.68362	0.0942116	0.954184	-4.27246
ENSG00000128585.13	chr7:130794878-131181139	MKLN1	0.0651035	7.01335	1.68326	0.094282	0.954184	-4.27294
ENSG00000171484.3	chr9:125390858-125391245	OR1B1	-0.128666	5.00603	-1.68303	0.0943249	0.954184	-4.27323
ENSG00000040487.8	chr1:19638796-19655552	PQLC2	0.0561073	6.5543	1.6829	0.0943518	0.954184	-4.27342
ENSG00000143376.8	chr1:151584566-151671263	SNX27	-0.0684551	8.44035	-1.6821	0.0945058	0.954184	-4.27447
ENSG00000137462.6	chr4:154622391-154627322	TLR2	0.159083	3.81951	1.68169	0.0945854	0.954184	-4.27501
ENSG00000091536.12	chr17:18012030-18082742	MYO15A	-0.0438721	5.76099	-1.68164	0.0945958	0.954184	-4.27509
ENSG00000138709.13	chr4:128982466-129144046	LARP1B	-0.0857057	5.63012	-1.68162	0.0945995	0.954184	-4.27511
ENSG00000175097.3	chr11:36613578-36619808	RAG2	0.110827	2.55159	1.68145	0.0946327	0.954184	-4.27534
ENSG00000196526.6	chr4:7760479-7941543	AFAP1	-0.0879882	6.67284	-1.68057	0.0948039	0.954184	-4.27651
ENSG00000169976.5	chr6:144416060-144416774	SF3B5	0.0942939	6.45717	1.68031	0.0948538	0.954184	-4.27685
ENSG00000102924.7	chr16:49311927-49315651	CBLN1	0.095628	5.79323	1.68027	0.0948626	0.954184	-4.27691
ENSG00000107864.10	chr10:93807146-94050817	CPEB3	-0.0673653	7.79451	-1.67967	0.0949795	0.954184	-4.2777
ENSG00000184990.8	chr14:105219445-105234256	SIVA1	-0.0661793	5.97929	-1.67945	0.0950225	0.954184	-4.27799
ENSG00000177047.5	chr9:21140811-21142109	IFNW1	0.136409	3.70319	1.67928	0.0950547	0.954184	-4.27821
ENSG00000152767.11	chr13:98794741-99102022	FARP1	0.0678781	7.28034	1.67854	0.0951998	0.954184	-4.2792
ENSG00000148156.6	chr9:111616893-111618252	ACTL7B	0.11085	6.42854	1.67835	0.0952376	0.954184	-4.27945
ENSG00000166211.6	chr12:101869208-101880739	SPIC	-0.0894607	1.82978	-1.67834	0.09524	0.954184	-4.27947
ENSG00000258817.1	chr11:49973946-49974891	OR4C13	-0.151549	1.47602	-1.67795	0.0953157	0.954184	-4.27998
ENSG00000138722.5	chr4:90800704-90875721	MMRN1	0.10922	3.45468	1.67783	0.0953397	0.954184	-4.28014
ENSG00000187714.5	chr10:50818127-50820754	SLC18A3	-0.112672	4.31986	-1.67772	0.0953607	0.954184	-4.28029
ENSG00000167769.4	chr19:6306556-6333562	ACER1	0.0881294	5.05654	1.67771	0.0953627	0.954184	-4.2803
ENSG00000131183.6	chr5:176811442-176825710	SLC34A1	0.066018	6.0134	1.67711	0.0954799	0.954184	-4.28109
ENSG00000129988.5	chr20:36974836-37005619	LBP	-0.0837145	4.5306	-1.6765	0.0955996	0.954184	-4.2819
ENSG00000179008.4	chr14:60863215-60952759	C14orf39	-0.0689501	2.05161	-1.6765	0.0955999	0.954184	-4.2819
ENSG00000115602.12	chr2:102953634-102968495	IL1RL1	0.223112	3.32642	1.67629	0.0956401	0.954184	-4.28218
ENSG00000132554.15	chr8:100973211-101138015	RGS22	0.108352	3.34582	1.67621	0.0956565	0.954184	-4.28229
ENSG00000071242.7	chr6:166822935-167318345	RPS6KA2	0.0617542	7.4067	1.67616	0.0956657	0.954184	-4.28235
ENSG00000181718.4	chr11:55999606-56000624	OR5T2	0.133168	3.7298	1.6761	0.0956787	0.954184	-4.28244
ENSG00000168152.8	chr4:83821906-83840877	THAP9	0.110769	4.04511	1.67593	0.0957121	0.954184	-4.28266
ENSG00000169418.9	chr1:153651115-153666450	NPR1	0.0545262	5.16293	1.67535	0.0958253	0.954184	-4.28342
ENSG00000167749.7	chr19:51409609-51413969	KLK4	-0.0942014	5.10822	-1.67519	0.0958562	0.954184	-4.28363
ENSG00000162723.5	chr1:159921303-159924036	SLAMF9	-0.132776	4.2983	-1.6745	0.0959921	0.954184	-4.28455
ENSG00000176406.16	chr8:104512989-105268273	RIMS2	-0.0612449	7.74445	-1.67375	0.0961403	0.954184	-4.28554
ENSG00000180549.7	chr9:139924632-139927287	FUT7	-0.114927	4.69529	-1.67365	0.0961586	0.954184	-4.28566
ENSG00000177051.5	chr19:46214098-46234145	FBXO46	0.0831241	5.73322	1.67355	0.0961786	0.954184	-4.2858
ENSG00000137824.11	chr15:41028210-41048029	RMDN3	0.0764736	7.00679	1.67312	0.0962645	0.954184	-4.28637
ENSG00000205929.5	chr21:34163090-34185978	C21orf62	0.092682	4.05779	1.67241	0.096404	0.954184	-4.28731
ENSG00000101197.8	chr20:61867279-61871810	BIRC7	-0.0833082	5.63762	-1.67221	0.096444	0.954184	-4.28758
ENSG00000253958.1	chr8:8559685-8561515	CLDN23	0.0658069	6.381	1.67189	0.0965077	0.954184	-4.288
ENSG00000137449.11	chr4:15004334-15071569	CPEB2	-0.0688476	7.27513	-1.67174	0.0965364	0.954184	-4.28819
ENSG00000106305.5	chr7:6048910-6063456	AIMP2	-0.0640937	6.84389	-1.67172	0.0965401	0.954184	-4.28822
ENSG00000149609.5	chr20:32250111-32251714	C20orf144	-0.0756236	6.59208	-1.67057	0.0967684	0.954184	-4.28974
ENSG00000154975.9	chr17:49707710-50237373	CA10	0.151038	8.12669	1.67043	0.0967957	0.954184	-4.28992
ENSG00000122026.6	chr13:27825453-27830925	RPL21	0.113722	4.1019	1.67042	0.0967968	0.954184	-4.28993
ENSG00000137860.7	chr15:45544419-45568017	SLC28A2	-0.0890094	3.85869	-1.66995	0.0968907	0.954184	-4.29056
ENSG00000170236.10	chr15:50792784-50838876	USP50	-0.105623	3.00214	-1.66927	0.097026	0.954184	-4.29146
ENSG00000173039.14	chr11:65421300-65430514	RELA	0.120734	7.05535	1.66886	0.0971065	0.954184	-4.29199
ENSG00000131462.3	chr17:40761756-40767234	TUBG1	0.11174	6.99438	1.66885	0.0971097	0.954184	-4.29201
ENSG00000087245.8	chr16:55423626-55540406	MMP2	-0.0798782	5.07346	-1.6685	0.0971794	0.954184	-4.29247
ENSG00000141255.8	chr17:3343345-3375517	SPATA22	-0.13468	3.53837	-1.66846	0.0971862	0.954184	-4.29252
ENSG00000204438.6	chr6:31629075-31634038	GPANK1	0.0850353	5.49326	1.66841	0.0971965	0.954184	-4.29259
ENSG00000104979.4	chr19:13885264-13889255	C19orf53	0.0878208	6.5915	1.66779	0.0973207	0.954184	-4.29341
ENSG00000183978.7	chr17:40947676-40950677	COA3	0.0813818	7.24563	1.66739	0.0973994	0.954184	-4.29393
ENSG00000168765.11	chr1:110198811-110208055	GSTM4	0.0772194	5.92411	1.66736	0.0974044	0.954184	-4.29396
ENSG00000111341.5	chr12:15033683-15038813	MGP	0.197479	3.3857	1.66706	0.0974643	0.954184	-4.29436
ENSG00000162415.6	chr1:45482812-45771817	ZSWIM5	-0.0498288	6.74494	-1.66686	0.0975041	0.954184	-4.29462
ENSG00000258465.2	chr1:160187267-160233983	DCAF8	-0.0606232	6.83432	-1.66682	0.0975124	0.954184	-4.29468
ENSG00000103313.7	chr16:3292065-3306645	MEFV	0.0813847	5.44618	1.66647	0.0975817	0.954184	-4.29514
ENSG00000146826.10	chr7:99752076-99756408	C7orf43	-0.0726694	6.85984	-1.6664	0.0975975	0.954184	-4.29524
ENSG00000159377.6	chr1:151372037-151374387	PSMB4	0.0788285	6.7612	1.66611	0.0976536	0.954184	-4.29561
ENSG00000122378.9	chr10:82167652-82192120	FAM213A	0.0818883	6.58407	1.66603	0.0976708	0.954184	-4.29572
ENSG00000057593.9	chr13:113760105-113774948	F7	-0.0598733	6.06622	-1.66602	0.0976715	0.954184	-4.29573
ENSG00000206075.9	chr18:61144183-61172167	SERPINB5	-0.0975542	3.60417	-1.66588	0.0977001	0.954184	-4.29592
ENSG00000110888.13	chr12:30862496-30907861	CAPRIN2	0.0708113	6.63875	1.66571	0.0977341	0.954184	-4.29614
ENSG00000157087.12	chr3:10365783-10749633	ATP2B2	-0.104802	9.37258	-1.6654	0.0977957	0.954184	-4.29655
ENSG00000090376.4	chr12:66582944-66648313	IRAK3	0.119025	4.1902	1.66538	0.0978003	0.954184	-4.29658
ENSG00000164089.4	chr4:109663250-109684181	ETNPPL	0.180882	7.64397	1.66528	0.0978209	0.954184	-4.29671
ENSG00000150269.1	chr11:56229951-56230791	OR5M9	-0.144605	3.57578	-1.66504	0.0978678	0.954184	-4.29702
ENSG00000170458.9	chr5:140011359-140013234	CD14	0.223194	4.9938	1.66504	0.0978688	0.954184	-4.29703
ENSG00000173391.4	chr12:10311029-10324853	OLR1	-0.192216	5.62892	-1.66501	0.0978741	0.954184	-4.29706
ENSG00000178075.15	chr3:113547036-113665723	GRAMD1C	0.105848	5.30439	1.66451	0.0979739	0.954184	-4.29772
ENSG00000135924.11	chr2:220144081-220151567	DNAJB2	0.0676652	7.04141	1.66369	0.0981388	0.954184	-4.2988
ENSG00000198963.6	chr9:77112295-77307511	RORB	-0.117816	8.31408	-1.66368	0.098141	0.954184	-4.29882
ENSG00000187994.9	chr19:39358906-39367421	RINL	0.057904	5.48068	1.66345	0.0981868	0.954184	-4.29912
ENSG00000169302.10	chr5:146614639-146767350	STK32A	0.0742924	4.98147	1.66323	0.0982297	0.954184	-4.2994
ENSG00000188624.2	chr19:46623400-46627578	IGFL3	0.111446	4.49964	1.66323	0.0982304	0.954184	-4.2994
ENSG00000161526.10	chr17:73663235-73704123	SAP30BP	0.0624556	5.60047	1.66311	0.0982545	0.954184	-4.29956
ENSG00000144642.16	chr3:29322570-30051828	RBMS3	0.0883823	5.61381	1.66278	0.0983214	0.954184	-4.3
ENSG00000138375.8	chr2:217277214-217347694	SMARCAL1	-0.0720875	5.69552	-1.6626	0.0983563	0.954184	-4.30023
ENSG00000213020.4	chr19:53205105-53238284	ZNF611	0.0914317	5.95845	1.66259	0.0983596	0.954184	-4.30025
ENSG00000085721.8	chr16:15154284-15188121	RRN3	0.0948043	6.39536	1.66251	0.0983744	0.954184	-4.30035
ENSG00000198185.7	chr20:45129675-45142246	ZNF334	-0.106651	5.10207	-1.66205	0.0984673	0.954184	-4.30095
ENSG00000166068.8	chr15:38545154-38649404	SPRED1	0.0811091	7.63893	1.66167	0.0985443	0.954184	-4.30146
ENSG00000178394.3	chr5:63256169-63257951	HTR1A	0.134719	5.66968	1.66102	0.0986745	0.954184	-4.30231
ENSG00000154144.8	chr11:124492718-124505239	TBRG1	-0.0718309	7.36808	-1.66066	0.0987464	0.954184	-4.30278
ENSG00000213341.6	chr10:101948740-101989354	CHUK	-0.067781	5.15735	-1.65999	0.0988822	0.954184	-4.30366
ENSG00000177468.5	chr6:137813431-137815521	OLIG3	0.120861	4.88285	1.65963	0.0989533	0.954184	-4.30412
ENSG00000128944.9	chr15:40674925-40686277	KNSTRN	0.116298	5.28477	1.65924	0.099032	0.954184	-4.30463
ENSG00000196542.4	chr3:161062954-161090633	SPTSSB	-0.108735	6.36927	-1.65919	0.0990418	0.954184	-4.3047
ENSG00000106633.11	chr7:44184101-44228979	GCK	0.0728137	5.62311	1.65906	0.0990699	0.954184	-4.30488
ENSG00000205517.8	chr19:11495011-11529990	RGL3	0.065849	5.25638	1.65847	0.099188	0.954184	-4.30565
ENSG00000214357.4	chr5:172068375-172118373	NEURL1B	0.0801628	5.92276	1.65798	0.0992867	0.954184	-4.30629
ENSG00000163154.5	chr1:151131142-151131859	TNFAIP8L2	0.119806	5.15692	1.65744	0.0993961	0.954184	-4.307
ENSG00000140678.12	chr16:31366522-31394303	ITGAX	-0.0690907	5.60535	-1.65719	0.0994464	0.954184	-4.30732
ENSG00000148484.13	chr10:16633235-16859486	RSU1	0.0860204	6.38405	1.65668	0.0995506	0.954184	-4.30799
ENSG00000130948.5	chr9:98997604-99064421	HSD17B3	-0.112968	4.18343	-1.6564	0.0996078	0.954184	-4.30836
ENSG00000129353.10	chr19:10713160-10755225	SLC44A2	0.10205	7.58451	1.65524	0.0998414	0.954184	-4.30987
ENSG00000149435.8	chr20:23965792-23969401	GGTLC1	-0.101483	4.86418	-1.65485	0.0999224	0.954184	-4.31039
ENSG00000129559.8	chr14:24686072-24701178	NEDD8	-0.117611	3.81649	-1.65484	0.099923	0.954184	-4.3104
ENSG00000176771.11	chr2:133430005-134326017	NCKAP5	-0.0720902	5.80577	-1.65417	0.100061	0.954184	-4.31128
ENSG00000112964.9	chr5:42423639-42721966	GHR	0.0828967	4.15621	1.65383	0.100128	0.954184	-4.31171
ENSG00000163914.4	chr3:129247314-129253998	RHO	-0.110874	5.70998	-1.65345	0.100206	0.954184	-4.31222
ENSG00000105926.11	chr7:24613060-24733549	MPP6	0.0829809	7.36173	1.65332	0.100233	0.954184	-4.31238
ENSG00000106123.7	chr7:142552832-142568793	EPHB6	-0.0839585	8.0035	-1.65252	0.100395	0.954184	-4.31343
ENSG00000164176.8	chr5:83236378-83680681	EDIL3	-0.122554	9.33182	-1.65245	0.100411	0.954184	-4.31353
ENSG00000136750.7	chr10:26505019-26593412	GAD2	-0.119598	7.94727	-1.65237	0.100427	0.954184	-4.31363
ENSG00000124205.11	chr20:57875689-57900970	EDN3	-0.0903543	6.3028	-1.65233	0.100435	0.954184	-4.31368
ENSG00000187134.8	chr10:4934855-5025436	AKR1C1	0.116312	4.92148	1.65221	0.100459	0.954184	-4.31384
ENSG00000077943.7	chr10:15556195-15762053	ITGA8	0.0756857	4.97668	1.65214	0.100473	0.954184	-4.31392
ENSG00000026103.15	chr10:90750383-90775284	FAS	0.157697	4.40919	1.65165	0.100573	0.954184	-4.31457
ENSG00000140506.12	chr15:75105166-75118120	LMAN1L	0.0837848	5.01809	1.65136	0.100632	0.954184	-4.31494
ENSG00000092978.6	chr1:217600435-217804462	GPATCH2	-0.0853002	5.60994	-1.6511	0.100687	0.954184	-4.31529
ENSG00000152104.7	chr1:214522411-214725767	PTPN14	-0.0723211	6.05251	-1.65109	0.100688	0.954184	-4.3153
ENSG00000132801.5	chr20:44486293-44507525	ZSWIM3	0.127347	4.47058	1.65107	0.100691	0.954184	-4.31532
ENSG00000156284.4	chr21:31586382-31588366	CLDN8	-0.109429	2.58112	-1.65074	0.10076	0.954184	-4.31576
ENSG00000163359.11	chr2:238232761-238322809	COL6A3	0.0681424	4.70325	1.65057	0.100794	0.954184	-4.31598
ENSG00000054967.8	chr11:73087405-73108404	RELT	-0.0691355	5.50182	-1.65036	0.100837	0.954184	-4.31625
ENSG00000175390.8	chr11:7991818-8023312	EIF3F	0.0875874	4.29983	1.64974	0.100964	0.954184	-4.31706
ENSG00000121680.11	chr11:45931230-45940255	PEX16	0.0725302	6.45079	1.64974	0.100965	0.954184	-4.31706
ENSG00000197430.6	chr10:98103288-98119049	OPALIN	-0.227736	7.18615	-1.64943	0.101027	0.954184	-4.31746
ENSG00000118960.8	chr2:20760246-20850856	HS1BP3	0.0676141	5.54483	1.64943	0.101028	0.954184	-4.31746
ENSG00000174796.8	chr4:76439163-76475789	THAP6	-0.118081	4.50464	-1.64889	0.101139	0.954184	-4.31817
ENSG00000105767.2	chr19:44126537-44143991	CADM4	-0.0752982	8.32966	-1.64788	0.101347	0.954184	-4.31949
ENSG00000216588.4	chr19:45117021-45139944	IGSF23	-0.0814253	4.52854	-1.64761	0.101402	0.954184	-4.31983
ENSG00000178623.7	chr2:241544864-241570653	GPR35	-0.087567	5.45451	-1.64735	0.101456	0.954184	-4.32018
ENSG00000180822.7	chr6:3231648-3303569	PSMG4	0.0593804	5.27206	1.64732	0.101462	0.954184	-4.32022
ENSG00000123933.10	chr4:2249488-2264000	MXD4	0.0614446	6.50287	1.64714	0.101499	0.954184	-4.32045
ENSG00000149577.11	chr11:117049416-117068110	SIDT2	0.0661781	7.40702	1.64697	0.101533	0.954184	-4.32067
ENSG00000183255.7	chr21:46269633-46294108	PTTG1IP	0.111547	7.47669	1.64682	0.101565	0.954184	-4.32087
ENSG00000124785.4	chr6:5998498-6007338	NRN1	0.071221	7.56064	1.64671	0.101587	0.954184	-4.32101
ENSG00000143416.16	chr1:151336816-151345165	SELENBP1	0.100538	6.46588	1.64576	0.101783	0.954184	-4.32224
ENSG00000089558.4	chr17:40308988-40333159	KCNH4	-0.0920081	6.05917	-1.64562	0.101812	0.954184	-4.32243
ENSG00000119737.5	chr2:54080116-54081963	GPR75	0.103038	7.25435	1.64517	0.101905	0.954184	-4.32301
ENSG00000114204.10	chr3:167159231-167191819	SERPINI2	0.114535	2.76249	1.64477	0.101986	0.954184	-4.32352
ENSG00000258947.2	chr16:89988378-90005252	TUBB3	-0.0868421	6.44254	-1.6444	0.102063	0.954184	-4.32401
ENSG00000006432.11	chr14:71190154-71276293	MAP3K9	-0.0784566	7.37619	-1.64427	0.10209	0.954184	-4.32418
ENSG00000164414.12	chr6:88180404-88222043	SLC35A1	-0.0970465	6.50624	-1.64427	0.10209	0.954184	-4.32418
ENSG00000157150.4	chr3:12194600-12200840	TIMP4	0.0961038	5.35862	1.64398	0.10215	0.954184	-4.32455
ENSG00000173421.12	chr3:49235861-49295456	CCDC36	0.0858588	4.00216	1.64391	0.102165	0.954184	-4.32465
ENSG00000148123.10	chr9:103791049-104088147	LPPR1	-0.0980286	6.14731	-1.64386	0.102176	0.954184	-4.32472
ENSG00000182199.6	chr12:57623333-57628694	SHMT2	0.0671051	5.76944	1.64357	0.102236	0.954184	-4.32509
ENSG00000136099.9	chr13:53418134-53422706	PCDH8	0.127994	6.93391	1.64338	0.102274	0.954184	-4.32533
ENSG00000120314.14	chr5:140044442-140053509	WDR55	0.078815	5.90881	1.64278	0.102399	0.954184	-4.32612
ENSG00000182253.10	chr15:99638622-99675600	SYNM	0.0548357	7.92676	1.64264	0.102428	0.954184	-4.3263
ENSG00000152086.7	chr2:130949352-130956046	TUBA3E	0.201328	5.83914	1.64225	0.102509	0.954184	-4.3268
ENSG00000213672.3	chr3:48700792-48723303	NCKIPSD	0.0758296	7.34211	1.64221	0.102516	0.954184	-4.32685
ENSG00000148734.7	chr10:72007135-72026129	NPFFR1	0.0832336	5.46814	1.64205	0.102551	0.954184	-4.32706
ENSG00000156234.7	chr4:78432914-78532933	CXCL13	0.1123	2.67882	1.6418	0.102602	0.954184	-4.32739
ENSG00000110244.5	chr11:116691416-116694020	APOA4	0.0995856	4.84843	1.64024	0.102926	0.954184	-4.32941
ENSG00000188655.6	chr14:21024614-21025027	RNASE9	-0.16684	3.90962	-1.63949	0.103083	0.954184	-4.33039
ENSG00000176749.4	chr17:30814000-30816651	CDK5R1	0.067848	8.28616	1.63936	0.10311	0.954184	-4.33055
ENSG00000105289.10	chr19:3708132-3750722	TJP3	0.0695343	5.73766	1.63927	0.103128	0.954184	-4.33067
ENSG00000004534.10	chr3:49977499-50114661	RBM6	0.0658424	5.52761	1.63906	0.103172	0.954184	-4.33094
ENSG00000256713.3	chr11:61013418-61018825	PGA5	0.10641	3.2366	1.63901	0.103183	0.954184	-4.33101
ENSG00000164039.10	chr4:104000702-104021039	BDH2	-0.139344	3.22701	-1.639	0.103184	0.954184	-4.33101
ENSG00000181061.9	chr3:42824749-42846031	HIGD1A	0.0885253	6.07367	1.63895	0.103196	0.954184	-4.33109
ENSG00000122136.9	chr9:138437989-138441815	OBP2A	-0.116485	4.20702	-1.63887	0.103212	0.954184	-4.33119
ENSG00000133056.9	chr1:204391780-204463808	PIK3C2B	-0.0751106	6.31812	-1.63886	0.103214	0.954184	-4.3312
ENSG00000110090.8	chr11:68522127-68611727	CPT1A	0.0839409	6.54593	1.63842	0.103306	0.954184	-4.33177
ENSG00000148541.8	chr10:61005915-61122551	FAM13C	-0.102403	7.05546	-1.63833	0.103324	0.954184	-4.33189
ENSG00000075651.11	chr3:171318335-171528730	PLD1	-0.10079	5.23821	-1.6377	0.103455	0.954184	-4.33269
ENSG00000168811.2	chr3:159706626-159713637	IL12A	-0.139999	3.45437	-1.63767	0.103461	0.954184	-4.33273
ENSG00000130427.2	chr7:100318473-100321281	EPO	0.0909048	5.58946	1.63706	0.10359	0.954184	-4.33353
ENSG00000163960.7	chr3:196074943-196159245	UBXN7	-0.0747019	6.18454	-1.63695	0.103613	0.954184	-4.33367
ENSG00000204618.4	chr6:30038356-30043641	RNF39	0.0859509	5.52177	1.63612	0.103786	0.954184	-4.33474
ENSG00000154310.12	chr3:170779479-171178262	TNIK	-0.0689971	8.18629	-1.63601	0.103809	0.954184	-4.33488
ENSG00000126266.2	chr19:35842574-35843350	FFAR1	0.0720831	6.50305	1.63583	0.103846	0.954184	-4.33511
ENSG00000198657.3	chr11:124293928-124294785	OR8B4	0.143185	2.58197	1.63578	0.103858	0.954184	-4.33519
ENSG00000151572.12	chr12:101127552-101521845	ANO4	-0.0817827	6.3988	-1.63577	0.10386	0.954184	-4.3352
ENSG00000088247.11	chr19:6413456-6424803	KHSRP	0.0808397	7.63336	1.63567	0.10388	0.954184	-4.33532
ENSG00000163374.15	chr1:155629261-155658763	YY1AP1	0.0558223	7.46094	1.63546	0.103924	0.954184	-4.33559
ENSG00000198746.8	chr1:27217001-27226896	GPATCH3	-0.075823	5.92782	-1.635	0.104022	0.954184	-4.3362
ENSG00000164123.6	chr4:159814713-159959884	C4orf45	0.113384	3.24715	1.63488	0.104047	0.954184	-4.33635
ENSG00000085415.11	chr18:12948009-12987413	SEH1L	-0.0892665	7.76674	-1.63485	0.104052	0.954184	-4.33638
ENSG00000082438.11	chr2:165510010-165698844	COBLL1	-0.0837768	5.38238	-1.63483	0.104057	0.954184	-4.33642
ENSG00000149527.13	chr1:2357424-2436911	PLCH2	0.048316	6.86642	1.63477	0.10407	0.954184	-4.33649
ENSG00000175106.12	chr17:15405608-15442028	TVP23C	0.133672	5.15398	1.6345	0.104126	0.954184	-4.33684
ENSG00000104408.5	chr8:109213374-109447438	EIF3E	0.129105	4.8071	1.63446	0.104134	0.954184	-4.33689
ENSG00000168653.6	chr1:39492006-39500255	NDUFS5	0.13326	6.17931	1.63444	0.104138	0.954184	-4.33691
ENSG00000124508.12	chr6:26383356-26395032	BTN2A2	0.100208	4.48095	1.63438	0.104152	0.954184	-4.337
ENSG00000213719.4	chr6:31698397-31707157	CLIC1	0.0832329	6.04742	1.6343	0.104168	0.954184	-4.33709
ENSG00000198844.6	chr17:8213589-8225889	ARHGEF15	-0.0646821	5.93724	-1.6335	0.104337	0.954184	-4.33813
ENSG00000102710.15	chr13:37583472-37633830	SUPT20H	0.0746647	6.16999	1.63349	0.104339	0.954184	-4.33815
ENSG00000149177.8	chr11:48002039-48189560	PTPRJ	-0.0749199	7.46976	-1.63333	0.104373	0.954184	-4.33835
ENSG00000175548.4	chr12:38710557-38717764	ALG10B	0.134417	4.5537	1.63323	0.104393	0.954184	-4.33847
ENSG00000213066.7	chr6:167412673-167466168	FGFR1OP	-0.0664862	6.11358	-1.6332	0.104399	0.954184	-4.33851
ENSG00000171160.13	chr10:99374425-99393474	MORN4	0.0962117	7.21922	1.63297	0.104448	0.954184	-4.33881
ENSG00000085265.6	chr9:137801227-137809792	FCN1	-0.10141	5.79592	-1.63263	0.104521	0.954184	-4.33926
ENSG00000156050.4	chr14:74398428-74416834	FAM161B	0.0775248	5.84587	1.63248	0.104551	0.954184	-4.33944
ENSG00000140319.6	chr15:40327990-40331383	SRP14	0.107522	5.16865	1.63219	0.104613	0.954184	-4.33982
ENSG00000122986.9	chr12:111065715-111136987	HVCN1	0.110612	5.0067	1.6321	0.104632	0.954184	-4.33994
ENSG00000127743.5	chr5:148750937-148783720	IL17B	0.0984818	5.17027	1.63189	0.104676	0.954184	-4.34021
ENSG00000065371.13	chr3:123687927-123710977	ROPN1	-0.137688	3.59355	-1.63151	0.104756	0.954184	-4.3407
ENSG00000170423.8	chr12:53231608-53242778	KRT78	0.0673233	5.1961	1.63134	0.104791	0.954184	-4.34091
ENSG00000103415.7	chr16:4524711-4560319	HMOX2	0.103866	6.3221	1.63131	0.104799	0.954184	-4.34096
ENSG00000180934.5	chr11:6047982-6048939	OR56A1	0.12155	5.60889	1.63115	0.104833	0.954184	-4.34117
ENSG00000184719.7	chr10:90033658-90343208	RNLS	0.095721	5.42696	1.63094	0.104877	0.954184	-4.34144
ENSG00000123892.7	chr11:87846486-87908648	RAB38	-0.139815	4.50292	-1.63091	0.104882	0.954184	-4.34147
ENSG00000120896.9	chr8:22402536-22432795	SORBS3	0.0512295	6.48883	1.63087	0.104891	0.954184	-4.34152
ENSG00000139644.8	chr12:50135079-50158686	TMBIM6	0.0784174	7.27414	1.63004	0.105066	0.954184	-4.34259
ENSG00000228716.2	chr5:79924140-79950964	DHFR	-0.114216	5.95919	-1.6294	0.105201	0.954184	-4.34341
ENSG00000197658.5	chr11:62848413-62911615	SLC22A24	-0.0641424	3.30682	-1.62859	0.105373	0.954184	-4.34446
ENSG00000106415.8	chr7:8008355-8133896	GLCCI1	0.0786133	6.92281	1.62807	0.105484	0.954184	-4.34513
ENSG00000149090.7	chr11:35453438-35547579	PAMR1	0.0955703	6.40987	1.62801	0.105496	0.954184	-4.34521
ENSG00000158055.11	chr1:24645891-24690934	GRHL3	0.0631626	4.75705	1.62797	0.105506	0.954184	-4.34527
ENSG00000173218.10	chr1:116184622-116239878	VANGL1	-0.0885438	4.18773	-1.62793	0.105514	0.954184	-4.34531
ENSG00000169718.13	chr17:80015778-80023708	DUS1L	0.0465618	6.56527	1.62783	0.105534	0.954184	-4.34544
ENSG00000179195.11	chr12:124458021-124499958	ZNF664	-0.112369	6.45518	-1.62769	0.105564	0.954184	-4.34562
ENSG00000138363.10	chr2:216176565-216214444	ATIC	-0.0839097	6.7087	-1.62749	0.105608	0.954184	-4.34588
ENSG00000138413.9	chr2:209101126-209130843	IDH1	-0.0787494	5.60219	-1.62729	0.105649	0.954184	-4.34613
ENSG00000108830.7	chr17:41177333-41183599	RND2	-0.0816459	7.07579	-1.62724	0.105659	0.954184	-4.34619
ENSG00000184163.3	chr1:1177845-1182057	FAM132A	0.0505168	6.85496	1.62705	0.105701	0.954184	-4.34644
ENSG00000258728.1	chr9:34646576-34650560	GALT	0.0751022	5.68604	1.62693	0.105727	0.954184	-4.3466
ENSG00000151773.8	chr13:44398056-44453862	CCDC122	-0.112742	3.65621	-1.62661	0.105795	0.954184	-4.34701
ENSG00000126106.9	chr1:45100955-45140198	TMEM53	0.0763482	6.29841	1.62648	0.105821	0.954184	-4.34717
ENSG00000143434.11	chr1:151104258-151119047	SEMA6C	-0.0621217	6.34466	-1.62582	0.105961	0.954184	-4.34802
ENSG00000166603.3	chr18:58038663-58039194	MC4R	0.225079	4.16516	1.62572	0.105984	0.954184	-4.34816
ENSG00000172575.7	chr15:38780529-38857718	RASGRP1	-0.101205	7.58488	-1.62514	0.106108	0.954184	-4.3489
ENSG00000136888.6	chr9:117349947-117360109	ATP6V1G1	0.0861998	8.42311	1.62513	0.10611	0.954184	-4.34891
ENSG00000123353.5	chr12:56211772-56215833	ORMDL2	0.0865254	5.46614	1.6251	0.106115	0.954184	-4.34894
ENSG00000023892.9	chr6:35265595-35289460	DEF6	0.0789398	5.77783	1.62481	0.106178	0.954184	-4.34932
ENSG00000168505.6	chr2:237074002-237077009	GBX2	0.0692825	6.05924	1.62472	0.106197	0.954184	-4.34944
ENSG00000054690.9	chr14:68000011-68055937	PLEKHH1	-0.124368	6.79168	-1.62392	0.106367	0.954184	-4.35046
ENSG00000136327.6	chr14:37049610-37051780	NKX2-8	0.0758033	6.35394	1.62334	0.106491	0.954184	-4.35121
ENSG00000123815.7	chr19:41197441-41222692	ADCK4	0.0694271	5.93047	1.62329	0.106503	0.954184	-4.35128
ENSG00000174720.11	chr4:113558253-113578720	LARP7	-0.121143	4.72122	-1.62253	0.106664	0.954184	-4.35225
ENSG00000101751.6	chr18:51795900-51847576	POLI	-0.0732593	5.82846	-1.62205	0.106769	0.954184	-4.35287
ENSG00000204642.9	chr6:29690680-29706389	HLA-F	0.0906343	4.61781	1.62204	0.106771	0.954184	-4.35288
ENSG00000198467.9	chr9:35682019-35690884	TPM2	0.0921459	5.50401	1.62182	0.106817	0.954184	-4.35316
ENSG00000176125.3	chr7:100486367-100487291	UFSP1	-0.0910635	5.32286	-1.62128	0.106933	0.954184	-4.35385
ENSG00000231861.1	chr3:98216489-98217474	OR5K2	0.104557	1.83096	1.62121	0.106948	0.954184	-4.35394
ENSG00000214556.4	chr17:36991409-36997757	C17orf98	0.113983	4.92492	1.62114	0.106963	0.954184	-4.35403
ENSG00000156959.7	chr3:9543456-9595495	LHFPL4	-0.101637	7.13548	-1.62069	0.107059	0.954184	-4.35461
ENSG00000095906.12	chr16:1832962-1839178	NUBP2	-0.0651061	6.34114	-1.62068	0.107062	0.954184	-4.35462
ENSG00000131370.11	chr3:15295282-15382904	SH3BP5	-0.0812584	5.80606	-1.61992	0.107225	0.954184	-4.35559
ENSG00000166634.2	chr18:61223403-61234203	SERPINB12	-0.0988776	2.89454	-1.61983	0.107244	0.954184	-4.35571
ENSG00000124103.8	chr20:55099556-55101180	FAM209A	-0.0945396	5.60089	-1.61965	0.107282	0.954184	-4.35594
ENSG00000105722.5	chr19:42751745-42759224	ERF	0.0617487	6.59268	1.61844	0.107544	0.954184	-4.35749
ENSG00000132819.12	chr20:55966466-55984365	RBM38	-0.0742651	6.23321	-1.61837	0.107558	0.954184	-4.35758
ENSG00000005844.13	chr16:30484050-30533582	ITGAL	0.0618512	5.02543	1.61828	0.107579	0.954184	-4.3577
ENSG00000121964.10	chr2:144695707-145090078	GTDC1	-0.0620246	6.26027	-1.6173	0.10779	0.954184	-4.35895
ENSG00000173762.3	chr17:80272762-80275443	CD7	-0.0528272	7.21492	-1.61716	0.107821	0.954184	-4.35913
ENSG00000100568.6	chr14:68113752-68141439	VTI1B	-0.0854688	6.81498	-1.61706	0.107842	0.954184	-4.35926
ENSG00000013588.5	chr12:13043852-13070591	GPRC5A	0.083498	3.83779	1.61695	0.107866	0.954184	-4.3594
ENSG00000196196.2	chr9:35906133-35907120	HRCT1	0.108917	5.62677	1.61619	0.10803	0.954184	-4.36037
ENSG00000158714.6	chr1:159796580-159807035	SLAMF8	0.0940159	4.74137	1.61609	0.108051	0.954184	-4.36049
ENSG00000057657.10	chr6:106534196-106557075	PRDM1	-0.0751324	5.39529	-1.61589	0.108094	0.954184	-4.36075
ENSG00000206102.2	chr21:32410593-32410689	KRTAP19-8	-0.159753	4.50644	-1.61587	0.108098	0.954184	-4.36077
ENSG00000065621.10	chr10:106028659-106064513	GSTO2	0.0698433	5.65914	1.61567	0.108141	0.954184	-4.36103
ENSG00000198898.8	chr7:116451034-116562316	CAPZA2	-0.0963057	4.32955	-1.61539	0.108202	0.954184	-4.36139
ENSG00000188676.9	chr8:39792316-39873747	IDO2	0.0772567	3.48014	1.61526	0.108231	0.954184	-4.36156
ENSG00000144550.8	chr3:9745510-9771586	CPNE9	-0.0659979	6.67849	-1.61511	0.108263	0.954184	-4.36175
ENSG00000221864.4	chr21:46086213-46086834	KRTAP12-2	-0.0939925	4.18651	-1.61511	0.108264	0.954184	-4.36175
ENSG00000182685.3	chr16:2259260-2261986	BRICD5	0.0521823	6.72913	1.61466	0.108362	0.954184	-4.36233
ENSG00000089094.12	chr12:121866921-121954478	KDM2B	-0.058906	6.01151	-1.61381	0.108546	0.954184	-4.36341
ENSG00000163319.6	chr4:84377137-84390828	MRPS18C	-0.113173	4.4639	-1.61379	0.10855	0.954184	-4.36344
ENSG00000144730.12	chr3:57124271-57204294	IL17RD	0.0814684	5.51267	1.61352	0.108609	0.954184	-4.36378
ENSG00000188783.5	chr1:203444897-203459955	PRELP	0.111399	6.78209	1.61351	0.108611	0.954184	-4.3638
ENSG00000182352.4	chr17:72581061-72589095	C17orf77	-0.152339	4.51549	-1.61343	0.108627	0.954184	-4.36389
ENSG00000112706.7	chr6:76630966-76782360	IMPG1	0.0801533	3.82423	1.61293	0.108736	0.954184	-4.36453
ENSG00000111052.3	chr12:81186548-81331669	LIN7A	0.090068	7.07515	1.6124	0.108851	0.954184	-4.3652
ENSG00000130811.6	chr19:10225706-10230611	EIF3G	0.0594692	7.2538	1.6121	0.108916	0.954184	-4.36558
ENSG00000095397.9	chr9:117164595-117267620	DFNB31	0.0650041	6.13417	1.61199	0.108941	0.954184	-4.36573
ENSG00000139714.8	chr12:122089156-122110531	MORN3	0.082653	5.66282	1.61162	0.109022	0.954184	-4.3662
ENSG00000174498.9	chr15:65619467-65670321	IGDCC3	0.0483502	5.9056	1.61134	0.109083	0.954184	-4.36656
ENSG00000165480.11	chr13:21727861-21750823	SKA3	0.0865318	3.10241	1.61084	0.109193	0.954184	-4.3672
ENSG00000255359.2	chr11:22868566-22881990	CCDC179	-0.159905	2.62985	-1.61066	0.10923	0.954184	-4.36742
ENSG00000132840.5	chr5:78365576-78385009	BHMT2	0.0745686	4.84196	1.61025	0.10932	0.954184	-4.36795
ENSG00000179632.5	chr8:145159336-145162481	MAF1	0.0769255	6.40355	1.60997	0.109383	0.954184	-4.36831
ENSG00000106483.7	chr7:37945687-38065272	SFRP4	0.104389	3.90306	1.60985	0.109409	0.954184	-4.36846
ENSG00000139645.9	chr12:56631625-56652127	ANKRD52	-0.0814568	7.17488	-1.60956	0.109471	0.954184	-4.36882
ENSG00000152270.4	chr11:14665333-14891715	PDE3B	-0.0723875	5.24201	-1.60902	0.109589	0.954184	-4.36951
ENSG00000152133.10	chr2:37311623-37325869	GPATCH11	-0.0800879	6.37026	-1.60897	0.109601	0.954184	-4.36958
ENSG00000132846.5	chr5:76368004-76383082	ZBED3	-0.130986	5.65333	-1.60867	0.109666	0.954184	-4.36996
ENSG00000119682.12	chr14:75119954-75179863	AREL1	-0.0867499	7.17287	-1.60854	0.109695	0.954184	-4.37013
ENSG00000066777.4	chr8:68085825-68255890	ARFGEF1	-0.0612838	7.10065	-1.60844	0.109717	0.954184	-4.37025
ENSG00000088782.4	chr20:138112-139801	DEFB127	0.094165	1.8932	1.60818	0.109775	0.954184	-4.37059
ENSG00000037637.6	chr1:16573464-16678865	FBXO42	-0.0732336	6.35549	-1.60813	0.109784	0.954184	-4.37064
ENSG00000214193.5	chr1:36771949-36790400	SH3D21	0.0507952	6.39303	1.60777	0.109864	0.954184	-4.37111
ENSG00000164332.6	chr5:158690078-158712909	UBLCP1	-0.111882	7.21476	-1.60774	0.10987	0.954184	-4.37114
ENSG00000029534.15	chr8:41510798-41753995	ANK1	-0.0712929	6.60623	-1.60774	0.109871	0.954184	-4.37115
[truncated: 15,449 more rows]
