# Supplementary material for: Exon-variant interplay and multi-modal evidence identify endocrine dysregulation in severe psychiatric disorders impacting excitatory neurons
Source: Transl Psychiatry. 2025 Apr 19;15:153. doi: 10.1038/s41398-025-03366-8 (PMC12009313; doi:10.1038/s41398-025-03366-8)
Supplement: Supplementary file 4 — Supplementary Table 2ii [file 41398_2025_3366_MOESM4_ESM.xlsx]

## Sheet: Sheet2 - TableS2_transcript_DEG
Supplementary data file S2 (ii): Transcript-level differentially expressed genes (transcript DEGenes) for diagnosis.
Ensembl Transcript ID	Location	Ensembl Gene ID	Gene Symbol	logFC	Average Expression	t-statistic	p-value	FDR estimate	Log-odds Ratio
ENST00000564450.1	chr16:57957063-57973460	ENSG00000070729.9	CNGB1	0.435144	6.51461	4.65769	6.69698e-06	0.0446869	3.22451
ENST00000559315.1	chr15:45021270-45028738	ENSG00000185880.8	TRIM69	0.272269	7.60657	4.62185	7.80229e-06	0.0446869	3.09815
ENST00000589224.1	chr19:14034362-14038243	ENSG00000132024.13	CC2D1A	0.190146	6.56991	4.55926	1.01674e-05	0.0446869	2.87923
ENST00000480147.1	chr21:45194053-45196257	ENSG00000160213.5	CSTB	0.225807	8.4021	4.55779	1.02305e-05	0.0446869	2.87411
ENST00000490286.1	chr2:162851752-162929965	ENSG00000197635.5	DPP4	-0.371946	3.69581	-4.30618	2.89085e-05	0.0949639	2.01669
ENST00000262227.3	chr18:6789085-6898683	ENSG00000088756.8	ARHGAP28	0.220107	4.46702	4.27632	3.26112e-05	0.0949639	1.91738
ENST00000602480.1	chr12:7187547-7188593	ENSG00000159403.11	C1R	0.29202	5.83371	4.16845	5.01527e-05	0.125181	1.56305
ENST00000547980.1	chr12:96180790-96183692	ENSG00000074527.7	NTN4	-0.222629	6.03013	-4.1194	6.08362e-05	0.132866	1.40426
ENST00000463556.1	chr3:148894145-148897449	ENSG00000047457.9	CP	0.351552	2.46699	3.96398	0.000110966	0.168975	0.910883
ENST00000507131.1	chr4:47850301-47916146	ENSG00000170448.7	NFXL1	-0.127599	6.45783	-3.96117	0.000112162	0.168975	0.902097
ENST00000464965.1	chr1:202407004-202407762	ENSG00000077157.16	PPP1R12B	0.269736	6.177	3.94433	0.000119582	0.168975	0.849592
ENST00000556831.1	chr14:78174477-78182219	ENSG00000119705.5	SLIRP	0.202715	8.15403	3.93075	0.000125908	0.168975	0.807357
ENST00000478742.1	chr1:203148314-203149401	ENSG00000133048.8	CHI3L1	0.552159	6.68471	3.89917	0.000141867	0.168975	0.709616
ENST00000589810.1|ENST00000590774.1	chr17:40139643-40169130|chr17:40146888-40168799	ENSG00000168259.10	DNAJC7	-0.260179	6.11103	-3.89764	0.000142691	0.168975	0.704877
ENST00000339562.4	chr2:157181058-157188663	ENSG00000153234.9	NR4A2	-0.444956	6.52687	-3.89325	0.000145068	0.168975	0.691351
ENST00000579991.2	chr17:56160799-56172833	ENSG00000264364.2	DYNLL2	-0.175914	7.45493	-3.82232	0.000189125	0.202771	0.474395
ENST00000555085.1	chr14:75614392-75643327	ENSG00000170348.4	TMED10	0.205404	7.45521	3.77879	0.000222168	0.202771	0.342827
ENST00000409652.4	chr22:36044437-36064037	ENSG00000221963.5	APOL6	0.271377	4.40919	3.73712	0.000258863	0.202771	0.218039
ENST00000280020.5	chr18:34409126-34805288	ENSG00000150477.10	KIAA1328	0.222566	5.25595	3.73195	0.000263799	0.202771	0.202629
ENST00000429762.3	chr20:25051650-25062824	ENSG00000100987.10	VSX1	0.163349	5.04677	3.71073	0.000284997	0.202771	0.139589
ENST00000297375.4	chr7:155251088-155257143	ENSG00000164778.4	EN2	0.273197	5.90189	3.69773	0.000298765	0.202771	0.101122
ENST00000528898.1	chr11:33061391-33065434	ENSG00000176148.11	TCP11L1	-0.255232	5.32813	-3.69287	0.000304073	0.202771	0.0867682
ENST00000558400.1	chr15:63349184-63352114	ENSG00000140416.15	TPM1	0.194983	6.28422	3.68415	0.000313816	0.202771	0.0610637
ENST00000591306.1	chr18:59483299-59561684	ENSG00000176641.6	RNF152	-0.19207	4.48087	-3.68289	0.000315253	0.202771	0.0573402
ENST00000587714.1|ENST00000593217.1	chr18:59949575-59953105|chr18:59949575-59953105	ENSG00000134444.9	KIAA1468	0.349789	4.19774	3.66731	0.000333492	0.202771	0.0115168
ENST00000381971.3	chr9:3827780-4300000	ENSG00000107249.17	GLIS3	0.172078	5.86025	3.66675	0.000334163	0.202771	0.0098801
ENST00000468936.1	chr6:31999519-32003169	ENSG00000224389.4	C4B	0.234898	5.92844	3.66285	0.000338886	0.202771	-0.00155123
ENST00000530371.1	chr11:122944215-122954554	ENSG00000166250.7	CLMP	-0.208824	6.06209	-3.65899	0.000343634	0.202771	-0.0128835
ENST00000557732.1	chr14:90744406-90745575	ENSG00000119720.13	NRDE2	-0.205946	5.12395	-3.64966	0.000355345	0.202771	-0.0401723
ENST00000589161.1	chr19:1264292-1264371	ENSG00000099622.9	CIRBP	-0.390533	5.20172	-3.61636	0.000400323	0.202771	-0.137174
ENST00000433448.2	chr5:169435501-169461541	ENSG00000134516.11	DOCK2	0.275186	5.62767	3.61106	0.000407962	0.202771	-0.152551
ENST00000580718.1|ENST00000460874.2	chr9:21802646-21862498|chr9:21802646-21862498	ENSG00000099810.14	MTAP	-0.1836	5.45912	-3.60788	0.0004126	0.202771	-0.161746
ENST00000547853.1	chr12:58145523-58145899	ENSG00000135446.12	CDK4	-0.335038	4.16236	-3.605	0.00041686	0.202771	-0.170101
ENST00000447958.1	chr2:106002844-106013366	ENSG00000115641.14	FHL2	-0.248882	5.35477	-3.604	0.000418333	0.202771	-0.172968
ENST00000526650.1|ENST00000528309.1	chr11:767235-774081|chr11:767235-774081	ENSG00000177225.12	PDDC1	0.183479	6.33595	3.59957	0.000424983	0.202771	-0.185794
ENST00000310123.3|ENST00000392225.3	chr19:35615639-35625921|chr19:35615639-35625921	ENSG00000153902.9	LGI4	0.188319	6.60992	3.58554	0.000446679	0.202771	-0.226277
ENST00000483268.1	chr2:227850045-227860385	ENSG00000144468.12	RHBDD1	0.308435	4.53652	3.57624	0.000461632	0.202771	-0.253041
ENST00000508965.1	chr4:81105046-81117698	ENSG00000152784.11	PRDM8	0.182641	5.47277	3.57165	0.000469195	0.202771	-0.266247
ENST00000541777.2	chr19:53115651-53120947	ENSG00000167766.14	ZNF83	0.249907	6.63152	3.57051	0.000471088	0.202771	-0.269518
ENST00000462666.1	chr3:146234831-146262350	ENSG00000188313.8	PLSCR1	0.310019	4.08937	3.56871	0.000474092	0.202771	-0.274682
ENST00000521770.1	chr8:27455654-27457479	ENSG00000120885.15	CLU	0.156981	11.9929	3.56674	0.00047739	0.202771	-0.280315
ENST00000536717.1	chr12:6438260-6440695	ENSG00000067182.3	TNFRSF1A	0.166036	6.35595	3.5577	0.000492867	0.202771	-0.306235
ENST00000591485.1	chr19:37808817-37815752	ENSG00000181666.13	HKR1	0.148523	7.06064	3.55417	0.000499036	0.202771	-0.316338
ENST00000299299.3	chr10:72643357-72648510	ENSG00000166228.4	PCBD1	0.176876	6.89856	3.54585	0.000513852	0.204046	-0.340099
ENST00000484590.1	chr2:9539011-9545791	ENSG00000151693.5	ASAP2	-0.172716	7.29658	-3.53248	0.000538551	0.206964	-0.378214
ENST00000547075.1	chr12:62648992-62652766	ENSG00000198673.6	FAM19A2	-0.301556	2.88387	-3.51778	0.000566985	0.206964	-0.419969
ENST00000497510.1|ENST00000483461.1|ENST00000493222.1|ENST00000467400.1|ENST00000497883.1	chr2:64068172-64109782|chr2:64068172-64109782|chr2:64068172-64109782|chr2:64068172-64109782|chr2:64068716-64111216	ENSG00000169764.10	UGP2	0.228328	5.28899	3.51334	0.000575852	0.206964	-0.432559
ENST00000555546.1	chr14:53324027-53328263	ENSG00000073712.9	FERMT2	0.300337	6.6644	3.5058	0.000591201	0.206964	-0.453898
ENST00000287594.7	chr16:15489688-15507061	ENSG00000156968.8	MPV17L	-0.223433	6.12458	-3.50562	0.000591564	0.206964	-0.454396
ENST00000303407.7	chr9:136895481-136933121	ENSG00000169925.12	BRD3	-0.121019	6.67331	-3.50528	0.000592273	0.206964	-0.455368
ENST00000470892.1	chr2:191233893-191235894	ENSG00000151689.8	INPP1	-0.162524	7.07112	-3.49116	0.000622101	0.211967	-0.495214
ENST00000378673.2	chr5:132196938-132200653	ENSG00000164404.4	GDF9	0.211478	4.16703	3.4787	0.0006496	0.211967	-0.530277
ENST00000454032.1	chr2:49191022-49381583	ENSG00000170820.7	FSHR	-0.191764	3.50219	-3.47562	0.000656557	0.211967	-0.53891
ENST00000416314.1	chr7:86509608-86594334	ENSG00000164659.10	KIAA1324L	-0.185365	6.72409	-3.47444	0.000659245	0.211967	-0.542222
ENST00000576024.1	chr17:7572949-7576897	ENSG00000141510.11	TP53	0.316779	4.18876	3.47096	0.000667251	0.211967	-0.552003
ENST00000468164.1	chr9:97818639-97849330	ENSG00000148120.10	C9orf3	-0.2077	5.53854	-3.42194	0.000789892	0.22198	-0.688627
ENST00000511405.1	chr5:111575307-111600713	ENSG00000129595.8	EPB41L4A	-0.276408	5.45963	-3.42166	0.000790659	0.22198	-0.689412
ENST00000367758.3	chr1:170904622-170967797	ENSG00000117501.10	MROH9	0.287416	2.67444	3.41748	0.000802025	0.22198	-0.70096
ENST00000368737.3	chr1:153346203-153348096	ENSG00000163221.7	S100A12	0.248596	3.64111	3.41097	0.000820094	0.22198	-0.718981
ENST00000582074.1|ENST00000579842.1	chr17:79993767-79994882|chr17:79993767-79994882	ENSG00000169738.3	DCXR	0.182115	7.94911	3.39568	0.000863977	0.22198	-0.761134
ENST00000465266.1	chr1:227751255-227838762	ENSG00000181450.13	ZNF678	-0.284903	4.82922	-3.39325	0.000871148	0.22198	-0.767817
ENST00000219162.3	chr16:56599042-56602797	ENSG00000102891.3	MT4	0.231797	6.54135	3.38932	0.000882885	0.22198	-0.778635
ENST00000529530.1	chr11:124971153-124981583	ENSG00000150433.5	TMEM218	0.204942	3.67675	3.38483	0.000896462	0.22198	-0.790969
ENST00000573161.1	chr16:68573696-68589119	ENSG00000184939.11	ZFP90	0.219263	6.42392	3.38365	0.000900044	0.22198	-0.794193
ENST00000263084.6	chr17:1944865-1945799	ENSG00000108963.13	DPH1	-0.158469	6.88628	-3.3821	0.000904805	0.22198	-0.798456
ENST00000544140.1|ENST00000544819.1	chr11:73498940-73570992|chr11:73498940-73575389	ENSG00000175581.9	MRPL48	-0.191183	5.71974	-3.37834	0.000916413	0.22198	-0.808757
ENST00000299840.6	chr16:22132354-22167220	ENSG00000175267.10	VWA3A	0.175145	5.02009	3.37672	0.00092148	0.22198	-0.813212
ENST00000435030.1	chr2:149632813-149883217	ENSG00000168280.12	KIF5C	-0.117054	10.2978	-3.37509	0.000926584	0.22198	-0.817674
ENST00000524323.1	chr8:23702283-23711666	ENSG00000159167.7	STC1	0.232946	4.76933	3.37347	0.00093169	0.22198	-0.822114
ENST00000477180.1	chr3:64501377-64508110	ENSG00000163638.9	ADAMTS9	0.345943	4.92444	3.36634	0.000954453	0.22198	-0.841614
ENST00000479707.1	chr1:980827-981689	ENSG00000188157.9	AGRN	-0.163496	7.51198	-3.36299	0.000965306	0.22198	-0.850745
ENST00000451018.3	chr15:94841535-95022263	ENSG00000140563.10	MCTP2	-0.221502	3.9508	-3.36066	0.000972947	0.22198	-0.857113
ENST00000485690.1	chr6:31902183-31911540	ENSG00000166278.10	C2	0.165149	4.1288	3.35834	0.0009806	0.22198	-0.863439
ENST00000406697.1	chr12:7150334-7178226	ENSG00000182326.10	C1S	0.198391	5.24968	3.34865	0.0010132	0.22198	-0.889846
ENST00000240617.5	chr12:14656642-14721109	ENSG00000121316.6	PLBD1	0.176129	4.12802	3.34811	0.00101502	0.22198	-0.89129
ENST00000552318.1	chr12:111051939-111066717	ENSG00000204852.11	TCTN1	0.183909	6.358	3.34465	0.00102693	0.22198	-0.90071
ENST00000502471.1|ENST00000509596.1|ENST00000514310.1	chr5:137354006-137368757|chr5:137354006-137368757|chr5:137354006-137368757	ENSG00000031003.6	FAM13B	-0.23934	6.83468	-3.34173	0.00103707	0.22198	-0.908638
ENST00000478262.1	chr6:37180449-37225453	ENSG00000172738.7	TMEM217	0.24574	4.39736	3.34043	0.00104162	0.22198	-0.912174
ENST00000483790.1	chr1:213056713-213068712	ENSG00000162769.8	FLVCR1	-0.211104	5.74532	-3.33869	0.00104774	0.22198	-0.916903
ENST00000497013.1	chr1:1330783-1334275	ENSG00000221978.7	CCNL2	-0.228659	6.12514	-3.32957	0.00108033	0.22198	-0.941612
ENST00000498271.1|ENST00000428956.2	chr6:31949845-31952181|chr6:31949811-31952181	ENSG00000244731.3	C4A	0.373433	6.15139	3.328	0.00108604	0.22198	-0.945865
ENST00000464828.1	chr3:10975684-10977004	ENSG00000132164.5	SLC6A11	0.175746	6.87454	3.32719	0.00108898	0.22198	-0.948047
ENST00000490565.1	chr1:11126729-11128945	ENSG00000171824.9	EXOSC10	-0.226566	5.00701	-3.3264	0.00109186	0.22198	-0.950181
ENST00000466293.2	chr2:172965390-172967490	ENSG00000115844.6	DLX2	0.159215	5.67142	3.32563	0.00109471	0.22198	-0.952283
ENST00000525962.1	chr1:92147377-92327195	ENSG00000069702.6	TGFBR3	0.258985	5.98613	3.31748	0.00112499	0.22198	-0.974285
ENST00000484687.1	chr3:81583870-81586187	ENSG00000114480.8	GBE1	-0.285832	5.58112	-3.31129	0.00114853	0.22198	-0.990986
ENST00000494601.1	chr2:172779089-172848503	ENSG00000128708.8	HAT1	-0.174287	5.26481	-3.31002	0.00115341	0.22198	-0.994402
ENST00000470954.1	chr2:1888749-1891354	ENSG00000186487.13	MYT1L	-0.172179	5.52254	-3.30975	0.00115443	0.22198	-0.995117
ENST00000485468.1	chr2:31295929-31370749	ENSG00000158089.10	GALNT14	-0.170525	5.39485	-3.30236	0.00118327	0.22198	-1.01501
ENST00000439963.1	chr7:75544416-75610472	ENSG00000127948.9	POR	0.174452	6.60027	3.30196	0.00118484	0.22198	-1.01608
ENST00000480673.1	chr1:78409761-78412252	ENSG00000162613.12	FUBP1	0.252051	5.61439	3.29225	0.0012238	0.22198	-1.04215
ENST00000519504.1	chr8:134063061-134072534	ENSG00000155926.9	SLA	0.218791	5.68932	3.29048	0.00123104	0.22198	-1.0469
ENST00000484504.1	chr20:57464363-57475389	ENSG00000087460.19	GNAS	0.164478	6.89688	3.28681	0.00124616	0.22198	-1.05673
ENST00000543841.1	chr12:7507582-7520080	ENSG00000177675.4	CD163L1	-0.20856	2.22044	-3.28125	0.00126936	0.22198	-1.07159
ENST00000230036.1	chr6:24428865-24489946	ENSG00000112293.10	GPLD1	-0.129946	5.76705	-3.27936	0.00127736	0.22198	-1.07665
ENST00000430292.1	chr1:27114021-27120739	ENSG00000060642.6	PIGV	0.15056	5.88184	3.27434	0.0012988	0.22198	-1.09005
ENST00000334383.5	chr4:122250481-122301855	ENSG00000186867.6	QRFPR	-0.27811	4.73538	-3.2651	0.00133916	0.22198	-1.11469
ENST00000215829.3	chr22:24951512-24968090	ENSG00000100028.7	SNRPD3	-0.164409	7.40689	-3.26003	0.00136176	0.22198	-1.12816
ENST00000489824.1	chr17:57970497-58009083	ENSG00000108443.9	RPS6KB1	-0.161769	5.78579	-3.25831	0.00136953	0.22198	-1.13274
ENST00000573881.1	chr17:9444017-9460811	ENSG00000170310.10	STX8	0.229135	4.28011	3.25818	0.00137013	0.22198	-1.13309
ENST00000462257.1	chr4:152091781-152096385	ENSG00000109686.12	SH3D19	-0.246447	4.46105	-3.25738	0.00137376	0.22198	-1.13522
ENST00000492869.1	chr7:95799374-95813835	ENSG00000004864.9	SLC25A13	-0.241403	5.36512	-3.25535	0.00138299	0.22198	-1.14061
ENST00000581208.1	chr17:56050464-56065556	ENSG00000136451.4	VEZF1	-0.169103	7.58974	-3.25058	0.0014049	0.22198	-1.15326
ENST00000554468.1	chr14:92403345-92414229	ENSG00000140092.10	FBLN5	0.222375	4.92022	3.2473	0.00142019	0.22198	-1.16196
ENST00000511909.1	chr4:122053111-122068311	ENSG00000050730.11	TNIP3	-0.235662	4.18103	-3.24549	0.00142866	0.22198	-1.16675
ENST00000409066.1|ENST00000264387.4	chr2:228475059-228498017|chr2:228475059-228498017	ENSG00000042304.6	C2orf83	-0.234462	3.12339	-3.24545	0.00142887	0.22198	-1.16687
ENST00000465273.1	chr1:151339224-151340781	ENSG00000143416.16	SELENBP1	0.260591	6.08909	3.24177	0.00144627	0.22198	-1.1766
ENST00000474457.1	chr6:52955880-52962653	ENSG00000112146.12	FBXO9	-0.174274	7.19349	-3.24034	0.00145309	0.22198	-1.18039
ENST00000495216.1	chr3:141620979-141632575	ENSG00000069849.6	ATP1B3	-0.16334	7.8992	-3.23996	0.00145492	0.22198	-1.1814
ENST00000490620.1	chr1:210410623-210415655	ENSG00000082497.7	SERTAD4	-0.25864	5.66355	-3.23972	0.00145606	0.22198	-1.18203
ENST00000448732.1	chr12:57704056-57824621	ENSG00000179912.15	R3HDM2	-0.182391	6.95719	-3.23879	0.00146049	0.22198	-1.18447
ENST00000520315.1	chr8:95871754-95879552	ENSG00000164941.9	INTS8	0.188076	4.66697	3.23809	0.00146386	0.22198	-1.18632
ENST00000580713.1	chr17:18212056-18218092	ENSG00000177302.10	TOP3A	0.149872	6.81446	3.23782	0.00146516	0.22198	-1.18704
ENST00000366899.3	chr1:221875019-221915440	ENSG00000143507.13	DUSP10	-0.212436	5.29036	-3.23442	0.00148163	0.22198	-1.19603
ENST00000477017.1	chr9:124931936-124936997	ENSG00000185681.8	MORN5	0.314411	3.63047	3.23229	0.00149204	0.22198	-1.20166
ENST00000359465.4	chr6:27782838-27783239	ENSG00000196374.5	HIST1H2BM	0.258004	5.36981	3.22725	0.00151692	0.22198	-1.21495
ENST00000602860.1|ENST00000602320.1|ENST00000602622.1	chr16:67691476-67694377|chr16:67691476-67694377|chr16:67691476-67694377	ENSG00000102977.9	ACD	-0.11198	6.34945	-3.22241	0.00154113	0.22198	-1.22768
ENST00000569844.1	chr16:46761177-46763590	ENSG00000140795.8	MYLK3	0.260562	5.34479	3.22011	0.00155278	0.22198	-1.23373
ENST00000478513.1	chr3:8732645-8786667	ENSG00000125046.10	SSUH2	0.189005	4.86772	3.21949	0.00155594	0.22198	-1.23536
ENST00000494463.1	chr1:160605758-160617036	ENSG00000117090.10	SLAMF1	0.234454	4.01366	3.21906	0.00155815	0.22198	-1.23651
ENST00000555843.1	chr14:31569734-31592866	ENSG00000092148.8	HECTD1	-0.142696	7.81442	-3.21462	0.00158096	0.22198	-1.24819
ENST00000561899.2	chr16:29973397-29983259	ENSG00000149932.12	TMEM219	0.157146	6.40906	3.2142	0.00158309	0.22198	-1.24926
ENST00000553132.1	chr12:50357278-50358904	ENSG00000161798.6	AQP5	-0.175544	6.05727	-3.21356	0.00158643	0.22198	-1.25096
ENST00000525971.2	chr12:85430080-85518466	ENSG00000133640.14	LRRIQ1	0.20762	4.07979	3.21215	0.00159375	0.22198	-1.25466
ENST00000427262.1	chr7:82996916-83245960	ENSG00000170381.8	SEMA3E	-0.378023	5.96316	-3.20863	0.00161219	0.22198	-1.2639
ENST00000298925.5	chr11:20691129-21597115	ENSG00000165973.13	NELL1	-0.220305	6.46408	-3.20643	0.0016238	0.22198	-1.26966
ENST00000545264.1	chr11:96086618-96092390	ENSG00000149231.7	CCDC82	0.215217	5.81886	3.20611	0.00162549	0.22198	-1.2705
ENST00000358637.4	chr9:119373180-119449521	ENSG00000148219.12	ASTN2	-0.188952	6.31928	-3.20139	0.00165068	0.22198	-1.28285
ENST00000466256.2	chr1:17066847-17267531	ENSG00000058453.12	CROCC	0.221601	4.15748	3.20037	0.0016562	0.22198	-1.28553
ENST00000338312.6	chr8:6360363-6420624	ENSG00000091879.9	ANGPT2	0.263883	5.1458	3.19459	0.00168766	0.22198	-1.30064
ENST00000539131.1	chr12:15095105-15101781	ENSG00000111348.4	ARHGDIB	0.27316	5.69386	3.19415	0.00169006	0.22198	-1.30178
ENST00000438091.1	chr3:9958789-9970310	ENSG00000163702.14	IL17RC	0.113443	6.5267	3.19243	0.00169955	0.22198	-1.30628
ENST00000503285.1	chr6:11717427-11735894	ENSG00000111863.8	ADTRP	-0.201772	4.64802	-3.18416	0.00174584	0.22198	-1.32785
ENST00000481337.1	chr3:105232171-105264178	ENSG00000170017.8	ALCAM	-0.205436	8.05926	-3.18284	0.00175335	0.22198	-1.33129
ENST00000606059.1	chr6:32944418-32944977	ENSG00000204256.8	BRD2	-0.189416	6.75694	-3.18189	0.00175874	0.22198	-1.33375
ENST00000531387.1|ENST00000529772.1|ENST00000526890.1|ENST00000397111.5|ENST00000278224.9|ENST00000380525.4	chr11:3022170-3078652|chr11:3022170-3078652|chr11:3022170-3078652|chr11:3022170-3078652|chr11:3022170-3078652|chr11:3022170-3078652	ENSG00000110619.12	CARS	-0.0971774	6.35099	-3.17762	0.00178328	0.22198	-1.34488
ENST00000493603.1|ENST00000366940.2	chr1:216676758-217311056|chr1:216676758-217311056	ENSG00000196482.12	ESRRG	-0.163735	5.9809	-3.17718	0.00178585	0.22198	-1.34603
ENST00000494338.1	chr3:53880616-53899240	ENSG00000056736.5	IL17RB	0.257136	5.93545	3.17699	0.00178692	0.22198	-1.34651
ENST00000575272.1	chr15:74474693-74474717	ENSG00000137868.14	STRA6	-0.244991	7.26192	-3.17101	0.00182189	0.22198	-1.36206
ENST00000486141.2	chr10:97158779-97175730	ENSG00000095637.16	SORBS1	0.196719	7.13475	3.17084	0.00182289	0.22198	-1.3625
ENST00000591089.1	chr18:77211713-77212096	ENSG00000131196.13	NFATC1	0.183338	6.2255	3.1681	0.0018391	0.22198	-1.3696
ENST00000263268.6	chr2:216809237-216878336	ENSG00000118242.11	MREG	-0.188251	5.47148	-3.16573	0.00185325	0.22198	-1.37574
ENST00000477962.1	chr1:109835102-109849592	ENSG00000221986.2	MYBPHL	0.164439	5.22111	3.16495	0.00185792	0.22198	-1.37777
ENST00000531605.1	chr11:57369524-57373683	ENSG00000149131.11	SERPING1	0.280463	6.7394	3.16439	0.00186131	0.22198	-1.37923
ENST00000474116.1	chr13:113863942-113874109	ENSG00000139842.10	CUL4A	0.161614	7.62269	3.16376	0.0018651	0.22198	-1.38086
ENST00000551855.1	chr12:39120190-39161533	ENSG00000139117.9	CPNE8	0.222949	6.77119	3.16117	0.00188077	0.22198	-1.38757
ENST00000460207.1	chr21:37327096-37356985	ENSG00000159216.14	RUNX1	-0.294753	2.88926	-3.15614	0.00191153	0.22198	-1.40057
ENST00000512229.2	chr5:140186682-140197635	ENSG00000204967.6	PCDHA4	-0.318426	4.72542	-3.15202	0.00193709	0.22198	-1.41122
ENST00000566065.1	chr16:58498066-58537756	ENSG00000103034.10	NDRG4	0.179509	6.58024	3.14671	0.00197051	0.22198	-1.42493
ENST00000477258.1	chr3:99549283-99567442	ENSG00000168386.14	FILIP1L	0.242898	4.70477	3.1458	0.00197628	0.22198	-1.42727
ENST00000474292.1	chr1:169993598-170001328	ENSG00000075945.8	KIFAP3	-0.177591	8.93682	-3.14386	0.0019886	0.22198	-1.43226
ENST00000464424.1	chr5:122435424-122506778	ENSG00000061455.10	PRDM6	0.199745	5.1272	3.142	0.00200053	0.22198	-1.43705
ENST00000415707.1	chr6:41712406-41721720	ENSG00000096088.12	PGC	0.21427	6.43275	3.13938	0.00201748	0.22198	-1.44381
ENST00000586825.1|ENST00000586295.1|ENST00000591711.1	chr18:77737607-77748572|chr18:77737607-77748572|chr18:77737607-77748572	ENSG00000141759.10	TXNL4A	-0.120952	6.6569	-3.13927	0.00201818	0.22198	-1.44409
ENST00000484066.2	chr2:63277913-63280176	ENSG00000115507.5	OTX1	0.123552	7.02699	3.13878	0.00202138	0.22198	-1.44536
ENST00000532302.1	chr11:34663912-34673157	ENSG00000135373.8	EHF	-0.199252	3.49196	-3.13713	0.00203212	0.22198	-1.4496
ENST00000566556.1	chr15:75188443-75190526	ENSG00000178802.13	MPI	0.169291	6.24741	3.13499	0.00204613	0.22198	-1.4551
ENST00000504839.1	chr4:85656219-85660453	ENSG00000163625.11	WDFY3	-0.166019	7.86007	-3.13245	0.00206286	0.22198	-1.46162
ENST00000304625.2	chr14:21423650-21424502	ENSG00000169385.2	RNASE2	0.385996	2.7401	3.13207	0.00206534	0.22198	-1.46259
ENST00000368733.3	chr1:153362540-153363643	ENSG00000143546.5	S100A8	0.437579	4.781	3.13178	0.00206725	0.22198	-1.46333
ENST00000250351.4	chr19:51532416-51538203	ENSG00000186474.11	KLK12	-0.231579	5.34064	-3.13113	0.0020716	0.22198	-1.46501
ENST00000485060.1	chr3:138402535-138403609	ENSG00000051382.4	PIK3CB	-0.230798	5.7239	-3.12985	0.00208013	0.22198	-1.4683
ENST00000589645.1|ENST00000592253.1	chr17:42461265-42462703|chr17:42461265-42462703	ENSG00000005961.13	ITGA2B	-0.179834	5.46354	-3.12983	0.00208023	0.22198	-1.46834
ENST00000431039.1	chr22:28381254-28392247	ENSG00000100154.10	TTC28	0.11619	6.32292	3.12752	0.0020957	0.22198	-1.47427
ENST00000466583.1	chr2:101031509-101033373	ENSG00000115526.6	CHST10	0.255302	5.64261	3.12743	0.00209631	0.22198	-1.47451
ENST00000268896.5|ENST00000576183.1	chr17:53828402-53854678|chr17:53828402-53854678	ENSG00000141179.9	PCTP	0.130575	5.25502	3.11981	0.00214803	0.223824	-1.49402
ENST00000368738.3	chr1:153330330-153333459	ENSG00000163220.10	S100A9	0.393966	5.39246	3.11526	0.00217952	0.223824	-1.50567
ENST00000326195.8	chr6:30539208-30559282	ENSG00000204574.8	ABCF1	-0.231528	5.21129	-3.1134	0.00219251	0.223824	-1.51043
ENST00000474123.1	chr7:105190513-105195664	ENSG00000135249.3	RINT1	-0.200021	6.1913	-3.11189	0.00220308	0.223824	-1.51428
ENST00000395807.2	chr17:16946171-17000281	ENSG00000133030.15	MPRIP	-0.200012	4.10509	-3.10852	0.0022269	0.223824	-1.52288
ENST00000525452.1	chr12:85408109-85411372	ENSG00000231738.6	TSPAN19	-0.235465	2.49577	-3.10836	0.00222801	0.223824	-1.52328
ENST00000416719.1	chr2:148712935-148779132	ENSG00000115947.9	ORC4	-0.177748	6.04573	-3.10817	0.00222934	0.223824	-1.52376
ENST00000376667.3|ENST00000235310.3	chr1:11734627-11751692|chr1:11734627-11751692	ENSG00000116670.10	MAD2L2	0.115515	6.48993	3.10733	0.00223532	0.223824	-1.5259
ENST00000550314.1	chr12:48258836-48276552	ENSG00000111424.6	VDR	0.331293	4.45528	3.10618	0.0022436	0.223824	-1.52886
ENST00000506993.1	chr4:108814414-108817150	ENSG00000164023.10	SGMS2	0.239982	3.88253	3.10515	0.00225092	0.223824	-1.53147
ENST00000494442.1	chr1:160914861-160920421	ENSG00000158764.6	ITLN2	-0.130501	4.94022	-3.10262	0.00226916	0.223824	-1.53792
ENST00000476525.1	chr7:34118476-34182952	ENSG00000164619.4	BMPER	-0.184739	6.88413	-3.10163	0.00227628	0.223824	-1.54043
ENST00000556525.1	chr14:61262983-61285565	ENSG00000020426.6	MNAT1	0.230171	7.36927	3.10109	0.00228026	0.223824	-1.54183
ENST00000541682.2	chr17:8024042-8027402	ENSG00000179111.4	HES7	-0.140106	5.38777	-3.09718	0.0023088	0.22536	-1.55178
ENST00000215941.4	chr22:38227098-38240437	ENSG00000100124.8	ANKRD54	0.124493	6.6709	3.09489	0.00232564	0.22547	-1.55759
ENST00000476853.1	chr8:91081409-91094567	ENSG00000104327.3	CALB1	0.243958	9.09246	3.08973	0.00236408	0.22547	-1.5707
ENST00000359637.2	chr1:196621269-196670642	ENSG00000000971.11	CFH	0.304564	4.61441	3.08777	0.00237881	0.22547	-1.57566
ENST00000436738.1	chr4:175643845-175649822	ENSG00000145451.8	GLRA3	0.209859	5.91694	3.08748	0.00238102	0.22547	-1.5764
ENST00000431087.1	chr2:11361330-11427862	ENSG00000134318.9	ROCK2	-0.176579	8.58606	-3.08684	0.00238585	0.22547	-1.57803
ENST00000241393.3	chr2:136871962-136875702	ENSG00000121966.6	CXCR4	-0.189027	5.52381	-3.08664	0.00238736	0.22547	-1.57853
ENST00000341700.6	chr9:80038457-80263226	ENSG00000156049.6	GNA14	0.18796	4.81585	3.07918	0.00244445	0.22817	-1.59742
ENST00000461030.1	chr1:32042122-32050625	ENSG00000142910.11	TINAGL1	0.169408	5.31233	3.07843	0.00245028	0.22817	-1.59932
ENST00000473822.1	chr1:111740542-111747122	ENSG00000162777.12	DENND2D	0.133451	5.85647	3.07781	0.00245512	0.22817	-1.6009
ENST00000473254.1	chr7:126731000-126752284	ENSG00000179603.13	GRM8	-0.319281	3.69786	-3.07577	0.00247098	0.228416	-1.60605
ENST00000341998.2	chr9:19508308-19787001	ENSG00000155886.7	SLC24A2	-0.224338	9.92088	-3.07055	0.00251211	0.228416	-1.61924
ENST00000012134.2|ENST00000367604.1	chr6:143072926-143158161|chr6:143072926-143158161	ENSG00000010818.4	HIVEP2	-0.172291	9.08876	-3.06989	0.00251732	0.228416	-1.62089
ENST00000522037.1	chr8:22402536-22414413	ENSG00000120896.9	SORBS3	0.1145	6.46011	3.06702	0.0025403	0.228416	-1.62815
ENST00000469531.1	chr7:28448952-28547336	ENSG00000146592.12	CREB5	-0.191565	3.91195	-3.06316	0.00257144	0.228416	-1.63788
ENST00000369237.1	chr1:147229289-147232647	ENSG00000143140.6	GJA5	0.279606	3.82451	3.06309	0.00257195	0.228416	-1.63804
ENST00000416793.2	chr7:150549558-150558367	ENSG00000002726.15	AOC1	0.180033	4.99119	3.05126	0.00266959	0.228416	-1.66779
ENST00000267540.2	chr14:81736867-81864917	ENSG00000140022.5	STON2	0.265051	6.01889	3.04831	0.00269449	0.228416	-1.6752
ENST00000587641.1	chr19:3749632-3750722	ENSG00000105289.10	TJP3	-0.241431	4.08485	-3.04759	0.00270057	0.228416	-1.677
ENST00000370996.3	chr20:58513416-58515317	ENSG00000132825.5	PPP1R3D	0.195718	6.239	3.04694	0.00270612	0.228416	-1.67864
ENST00000556997.1	chr14:73140751-73142285	ENSG00000205683.7	DPF3	-0.224162	3.56982	-3.04564	0.00271716	0.228416	-1.68189
ENST00000227163.4|ENST00000533030.1|ENST00000378538.3	chr11:47376481-47400194|chr11:47376481-47400194|chr11:47376481-47400194	ENSG00000066336.7	SPI1	0.256101	6.02866	3.04492	0.00272333	0.228416	-1.6837
ENST00000355311.5	chr10:131635458-131762085	ENSG00000108001.9	EBF3	-0.128122	5.43891	-3.04399	0.00273132	0.228416	-1.68604
ENST00000509614.1|ENST00000511253.1	chr4:103822349-103831674|chr4:103827474-103832694	ENSG00000164037.12	SLC9B1	0.202613	1.65868	3.04381	0.00273281	0.228416	-1.68647
ENST00000545096.1	chr9:139981500-139982964	ENSG00000177239.10	MAN1B1	-0.181093	4.83508	-3.04132	0.00275429	0.228416	-1.69272
ENST00000427562.2	chr20:9494992-9510738	ENSG00000125869.5	LAMP5	0.269022	7.17546	3.03991	0.00276645	0.228416	-1.69624
ENST00000423633.1	chr2:113404913-113411088	ENSG00000144136.6	SLC20A1	-0.186266	8.06421	-3.03882	0.00277591	0.228416	-1.69896
ENST00000481520.1	chr2:232135498-232156147	ENSG00000135931.13	ARMC9	0.144321	6.41958	3.0375	0.0027875	0.228416	-1.70228
ENST00000409072.3	chr7:38724780-38726670	ENSG00000164556.7	FAM183B	-0.157717	4.14899	-3.03495	0.00280981	0.228416	-1.70864
ENST00000506363.1	chr4:95916966-96045015	ENSG00000138696.6	BMPR1B	0.259486	5.83272	3.03488	0.0028104	0.228416	-1.70881
ENST00000586774.1	chr18:77104167-77105971	ENSG00000166377.15	ATP9B	0.16367	6.14768	3.03346	0.00282297	0.228416	-1.71237
ENST00000242208.4	chr7:41726456-41742685	ENSG00000122641.9	INHBA	0.186449	4.52856	3.03255	0.00283104	0.228416	-1.71464
ENST00000459701.2|ENST00000302819.5	chr3:58490879-58522920|chr3:58490879-58522920	ENSG00000168306.8	ACOX2	0.146799	4.85109	3.03218	0.00283431	0.228416	-1.71557
ENST00000541434.1	chr11:115085256-115375104	ENSG00000182985.12	CADM1	0.18016	6.90844	3.03184	0.00283735	0.228416	-1.71642
ENST00000534641.1	chr11:18343851-18388223	ENSG00000110768.7	GTF2H1	0.175814	5.76069	3.02889	0.00286359	0.228416	-1.72376
ENST00000588824.1	chr18:12723681-12725703	ENSG00000128789.16	PSMG2	0.22759	4.85004	3.02849	0.00286718	0.228416	-1.72476
ENST00000480823.1	chr3:120115260-120122201	ENSG00000163430.5	FSTL1	0.222446	5.74064	3.02388	0.00290887	0.228416	-1.73627
ENST00000216223.5	chr22:37522027-37545910	ENSG00000100385.9	IL2RB	-0.196823	4.62549	-3.02213	0.00292473	0.228416	-1.74061
ENST00000433720.1	chr7:29544366-29549187	ENSG00000106069.16	CHN2	-0.33913	6.35871	-3.02146	0.00293088	0.228416	-1.74228
ENST00000479483.1	chr1:203182002-203187124	ENSG00000133063.11	CHIT1	0.215958	4.42351	3.02023	0.0029422	0.228416	-1.74536
ENST00000409153.1	chr2:197942979-198175511	ENSG00000065413.12	ANKRD44	-0.154434	5.39141	-3.01433	0.00299677	0.228416	-1.76
ENST00000512740.1|ENST00000506467.1|ENST00000514322.1|ENST00000510702.1	chr4:184561824-184580252|chr4:184572383-184577226|chr4:184562488-184580252|chr4:184561824-184580252	ENSG00000182552.10	RWDD4	-0.186602	1.81314	-3.0143	0.00299708	0.228416	-1.76009
ENST00000487290.1	chr3:121362948-121379768	ENSG00000180353.6	HCLS1	0.183515	4.78943	3.01331	0.00300636	0.228416	-1.76255
ENST00000493051.1	chr2:110886772-110902137	ENSG00000144061.8	NPHP1	0.271863	3.91952	3.01254	0.00301353	0.228416	-1.76445
ENST00000465791.1	chr20:30804451-30819106	ENSG00000101346.7	POFUT1	-0.228203	4.73282	-3.0118	0.00302052	0.228416	-1.7663
ENST00000494890.1	chr9:103947328-103950174	ENSG00000148123.10	LPPR1	-0.303783	4.80885	-3.01103	0.00302779	0.228416	-1.76821
ENST00000578726.1	chr17:66255441-66270281	ENSG00000141337.8	ARSG	0.16771	6.04672	3.01057	0.0030321	0.228416	-1.76934
ENST00000486110.1	chr1:70820508-70831964	ENSG00000197568.9	HHLA3	0.182803	6.14227	3.00982	0.00303916	0.228416	-1.7712
ENST00000508882.1	chr5:38932565-38945214	ENSG00000145623.8	OSMR	0.31175	4.33848	3.00669	0.00306893	0.228416	-1.77896
ENST00000469270.1	chr3:135820879-135825480	ENSG00000073711.6	PPP2R3A	-0.221385	5.67812	-3.00038	0.00312977	0.228416	-1.7946
ENST00000336498.3	chr4:148653281-148993907	ENSG00000071205.7	ARHGAP10	0.129536	5.47434	3.00035	0.00312999	0.228416	-1.79466
ENST00000413331.1	chr7:50121384-50132991	ENSG00000042813.3	ZPBP	0.22285	3.79785	2.99964	0.00313689	0.228416	-1.79641
ENST00000472448.1|ENST00000467666.1	chr1:85961897-85987488|chr1:85961897-85987488	ENSG00000153904.14	DDAH1	0.294229	4.29917	2.99468	0.00318563	0.228416	-1.80869
ENST00000265577.7|ENST00000402384.3	chr7:8152865-8301812|chr7:8152865-8301812	ENSG00000003147.13	ICA1	-0.132823	5.68278	-2.99361	0.00319618	0.228416	-1.81132
ENST00000467787.1	chr3:50230125-50230608	ENSG00000114349.5	GNAT1	-0.367536	4.03539	-2.99288	0.0032034	0.228416	-1.81312
ENST00000599366.1	chr19:49950616-49956721	ENSG00000104872.6	PIH1D1	0.164067	6.61591	2.99144	0.00321772	0.228416	-1.81667
ENST00000490298.1|ENST00000263025.4|ENST00000466521.1|ENST00000395200.1|ENST00000395202.1	chr16:30126918-30134431|chr16:30126918-30134431|chr16:30126918-30134431|chr16:30127957-30134431|chr16:30127994-30134431	ENSG00000102882.7	MAPK3	0.158385	8.89548	2.99067	0.00322539	0.228416	-1.81856
ENST00000409133.1	chr2:85066289-85108185	ENSG00000186854.6	TRABD2A	-0.197206	5.71082	-2.98703	0.003262	0.228416	-1.82755
ENST00000329509.6	chr19:43569820-43576690	ENSG00000242221.4	PSG2	-0.224912	2.68399	-2.98645	0.0032679	0.228416	-1.82899
ENST00000476758.1	chr10:27493374-27529579	ENSG00000107897.14	ACBD5	-0.141062	7.55743	-2.98572	0.00327524	0.228416	-1.83077
ENST00000498694.1	chr1:41471723-41477991	ENSG00000171793.9	CTPS1	-0.136568	6.33662	-2.98464	0.00328617	0.228416	-1.83343
ENST00000495533.1	chr22:31500961-31501730	ENSG00000198832.6	SELM	0.216067	6.82618	2.98419	0.00329079	0.228416	-1.83454
ENST00000485274.1	chr1:217671522-217783742	ENSG00000092978.6	GPATCH2	-0.253257	4.92705	-2.9801	0.00333271	0.228416	-1.84462
ENST00000535712.1	chr19:41888715-41889980	ENSG00000142046.10	TMEM91	0.155719	6.65784	2.97888	0.0033453	0.228416	-1.84762
ENST00000581199.1	chr17:26938585-26941211	ENSG00000167524.10	SGK494	0.187558	5.77272	2.97867	0.00334741	0.228416	-1.84812
ENST00000471243.2	chr1:68620839-68698379	ENSG00000116729.9	WLS	0.162736	7.99764	2.97698	0.00336491	0.228416	-1.85227
ENST00000281523.2	chr3:21460136-21792814	ENSG00000151789.5	ZNF385D	-0.155747	6.99864	-2.97688	0.00336595	0.228416	-1.85251
ENST00000379047.3|ENST00000320623.5	chr16:69743429-69760511|chr16:69743429-69760511	ENSG00000181019.8	NQO1	0.237763	5.70995	2.97585	0.00337665	0.228416	-1.85504
ENST00000463197.1	chr3:45928122-45936534	ENSG00000173585.11	CCR9	0.18166	6.27845	2.97478	0.00338784	0.228416	-1.85767
ENST00000522099.1	chr8:30402698-30405013	ENSG00000157110.11	RBPMS	0.250509	2.54298	2.97361	0.00340012	0.228416	-1.86055
ENST00000554858.1	chr14:69726896-69727102	ENSG00000100626.12	GALNT16	0.173854	7.25048	2.97332	0.00340311	0.228416	-1.86125
ENST00000465675.1|ENST00000371454.2|ENST00000480045.1|ENST00000306052.6	chr1:53711572-53793061|chr1:53711572-53793764|chr1:53711572-53793764|chr1:53711240-53793764	ENSG00000157193.10	LRP8	-0.125998	7.43235	-2.97232	0.00341368	0.228416	-1.86371
ENST00000586440.1	chr16:4845736-4846419	ENSG00000267795.1	SMIM22	-0.241882	4.06034	-2.96979	0.00344038	0.228416	-1.86991
ENST00000372586.3	chr9:131707877-131709997	ENSG00000175283.7	DOLK	-0.172821	5.85151	-2.96645	0.00347594	0.228416	-1.87809
ENST00000578632.1	chr17:80382270-80391697	ENSG00000169660.11	HEXDC	-0.179063	4.94179	-2.96174	0.00352676	0.228416	-1.88963
ENST00000569064.1	chr16:21716294-21721422	ENSG00000155719.12	OTOA	0.187727	4.88688	2.9611	0.00353371	0.228416	-1.8912
ENST00000588779.1	chr17:40023904-40026938	ENSG00000131473.12	ACLY	-0.215759	8.08864	-2.9599	0.00354681	0.228416	-1.89414
ENST00000503374.1	chr5:41731831-41739693	ENSG00000083720.8	OXCT1	-0.312763	4.02231	-2.95905	0.00355602	0.228416	-1.8962
ENST00000367854.3	chr1:167599348-167675447	ENSG00000198771.6	RCSD1	-0.144954	5.49983	-2.95811	0.0035663	0.228416	-1.89849
ENST00000404249.3|ENST00000357760.2|ENST00000358779.5|ENST00000460465.1|ENST00000378633.1	chr1:1634249-1655934|chr1:1634249-1655934|chr1:1634249-1655934|chr1:1634249-1655934|chr1:1634249-1655934	ENSG00000008128.18	CDK11A	0.266334	4.03161	2.95797	0.00356782	0.228416	-1.89883
ENST00000358585.1	chr11:62063765-62066526	ENSG00000197745.1	SCGB1D4	-0.284883	4.65635	-2.95795	0.00356811	0.228416	-1.8989
ENST00000574828.1	chr17:80584561-80606463	ENSG00000141580.11	WDR45B	-0.171192	5.36751	-2.9578	0.00356976	0.228416	-1.89926
ENST00000371205.4	chr10:97515788-97627148	ENSG00000138185.12	ENTPD1	0.201608	4.18645	2.95689	0.00357971	0.228416	-1.90148
ENST00000539271.1	chr11:71791809-71806560	ENSG00000184154.8	LRTOMT	0.179076	6.08213	2.95036	0.00365223	0.228416	-1.91742
ENST00000594635.2|ENST00000262809.4	chr19:18553568-18632917|chr19:18553568-18632917	ENSG00000105656.8	ELL	0.115421	5.75611	2.94845	0.00367368	0.228416	-1.92207
ENST00000525285.1	chr1:1255847-1259988	ENSG00000127054.14	CPSF3L	0.146972	6.80651	2.94622	0.00369885	0.228416	-1.92749
ENST00000601609.1	chr1:203014573-203015558	ENSG00000143847.11	PPFIA4	-0.186561	7.36559	-2.94524	0.00370996	0.228416	-1.92988
ENST00000233202.6	chr2:219246919-219261576	ENSG00000018280.12	SLC11A1	0.15377	5.42262	2.94486	0.00371425	0.228416	-1.93079
ENST00000469962.1	chr1:2524094-2525487	ENSG00000142606.11	MMEL1	0.149654	6.42477	2.94283	0.0037374	0.228416	-1.93573
ENST00000561105.1	chr15:85643267-85643429	ENSG00000073417.10	PDE8A	-0.320648	6.24551	-2.94191	0.00374798	0.228416	-1.93798
ENST00000461065.1	chr7:150831493-150841461	ENSG00000133612.14	AGAP3	0.146723	5.92714	2.94046	0.00376463	0.228416	-1.9415
ENST00000512791.1	chr4:145629337-145636961	ENSG00000164161.5	HHIP	-0.345677	6.37901	-2.93847	0.0037876	0.228416	-1.94633
ENST00000477260.1	chr3:38151323-38153230	ENSG00000008226.15	DLEC1	0.165705	5.38033	2.93836	0.00378888	0.228416	-1.9466
ENST00000449080.1	chr7:116502598-116556166	ENSG00000198898.8	CAPZA2	-0.222878	3.63378	-2.93826	0.00379012	0.228416	-1.94686
ENST00000470900.1|ENST00000446668.1	chr3:51422805-51426727|chr3:51422805-51426727	ENSG00000145050.11	MANF	0.194009	5.47611	2.93754	0.00379844	0.228416	-1.9486
ENST00000552917.1	chr12:107078603-107103199	ENSG00000111783.8	RFX4	0.332505	5.74304	2.93603	0.003816	0.228416	-1.95226
ENST00000573216.1|ENST00000576984.1	chr19:572642-581438|chr19:577879-580774	ENSG00000172270.14	BSG	0.175873	9.73332	2.93585	0.00381805	0.228416	-1.95269
ENST00000526808.1	chr8:70476264-70498713	ENSG00000137573.9	SULF1	-0.262057	6.97679	-2.93565	0.00382049	0.228416	-1.95319
ENST00000478216.1	chr9:125652485-125667573	ENSG00000056586.11	RC3H2	0.125369	6.7553	2.93558	0.00382123	0.228416	-1.95335
ENST00000469269.1	chr20:36756916-36761906	ENSG00000198959.7	TGM2	0.277043	5.52412	2.93499	0.00382816	0.228416	-1.95479
ENST00000513085.1	chr5:95728393-95748168	ENSG00000175426.6	PCSK1	-0.285359	8.31393	-2.93406	0.003839	0.228416	-1.95703
ENST00000490633.1	chr7:99751073-99753486	ENSG00000188186.6	LAMTOR4	0.150101	6.78446	2.9328	0.00385388	0.228416	-1.9601
ENST00000431467.1	chr7:120591087-120614866	ENSG00000071243.11	ING3	-0.176457	5.70581	-2.93277	0.00385417	0.228416	-1.96016
ENST00000368525.3	chr1:154171921-154178923	ENSG00000163263.6	C1orf189	0.193375	4.22499	2.93248	0.00385756	0.228416	-1.96086
ENST00000411538.1	chr10:82116549-82126486	ENSG00000133665.8	DYDC2	0.245755	3.66243	2.93227	0.00386012	0.228416	-1.96139
ENST00000434381.1	chr10:21177034-21188537	ENSG00000078114.14	NEBL	0.240787	6.40166	2.93222	0.00386071	0.228416	-1.96151
ENST00000556293.1	chr14:20937558-20940615	ENSG00000198805.7	PNP	0.302714	5.89577	2.93187	0.00386475	0.228416	-1.96234
ENST00000479825.1	chr3:57148754-57199430	ENSG00000144730.12	IL17RD	-0.142808	6.66194	-2.93108	0.00387415	0.228416	-1.96427
ENST00000511524.1	chr3:139654091-140275857	ENSG00000158258.11	CLSTN2	-0.201441	7.56128	-2.93076	0.00387796	0.228416	-1.96505
ENST00000376704.3|ENST00000449742.2	chr6:30119876-30128559|chr6:30119876-30128559	ENSG00000204613.6	TRIM10	0.194992	4.53055	2.93049	0.00388109	0.228416	-1.96569
ENST00000496605.1|ENST00000469821.1	chr10:124755538-124768870|chr10:124755538-124768870	ENSG00000095574.7	IKZF5	-0.191502	5.37682	-2.93036	0.0038827	0.228416	-1.96602
ENST00000416610.1	chr2:231079677-231084770	ENSG00000135899.12	SP110	0.229992	5.60728	2.9299	0.00388811	0.228416	-1.96712
ENST00000538885.1	chr12:16506351-16507312	ENSG00000008394.8	MGST1	0.298461	4.64187	2.92902	0.00389854	0.228416	-1.96925
ENST00000371478.2	chr5:132097194-132101190	ENSG00000164402.9	SEPT8	-0.107963	9.44905	-2.92782	0.00391284	0.228416	-1.97216
ENST00000520212.2	chr5:179663557-179669878	ENSG00000050748.13	MAPK9	-0.153911	7.07124	-2.92608	0.00393367	0.228416	-1.97637
ENST00000418681.2	chr14:32183786-32329130	ENSG00000151413.12	NUBPL	-0.330001	4.4944	-2.92605	0.00393401	0.228416	-1.97644
ENST00000375784.3|ENST00000375779.2	chr6:31698397-31704328|chr6:31698397-31704328	ENSG00000213719.4	CLIC1	0.152825	6.59481	2.92548	0.00394092	0.228416	-1.97783
ENST00000561357.1	chr15:67664723-67692587	ENSG00000103599.15	IQCH	0.180441	4.13997	2.92529	0.0039431	0.228416	-1.97827
ENST00000444387.2	chr1:21048306-21059013	ENSG00000189410.7	SH2D5	0.124135	6.81274	2.92516	0.00394478	0.228416	-1.97861
ENST00000467370.1	chr3:125822428-125834176	ENSG00000144908.9	ALDH1L1	0.126231	5.82301	2.92411	0.00395733	0.228416	-1.98113
ENST00000470137.1	chr13:44398056-44449056	ENSG00000151773.8	CCDC122	-0.192202	3.31629	-2.92389	0.00395997	0.228416	-1.98166
ENST00000492423.1	chr2:232651161-232653798	ENSG00000144524.13	COPS7B	-0.158586	5.79334	-2.92242	0.00397777	0.228416	-1.98522
ENST00000461758.2	chr9:82186736-82191610	ENSG00000106829.14	TLE4	-0.182109	5.42082	-2.92135	0.0039908	0.228416	-1.98781
ENST00000570779.1	chr16:4405211-4407020	ENSG00000262246.1	CORO7	-0.199218	5.45309	-2.9211	0.00399382	0.228416	-1.98841
ENST00000421797.2	chr7:130794878-131172651	ENSG00000128585.13	MKLN1	0.13318	6.54662	2.92038	0.00400257	0.228416	-1.99015
ENST00000466887.1	chr3:38323480-38349211	ENSG00000144671.6	SLC22A14	0.150755	5.19393	2.9203	0.00400352	0.228416	-1.99034
ENST00000496707.1	chr1:6653534-6659854	ENSG00000162413.12	KLHL21	0.124181	6.40088	2.92016	0.00400521	0.228416	-1.99067
ENST00000575265.1	chr17:6328690-6338409	ENSG00000129221.10	AIPL1	0.138818	5.23136	2.91921	0.00401683	0.228416	-1.99297
ENST00000396344.4	chr7:27210918-27219777	ENSG00000253293.3	HOXA10	0.148323	5.31805	2.91899	0.00401954	0.228416	-1.99351
ENST00000395641.2|ENST00000567646.1	chr16:28548822-28550424|chr16:28548822-28550424	ENSG00000176046.7	NUPR1	0.192831	7.21213	2.91832	0.00402773	0.228416	-1.99512
ENST00000471113.1	chr2:86998683-87000716	ENSG00000153561.8	RMND5A	-0.166716	7.08816	-2.91735	0.00403965	0.228416	-1.99747
ENST00000549342.1	chr12:50385887-50393511	ENSG00000161800.8	RACGAP1	-0.144904	6.72675	-2.91536	0.0040641	0.228709	-2.00225
ENST00000436233.4	chr17:75137075-75212978	ENSG00000129657.10	SEC14L1	0.135134	6.67891	2.91422	0.00407825	0.228709	-2.00501
ENST00000528003.1	chr4:70894159-70897023	ENSG00000205649.3	HTN3	-0.217106	2.52684	-2.91375	0.00408408	0.228709	-2.00614
ENST00000540916.1	chr12:13128255-13132560	ENSG00000013583.4	HEBP1	-0.17767	5.3658	-2.91166	0.00411011	0.229431	-2.01118
ENST00000534583.1|ENST00000260049.5	chr11:71710674-71713646|chr11:71710674-71713646	ENSG00000137496.13	IL18BP	0.179496	6.00481	2.91009	0.00412978	0.229795	-2.01497
ENST00000562954.1	chr15:30950969-31060684	ENSG00000187951.6	ARHGAP11B	-0.280643	4.78208	-2.90719	0.00416632	0.231092	-2.02196
ENST00000492204.1	chr10:103552233-103553845	ENSG00000198408.9	MGEA5	0.164623	7.61182	2.90583	0.00418353	0.231247	-2.02522
ENST00000580678.1	chr18:71920626-71928866	ENSG00000166347.14	CYB5A	0.187519	4.03065	2.90462	0.0041988	0.231247	-2.02811
ENST00000586461.1	chr19:16319697-16337344	ENSG00000072958.4	AP1M1	0.140641	6.62609	2.90384	0.00420882	0.231247	-2.03
ENST00000566744.1	chr15:72196301-72244237	ENSG00000066933.11	MYO9A	0.133709	7.29497	2.89968	0.00426224	0.231454	-2.04
ENST00000452031.1|ENST00000427457.1	chr2:197208440-197458335|chr2:197208440-197458335	ENSG00000138411.6	HECW2	-0.137625	6.41478	-2.89909	0.00426982	0.231454	-2.04141
ENST00000356189.5	chr10:15119581-15130815	ENSG00000176244.6	ACBD7	0.201743	7.96159	2.8988	0.0042736	0.231454	-2.04211
ENST00000427256.1	chr10:102505955-102546735	ENSG00000075891.17	PAX2	-0.133602	5.39407	-2.89776	0.00428698	0.231454	-2.04459
ENST00000511270.1	chr4:15987157-15987659	ENSG00000007062.7	PROM1	-0.380979	3.31707	-2.89693	0.00429782	0.231454	-2.04659
ENST00000379845.3	chr8:41119973-41164485	ENSG00000104332.7	SFRP1	-0.234159	5.61309	-2.89679	0.00429959	0.231454	-2.04692
ENST00000493831.1	chr7:13940125-13946180	ENSG00000006468.9	ETV1	-0.235912	6.9691	-2.89489	0.00432437	0.231454	-2.05147
ENST00000404125.1|ENST00000389993.3	chr2:54091261-54197921|chr2:54091261-54197921	ENSG00000068878.10	PSME4	-0.123432	6.3662	-2.89468	0.00432719	0.231454	-2.05199
ENST00000531648.1	chr11:46958291-47009288	ENSG00000149179.9	C11orf49	0.218372	5.70907	2.89387	0.00433773	0.231454	-2.05392
ENST00000409878.3|ENST00000498327.1|ENST00000455516.2|ENST00000318673.3|ENST00000295738.7	chr2:220026269-220034706|chr2:220026269-220034706|chr2:220026269-220034706|chr2:220026269-220034706|chr2:220026269-220034706	ENSG00000213901.6	SLC23A3	-0.133965	4.98399	-2.89206	0.00436163	0.231454	-2.05827
ENST00000595167.1	chr19:49655234-49656569	ENSG00000130528.7	HRC	-0.1482	5.37429	-2.89176	0.00436553	0.231454	-2.05898
ENST00000411863.1	chr7:55955222-55991279	ENSG00000178665.10	ZNF713	-0.181022	6.06721	-2.88984	0.00439091	0.231454	-2.06357
ENST00000535143.1	chr12:65737946-65857154	ENSG00000174099.6	MSRB3	-0.319619	4.08168	-2.88768	0.00441968	0.231454	-2.06875
ENST00000272452.2|ENST00000409309.3	chr2:108994630-109004219|chr2:108994630-109004219	ENSG00000198075.5	SULT1C4	0.298686	5.08884	2.88676	0.0044319	0.231454	-2.07093
ENST00000437480.1	chr7:42212111-42276722	ENSG00000106571.8	GLI3	0.162517	5.27148	2.8864	0.00443678	0.231454	-2.0718
ENST00000488265.1	chr7:149545224-149548170	ENSG00000106479.6	ZNF862	-0.163071	5.97808	-2.88476	0.00445876	0.231454	-2.07572
ENST00000433807.1	chr13:113639705-113679033	ENSG00000126217.16	MCF2L	0.208807	5.17919	2.88445	0.00446292	0.231454	-2.07646
ENST00000472888.1	chr13:37399568-37403233	ENSG00000133111.3	RFXAP	0.178302	4.95042	2.88422	0.00446601	0.231454	-2.07701
ENST00000358290.4	chr4:88257847-88312421	ENSG00000198189.6	HSD17B11	-0.222262	6.2288	-2.88042	0.0045175	0.231454	-2.08609
ENST00000504673.1|ENST00000510338.1	chr3:141121216-141161907|chr3:141121216-141161907	ENSG00000177311.6	ZBTB38	-0.21427	5.13148	-2.8804	0.00451776	0.231454	-2.08613
ENST00000556968.1|ENST00000393078.3|ENST00000393080.4|ENST00000467132.1	chr14:95078718-95090354|chr14:95078637-95090354|chr14:95078718-95090354|chr14:95078718-95090354	ENSG00000196136.12	SERPINA3	0.512194	5.25561	2.87979	0.00452606	0.231454	-2.08758
ENST00000437699.3	chr9:73477867-73480364	ENSG00000083067.18	TRPM3	-0.394824	3.73707	-2.87952	0.00452977	0.231454	-2.08823
ENST00000583146.1	chr17:70943669-71084831	ENSG00000133195.7	SLC39A11	-0.17128	5.72019	-2.87815	0.00454846	0.231454	-2.09149
ENST00000541739.2	chr17:26800744-26821094	ENSG00000007216.10	SLC13A2	-0.142967	5.98212	-2.87762	0.00455572	0.231454	-2.09276
ENST00000258083.2|ENST00000480093.1	chr2:73455161-73460451|chr2:73455161-73460451	ENSG00000135617.3	PRADC1	0.214293	6.61531	2.8776	0.00455605	0.231454	-2.09281
ENST00000368592.5	chr10:134598337-134599452	ENSG00000148826.6	NKX6-2	-0.222745	6.75627	-2.87683	0.00456656	0.231454	-2.09464
ENST00000367497.1	chr1:185276862-185278558	ENSG00000116679.11	IVNS1ABP	-0.222984	5.86118	-2.87532	0.00458744	0.231454	-2.09825
ENST00000544349.1|ENST00000542310.1	chr12:122734185-122751002|chr12:122735554-122750942	ENSG00000139719.5	VPS33A	-0.143849	6.50822	-2.87197	0.00463384	0.231454	-2.10622
ENST00000451343.1	chr6:32008949-32013688	ENSG00000168477.13	TNXB	0.108338	6.22598	2.87147	0.00464082	0.231454	-2.10741
ENST00000400393.3	chr13:51285650-51418064	ENSG00000186047.9	DLEU7	0.139399	5.07051	2.87119	0.00464477	0.231454	-2.10808
ENST00000471041.1	chr13:95695937-95707864	ENSG00000125257.9	ABCC4	0.213543	5.18582	2.87084	0.00464955	0.231454	-2.1089
ENST00000484256.1	chr22:29190562-29193041	ENSG00000100219.12	XBP1	0.185538	6.56614	2.87069	0.00465168	0.231454	-2.10926
ENST00000360388.4	chr6:118228427-118638488	ENSG00000196376.6	SLC35F1	-0.178091	8.76964	-2.86912	0.00467376	0.231454	-2.11301
ENST00000393966.1	chr16:67313798-67322908	ENSG00000196155.8	PLEKHG4	0.0916055	5.51372	2.86763	0.00469471	0.231454	-2.11655
ENST00000393003.3	chr17:58326463-58469349	ENSG00000170832.8	USP32	-0.172902	7.03642	-2.86725	0.00470009	0.231454	-2.11745
ENST00000586325.1|ENST00000586510.2	chr17:76374706-76392460|chr17:76374706-76392460	ENSG00000087157.14	PGS1	0.133154	7.50862	2.86647	0.00471103	0.231454	-2.11929
ENST00000269881.3	chr19:16589897-16606989	ENSG00000269058.1	CALR3	0.163242	3.63822	2.86631	0.00471336	0.231454	-2.11968
ENST00000375949.4	chr1:15764961-15773141	ENSG00000162438.7	CTRC	-0.13934	5.54557	-2.86572	0.0047217	0.231454	-2.12108
ENST00000381951.1	chr17:3100955-3101727	ENSG00000172150.4	OR1A2	-0.330943	3.27583	-2.86518	0.00472935	0.231454	-2.12236
ENST00000537699.1	chr12:10602824-10603786	ENSG00000134545.9	KLRC1	-0.237101	2.31308	-2.86269	0.00476474	0.231454	-2.12826
ENST00000521324.1	chr8:68084667-68105807	ENSG00000104218.9	CSPP1	-0.210267	5.40599	-2.86139	0.0047834	0.231454	-2.13135
ENST00000596937.1	chr19:8613129-8615274	ENSG00000142347.12	MYO1F	0.184477	5.83472	2.85956	0.0048097	0.231454	-2.13569
ENST00000489140.1	chr3:193220360-193311033	ENSG00000127249.10	ATP13A4	-0.16272	4.814	-2.85893	0.00481879	0.231454	-2.13719
ENST00000380277.2	chr6:3723064-3739126	ENSG00000168994.9	PXDC1	0.233081	5.63699	2.85873	0.00482164	0.231454	-2.13765
ENST00000474238.1	chr2:242665933-242667326	ENSG00000168395.10	ING5	0.244383	5.36532	2.85858	0.00482388	0.231454	-2.13802
ENST00000426940.1|ENST00000413434.1	chr2:62901133-63053367|chr2:62901133-63053367	ENSG00000115504.10	EHBP1	-0.162895	7.73679	-2.85818	0.00482961	0.231454	-2.13896
ENST00000556725.1	chr14:64331155-64341290	ENSG00000054654.11	SYNE2	-0.293623	4.23995	-2.85607	0.00486031	0.231454	-2.14397
ENST00000589203.1|ENST00000587419.1	chr18:14076107-14132442|chr18:14076107-14132442	ENSG00000175322.7	ZNF519	0.184842	5.02727	2.85287	0.00490701	0.231454	-2.15153
ENST00000479026.1	chr2:60679424-60687568	ENSG00000119866.16	BCL11A	-0.204365	6.56759	-2.85208	0.00491869	0.231454	-2.15341
ENST00000482652.1	chr22:41253103-41258748	ENSG00000196236.8	XPNPEP3	-0.355417	4.83438	-2.85087	0.00493644	0.231454	-2.15626
ENST00000528734.1	chr11:93469373-93470185	ENSG00000166012.10	TAF1D	0.272113	3.21908	2.85046	0.00494256	0.231454	-2.15724
ENST00000553400.1	chr14:94517285-94517805	ENSG00000089737.11	DDX24	0.139559	9.29676	2.85018	0.00494659	0.231454	-2.15789
ENST00000297439.3	chr8:6728156-6735524	ENSG00000164825.3	DEFB1	-0.241407	3.40297	-2.85008	0.00494815	0.231454	-2.15814
ENST00000369183.4	chr10:120065704-120101842	ENSG00000165669.9	FAM204A	-0.167598	4.93878	-2.84946	0.00495736	0.231454	-2.15961
ENST00000291532.3|ENST00000433957.2	chr21:43791982-43816169|chr21:43791982-43816169	ENSG00000160183.9	TMPRSS3	0.165222	4.38601	2.84862	0.00496985	0.231454	-2.1616
ENST00000261405.5	chr12:6058048-6233794	ENSG00000110799.9	VWF	0.185453	5.97746	2.84781	0.00498179	0.231454	-2.16349
ENST00000525478.1	chr11:117063290-117067475	ENSG00000149577.11	SIDT2	0.111751	7.91301	2.84771	0.00498327	0.231454	-2.16373
ENST00000554575.2	chr14:68878152-68937410	ENSG00000182185.14	RAD51B	0.239285	4.62787	2.84733	0.00498904	0.231454	-2.16464
ENST00000374975.3	chr6:32485162-32498066	ENSG00000198502.5	HLA-DRB5	0.402284	3.74702	2.84588	0.00501068	0.231454	-2.16807
ENST00000429038.2|ENST00000524531.1	chr22:36587388-36600872|chr22:36587388-36600872	ENSG00000100336.13	APOL4	0.23141	4.75618	2.8455	0.00501637	0.231454	-2.16896
ENST00000464917.1	chr1:12628370-12677026	ENSG00000162496.4	DHRS3	0.134546	6.33353	2.84521	0.00502067	0.231454	-2.16964
ENST00000425134.1	chr1:145439284-145441051	ENSG00000117289.7	TXNIP	0.302768	7.74652	2.84325	0.00505009	0.232198	-2.17426
ENST00000372652.1	chr1:41175131-41237256	ENSG00000066136.15	NFYC	0.114894	5.51258	2.84234	0.00506387	0.23222	-2.17641
ENST00000309951.6	chr9:32384656-32454728	ENSG00000122729.14	ACO1	0.115076	6.05598	2.84018	0.00509657	0.233108	-2.1815
ENST00000323224.7	chr18:657745-673437	ENSG00000176890.11	TYMS	-0.196964	5.49949	-2.8385	0.00512213	0.233665	-2.18545
ENST00000380338.4	chr9:20341775-20622514	ENSG00000171843.11	MLLT3	0.152336	6.5528	2.83507	0.00517479	0.235453	-2.19353
ENST00000490989.1	chr3:170076332-170078034	ENSG00000136603.9	SKIL	-0.133055	7.12402	-2.83389	0.00519304	0.23567	-2.19632
ENST00000535357.1	chr12:19283025-19360707	ENSG00000052126.10	PLEKHA5	0.212184	5.34524	2.83093	0.00523894	0.236019	-2.20327
ENST00000495098.1	chr22:30279222-30375027	ENSG00000100330.11	MTMR3	0.178477	6.34189	2.8309	0.00523946	0.236019	-2.20334
ENST00000264257.2|ENST00000481806.1	chr2:102803447-102856371|chr2:102803447-102856371	ENSG00000115598.5	IL1RL2	-0.12285	4.80201	-2.83078	0.00524127	0.236019	-2.20362
ENST00000532670.1	chr1:95332890-95360512	ENSG00000143036.12	SLC44A3	0.211621	5.13991	2.8286	0.00527533	0.236792	-2.20873
ENST00000453452.1	chr6:138727125-138734445	ENSG00000051620.6	HEBP2	0.229479	5.88799	2.82795	0.00528554	0.236792	-2.21026
ENST00000358506.2	chr2:28974625-29025773	ENSG00000213639.5	PPP1CB	-0.125963	8.35519	-2.82679	0.00530378	0.236859	-2.21298
ENST00000558270.1	chr15:41272043-41275383	ENSG00000128908.11	INO80	0.142791	6.33577	2.82478	0.0053355	0.236859	-2.21769
ENST00000574623.1	chr17:2319408-2323256	ENSG00000127804.8	METTL16	0.139275	5.54617	2.82464	0.00533785	0.236859	-2.21804
ENST00000473496.1	chr10:96701651-96709151	ENSG00000138109.9	CYP2C9	-0.28887	3.4021	-2.82326	0.00535962	0.236859	-2.22125
ENST00000426927.1|ENST00000440425.1|ENST00000482444.1	chr22:31477289-31484587|chr22:31477289-31484587|chr22:31477289-31484587	ENSG00000183963.14	SMTN	0.105335	6.21081	2.82235	0.00537412	0.236859	-2.22339
ENST00000544145.1	chr6:16289770-16295660	ENSG00000137198.5	GMPR	0.167309	5.74761	2.82216	0.00537727	0.236859	-2.22385
ENST00000265012.4	chr6:10586006-10629534	ENSG00000111846.11	GCNT2	0.183218	4.09264	2.82157	0.0053867	0.236859	-2.22523
ENST00000586799.1	chr19:10260529-10265703	ENSG00000130816.10	DNMT1	-0.166082	6.50404	-2.82073	0.00540013	0.236859	-2.2272
ENST00000520216.1	chr5:118829520-118837787	ENSG00000133835.10	HSD17B4	-0.14529	7.67826	-2.81964	0.00541764	0.236859	-2.22975
ENST00000532211.1	chr11:111938530-111944703	ENSG00000150773.6	PIH1D2	0.178559	3.13043	2.81933	0.00542259	0.236859	-2.23047
ENST00000523239.1	chr8:38644481-38696053	ENSG00000147526.15	TACC1	-0.141109	7.83517	-2.81689	0.00546187	0.237254	-2.23617
ENST00000464129.1	chr2:163150075-163163351	ENSG00000115267.5	IFIH1	-0.232828	5.06602	-2.81685	0.00546259	0.237254	-2.23627
ENST00000489732.1	chr7:105915826-105925560	ENSG00000105835.7	NAMPT	0.170717	6.5077	2.81534	0.00548701	0.237254	-2.23979
ENST00000331758.3	chr20:60718822-60757492	ENSG00000184402.10	SS18L1	-0.0899769	6.29035	-2.81465	0.0054983	0.237254	-2.24142
ENST00000308527.5	chr15:75941348-75954623	ENSG00000173548.8	SNX33	0.154549	5.17597	2.81331	0.00552008	0.237254	-2.24454
ENST00000329773.2	chr11:19076157-19082205	ENSG00000183695.2	MRGPRX2	0.231087	4.56987	2.81319	0.00552205	0.237254	-2.24482
ENST00000577854.1	chr9:21969681-21970337	ENSG00000147889.12	CDKN2A	-0.213735	5.02083	-2.81291	0.00552669	0.237254	-2.24548
ENST00000407217.3|ENST00000328268.4|ENST00000404488.3|ENST00000403427.3	chr22:50312380-50321101|chr22:50312380-50321101|chr22:50312380-50321101|chr22:50312380-50321101	ENSG00000184164.10	CRELD2	0.133232	5.94429	2.81043	0.00556749	0.237882	-2.25128
ENST00000462358.1	chr1:244582066-244588110	ENSG00000035687.9	ADSS	-0.273581	4.38578	-2.81036	0.00556856	0.237882	-2.25144
ENST00000541819.2|ENST00000299267.4	chr15:26789101-27184477|chr15:26790045-27018923	ENSG00000166206.9	GABRB3	0.119697	7.15548	2.80752	0.00561556	0.238337	-2.25807
ENST00000523056.1|ENST00000521547.1|ENST00000517375.1	chr8:64081577-64099935|chr8:64081577-64099935|chr8:64081577-64099935	ENSG00000185728.12	YTHDF3	-0.172743	5.96013	-2.80589	0.0056427	0.238337	-2.26187
ENST00000574999.1	chr17:3828241-3831868	ENSG00000074370.13	ATP2A3	-0.144269	5.18461	-2.80571	0.00564559	0.238337	-2.26227
ENST00000524591.2|ENST00000447063.2	chr8:12808811-12886853|chr8:12808811-12886853	ENSG00000250305.4	KIAA1456	-0.129676	5.93519	-2.80569	0.0056459	0.238337	-2.26232
ENST00000517515.1	chr8:139838000-139840326	ENSG00000169436.12	COL22A1	-0.169852	3.93774	-2.80453	0.00566539	0.238337	-2.26504
ENST00000309955.3	chr2:201980979-202038946	ENSG00000003402.15	CFLAR	0.11656	4.70313	2.80352	0.00568232	0.238337	-2.26739
ENST00000506705.1	chr4:100047762-100065609	ENSG00000198099.4	ADH4	-0.139275	3.9164	-2.80234	0.00570213	0.238337	-2.27014
ENST00000583057.1	chr18:20573443-20606434	ENSG00000101773.12	RBBP8	-0.172558	5.38251	-2.80175	0.00571201	0.238337	-2.2715
ENST00000512362.1	chr3:130399480-130405208	ENSG00000196455.3	PIK3R4	-0.153329	6.62661	-2.80125	0.00572042	0.238337	-2.27266
ENST00000477546.1|ENST00000489948.1|ENST00000473863.1	chr3:49881290-49893996|chr3:49881290-49893996|chr3:49881290-49893996	ENSG00000183763.4	TRAIP	0.241549	4.96287	2.80124	0.00572062	0.238337	-2.27269
ENST00000568677.1|ENST00000565868.1	chr15:68649498-68654026|chr15:68649437-68654026	ENSG00000137809.12	ITGA11	-0.214569	4.61597	-2.79982	0.00574469	0.238337	-2.276
ENST00000546748.1	chr12:56481593-56482652	ENSG00000065361.10	ERBB3	-0.359234	5.93373	-2.79862	0.00576498	0.238337	-2.27878
ENST00000493626.1	chr7:35840827-35872510	ENSG00000122545.13	SEPT7	-0.137357	8.18892	-2.79851	0.00576696	0.238337	-2.27905
ENST00000449758.2	chr12:48357417-48362607	ENSG00000134291.7	TMEM106C	0.138567	6.25888	2.79745	0.00578496	0.238337	-2.28151
ENST00000521957.1|ENST00000523645.1	chr8:102792152-102803186|chr8:102792152-102803186	ENSG00000104490.13	NCALD	-0.21283	3.75861	-2.79601	0.0058096	0.238337	-2.28486
ENST00000529080.1	chr13:52610864-52636223	ENSG00000197168.7	NEK5	0.197117	3.19741	2.79575	0.00581397	0.238337	-2.28545
ENST00000399728.1	chr1:26226674-26232733	ENSG00000117632.16	STMN1	-0.123346	7.157	-2.79519	0.00582368	0.238337	-2.28677
ENST00000263370.2	chr19:41223053-41246494	ENSG00000086544.2	ITPKC	0.145102	6.01142	2.79513	0.00582475	0.238337	-2.28691
ENST00000463005.1	chr9:130151014-130155516	ENSG00000136895.14	GARNL3	0.121322	7.12588	2.79307	0.00586011	0.238471	-2.29168
ENST00000520692.1	chr8:86253684-86255046	ENSG00000133742.9	CA1	0.171213	1.81463	2.79289	0.0058633	0.238471	-2.29211
ENST00000348997.5	chr18:32290206-32448459	ENSG00000134769.17	DTNA	0.197811	8.46399	2.79092	0.00589732	0.238471	-2.29667
ENST00000460310.1	chr2:71658489-71660663	ENSG00000075292.14	ZNF638	0.198426	6.30454	2.79039	0.00590655	0.238471	-2.29791
ENST00000580011.1	chr17:62081944-62097966	ENSG00000108622.6	ICAM2	0.159941	5.16761	2.79023	0.00590937	0.238471	-2.29828
ENST00000564037.1	chr1:89485991-89488529	ENSG00000117226.7	GBP3	0.156453	4.50368	2.7895	0.00592211	0.238471	-2.29998
ENST00000527328.1	chr8:145534037-145538369	ENSG00000185122.6	HSF1	0.118685	5.93149	2.78923	0.0059267	0.238471	-2.30059
ENST00000505177.2|ENST00000509531.1	chr4:1283710-1332951|chr4:1283710-1332951	ENSG00000090316.11	MAEA	0.148686	6.94236	2.78863	0.0059372	0.238471	-2.30198
ENST00000412090.1	chr11:1618680-1619460	ENSG00000205867.2	KRTAP5-2	-0.167556	6.45576	-2.78681	0.00596908	0.239201	-2.3062
ENST00000216743.6	chr14:32622970-32626226	ENSG00000100852.8	ARHGAP5	0.205894	8.09225	2.78453	0.00600913	0.240255	-2.31147
ENST00000355999.4	chr2:168810839-169104563	ENSG00000198648.6	STK39	-0.118002	8.5991	-2.78265	0.00604255	0.240902	-2.31584
ENST00000596883.1	chr19:12203121-12222520	ENSG00000214189.4	ZNF788	0.181808	4.44971	2.78206	0.00605288	0.240902	-2.31719
ENST00000529189.1	chr11:65306018-65314154	ENSG00000168056.10	LTBP3	0.121363	7.00897	2.78084	0.00607476	0.241223	-2.32003
ENST00000579443.1	chr18:596999-614963	ENSG00000079101.12	CLUL1	0.174345	4.1616	2.77821	0.00612178	0.242144	-2.3261
ENST00000541970.1	chr6:170884465-170893757	ENSG00000071994.6	PDCD2	-0.129983	5.8589	-2.77621	0.00615772	0.242144	-2.33071
ENST00000295087.8	chr2:152656039-152684977	ENSG00000162980.12	ARL5A	-0.1479	6.06015	-2.77594	0.0061626	0.242144	-2.33134
ENST00000559461.1	chr15:40475944-40477706	ENSG00000156970.8	BUB1B	-0.146063	3.14764	-2.77543	0.00617185	0.242144	-2.33252
ENST00000508859.2	chr5:711820-767077	ENSG00000206077.6	ZDHHC11B	-0.171419	6.74277	-2.77537	0.00617299	0.242144	-2.33267
ENST00000520098.1	chr5:160114865-160279044	ENSG00000118322.8	ATP10B	-0.231524	5.86212	-2.77407	0.00619652	0.242144	-2.33566
ENST00000507612.1	chr3:97672686-97680529	ENSG00000170854.13	MINA	0.125937	6.92576	2.77228	0.00622902	0.242144	-2.33978
ENST00000530459.1	chr6:1930342-2043641	ENSG00000112699.6	GMDS	-0.252929	3.68037	-2.77124	0.0062481	0.242144	-2.34219
ENST00000606794.1|ENST00000257254.3	chr11:57001083-57004774|chr11:57001083-57004774	ENSG00000134817.9	APLNR	0.324132	6.18279	2.77118	0.0062492	0.242144	-2.34233
ENST00000446852.1	chr2:17884426-17935429	ENSG00000163029.11	SMC6	-0.165936	6.20492	-2.77103	0.00625188	0.242144	-2.34266
ENST00000358136.3|ENST00000356315.4	chr1:12290133-12571920|chr1:12290133-12571920	ENSG00000048707.9	VPS13D	-0.0882383	7.45458	-2.77058	0.00626016	0.242144	-2.34371
ENST00000526097.1	chr8:11417976-11421921	ENSG00000136573.8	BLK	0.141849	5.3969	2.76961	0.00627792	0.242144	-2.34594
ENST00000482988.1	chr2:220144081-220144697	ENSG00000135924.11	DNAJB2	0.133404	6.50368	2.7696	0.00627812	0.242144	-2.34596
ENST00000471470.1	chr22:19492619-19502409	ENSG00000093009.5	CDC45	0.152192	5.57946	2.76794	0.00630879	0.242791	-2.3498
ENST00000581012.2	chr17:30190252-30200506	ENSG00000108651.5	UTP6	0.281991	4.09733	2.76674	0.00633091	0.242924	-2.35255
ENST00000557487.1|ENST00000554467.1	chr12:57623458-57628422|chr12:57623458-57628422	ENSG00000182199.6	SHMT2	0.117406	5.9257	2.76625	0.00634005	0.242924	-2.35369
ENST00000554287.1	chr14:104378874-104380432	ENSG00000156411.5	C14orf2	0.230112	5.39564	2.76505	0.00636232	0.242953	-2.35645
ENST00000431454.2	chr2:32661154-32667465	ENSG00000115760.9	BIRC6	-0.132126	6.73774	-2.76471	0.00636861	0.242953	-2.35723
ENST00000467015.1	chr1:226016468-226019814	ENSG00000143819.8	EPHX1	0.153872	4.76665	2.76326	0.00639552	0.243448	-2.36055
ENST00000558048.1	chr15:65674781-65678038	ENSG00000103742.7	IGDCC4	0.180011	5.70803	2.75999	0.00645689	0.243474	-2.36806
ENST00000402630.1	chr22:40825419-40859417	ENSG00000196588.10	MKL1	0.166931	6.24961	2.75884	0.00647872	0.243474	-2.37072
ENST00000589882.1	chr6:41248702-41249711	ENSG00000124731.8	TREM1	0.224839	2.76596	2.75787	0.00649699	0.243474	-2.37293
ENST00000369816.4	chr6:80624561-80657282	ENSG00000118402.5	ELOVL4	-0.143485	7.05147	-2.75708	0.00651203	0.243474	-2.37475
ENST00000410066.1	chr2:180306758-180726159	ENSG00000144331.14	ZNF385B	-0.11287	5.83454	-2.75169	0.00661513	0.243474	-2.38711
ENST00000436172.1|ENST00000546102.1	chr2:225379374-225427804|chr2:225400275-225425336	ENSG00000036257.8	CUL3	-0.132235	7.00255	-2.75161	0.00661664	0.243474	-2.38729
ENST00000505843.1	chr5:121465159-121487842	ENSG00000164185.4	ZNF474	0.19619	4.78873	2.75156	0.0066177	0.243474	-2.38741
ENST00000489803.1|ENST00000489575.1	chr1:39330235-39339738|chr1:39330235-39339738	ENSG00000214114.4	MYCBP	0.139079	5.87494	2.75115	0.00662551	0.243474	-2.38834
ENST00000530597.1	chr1:111772391-111773546	ENSG00000064886.9	CHI3L2	0.358267	3.1647	2.75045	0.00663917	0.243474	-2.38996
ENST00000513968.1	chr5:9202159-9380135	ENSG00000112902.7	SEMA5A	-0.144655	7.17863	-2.7504	0.00664004	0.243474	-2.39006
ENST00000585263.1	chr18:72176099-72176544	ENSG00000133313.10	CNDP2	-0.280869	4.65161	-2.74995	0.00664878	0.243474	-2.3911
ENST00000442801.1	chr2:108910129-108924908	ENSG00000198203.5	SULT1C2	0.182387	4.21482	2.74965	0.00665451	0.243474	-2.39177
ENST00000473442.1	chr9:112952309-112969747	ENSG00000188959.9	C9orf152	-0.175576	3.82816	-2.74906	0.00666592	0.243474	-2.39312
ENST00000477240.1	chr7:98961175-98963683	ENSG00000241685.4	ARPC1A	-0.203934	6.49523	-2.74877	0.00667159	0.243474	-2.39379
ENST00000481742.1	chr19:36606481-36607594	ENSG00000105254.7	TBCB	0.152587	5.90848	2.74821	0.00668253	0.243474	-2.39508
ENST00000572693.1	chr16:71570527-71571741	ENSG00000140835.8	CHST4	-0.231041	4.62487	-2.74816	0.00668341	0.243474	-2.39518
ENST00000313735.6	chr17:26083804-26127548	ENSG00000007171.12	NOS2	-0.173898	5.60406	-2.74742	0.00669784	0.243474	-2.39688
ENST00000552700.1	chr19:12783493-12786462	ENSG00000123154.7	WDR83	0.131535	6.95477	2.74627	0.00672027	0.243474	-2.3995
ENST00000505774.1	chr5:74807798-74865230	ENSG00000122008.11	POLK	0.169617	5.72616	2.7462	0.00672176	0.243474	-2.39968
ENST00000482496.1	chr10:119043471-119073736	ENSG00000165650.7	PDZD8	-0.184879	7.0916	-2.74556	0.00673417	0.243474	-2.40113
ENST00000556320.1	chr14:105057292-105059946	ENSG00000258986.2	TMEM179	-0.161618	6.18839	-2.74518	0.0067416	0.243474	-2.402
ENST00000463351.1|ENST00000488496.1	chr1:38056307-38059639|chr1:38059117-38061506	ENSG00000134697.8	GNL2	0.26468	4.83006	2.74427	0.00675953	0.243474	-2.40408
ENST00000463899.1	chr1:182758745-182795943	ENSG00000135838.9	NPL	0.154386	5.62382	2.7438	0.00676881	0.243474	-2.40516
ENST00000371464.3	chr10:95351469-95360962	ENSG00000138207.8	RBP4	0.185943	6.68603	2.74266	0.00679125	0.243474	-2.40777
ENST00000474394.1|ENST00000480686.1	chr1:45103990-45116828|chr1:45108448-45117326	ENSG00000187147.13	RNF220	-0.119845	8.8334	-2.7426	0.00679233	0.243474	-2.40789
ENST00000574081.1	chr17:5112367-5138127	ENSG00000161929.10	SCIMP	0.225061	3.71914	2.74095	0.00682495	0.243474	-2.41166
ENST00000373091.3	chr1:37261242-37499734	ENSG00000163873.5	GRIK3	-0.150452	6.45217	-2.7405	0.00683396	0.243474	-2.41269
ENST00000581806.1	chr17:62499921-62503063	ENSG00000108654.7	DDX5	0.183312	5.59186	2.73919	0.00686002	0.243474	-2.41568
ENST00000374375.1	chr20:34020848-34020930	ENSG00000204183.1	GDF5OS	0.226687	3.03383	2.73872	0.00686941	0.243474	-2.41676
ENST00000526615.1	chr11:43578458-43694745	ENSG00000149084.7	HSD17B12	-0.229901	4.91191	-2.73777	0.00688832	0.243474	-2.41892
ENST00000483933.1	chr6:96468735-96485246	ENSG00000172461.6	FUT9	-0.20506	5.37394	-2.73756	0.00689248	0.243474	-2.41939
ENST00000398139.3|ENST00000324593.6|ENST00000555044.1	chr14:74353541-74398960|chr14:74353509-74398960|chr14:74353541-74398960	ENSG00000119725.13	ZNF410	0.131144	5.20232	2.73745	0.00689471	0.243474	-2.41965
ENST00000582710.1	chr17:72860276-72869041	ENSG00000161513.7	FDXR	-0.134029	6.74812	-2.73708	0.00690215	0.243474	-2.4205
ENST00000461021.1	chr3:186505229-186506019	ENSG00000156976.10	EIF4A2	-0.164186	6.67827	-2.73682	0.00690743	0.243474	-2.4211
ENST00000574633.1|ENST00000571980.1	chr17:4175402-4269953|chr17:4175402-4269953	ENSG00000132388.8	UBE2G1	-0.122164	7.51013	-2.736	0.00692387	0.243474	-2.42296
ENST00000474957.1|ENST00000488014.1|ENST00000477524.1|ENST00000260505.8	chr1:84331198-84464862|chr1:84331198-84464862|chr1:84331198-84464862|chr1:84331198-84464862	ENSG00000137941.12	TTLL7	-0.148855	8.00838	-2.73566	0.00693062	0.243474	-2.42373
ENST00000544392.1	chr10:120433699-120467096	ENSG00000151893.10	CACUL1	0.139997	6.30264	2.73525	0.00693892	0.243474	-2.42467
ENST00000474122.1	chr5:96331755-96333756	ENSG00000113441.11	LNPEP	-0.195663	8.22672	-2.73516	0.00694063	0.243474	-2.42486
ENST00000554024.1	chr14:71216650-71219571	ENSG00000006432.11	MAP3K9	-0.157284	6.00241	-2.73473	0.00694924	0.243474	-2.42584
ENST00000563096.1|ENST00000565830.1|ENST00000566066.1	chr16:29836783-29842334|chr16:29836783-29842334|chr16:29836783-29842334	ENSG00000013364.14	MVP	0.21201	5.33089	2.73282	0.0069879	0.243474	-2.4302
ENST00000561897.1	chr16:31160399-31161052	ENSG00000178226.6	PRSS36	-0.130899	6.67645	-2.73214	0.00700175	0.243474	-2.43175
ENST00000560846.1|ENST00000416165.1	chr15:40751274-40759845|chr15:40751274-40759845	ENSG00000140320.7	BAHD1	0.138334	6.60303	2.73177	0.00700921	0.243474	-2.43259
ENST00000563459.1	chr16:23534527-23568641	ENSG00000103356.11	EARS2	0.106203	6.25407	2.7309	0.00702698	0.243474	-2.43458
ENST00000408929.3	chr8:25701907-25898508	ENSG00000221818.4	EBF2	-0.141751	4.50442	-2.73068	0.00703143	0.243474	-2.43508
ENST00000367883.1	chr1:165601280-165624850	ENSG00000143198.8	MGST3	0.139502	5.3455	2.72941	0.00705726	0.243474	-2.43795
ENST00000515116.1	chr4:667092-667294	ENSG00000169020.5	ATP5I	0.172472	5.81531	2.72939	0.00705776	0.243474	-2.43801
ENST00000394458.3	chr19:17392383-17398286	ENSG00000160117.10	ANKLE1	-0.0988527	5.93079	-2.72835	0.00707891	0.243474	-2.44036
ENST00000592971.1	chr19:16238836-16243106	ENSG00000167461.7	RAB8A	0.232096	4.42794	2.72798	0.00708653	0.243474	-2.44121
ENST00000426569.1	chr2:27480941-27498119	ENSG00000115194.6	SLC30A3	-0.1594	6.68076	-2.72755	0.00709542	0.243474	-2.44219
ENST00000514738.1	chr5:31193815-31318413	ENSG00000113361.8	CDH6	-0.151942	6.46868	-2.72749	0.0070967	0.243474	-2.44233
ENST00000557741.1	chr14:100331896-100352361	ENSG00000066629.12	EML1	0.18604	5.74542	2.72636	0.00711976	0.243474	-2.44488
ENST00000482349.1	chr3:53902548-53915795	ENSG00000113812.9	ACTR8	-0.145497	6.49864	-2.72631	0.00712084	0.243474	-2.445
ENST00000528543.1	chr11:66283164-66287320	ENSG00000174483.15	BBS1	0.128776	8.66968	2.72538	0.00714005	0.243566	-2.44711
ENST00000371655.3	chr1:52373630-52456359	ENSG00000169213.6	RAB3B	-0.2405	7.12057	-2.72483	0.00715139	0.243566	-2.44836
ENST00000555863.1	chr14:50256214-50263046	ENSG00000165525.13	NEMF	-0.252514	5.42361	-2.72346	0.00717979	0.243705	-2.45147
ENST00000557867.1	chr15:64204050-64218319	ENSG00000035664.7	DAPK2	-0.132638	5.4993	-2.72325	0.0071842	0.243705	-2.45195
ENST00000375887.4	chr13:108922026-108960361	ENSG00000102524.7	TNFSF13B	0.192974	4.51599	2.72201	0.00721002	0.243705	-2.45477
ENST00000469636.1	chr7:140033822-140043355	ENSG00000157800.13	SLC37A3	-0.166767	6.97923	-2.72195	0.00721129	0.243705	-2.45491
ENST00000564446.1	chr16:30194928-30195722	ENSG00000102879.11	CORO1A	0.130095	6.46299	2.71994	0.00725312	0.244197	-2.45945
ENST00000565927.1	chr16:84440210-84449184	ENSG00000064270.8	ATP2C2	-0.178109	4.95278	-2.71922	0.00726818	0.244197	-2.46108
ENST00000428304.2	chr14:23067153-23081215	ENSG00000100439.6	ABHD4	0.165961	6.58031	2.71909	0.00727108	0.244197	-2.46139
ENST00000480907.1	chr7:151048257-151065970	ENSG00000013374.11	NUB1	-0.172293	6.40034	-2.71858	0.00728174	0.244197	-2.46254
ENST00000445297.1	chr1:3385464-3390076	ENSG00000130762.10	ARHGEF16	-0.159721	6.74406	-2.71717	0.00731135	0.244655	-2.46573
ENST00000508698.1|ENST00000378850.4	chr4:186350488-186370911|chr4:186350488-186370911	ENSG00000205129.4	C4orf47	0.160338	3.29408	2.7166	0.0073234	0.244655	-2.46702
ENST00000512870.1	chr4:70620392-70626358	ENSG00000173597.4	SULT1B1	0.197888	2.26843	2.71385	0.00738177	0.246131	-2.47325
ENST00000319374.4	chr14:77597734-77608137	ENSG00000177108.5	ZDHHC22	-0.145749	6.52848	-2.71215	0.00741811	0.246131	-2.4771
ENST00000576204.1	chr16:16243456-16249567	ENSG00000091262.10	ABCC6	-0.166359	5.1507	-2.71207	0.00741982	0.246131	-2.47728
ENST00000564853.1	chr16:90094072-90094333	ENSG00000141013.10	GAS8	0.199639	5.26016	2.7111	0.00744043	0.246131	-2.47946
ENST00000392004.3|ENST00000392003.2	chr2:238280288-238322809|chr2:238280288-238322809	ENSG00000163359.11	COL6A3	0.157327	4.20771	2.71079	0.00744708	0.246131	-2.48016
ENST00000451241.1	chr22:46134620-46207654	ENSG00000130638.11	ATXN10	0.116681	7.98531	2.71056	0.00745211	0.246131	-2.48069
ENST00000538339.1	chr11:71941782-71942307	ENSG00000165458.9	INPPL1	-0.259174	5.686	-2.70686	0.00753195	0.248298	-2.48905
ENST00000547300.1	chr12:72666709-72956819	ENSG00000072657.4	TRHDE	-0.205155	7.36685	-2.70612	0.00754802	0.24836	-2.49072
ENST00000473084.1	chr9:132583702-132586254	ENSG00000136827.11	TOR1A	-0.139433	5.85264	-2.70546	0.00756233	0.248363	-2.49221
ENST00000328741.5	chr17:47653230-47657661	ENSG00000182575.7	NXPH3	-0.150696	6.76261	-2.7033	0.00760947	0.249197	-2.49708
ENST00000454369.2	chr16:28996490-29001757	ENSG00000213658.6	LAT	0.0944207	6.05681	2.70245	0.00762808	0.249197	-2.499
ENST00000489085.1	chr3:141923541-141944418	ENSG00000175066.11	GK5	-0.122688	6.69247	-2.7019	0.00763996	0.249197	-2.50022
ENST00000507216.1	chr5:55000176-55008211	ENSG00000177058.7	SLC38A9	-0.239785	3.76952	-2.70062	0.00766824	0.249197	-2.50312
ENST00000294740.3	chr1:200374208-200379167	ENSG00000162702.7	ZNF281	-0.100624	6.75332	-2.69916	0.0077004	0.249197	-2.5064
ENST00000568342.2	chr16:69481148-69493880	ENSG00000103018.12	CYB5B	0.188426	5.06641	2.69903	0.00770337	0.249197	-2.5067
ENST00000530044.1	chr11:9161096-9286650	ENSG00000184014.3	DENND5A	-0.130054	7.55158	-2.69881	0.00770824	0.249197	-2.5072
ENST00000332102.6	chr1:57528563-57756823	ENSG00000173406.11	DAB1	0.218123	6.55658	2.69858	0.00771326	0.249197	-2.50771
ENST00000539361.1	chr11:61549443-61551848	ENSG00000124920.9	MYRF	-0.271873	6.09055	-2.69818	0.00772222	0.249197	-2.50862
ENST00000530164.1|ENST00000529285.1|ENST00000526608.1|ENST00000527273.1|ENST00000529173.1	chr11:75110592-75113485|chr11:75110635-75115785|chr11:75110592-75115846|chr11:75110592-75115149|chr11:75110592-75115846	ENSG00000149273.10	RPS3	0.235309	5.29887	2.69695	0.00774948	0.249197	-2.51138
ENST00000509214.1	chr4:10027473-10027589	ENSG00000109667.7	SLC2A9	0.274843	4.43407	2.69632	0.00776345	0.249197	-2.51279
ENST00000373236.1	chr10:71917484-71921665	ENSG00000079332.10	SAR1A	-0.266357	5.87736	-2.69544	0.00778314	0.249197	-2.51478
ENST00000468235.1	chr20:62340373-62365951	ENSG00000197114.7	ZGPAT	0.104231	6.41453	2.6953	0.00778631	0.249197	-2.51509
ENST00000331148.5	chr12:7308486-7311404	ENSG00000139182.9	CLSTN3	-0.145398	5.57032	-2.69525	0.00778741	0.249197	-2.51521
ENST00000290310.3	chr21:35736348-35743624	ENSG00000159197.3	KCNE2	-0.251387	4.3006	-2.69391	0.0078174	0.2497	-2.51822
ENST00000471541.2|ENST00000468296.1	chr3:75790467-75834673|chr3:75790467-75834313	ENSG00000227124.4	ZNF717	0.243482	5.84508	2.69275	0.00784337	0.25002	-2.52082
ENST00000496742.1|ENST00000295702.4|ENST00000473699.1|ENST00000480176.1	chr1:155979022-155990747|chr1:155979022-155990747|chr1:155979022-155990747|chr1:155979022-155990747	ENSG00000163479.9	SSR2	0.129617	6.23757	2.69136	0.00787471	0.25002	-2.52394
ENST00000343542.5|ENST00000470033.1	chr4:159443129-159573207|chr4:159443129-159573207	ENSG00000171509.11	RXFP1	-0.293089	6.59019	-2.69088	0.00788555	0.25002	-2.52502
ENST00000377022.3	chr1:10696799-10856721	ENSG00000130940.10	CASZ1	0.0873236	5.48019	2.6906	0.00789174	0.25002	-2.52564
ENST00000407501.2|ENST00000405385.3|ENST00000546979.1	chr18:3449841-3458309|chr18:3449841-3458403|chr18:3450032-3457864	ENSG00000177426.16	TGIF1	0.197686	5.31785	2.69017	0.00790162	0.25002	-2.52662
ENST00000531324.1|ENST00000530285.1	chr11:62302503-62314312|chr11:62302503-62314312	ENSG00000124942.9	AHNAK	0.136861	7.64438	2.68965	0.00791328	0.25002	-2.52777
ENST00000414781.1	chr9:134463124-134496176	ENSG00000107263.14	RAPGEF1	-0.10972	6.71041	-2.68884	0.00793176	0.250151	-2.5296
ENST00000472967.2	chr9:72372129-72374820	ENSG00000188647.8	PTAR1	-0.190662	3.52723	-2.68698	0.00797399	0.250696	-2.53376
ENST00000509219.1	chr6:83879329-83884206	ENSG00000013375.11	PGM3	-0.167997	5.33537	-2.68622	0.00799135	0.250696	-2.53546
ENST00000575011.1	chr17:1373525-1374419	ENSG00000197879.10	MYO1C	-0.159947	6.27518	-2.68619	0.00799209	0.250696	-2.53554
ENST00000469785.1	chr7:87004948-87005262	ENSG00000005469.7	CROT	0.167367	6.176	2.6845	0.00803079	0.250908	-2.53932
ENST00000594188.1|ENST00000599923.1|ENST00000594685.1	chr19:50923150-50926289|chr19:50923150-50926289|chr19:50923150-50926289	ENSG00000269404.2	SPIB	0.171199	4.61182	2.68273	0.00807158	0.250908	-2.54329
ENST00000411743.1	chr2:28824785-28866071	ENSG00000163803.8	PLB1	0.114039	5.47705	2.68098	0.00811195	0.250908	-2.5472
ENST00000553890.1	chr14:102229281-102302786	ENSG00000078304.15	PPP2R5C	-0.132648	5.90585	-2.68031	0.00812759	0.250908	-2.54871
ENST00000395454.2	chr12:46348078-46384346	ENSG00000139218.13	SCAF11	0.198707	5.11276	2.67989	0.0081374	0.250908	-2.54965
ENST00000482038.1	chr13:114110482-114113715	ENSG00000150401.10	DCUN1D2	-0.140865	6.93345	-2.67961	0.00814384	0.250908	-2.55027
ENST00000521916.1	chr16:67202953-67203840	ENSG00000102878.11	HSF4	0.137536	6.4511	2.67961	0.00814391	0.250908	-2.55028
ENST00000263918.4	chr2:37070839-37193720	ENSG00000115808.7	STRN	-0.111243	7.33815	-2.67824	0.00817574	0.250908	-2.55333
ENST00000354283.4	chr5:134094455-134165257	ENSG00000145833.11	DDX46	-0.105437	6.35859	-2.67559	0.0082377	0.250908	-2.55924
ENST00000311117.3	chr7:104654639-104754496	ENSG00000005483.15	KMT2E	-0.10674	8.45071	-2.67554	0.008239	0.250908	-2.55937
ENST00000474985.1	chr2:33808864-33814850	ENSG00000119812.14	FAM98A	-0.164552	7.7156	-2.67541	0.00824212	0.250908	-2.55966
ENST00000526870.1	chr11:47861119-47870142	ENSG00000030066.9	NUP160	0.191481	5.54073	2.67505	0.00825055	0.250908	-2.56046
ENST00000461018.1	chr1:95363351-95367379	ENSG00000117519.11	CNN3	0.207606	8.16536	2.67457	0.00826179	0.250908	-2.56153
ENST00000417271.1	chr2:40673664-40679137	ENSG00000183023.14	SLC8A1	-0.184434	5.79263	-2.67328	0.00829227	0.250908	-2.56441
ENST00000470585.1	chr1:38445098-38455619	ENSG00000183431.7	SF3A3	0.33224	3.62792	2.67223	0.00831706	0.250908	-2.56675
ENST00000506267.1	chr4:174253982-174255422	ENSG00000164104.7	HMGB2	0.156667	6.47999	2.67202	0.00832207	0.250908	-2.56722
ENST00000394253.3	chr6:41757920-41861824	ENSG00000164663.9	USP49	-0.106351	5.2232	-2.67188	0.00832553	0.250908	-2.56754
ENST00000519065.1	chr6:114254309-114292445	ENSG00000196591.7	HDAC2	-0.11902	5.41419	-2.67071	0.00835316	0.250908	-2.57014
ENST00000586875.1	chr17:42957865-42959166	ENSG00000108883.8	EFTUD2	-0.222987	3.1526	-2.67016	0.00836642	0.250908	-2.57138
ENST00000298699.2|ENST00000550553.1	chr12:88373849-88423171|chr12:88373849-88423171	ENSG00000165805.5	C12orf50	-0.156392	2.79289	-2.66822	0.00841262	0.250908	-2.57569
ENST00000494581.1	chr13:115011229-115012690	ENSG00000130177.10	CDC16	-0.208809	3.26326	-2.66694	0.00844331	0.250908	-2.57854
ENST00000424270.2|ENST00000520168.1	chr8:59465741-59494388|chr8:59465741-59494388	ENSG00000137575.7	SDCBP	0.219663	4.90991	2.66665	0.00845036	0.250908	-2.57919
ENST00000459683.1	chr2:114475086-114483067	ENSG00000115084.8	SLC35F5	0.164419	5.39157	2.66553	0.00847722	0.250908	-2.58168
ENST00000463358.1	chr7:944826-974912	ENSG00000105963.9	ADAP1	0.158956	6.09088	2.66548	0.00847862	0.250908	-2.5818
ENST00000565801.1	chr15:75654196-75655492	ENSG00000140400.10	MAN2C1	0.13898	6.85443	2.66515	0.00848641	0.250908	-2.58252
ENST00000520476.1	chr5:171471391-171488232	ENSG00000072786.8	STK10	0.146755	5.79297	2.66446	0.00850323	0.250908	-2.58407
ENST00000475716.1	chr20:17934724-17943325	ENSG00000089006.12	SNX5	-0.202859	6.03475	-2.66443	0.00850392	0.250908	-2.58414
ENST00000338863.7|ENST00000402886.3	chr6:35441560-35464854|chr6:35441560-35464854	ENSG00000007866.14	TEAD3	0.132272	4.86137	2.66437	0.00850531	0.250908	-2.58426
ENST00000319688.5	chr2:8897418-8977701	ENSG00000134313.10	KIDINS220	-0.103515	8.96057	-2.66434	0.00850596	0.250908	-2.58432
ENST00000281043.3	chr2:16080727-16086692	ENSG00000134323.10	MYCN	-0.135893	5.58291	-2.66405	0.00851303	0.250908	-2.58497
ENST00000584554.1	chr17:65453789-65574370	ENSG00000154217.10	PITPNC1	0.182556	7.62447	2.66389	0.00851689	0.250908	-2.58533
ENST00000551701.1	chr12:56417469-56421716	ENSG00000123411.10	IKZF4	-0.147842	5.77151	-2.6636	0.00852395	0.250908	-2.58598
ENST00000319545.8	chr19:13875367-13884889	ENSG00000037757.9	MRI1	-0.125987	5.77679	-2.66349	0.00852673	0.250908	-2.58623
ENST00000515404.1	chr5:71522893-71616044	ENSG00000113048.12	MRPS27	0.131792	5.00007	2.66254	0.00854963	0.250908	-2.58833
ENST00000328767.5	chr13:101257279-101327056	ENSG00000125247.11	TMTC4	-0.156946	6.06373	-2.66162	0.00857221	0.250908	-2.59039
ENST00000520952.1	chr8:95158182-95174386	ENSG00000079112.5	CDH17	-0.165675	3.26817	-2.66087	0.0085903	0.250908	-2.59204
ENST00000503101.1	chr17:47902030-47904852	ENSG00000136504.7	KAT7	-0.270119	2.31884	-2.66011	0.00860904	0.250908	-2.59375
ENST00000381153.3|ENST00000456145.2	chr11:2318048-2323260|chr11:2318048-2323260	ENSG00000110665.7	C11orf21	-0.165867	5.16801	-2.65974	0.00861793	0.250908	-2.59455
ENST00000431478.2|ENST00000414192.2	chr6:73076485-73111464|chr6:73076485-73111464	ENSG00000079841.14	RIMS1	-0.175003	8.23487	-2.6592	0.00863114	0.250908	-2.59575
ENST00000507477.1	chr17:47778718-47781363	ENSG00000121073.9	SLC35B1	-0.208021	4.89426	-2.65833	0.00865251	0.250908	-2.59769
ENST00000479518.1	chr13:96236833-96239949	ENSG00000134874.13	DZIP1	0.144435	7.85623	2.65795	0.00866184	0.250908	-2.59853
ENST00000588595.1	chr19:9938590-9939351	ENSG00000198258.6	UBL5	-0.127117	5.99504	-2.65753	0.0086722	0.250908	-2.59946
ENST00000435470.1	chr6:145946461-146056391	ENSG00000112425.9	EPM2A	-0.147316	4.96114	-2.65702	0.00868488	0.250908	-2.60061
ENST00000557328.1	chr4:57522047-57548004	ENSG00000171476.17	HOPX	0.133533	5.62869	2.6564	0.00870005	0.250908	-2.60197
ENST00000564711.2	chr16:47730313-47733622	ENSG00000102893.11	PHKB	-0.163126	6.73524	-2.65613	0.00870674	0.250908	-2.60257
ENST00000598162.1|ENST00000599246.1	chr19:49299522-49314409|chr19:49299522-49314409	ENSG00000105552.10	BCAT2	0.0943009	6.42865	2.6557	0.00871735	0.250908	-2.60352
ENST00000531539.1|ENST00000317011.3	chr11:118842360-118851995|chr11:118842360-118851995	ENSG00000176302.8	FOXR1	-0.149934	4.93482	-2.65488	0.00873775	0.250908	-2.60535
ENST00000536301.1	chr12:6690219-6700737	ENSG00000111642.10	CHD4	-0.129019	7.55789	-2.6536	0.00876953	0.250908	-2.60819
ENST00000477948.1	chr1:107803547-107874153	ENSG00000162631.14	NTNG1	-0.176731	3.81225	-2.65328	0.00877752	0.250908	-2.6089
ENST00000608291.1	chr19:32968389-32973080	ENSG00000178904.14	DPY19L3	0.170907	6.32209	2.6525	0.0087969	0.250908	-2.61063
ENST00000602187.1	chr19:52668478-52673026	ENSG00000196267.8	ZNF836	-0.25256	3.0443	-2.65239	0.00879967	0.250908	-2.61087
ENST00000475351.1	chr6:7390119-7403075	ENSG00000124784.4	RIOK1	-0.180119	5.67015	-2.65179	0.00881447	0.250908	-2.61219
ENST00000461778.1	chr11:47279475-47282212	ENSG00000025434.14	NR1H3	0.121791	5.73275	2.6507	0.0088419	0.250908	-2.61462
ENST00000251081.6	chr18:28645957-28681971	ENSG00000134755.10	DSC2	0.175201	4.42193	2.65049	0.00884716	0.250908	-2.61508
ENST00000436351.2	chr11:7690442-7695166	ENSG00000166394.10	CYB5R2	-0.218102	5.18919	-2.64998	0.00885995	0.250908	-2.61621
ENST00000544795.1	chr11:61160087-61165366	ENSG00000187049.5	TMEM216	0.285116	4.58549	2.64863	0.00889389	0.250908	-2.6192
ENST00000266483.2	chr12:34175233-34180817	ENSG00000139133.2	ALG10	0.208334	4.92982	2.64852	0.00889669	0.250908	-2.61944
ENST00000255695.1	chr11:63320242-63327665	ENSG00000133328.3	HRASLS2	0.16094	4.46605	2.64849	0.0088973	0.250908	-2.6195
ENST00000484161.1	chr17:27041315-27042522	ENSG00000109113.13	RAB34	0.191179	5.37535	2.64847	0.00889794	0.250908	-2.61955
ENST00000493688.1	chr20:56813017-56884320	ENSG00000124224.12	PPP4R1L	0.119986	4.69571	2.6484	0.00889962	0.250908	-2.6197
ENST00000484816.1	chr9:99001647-99006610	ENSG00000130948.5	HSD17B3	-0.236788	3.31118	-2.64824	0.00890362	0.250908	-2.62005
ENST00000487195.1	chr13:46916820-46924900	ENSG00000102445.14	KIAA0226L	0.174767	4.65178	2.64787	0.00891295	0.250908	-2.62087
ENST00000490901.1|ENST00000464746.1	chr2:79385795-79386784|chr2:79386262-79386784	ENSG00000172016.11	REG3A	-0.202282	3.13781	-2.64782	0.00891437	0.250908	-2.621
ENST00000458528.1	chr2:233655427-233656156	ENSG00000204120.10	GIGYF2	-0.112355	7.95225	-2.64689	0.00893785	0.250908	-2.62305
ENST00000588910.1	chr18:32621285-32707569	ENSG00000166974.8	MAPRE2	0.117822	7.53774	2.64675	0.00894119	0.250908	-2.62334
ENST00000565995.1	chr16:30773621-30777572	ENSG00000103549.17	RNF40	-0.137319	6.55405	-2.64585	0.00896411	0.250908	-2.62534
ENST00000578709.1	chr17:37863243-37864721	ENSG00000141736.9	ERBB2	0.159531	7.18539	2.64539	0.00897585	0.250908	-2.62637
ENST00000530577.1	chr11:47721003-47735939	ENSG00000165923.11	AGBL2	-0.14936	3.0378	-2.64521	0.00898047	0.250908	-2.62677
ENST00000530373.1	chr11:31814993-31822149	ENSG00000007372.16	PAX6	0.252604	7.542	2.64413	0.00900787	0.250908	-2.62915
ENST00000559129.1	chr15:37386749-37388152	ENSG00000134138.15	MEIS2	0.3364	5.81793	2.64313	0.00903343	0.250908	-2.63136
ENST00000412613.1	chr20:58439402-58443979	ENSG00000196074.8	SYCP2	0.213435	3.33491	2.64173	0.00906907	0.250908	-2.63444
ENST00000569059.1|ENST00000219207.5	chr16:57290113-57318631|chr16:57290113-57318631	ENSG00000102934.5	PLLP	-0.122149	7.28663	-2.64166	0.00907097	0.250908	-2.6346
ENST00000487258.1	chr7:91721389-91739902	ENSG00000127914.12	AKAP9	-0.127898	6.32213	-2.64069	0.00909572	0.250908	-2.63673
ENST00000297689.3	chr9:94171357-94185989	ENSG00000165030.3	NFIL3	0.262579	5.42368	2.64023	0.0091077	0.250908	-2.63776
ENST00000497400.1	chr7:8729938-8792227	ENSG00000122584.8	NXPH1	-0.22249	7.38757	-2.63989	0.00911644	0.250908	-2.63851
ENST00000556496.1	chr14:79111463-79454472	ENSG00000021645.13	NRXN3	-0.130786	8.78246	-2.6395	0.00912635	0.250908	-2.63936
ENST00000555976.1	chr14:74318575-74340879	ENSG00000140043.7	PTGR2	0.170844	4.92522	2.63918	0.00913469	0.250908	-2.64007
ENST00000537839.1	chr11:62649213-62651352	ENSG00000168003.12	SLC3A2	0.170949	4.83565	2.63894	0.00914088	0.250908	-2.6406
ENST00000539867.1	chr12:65218437-65269544	ENSG00000111490.8	TBC1D30	-0.133448	6.82841	-2.63871	0.00914688	0.250908	-2.64111
ENST00000525214.1	chr11:14473398-14482848	ENSG00000129083.8	COPB1	0.164826	6.09975	2.63868	0.00914768	0.250908	-2.64118
ENST00000513595.1	chr5:72740680-72743106	ENSG00000251493.2	FOXD1	0.207614	4.09574	2.6363	0.00920928	0.251298	-2.64642
ENST00000379818.3	chr16:56666425-56667840	ENSG00000205364.3	MT1M	0.427576	6.45139	2.63585	0.00922106	0.251298	-2.64742
ENST00000513497.1	chr5:135394557-135397227	ENSG00000120708.12	TGFBI	0.30304	4.69565	2.63457	0.00925426	0.251298	-2.65023
ENST00000486223.1	chr9:14750829-14774137	ENSG00000164946.15	FREM1	-0.231961	3.77864	-2.63443	0.00925803	0.251298	-2.65055
ENST00000165524.1	chr2:238475217-238475729	ENSG00000071677.1	PRLH	0.169465	5.91821	2.63402	0.00926869	0.251298	-2.65145
ENST00000467871.1	chr9:139875350-139876183	ENSG00000107317.7	PTGDS	0.134593	8.20913	2.63326	0.00928851	0.251298	-2.65311
ENST00000549899.1	chr12:96679585-96680502	ENSG00000059758.3	CDK17	0.181148	8.31138	2.63283	0.00929998	0.251298	-2.65408
ENST00000439986.4	chr18:57098411-57364701	ENSG00000183287.9	CCBE1	0.159465	5.4508	2.63272	0.00930265	0.251298	-2.6543
ENST00000535910.1	chr12:133196046-133196927	ENSG00000187848.8	P2RX2	-0.119638	7.49009	-2.6313	0.00933998	0.251298	-2.65743
ENST00000300119.3|ENST00000442789.2	chr12:57422341-57443858|chr12:57422341-57443858	ENSG00000166866.8	MYO1A	-0.105605	4.80816	-2.63046	0.00936214	0.251298	-2.65928
ENST00000413469.1	chr2:74763839-74781076	ENSG00000115318.7	LOXL3	0.124456	5.21783	2.63007	0.00937241	0.251298	-2.66014
ENST00000295658.4|ENST00000406027.2	chr2:216946639-216967327|chr2:216946639-216967327	ENSG00000163449.6	TMEM169	-0.134723	5.94744	-2.62954	0.00938654	0.251298	-2.66131
ENST00000579261.2|ENST00000583205.1|ENST00000582832.1	chr17:49362670-49375249|chr17:49357416-49375249|chr17:49362670-49375249	ENSG00000011260.9	UTP18	0.250088	4.51649	2.62877	0.00940691	0.251298	-2.663
ENST00000581055.1	chr17:38569756-38573147	ENSG00000131747.10	TOP2A	0.161973	3.01806	2.62742	0.0094428	0.251298	-2.66598
ENST00000492156.1	chr5:131295233-131296307	ENSG00000164398.8	ACSL6	-0.129771	8.12887	-2.62734	0.00944471	0.251298	-2.66613
ENST00000221480.1|ENST00000593547.1|ENST00000599519.1	chr19:7541835-7553895|chr19:7541835-7553895|chr19:7541835-7548176	ENSG00000104883.3	PEX11G	0.161805	6.84931	2.62642	0.00946927	0.251298	-2.66816
ENST00000464250.1	chr10:95537313-95538716	ENSG00000108231.7	LGI1	0.165051	7.49426	2.62585	0.00948459	0.251298	-2.66942
ENST00000543065.1	chr12:1009651-1010771	ENSG00000060237.12	WNK1	-0.184221	6.84827	-2.6254	0.00949655	0.251298	-2.67041
ENST00000469663.1	chr1:226578175-226580463	ENSG00000143799.8	PARP1	-0.114977	5.89826	-2.62398	0.00953438	0.251298	-2.67351
ENST00000517814.1	chr8:117778743-117791793	ENSG00000147679.7	UTP23	0.16726	6.1115	2.62394	0.00953548	0.251298	-2.6736
ENST00000576069.1	chr17:4337264-4356473	ENSG00000182557.3	SPNS3	-0.133017	5.46604	-2.62386	0.00953761	0.251298	-2.67377
ENST00000440804.3	chr19:51628143-51639860	ENSG00000129450.4	SIGLEC9	0.140111	5.28546	2.62371	0.00954166	0.251298	-2.6741
ENST00000539632.1	chr12:7635964-7638006	ENSG00000177575.8	CD163	0.292652	4.91688	2.62327	0.00955349	0.251298	-2.67507
ENST00000473631.1	chr6:149275018-149326640	ENSG00000111962.7	UST	-0.144754	6.10976	-2.6227	0.009569	0.251298	-2.67634
ENST00000522331.1|ENST00000521998.1	chr8:67876283-67894383|chr8:67876283-67894383	ENSG00000178125.10	PPP1R42	-0.188634	2.82658	-2.62263	0.00957075	0.251298	-2.67648
ENST00000405805.1	chr13:31032902-31191719	ENSG00000189403.10	HMGB1	0.161253	5.86333	2.62261	0.00957121	0.251298	-2.67652
ENST00000396914.3|ENST00000295767.5	chr3:14153680-14166288|chr3:14153680-14166288	ENSG00000163528.8	CHCHD4	-0.182552	5.64858	-2.62128	0.00960702	0.251298	-2.67943
ENST00000485244.1	chr3:149243807-149260252	ENSG00000018408.10	WWTR1	0.227948	5.71897	2.6212	0.00960924	0.251298	-2.67961
ENST00000408968.3|ENST00000328221.5|ENST00000528780.1	chr11:313948-314337|chr11:313551-314337|chr11:313551-314337	ENSG00000185885.11	IFITM1	0.199219	7.97132	2.62069	0.00962321	0.251298	-2.68075
ENST00000498448.1	chr1:38156804-38157875	ENSG00000116922.10	C1orf109	0.14159	5.50491	2.62035	0.00963222	0.251298	-2.68148
ENST00000465585.1	chr7:107796873-107818550	ENSG00000091129.15	NRCAM	-0.114769	8.86883	-2.61966	0.00965098	0.251298	-2.68299
ENST00000517352.1	chr8:119938787-119964138	ENSG00000164761.4	TNFRSF11B	0.367283	4.18766	2.61863	0.00967884	0.251298	-2.68524
ENST00000469936.1	chr2:27317292-27320517	ENSG00000138030.8	KHK	-0.169339	5.95303	-2.61846	0.00968352	0.251298	-2.68562
ENST00000511027.1	chr5:179197955-179201822	ENSG00000161021.7	MAML1	0.197949	6.02103	2.61807	0.00969402	0.251298	-2.68646
ENST00000480494.1	chr2:214794707-215275002	ENSG00000144451.14	SPAG16	-0.159059	3.59858	-2.61786	0.00969978	0.251298	-2.68693
ENST00000583358.1	chr17:64001852-64188069	ENSG00000154240.12	CEP112	0.145262	5.68652	2.61769	0.00970459	0.251298	-2.68731
ENST00000565990.2	chr16:70603862-70606043	ENSG00000189091.8	SF3B3	0.122357	8.09244	2.61756	0.00970809	0.251298	-2.6876
ENST00000321453.7	chr7:31791969-32110978	ENSG00000154678.12	PDE1C	-0.144808	6.48675	-2.61685	0.0097273	0.251298	-2.68914
ENST00000368700.3	chr1:153587288-153588381	ENSG00000189334.4	S100A14	0.183371	4.98038	2.61664	0.00973309	0.251298	-2.6896
ENST00000382438.5	chr4:13542537-13546002	ENSG00000109705.7	NKX3-2	-0.115014	6.13956	-2.61618	0.00974563	0.251298	-2.69061
ENST00000447696.1|ENST00000450882.1	chr16:418328-420469|chr16:418328-420217	ENSG00000086504.11	MRPL28	0.122302	6.75212	2.61386	0.00980938	0.251298	-2.69569
ENST00000562645.1	chr15:66816016-66821288	ENSG00000174442.7	ZWILCH	-0.271857	5.58193	-2.61371	0.00981345	0.251298	-2.69602
ENST00000482099.1	chr3:108073967-108096488	ENSG00000114455.9	HHLA2	-0.165701	2.78682	-2.61111	0.00988524	0.251298	-2.7017
ENST00000479854.1	chr2:71298878-71303828	ENSG00000124357.8	NAGK	0.148366	7.83568	2.61031	0.00990736	0.251298	-2.70344
ENST00000525380.1	chr11:62037642-62039385	ENSG00000110484.6	SCGB2A2	0.237505	2.95607	2.60978	0.00992211	0.251298	-2.7046
ENST00000580542.1	chr17:73717644-73736921	ENSG00000132470.9	ITGB4	0.152608	6.3492	2.60969	0.00992451	0.251298	-2.70479
ENST00000509978.1	chr5:136314454-136324331	ENSG00000152377.8	SPOCK1	-0.174223	8.85388	-2.60713	0.00999603	0.251298	-2.71039
ENST00000260743.5	chr10:105206676-105212070	ENSG00000138172.6	CALHM2	-0.102545	6.56875	-2.60673	0.0100072	0.251298	-2.71126
ENST00000356936.5	chr2:232320112-232323031	ENSG00000115053.11	NCL	-0.124399	8.05484	-2.60603	0.0100269	0.251298	-2.71279
ENST00000559757.1	chr15:59157400-59323652	ENSG00000157450.11	RNF111	0.119438	6.85167	2.60587	0.0100312	0.251298	-2.71313
ENST00000510891.1	chr17:48751710-48753390	ENSG00000108846.11	ABCC3	-0.154436	4.83908	-2.60578	0.0100337	0.251298	-2.71332
ENST00000457544.2	chr7:81331939-81399460	ENSG00000019991.11	HGF	0.250837	4.23734	2.60563	0.0100381	0.251298	-2.71366
ENST00000477989.1	chr19:52693358-52694630	ENSG00000105568.13	PPP2R1A	-0.199716	4.8561	-2.60517	0.0100511	0.251298	-2.71467
ENST00000523248.1	chr8:17491599-17501560	ENSG00000104213.8	PDGFRL	0.173673	4.932	2.60517	0.0100511	0.251298	-2.71467
ENST00000517319.1	chr8:42995670-43016650	ENSG00000165102.10	HGSNAT	-0.146696	7.44183	-2.60466	0.0100654	0.251298	-2.71578
ENST00000515580.1	chr6:53362948-53366150	ENSG00000001084.6	GCLC	-0.167462	5.80371	-2.6044	0.0100728	0.251298	-2.71635
ENST00000382004.3	chr9:3218367-3525914	ENSG00000080298.11	RFX3	0.146627	7.01531	2.60424	0.0100773	0.251298	-2.7167
ENST00000437761.2	chr11:33731453-33744253	ENSG00000085063.10	CD59	0.129692	7.30389	2.60417	0.010079	0.251298	-2.71683
ENST00000344086.4|ENST00000368485.3	chr1:154377756-154441404|chr1:154377756-154441404	ENSG00000160712.8	IL6R	0.109156	5.61829	2.60401	0.0100837	0.251298	-2.7172
ENST00000480354.1	chr1:203798461-203799012	ENSG00000058673.11	ZC3H11A	-0.207126	2.94993	-2.60367	0.0100934	0.251298	-2.71794
ENST00000536239.1	chr13:21742138-21746816	ENSG00000165480.11	SKA3	-0.224835	2.62247	-2.60128	0.010161	0.251298	-2.72315
ENST00000533888.1	chr8:144640963-144642608	ENSG00000104518.6	GSDMD	0.122145	5.89975	2.60055	0.0101816	0.251298	-2.72472
ENST00000589891.1	chr18:43306946-43311087	ENSG00000141469.12	SLC14A1	0.309518	5.76797	2.60003	0.0101964	0.251298	-2.72586
ENST00000245046.2	chr3:10004524-10028625	ENSG00000125037.8	EMC3	-0.147151	7.12516	-2.59921	0.0102198	0.251298	-2.72764
ENST00000349394.5|ENST00000556415.1	chr12:57610588-57620146|chr12:57610588-57620146	ENSG00000182379.9	NXPH4	-0.127767	6.08542	-2.59861	0.0102369	0.251298	-2.72895
ENST00000529254.1	chr11:64789247-64789651	ENSG00000213465.3	ARL2	0.12999	7.8934	2.59827	0.0102468	0.251298	-2.7297
ENST00000490025.1	chr6:26383356-26393035	ENSG00000124508.12	BTN2A2	0.153285	4.78626	2.59758	0.0102665	0.251298	-2.73119
ENST00000555783.1	chr14:64701713-64727425	ENSG00000140009.14	ESR2	0.173433	4.94447	2.59725	0.0102759	0.251298	-2.73191
ENST00000470660.1	chr14:23345946-23347289	ENSG00000197324.4	LRP10	0.18618	5.97966	2.59654	0.0102962	0.251298	-2.73345
ENST00000578777.1	chr17:57238192-57270955	ENSG00000068489.8	PRR11	0.195569	5.70264	2.59581	0.0103173	0.251298	-2.73504
ENST00000472706.1	chr2:61441789-61528295	ENSG00000115464.10	USP34	-0.117133	7.79417	-2.59573	0.0103195	0.251298	-2.7352
ENST00000377801.3	chr5:41307057-41510724	ENSG00000182836.5	PLCXD3	-0.184614	5.7076	-2.59393	0.0103714	0.251298	-2.73911
ENST00000514690.1	chr4:11401630-11430168	ENSG00000002587.5	HS3ST1	-0.140394	6.02305	-2.59386	0.0103736	0.251298	-2.73928
ENST00000563563.2	chr1:175130155-175162106	ENSG00000235750.5	KIAA0040	0.113852	5.89983	2.59373	0.0103774	0.251298	-2.73956
ENST00000361479.5	chr13:20207798-20247566	ENSG00000196199.9	MPHOSPH8	0.101198	6.73677	2.59371	0.0103777	0.251298	-2.73959
ENST00000585183.1	chr17:8157201-8157601	ENSG00000178921.9	PFAS	0.159162	7.92371	2.59286	0.0104026	0.251298	-2.74145
ENST00000300692.4	chr11:118209700-118213425	ENSG00000167286.5	CD3D	0.186968	4.12294	2.59197	0.0104284	0.251298	-2.74338
ENST00000527312.1	chr17:27406755-27413640	ENSG00000196535.10	MYO18A	-0.132436	6.10664	-2.59173	0.0104353	0.251298	-2.7439
ENST00000585907.1	chr17:66523574-66526532	ENSG00000108946.10	PRKAR1A	-0.131918	7.63996	-2.59164	0.0104378	0.251298	-2.74408
ENST00000491917.1	chr16:88793494-88794213	ENSG00000103335.15	PIEZO1	0.221781	6.08653	2.59091	0.0104592	0.251298	-2.74568
ENST00000436535.3	chr17:40178916-40215034	ENSG00000187595.10	ZNF385C	0.101371	5.46478	2.59016	0.0104809	0.251298	-2.74729
ENST00000521560.1|ENST00000520507.1|ENST00000522791.1|ENST00000254878.3	chr8:99114683-99129406|chr8:99114683-99129406|chr8:99114683-99129406|chr8:99114683-99129406	ENSG00000132541.6	HRSP12	0.190649	6.83889	2.58995	0.0104872	0.251298	-2.74776
ENST00000376351.3	chr10:25463721-25890372	ENSG00000151025.9	GPR158	-0.154697	8.06286	-2.58979	0.010492	0.251298	-2.74811
ENST00000464852.1	chr7:5359792-5360272	ENSG00000182095.10	TNRC18	0.143708	7.08272	2.58944	0.0105022	0.251298	-2.74887
ENST00000592308.1	chr19:44936422-44952611	ENSG00000167383.4	ZNF229	0.182514	4.94172	2.58791	0.010547	0.251298	-2.75219
ENST00000559845.1	chr15:58724238-58855896	ENSG00000166035.6	LIPC	0.1658	4.16748	2.58781	0.0105498	0.251298	-2.75239
ENST00000475128.1	chr3:50149944-50153379	ENSG00000003756.12	RBM5	0.150509	5.341	2.58759	0.0105565	0.251298	-2.75288
ENST00000445223.1	chr6:6206686-6225014	ENSG00000124491.11	F13A1	0.366761	4.42656	2.58725	0.0105665	0.251298	-2.75362
ENST00000575363.1	chr17:79101622-79106516	ENSG00000181409.7	AATK	-0.112638	7.25676	-2.58675	0.0105809	0.251298	-2.75469
ENST00000545562.2	chr11:73687686-73688089	ENSG00000175567.4	UCP2	0.20612	6.1263	2.58662	0.0105847	0.251298	-2.75497
ENST00000455990.1	chr1:60280541-60299203	ENSG00000134709.6	HOOK1	-0.145837	6.22963	-2.58609	0.0106004	0.251298	-2.75612
ENST00000561400.1	chr15:63988362-64126095	ENSG00000103657.9	HERC1	-0.112516	8.26039	-2.58585	0.0106076	0.251298	-2.75665
ENST00000507851.1	chr4:40194626-40245485	ENSG00000168421.8	RHOH	0.131905	2.89185	2.58571	0.0106118	0.251298	-2.75696
ENST00000462783.1	chr1:151735123-151735955	ENSG00000143436.6	MRPL9	0.345854	5.35971	2.58536	0.010622	0.251298	-2.7577
ENST00000334667.2|ENST00000434581.2	chr8:56651736-56685908|chr8:56651736-56685908	ENSG00000167904.10	TMEM68	-0.172736	5.09278	-2.58483	0.0106377	0.251298	-2.75885
ENST00000461666.1	chr3:108303912-108308200	ENSG00000163507.9	KIAA1524	0.217261	3.48706	2.58409	0.0106596	0.251298	-2.76045
ENST00000367926.4	chr1:162531310-162569472	ENSG00000117143.9	UAP1	-0.146171	6.04936	-2.58263	0.0107029	0.251298	-2.76361
ENST00000375321.1	chr10:30727594-30750762	ENSG00000107968.5	MAP3K8	0.137362	4.95481	2.58247	0.0107076	0.251298	-2.76395
ENST00000578805.1	chr17:59968894-59971545	ENSG00000108506.7	INTS2	0.217963	6.08023	2.58171	0.0107304	0.251298	-2.7656
ENST00000587869.1	chr19:1446306-1455237	ENSG00000115266.7	APC2	0.118995	7.24594	2.58113	0.0107478	0.251298	-2.76686
ENST00000536146.1	chr17:15234446-15234931	ENSG00000125409.8	TEKT3	0.220507	5.08097	2.58092	0.010754	0.251298	-2.76731
ENST00000396478.3	chr1:46164730-46165812	ENSG00000197429.6	IPP	0.216921	5.64852	2.58072	0.0107599	0.251298	-2.76774
ENST00000347359.2	chr9:124102720-124132508	ENSG00000148175.8	STOM	0.186401	8.08634	2.58004	0.0107802	0.251298	-2.76921
ENST00000495784.1	chr1:16348387-16353108	ENSG00000186510.7	CLCNKA	-0.181359	5.38114	-2.57988	0.010785	0.251298	-2.76956
ENST00000381937.4	chr5:36194680-36241908	ENSG00000152620.8	NADK2	0.123888	7.14779	2.57948	0.0107969	0.251298	-2.77041
ENST00000505142.1	chr4:100484966-100503218	ENSG00000138823.8	MTTP	0.266531	4.10141	2.57922	0.0108047	0.251298	-2.77097
ENST00000431917.1	chr2:234160291-234173767	ENSG00000085978.17	ATG16L1	-0.123021	6.98208	-2.57894	0.0108133	0.251298	-2.7716
ENST00000537871.1|ENST00000255688.3|ENST00000544107.1	chr11:63304290-63313903|chr11:63304290-63313903|chr11:63304290-63313903	ENSG00000133321.6	RARRES3	0.207604	4.85142	2.57879	0.0108179	0.251298	-2.77192
ENST00000578590.1	chr17:26901970-26903032	ENSG00000109107.9	ALDOC	0.133813	7.5039	2.57837	0.0108305	0.251298	-2.77283
ENST00000485169.1	chr17:48603264-48606199	ENSG00000136449.9	MYCBPAP	-0.216525	2.93483	-2.57832	0.0108319	0.251298	-2.77293
ENST00000430129.2|ENST00000544616.1	chr12:14982279-14996047|chr12:14982279-14996047	ENSG00000111339.6	ART4	0.197573	3.03356	2.57821	0.0108352	0.251298	-2.77317
ENST00000243583.6	chr19:41197441-41220992	ENSG00000123815.7	ADCK4	0.105963	5.9928	2.57813	0.0108377	0.251298	-2.77335
ENST00000274609.5	chr5:178579143-178772400	ENSG00000087116.9	ADAMTS2	0.104836	6.24227	2.57752	0.0108559	0.251298	-2.77465
ENST00000216962.4	chr20:25228738-25278345	ENSG00000100994.7	PYGB	0.141037	8.2334	2.57736	0.0108607	0.251298	-2.775
ENST00000417329.1	chr1:179608990-179660239	ENSG00000162782.11	TDRD5	0.168203	4.08488	2.57722	0.0108649	0.251298	-2.77529
ENST00000481145.1	chr1:89725209-89732255	ENSG00000154451.10	GBP5	0.12288	3.56024	2.57679	0.0108779	0.251298	-2.77623
ENST00000609451.1	chr20:2674317-2740380	ENSG00000088881.16	EBF4	-0.0830208	6.35025	-2.57663	0.0108827	0.251298	-2.77657
ENST00000381249.3	chr2:18736082-18741890	ENSG00000240857.1	RDH14	-0.138327	5.98443	-2.57602	0.0109014	0.251298	-2.7779
ENST00000480324.1	chr1:111682260-111703474	ENSG00000134255.9	CEPT1	-0.132994	6.60182	-2.57598	0.0109025	0.251298	-2.77799
ENST00000522982.1	chr8:33451063-33455204	ENSG00000133878.4	DUSP26	0.133808	8.08748	2.57562	0.0109132	0.251298	-2.77875
ENST00000343483.6	chr7:27202110-27205110	ENSG00000078399.11	HOXA9	0.176005	4.40705	2.57517	0.0109268	0.251298	-2.77972
ENST00000538272.1	chr12:307079-312579	ENSG00000111181.8	SLC6A12	-0.158172	6.3286	-2.57516	0.0109274	0.251298	-2.77976
ENST00000375669.3	chr13:113153190-113242452	ENSG00000126216.8	TUBGCP3	-0.0936473	6.19826	-2.57504	0.010931	0.251298	-2.78002
ENST00000376650.1	chr19:54135361-54140241	ENSG00000204595.1	DPRX	-0.170463	4.48627	-2.57448	0.0109478	0.251319	-2.78121
ENST00000228705.6	chr12:63038174-63328883	ENSG00000111110.7	PPM1H	-0.115861	7.30335	-2.57385	0.010967	0.251319	-2.78258
ENST00000446941.2	chr3:183718464-183735713	ENSG00000114770.12	ABCC5	0.193058	5.42788	2.57321	0.0109866	0.251319	-2.78396
ENST00000275196.5	chr6:131894296-131904616	ENSG00000118520.9	ARG1	0.123525	3.60145	2.57245	0.0110097	0.251319	-2.7856
ENST00000535645.1	chr11:73789197-73796657	ENSG00000168014.12	C2CD3	-0.144035	6.91525	-2.57219	0.0110175	0.251319	-2.78614
ENST00000517467.1	chr1:36212367-36214148	ENSG00000092853.9	CLSPN	0.1918	4.5598	2.57196	0.0110246	0.251319	-2.78664
ENST00000468526.1	chr1:21835916-21890707	ENSG00000162551.9	ALPL	-0.184853	6.21042	-2.57133	0.0110437	0.251319	-2.788
ENST00000600495.1	chr19:41352879-41356323	ENSG00000255974.2	CYP2A6	-0.470938	5.11998	-2.5709	0.0110569	0.251319	-2.78893
ENST00000598684.1	chr19:39232442-39235038	ENSG00000182472.4	CAPN12	-0.131489	5.8555	-2.57062	0.0110656	0.251319	-2.78954
ENST00000468395.1	chr1:111891147-111894358	ENSG00000173947.9	PIFO	0.173745	5.37351	2.56994	0.0110865	0.251319	-2.791
ENST00000240185.3|ENST00000476201.1	chr1:11072698-11084064|chr1:11072698-11078862	ENSG00000120948.11	TARDBP	-0.320875	4.34193	-2.56957	0.0110978	0.251319	-2.79179
ENST00000566707.1	chr16:1453170-1464054	ENSG00000059145.14	UNKL	0.169953	6.69082	2.56885	0.0111199	0.251319	-2.79334
ENST00000484738.1	chr1:244816383-244819756	ENSG00000121644.14	DESI2	-0.171974	5.40069	-2.56839	0.0111342	0.251319	-2.79434
ENST00000490425.1	chr3:52504875-52510604	ENSG00000010322.11	NISCH	0.120595	8.89101	2.56754	0.0111604	0.251319	-2.79617
ENST00000547572.1	chr12:56721258-56727733	ENSG00000135473.10	PAN2	0.173575	6.09273	2.56739	0.0111649	0.251319	-2.79648
ENST00000594068.1	chr19:17862314-17881370	ENSG00000130475.10	FCHO1	-0.107401	6.90437	-2.56676	0.0111845	0.251319	-2.79785
ENST00000354631.3	chr10:17184290-17243681	ENSG00000107614.17	TRDMT1	0.162928	3.68929	2.56621	0.0112014	0.251319	-2.79902
ENST00000366574.2	chr1:237205721-237997041	ENSG00000198626.11	RYR2	-0.10905	8.03767	-2.56608	0.0112054	0.251319	-2.7993
ENST00000495334.1	chr1:160709095-160722028	ENSG00000026751.12	SLAMF7	0.143953	4.06589	2.56588	0.0112117	0.251319	-2.79973
ENST00000558815.1	chr19:55897210-55903126	ENSG00000108107.8	RPL28	0.148079	5.15693	2.56563	0.0112196	0.251319	-2.80028
ENST00000369466.4	chr1:117602969-117649797	ENSG00000116830.7	TTF2	0.090868	4.48127	2.56437	0.0112586	0.25187	-2.80298
ENST00000434846.2	chr4:77296480-77328458	ENSG00000163749.13	CCDC158	0.217423	4.0711	2.56362	0.0112822	0.25193	-2.8046
ENST00000488669.1|ENST00000473619.1	chr6:32148755-32150754|chr6:32148755-32150754	ENSG00000204305.9	AGER	0.13214	5.2081	2.56336	0.0112901	0.25193	-2.80515
ENST00000313771.5|ENST00000487314.1	chr10:90751207-90773124|chr10:90751207-90771838	ENSG00000026103.15	FAS	0.18397	4.96901	2.56229	0.0113236	0.252042	-2.80745
ENST00000463375.1	chr1:95606263-95615822	ENSG00000152078.5	TMEM56	0.261451	5.34516	2.56198	0.0113332	0.252042	-2.80811
ENST00000470766.1	chr9:140005000-140006682	ENSG00000176978.9	DPP7	0.0889034	8.72194	2.56151	0.0113481	0.252042	-2.80913
ENST00000548378.1	chr12:56325967-56329188	ENSG00000065357.15	DGKA	0.202887	5.11315	2.56136	0.0113529	0.252042	-2.80946
ENST00000483344.1	chr3:172024813-172028665	ENSG00000075420.8	FNDC3B	0.231951	5.84754	2.55816	0.0114534	0.253951	-2.81631
ENST00000427982.1|ENST00000381826.4	chr5:37815769-37835914|chr5:37815769-37835914	ENSG00000168621.10	GDNF	-0.182904	4.13716	-2.55762	0.0114705	0.254009	-2.81747
ENST00000498348.1	chr1:20354796-20396954	ENSG00000127472.6	PLA2G5	-0.166616	4.37535	-2.55602	0.0115214	0.254531	-2.82091
ENST00000415224.1	chr22:44577259-44603007	ENSG00000138964.12	PARVG	0.142551	5.11192	2.55596	0.0115232	0.254531	-2.82103
ENST00000588525.1	chr19:5866006-5870534	ENSG00000130383.6	FUT5	-0.175355	5.67827	-2.55428	0.0115768	0.254573	-2.82463
ENST00000257198.5|ENST00000257197.3	chr18:28709568-28742734|chr18:28709568-28742734	ENSG00000134765.5	DSC1	-0.202079	4.06719	-2.55298	0.0116183	0.254573	-2.82741
ENST00000257627.4	chr7:97614100-97619416	ENSG00000135175.5	OCM2	-0.378763	4.08893	-2.55278	0.0116247	0.254573	-2.82784
ENST00000374776.1|ENST00000374773.1	chr10:34601224-35104241|chr10:34601224-35104241	ENSG00000148498.11	PARD3	0.153459	5.8372	2.55229	0.0116405	0.254573	-2.8289
ENST00000464695.1	chr2:112549949-112552445	ENSG00000153107.7	ANAPC1	-0.153986	7.73738	-2.55219	0.0116436	0.254573	-2.8291
ENST00000320542.3	chr8:29989216-30002269	ENSG00000177669.3	MBOAT4	-0.196036	3.88856	-2.55199	0.0116501	0.254573	-2.82953
ENST00000366583.2	chr1:236687229-236706929	ENSG00000116977.14	LGALS8	-0.133077	5.73933	-2.55192	0.0116521	0.254573	-2.82967
ENST00000586883.1	chr19:4538050-4540024	ENSG00000171236.9	LRG1	-0.214555	3.9552	-2.55153	0.0116647	0.254573	-2.83051
ENST00000508898.1	chr4:169432804-169621833	ENSG00000129116.13	PALLD	0.118817	4.74601	2.55027	0.0117053	0.254573	-2.83321
ENST00000553901.1	chr14:35568860-35579895	ENSG00000151327.8	FAM177A1	0.204611	2.78118	2.54981	0.0117202	0.254573	-2.8342
ENST00000442267.2	chr4:141542228-141677662	ENSG00000109436.7	TBC1D9	-0.126376	7.7871	-2.54905	0.0117446	0.254573	-2.83581
ENST00000557410.1	chr15:91671953-91838423	ENSG00000185518.7	SV2B	-0.124666	9.94271	-2.54739	0.0117986	0.254573	-2.83937
ENST00000360607.6	chr20:43922136-43936967	ENSG00000124159.11	MATN4	-0.11223	6.11014	-2.54737	0.0117993	0.254573	-2.83942
ENST00000367733.2	chr1:171810614-172102365	ENSG00000197959.9	DNM3	-0.124022	7.61099	-2.54703	0.0118101	0.254573	-2.84013
ENST00000474628.1	chr5:131528300-131530919	ENSG00000072682.14	P4HA2	-0.176588	4.08822	-2.5467	0.0118208	0.254573	-2.84083
ENST00000568566.1	chr16:2112506-2121616	ENSG00000103197.12	TSC2	-0.110666	6.16595	-2.54625	0.0118356	0.254573	-2.8418
ENST00000488606.1	chr1:36921409-36925236	ENSG00000116898.7	MRPS15	0.108587	6.44482	2.54613	0.0118395	0.254573	-2.84206
ENST00000257504.6	chr9:88650498-88692465	ENSG00000135052.12	GOLM1	0.113372	7.89518	2.54606	0.0118418	0.254573	-2.84221
ENST00000489540.1	chr6:30668132-30673733	ENSG00000137337.10	MDC1	0.102768	6.63285	2.54602	0.011843	0.254573	-2.84229
ENST00000532107.1	chr14:51374875-51378732	ENSG00000100504.12	PYGL	0.256445	4.13329	2.54503	0.0118755	0.254573	-2.84442
ENST00000425360.1	chr1:204950929-204987503	ENSG00000163531.11	NFASC	-0.110935	6.99611	-2.54447	0.0118936	0.254573	-2.84559
ENST00000511485.1	chr4:186321502-186339660	ENSG00000109775.6	UFSP2	-0.20314	5.68627	-2.54445	0.0118944	0.254573	-2.84565
ENST00000555619.1|ENST00000238633.2	chr14:74946683-74960187|chr14:74946683-74960040	ENSG00000119655.4	NPC2	0.133629	7.12824	2.54297	0.0119427	0.254573	-2.84879
ENST00000450123.2	chr3:187440255-187452690	ENSG00000113916.13	BCL6	0.202989	7.95011	2.54295	0.0119436	0.254573	-2.84885
ENST00000531398.1	chr11:111228199-111305916	ENSG00000110777.7	POU2AF1	0.120151	4.07711	2.54282	0.0119476	0.254573	-2.84911
ENST00000545494.1|ENST00000508924.2	chr12:22354568-22421524|chr12:22354568-22421524	ENSG00000111728.6	ST8SIA1	-0.185768	6.05909	-2.54265	0.0119532	0.254573	-2.84948
ENST00000382258.4	chr13:24153498-24243491	ENSG00000127863.11	TNFRSF19	-0.0994428	5.56979	-2.54056	0.012022	0.254573	-2.85393
ENST00000538212.2	chr7:144149072-144421234	ENSG00000196511.9	TPK1	-0.130131	5.01808	-2.54032	0.0120302	0.254573	-2.85446
ENST00000520793.1	chr6:90276696-90341169	ENSG00000135299.12	ANKRD6	0.121903	6.49783	2.53993	0.012043	0.254573	-2.85528
ENST00000261980.2	chr14:74706175-74728799	ENSG00000119614.2	VSX2	0.136678	5.69491	2.53992	0.0120432	0.254573	-2.8553
ENST00000406900.1	chr10:69651175-69678037	ENSG00000096717.7	SIRT1	-0.13994	6.26271	-2.53971	0.0120501	0.254573	-2.85574
ENST00000587170.1	chr18:47808926-47809884	ENSG00000154832.10	CXXC1	0.118397	6.06987	2.5397	0.0120506	0.254573	-2.85577
ENST00000591614.1	chr19:46095440-46095792	ENSG00000177464.4	GPR4	0.299099	5.65855	2.53967	0.0120514	0.254573	-2.85583
ENST00000460983.1|ENST00000498267.1|ENST00000483557.1	chr6:36411195-36442803|chr6:36411195-36442803|chr6:36411195-36442803	ENSG00000112078.9	KCTD20	-0.160219	5.40334	-2.53944	0.0120591	0.254573	-2.85633
ENST00000300835.4|ENST00000287463.4	chr16:30662272-30667731|chr16:30662272-30667731	ENSG00000156858.7	PRR14	0.0799087	7.01524	2.53926	0.0120651	0.254573	-2.85671
ENST00000498500.1	chr1:155165389-155166440	ENSG00000169231.9	THBS3	-0.211312	3.93502	-2.53851	0.0120899	0.254573	-2.8583
ENST00000473078.1	chr7:92300493-92355105	ENSG00000105810.5	CDK6	-0.178914	5.86871	-2.53825	0.0120987	0.254573	-2.85886
ENST00000446420.2	chr9:96233484-96294773	ENSG00000048828.12	FAM120A	0.143092	6.89247	2.53821	0.0121	0.254573	-2.85895
ENST00000531974.1	chr11:47430174-47433988	ENSG00000165915.9	SLC39A13	-0.102904	7.01763	-2.53757	0.0121211	0.254573	-2.8603
ENST00000461849.1	chr20:34327804-34330144	ENSG00000131051.16	RBM39	0.148756	6.84701	2.53755	0.0121219	0.254573	-2.86035
ENST00000540539.1	chr12:122756273-122762744	ENSG00000130779.15	CLIP1	0.156282	7.47365	2.53753	0.0121225	0.254573	-2.86039
ENST00000595636.1|ENST00000594700.1|ENST00000597595.1|ENST00000600322.1|ENST00000601387.1|ENST00000253054.8|ENST00000598034.1|ENST00000601731.1|ENST00000595207.1|ENST00000602185.1	chr19:39819065-39826673|chr19:39819065-39826673|chr19:39819065-39826673|chr19:39819065-39826673|chr19:39819065-39826673|chr19:39819065-39826673|chr19:39819065-39826673|chr19:39819065-39826673|chr19:39819065-39826673|chr19:39819065-39826673	ENSG00000130755.8	GMFG	0.15355	5.58691	2.53623	0.0121658	0.255175	-2.86316
ENST00000598369.1|ENST00000599893.1|ENST00000594028.1	chr19:53284110-53289995|chr19:53284110-53289995|chr19:53284110-53289995	ENSG00000189190.7	ZNF600	-0.199931	4.45828	-2.53511	0.0122034	0.25538	-2.86555
ENST00000307365.3	chr10:74033545-74035763	ENSG00000168209.4	DDIT4	0.213841	5.79532	2.53506	0.0122048	0.25538	-2.86564
ENST00000476890.1	chr3:185812972-185826863	ENSG00000244405.3	ETV5	-0.132238	6.55134	-2.53355	0.0122555	0.255929	-2.86885
ENST00000569674.1	chr1:108741433-108743479	ENSG00000085491.11	SLC25A24	0.171751	5.62333	2.53279	0.0122811	0.255929	-2.87047
ENST00000438253.1	chr20:57251252-57254103	ENSG00000124222.17	STX16	-0.115876	7.84536	-2.5325	0.0122908	0.255929	-2.87108
ENST00000486652.1	chr1:224576988-224621731	ENSG00000162923.10	WDR26	-0.110746	7.20433	-2.53218	0.0123015	0.255929	-2.87176
ENST00000441606.2	chr12:45686556-45825996	ENSG00000177119.11	ANO6	0.166564	5.74443	2.53171	0.0123174	0.255929	-2.87276
ENST00000419325.1	chr4:123175964-123246910	ENSG00000138688.11	KIAA1109	-0.108053	8.93181	-2.53133	0.0123302	0.255929	-2.87357
ENST00000462992.1	chr1:171292165-171301977	ENSG00000076258.5	FMO4	0.19066	4.06552	2.53123	0.0123336	0.255929	-2.87378
ENST00000587636.1	chr19:3114942-3121217	ENSG00000088256.4	GNA11	0.0870957	6.87567	2.52977	0.0123831	0.256485	-2.87689
ENST00000491574.1	chr9:2032472-2039900	ENSG00000080503.15	SMARCA2	0.125643	8.81197	2.52957	0.0123897	0.256485	-2.8773
ENST00000534758.1	chr14:61486269-61497580	ENSG00000139974.11	SLC38A6	-0.262362	4.31679	-2.52859	0.0124231	0.256871	-2.87939
ENST00000506201.1	chr4:122725693-122728943	ENSG00000123737.8	EXOSC9	-0.135151	4.73376	-2.52765	0.012455	0.257226	-2.88138
ENST00000491563.1	chr2:159222547-159313213	ENSG00000153237.13	CCDC148	-0.203803	4.83133	-2.52592	0.0125143	0.258145	-2.88506
ENST00000479755.1	chr22:29537934-29550711	ENSG00000183762.8	KREMEN1	0.162854	5.31812	2.52521	0.0125384	0.258173	-2.88655
ENST00000479207.1	chr20:57566388-57570039	ENSG00000101158.8	NELFCD	0.1196	6.91571	2.52478	0.0125533	0.258173	-2.88747
ENST00000556046.1	chr14:67664006-67690591	ENSG00000172717.11	FAM71D	-0.135185	3.88423	-2.52459	0.0125599	0.258173	-2.88788
ENST00000481691.1|ENST00000465868.1	chr2:132905518-132919188|chr2:132905185-132910259	ENSG00000163046.11	ANKRD30BL	0.29605	4.3285	2.52208	0.0126461	0.258857	-2.89318
ENST00000429904.2	chr7:150488406-150493772	ENSG00000106565.13	TMEM176B	0.195272	6.17738	2.52197	0.01265	0.258857	-2.89342
ENST00000472400.1	chr3:15288773-15292868	ENSG00000131375.5	CAPN7	-0.152565	6.47947	-2.52181	0.0126557	0.258857	-2.89377
ENST00000392989.3	chr12:100751228-100814498	ENSG00000179520.6	SLC17A8	-0.151869	3.94416	-2.5218	0.0126559	0.258857	-2.89378
ENST00000510186.1|ENST00000508567.1	chr4:15683556-15688759|chr4:15683556-15688759	ENSG00000237765.2	FAM200B	0.165322	4.598	2.5213	0.0126731	0.258857	-2.89483
ENST00000494639.1	chr2:220078927-220079062	ENSG00000115657.8	ABCB6	-0.138982	6.53194	-2.51925	0.0127442	0.258857	-2.89917
ENST00000366523.1	chr1:245133215-245251123	ENSG00000203666.8	EFCAB2	-0.150526	5.23548	-2.51912	0.0127487	0.258857	-2.89944
ENST00000465306.1	chr2:218851502-218855774	ENSG00000079308.12	TNS1	0.158292	5.28877	2.5188	0.0127598	0.258857	-2.90012
ENST00000580914.1	chr17:65720228-65723104	ENSG00000130935.5	NOL11	0.167027	7.19662	2.51879	0.0127604	0.258857	-2.90015
ENST00000483123.1	chr1:179843944-179846904	ENSG00000169905.8	TOR1AIP2	0.204228	6.00627	2.51812	0.0127838	0.258857	-2.90157
ENST00000472310.1	chr4:110481406-110603881	ENSG00000005059.11	CCDC109B	0.216746	4.72578	2.51787	0.0127923	0.258857	-2.90209
ENST00000394861.2	chr2:46926430-46989428	ENSG00000171150.7	SOCS5	-0.0910646	7.67888	-2.51696	0.0128243	0.258857	-2.90403
ENST00000597363.1	chr19:40502785-40504211	ENSG00000187187.9	ZNF546	0.136947	5.6895	2.51656	0.0128381	0.258857	-2.90486
ENST00000527754.1	chr11:129685765-129727346	ENSG00000151715.3	TMEM45B	-0.161869	4.67051	-2.51644	0.0128423	0.258857	-2.90511
ENST00000547240.1	chr12:85277649-85306584	ENSG00000072041.12	SLC6A15	0.118505	7.55591	2.51639	0.0128442	0.258857	-2.90523
ENST00000539154.1	chr16:3297056-3297119	ENSG00000103313.7	MEFV	0.217976	5.492	2.51633	0.0128462	0.258857	-2.90534
ENST00000465297.1	chr2:201474051-201535398	ENSG00000138356.9	AOX1	0.133433	4.07944	2.51614	0.0128528	0.258857	-2.90575
ENST00000332947.4	chr1:20879203-20881530	ENSG00000183114.6	FAM43B	0.100266	6.83073	2.51594	0.0128599	0.258857	-2.90617
ENST00000546511.1|ENST00000550887.1	chr14:25281311-25479846|chr14:25281311-25479846	ENSG00000168952.11	STXBP6	0.15715	5.12301	2.51523	0.012885	0.258862	-2.90768
ENST00000534531.1	chr11:59623347-59633929	ENSG00000134827.3	TCN1	-0.145753	3.65064	-2.51505	0.012891	0.258862	-2.90804
ENST00000571316.1	chr17:80842021-80871865	ENSG00000141556.16	TBCD	-0.096862	6.12106	-2.51467	0.0129046	0.258862	-2.90886
ENST00000475843.1	chr2:220462588-220466437	ENSG00000144589.16	STK11IP	0.117513	7.07334	2.51377	0.0129363	0.259075	-2.91076
ENST00000483440.1	chr3:157206890-157217370	ENSG00000197415.7	VEPH1	0.180705	3.23008	2.51258	0.0129784	0.259075	-2.91327
ENST00000460295.1	chr3:38180153-38182040	ENSG00000172936.8	MYD88	0.154732	6.03596	2.51253	0.0129799	0.259075	-2.91336
ENST00000486908.1	chr2:85616886-85617844	ENSG00000115459.13	ELMOD3	0.140836	5.1411	2.5118	0.0130056	0.259075	-2.9149
ENST00000601520.1	chr19:44090227-44097335	ENSG00000167378.4	IRGQ	-0.122698	7.00445	-2.51175	0.0130077	0.259075	-2.91502
ENST00000436461.2	chr7:134430298-134644806	ENSG00000122786.15	CALD1	0.135598	5.65068	2.51064	0.0130468	0.259075	-2.91734
ENST00000465153.1	chr3:179131216-179131542	ENSG00000114450.5	GNB4	-0.198286	6.94052	-2.51028	0.0130598	0.259075	-2.91811
ENST00000305892.1	chr19:15852331-15853152	ENSG00000171936.1	OR10H3	-0.24897	3.64359	-2.51023	0.0130617	0.259075	-2.91823
ENST00000417018.1	chr7:12610311-12620838	ENSG00000006747.10	SCIN	0.165751	5.51874	2.51005	0.0130681	0.259075	-2.91861
ENST00000348495.6|ENST00000270061.7	chr19:18530199-18545332|chr19:18530199-18545332	ENSG00000130511.11	SSBP4	-0.0895341	7.2346	-2.50991	0.013073	0.259075	-2.9189
ENST00000434451.1	chr7:47481601-47579171	ENSG00000136205.12	TNS3	-0.124828	5.97117	-2.50976	0.0130783	0.259075	-2.91921
ENST00000555819.1	chr14:94576814-94581226	ENSG00000165949.8	IFI27	0.147755	4.66747	2.50758	0.0131559	0.259231	-2.92379
ENST00000566868.1	chr16:88945686-88947827	ENSG00000129993.10	CBFA2T3	-0.126429	6.51454	-2.50743	0.0131613	0.259231	-2.92411
ENST00000484286.1	chr17:79804827-79805413	ENSG00000185624.10	P4HB	-0.24704	5.00422	-2.50668	0.0131883	0.259231	-2.9257
ENST00000539443.1	chr12:20848680-20849885	ENSG00000139155.4	SLCO1C1	0.362019	5.15925	2.50615	0.0132073	0.259231	-2.92681
ENST00000525241.1|ENST00000534296.1	chr11:35211383-35226405|chr11:35211383-35226405	ENSG00000026508.12	CD44	0.217345	3.49102	2.50603	0.0132116	0.259231	-2.92706
ENST00000470168.1	chr7:6082565-6085996	ENSG00000086232.8	EIF2AK1	-0.17075	7.07921	-2.50586	0.0132177	0.259231	-2.92742
ENST00000533835.1	chr6:133070849-133079022	ENSG00000112303.9	VNN2	0.174167	3.37308	2.50581	0.0132197	0.259231	-2.92754
ENST00000559144.1	chr14:24588369-24593155	ENSG00000100897.13	DCAF11	0.106778	7.53948	2.50574	0.0132219	0.259231	-2.92767
ENST00000488717.1|ENST00000379679.1	chr13:38210895-38357444|chr13:38210895-38357444	ENSG00000133107.10	TRPC4	0.165216	4.54965	2.50572	0.0132229	0.259231	-2.92773
ENST00000598270.1	chr19:6836202-6837050	ENSG00000141968.3	VAV1	-0.259788	4.59755	-2.50501	0.0132484	0.259231	-2.92922
ENST00000164133.2	chr11:64692229-64701940	ENSG00000068971.9	PPP2R5B	-0.12161	7.58137	-2.50485	0.0132539	0.259231	-2.92954
ENST00000354618.5|ENST00000469141.2	chr1:36689892-36770457|chr1:36689892-36770457	ENSG00000054118.9	THRAP3	-0.123942	7.07058	-2.50361	0.0132987	0.259231	-2.93215
ENST00000491717.1	chr5:52778555-52780077	ENSG00000134363.7	FST	0.124785	5.77729	2.50327	0.0133112	0.259231	-2.93288
ENST00000557829.1	chr14:24544729-24547270	ENSG00000100884.5	CPNE6	0.147437	7.94423	2.5027	0.0133317	0.259231	-2.93407
ENST00000282020.4|ENST00000510992.1	chr4:93225262-94694879|chr4:93225825-94693642	ENSG00000152208.7	GRID2	0.118395	6.33891	2.50133	0.0133813	0.259231	-2.93694
ENST00000256015.3	chr12:92536480-92539827	ENSG00000133639.3	BTG1	0.133834	6.97622	2.50111	0.0133892	0.259231	-2.9374
ENST00000531695.1	chr8:61769241-61773913	ENSG00000171316.7	CHD7	-0.1521	4.97153	-2.50046	0.0134131	0.259231	-2.93878
ENST00000375419.1	chr9:96080652-96108666	ENSG00000204352.2	C9orf129	-0.130141	5.97825	-2.50036	0.0134168	0.259231	-2.93899
ENST00000532951.1	chr11:3129004-3141023	ENSG00000021762.15	OSBPL5	0.123667	7.34101	2.49979	0.0134373	0.259231	-2.94018
ENST00000309731.7	chr15:72452532-72490116	ENSG00000175318.7	GRAMD2	0.122902	5.22617	2.49963	0.0134431	0.259231	-2.94051
ENST00000517956.1	chr8:124510811-124553511	ENSG00000156804.3	FBXO32	-0.145343	6.78324	-2.49956	0.0134457	0.259231	-2.94066
ENST00000449575.2	chr9:15744410-15886512	ENSG00000164989.11	CCDC171	0.114953	5.39854	2.49882	0.0134728	0.259231	-2.94222
ENST00000569721.1	chr16:2648587-2649418	ENSG00000140992.14	PDPK1	0.175553	7.6445	2.49844	0.0134868	0.259231	-2.94302
ENST00000477064.1	chr10:15638539-15646352	ENSG00000077943.7	ITGA8	0.242834	3.39451	2.49827	0.0134929	0.259231	-2.94337
ENST00000523092.1	chr8:49637275-49647842	ENSG00000034239.6	EFCAB1	0.215141	4.17785	2.49793	0.0135052	0.259231	-2.94408
ENST00000471964.1	chr3:15643278-15674365	ENSG00000169814.8	BTD	0.165726	4.41738	2.49735	0.0135265	0.259231	-2.94529
ENST00000565544.1	chr16:84220512-84220629	ENSG00000103168.12	TAF1C	0.120948	6.44086	2.49661	0.0135537	0.259231	-2.94685
ENST00000374897.2	chr6:32796060-32806536	ENSG00000204267.9	TAP2	0.112724	6.13437	2.49646	0.0135592	0.259231	-2.94716
ENST00000495887.1	chr1:160209819-160231812	ENSG00000132716.14	DCAF8	-0.138032	6.76642	-2.49634	0.0135639	0.259231	-2.94743
ENST00000477497.1	chr14:105179070-105179909	ENSG00000203485.8	INF2	-0.0839571	8.48046	-2.49633	0.0135641	0.259231	-2.94744
ENST00000378551.2	chr2:44396021-44461731	ENSG00000138032.16	PPM1B	-0.118506	6.60381	-2.49632	0.0135646	0.259231	-2.94747
ENST00000448105.2|ENST00000508679.1|ENST00000416445.2	chr17:46908402-46941013|chr17:46908402-46941013|chr17:46908402-46941013	ENSG00000136436.10	CALCOCO2	0.163421	5.54203	2.49585	0.0135816	0.259231	-2.94844
ENST00000578073.1	chr17:27893038-27895479	ENSG00000167543.11	TP53I13	0.109692	5.92278	2.49436	0.0136368	0.259231	-2.95158
ENST00000557052.1|ENST00000361529.3	chr14:100789692-100796661|chr14:100789692-100796661	ENSG00000140107.10	SLC25A47	-0.118198	5.92752	-2.49358	0.0136657	0.259231	-2.95321
ENST00000566768.1|ENST00000561543.1	chr15:52903810-52971511|chr15:52903810-52971511	ENSG00000047346.8	FAM214A	-0.122429	6.30576	-2.49307	0.0136843	0.259231	-2.95427
ENST00000454956.1|ENST00000489065.1	chr2:224866370-224904193|chr2:224866370-224904193	ENSG00000135919.8	SERPINE2	0.163064	5.68563	2.49252	0.0137049	0.259231	-2.95543
ENST00000361060.5	chr2:69547260-69614366	ENSG00000198380.8	GFPT1	-0.109926	7.35288	-2.49187	0.0137292	0.259231	-2.9568
ENST00000398941.2|ENST00000450178.1|ENST00000216027.3|ENST00000420442.1	chr22:29138020-29153484|chr22:29138020-29153484|chr22:29138020-29153484|chr22:29138020-29153120	ENSG00000100209.5	HSCB	0.178482	4.9975	2.49172	0.0137345	0.259231	-2.9571
ENST00000481318.1	chr14:104515733-104518636	ENSG00000156414.14	TDRD9	0.209821	4.47767	2.49156	0.0137404	0.259231	-2.95743
ENST00000336600.5	chr6:43968365-43973520	ENSG00000181577.11	C6orf223	0.116023	4.91356	2.49102	0.0137605	0.259231	-2.95856
ENST00000445566.1	chr1:15752372-15755483	ENSG00000142634.8	EFHD2	-0.122909	8.17518	-2.49046	0.0137816	0.259231	-2.95974
ENST00000591782.1|ENST00000588617.1	chr17:57915195-57918133|chr17:57915195-57918133	ENSG00000062716.6	VMP1	0.196508	5.7759	2.48979	0.0138065	0.259231	-2.96114
ENST00000541573.1	chr6:160103534-160113178	ENSG00000112096.12	SOD2	-0.136292	7.38132	-2.48948	0.0138181	0.259231	-2.96179
ENST00000493234.1	chr11:1955125-1956740	ENSG00000130595.12	TNNT3	0.13508	5.96037	2.48892	0.0138391	0.259231	-2.96296
ENST00000336865.2|ENST00000446767.2|ENST00000539287.1	chr12:109535981-109548782|chr12:109535981-109548782|chr12:109535981-109548782	ENSG00000076248.6	UNG	0.130884	6.32177	2.48881	0.0138433	0.259231	-2.9632
ENST00000357726.4	chr1:12835058-12837923	ENSG00000116726.4	PRAMEF12	0.182036	4.08851	2.4885	0.0138549	0.259231	-2.96385
ENST00000418319.1	chr9:84235357-84303273	ENSG00000196781.9	TLE1	0.150393	6.83005	2.48825	0.0138642	0.259231	-2.96436
ENST00000314915.6	chr11:27676508-27743587	ENSG00000176697.14	BDNF	-0.139039	5.41722	-2.4881	0.0138697	0.259231	-2.96467
ENST00000458304.2	chr4:88416192-88450544	ENSG00000152583.8	SPARCL1	0.129196	9.65705	2.48795	0.0138753	0.259231	-2.96498
ENST00000494160.1	chr7:73442446-73452068	ENSG00000049540.12	ELN	0.232466	5.17656	2.48772	0.0138842	0.259231	-2.96548
ENST00000250151.4	chr17:34431020-34432983	ENSG00000129277.9	CCL4	-0.216295	3.27239	-2.48732	0.0138991	0.259231	-2.96631
ENST00000491825.1	chr1:151028104-151032220	ENSG00000197622.8	CDC42SE1	0.117967	5.45103	2.48727	0.0139009	0.259231	-2.96641
ENST00000520385.1	chr8:95653984-95674563	ENSG00000104413.11	ESRP1	0.13482	2.15388	2.48709	0.0139076	0.259231	-2.96678
ENST00000559333.1	chr15:34140540-34146650	ENSG00000198838.7	RYR3	0.208924	6.18162	2.48698	0.0139119	0.259231	-2.96702
ENST00000454207.1	chr6:144219732-144259408	ENSG00000118491.7	ZC2HC1B	0.157467	3.87959	2.48578	0.0139569	0.259231	-2.96951
ENST00000551269.1	chr12:50036368-50037584	ENSG00000110844.9	PRPF40B	-0.168303	5.97999	-2.48549	0.0139678	0.259231	-2.97012
ENST00000295031.5	chr2:61293471-61365065	ENSG00000162929.9	KIAA1841	-0.144979	5.77776	-2.48512	0.0139819	0.259231	-2.9709
ENST00000423674.1	chr2:10443067-10560083	ENSG00000115756.8	HPCAL1	0.129863	5.84307	2.48486	0.0139918	0.259231	-2.97145
ENST00000550026.1	chr12:53667961-53668752	ENSG00000135476.7	ESPL1	-0.14799	5.25438	-2.4844	0.0140092	0.259231	-2.97241
ENST00000480886.1	chr1:63989115-63998423	ENSG00000203965.8	EFCAB7	0.197815	5.19447	2.48423	0.0140156	0.259231	-2.97276
ENST00000600615.1	chr19:47223635-47226532	ENSG00000090372.10	STRN4	-0.0964019	7.64342	-2.48418	0.0140173	0.259231	-2.97285
ENST00000360874.6	chr2:121554914-121728092	ENSG00000074047.16	GLI2	0.149519	5.69093	2.48374	0.0140343	0.259231	-2.97379
ENST00000332029.2	chr16:11348459-11350040	ENSG00000185338.4	SOCS1	-0.125871	6.21717	-2.48373	0.0140346	0.259231	-2.97381
ENST00000470353.1	chr10:5967365-5971647	ENSG00000134452.15	FBXO18	-0.130295	6.43016	-2.48316	0.014056	0.259231	-2.97499
ENST00000435475.1	chr1:109419860-109439650	ENSG00000121957.8	GPSM2	-0.149253	4.7482	-2.48292	0.0140653	0.259231	-2.9755
ENST00000464926.1	chr1:70876971-70896077	ENSG00000116761.7	CTH	0.220194	5.8175	2.48268	0.0140745	0.259231	-2.976
ENST00000427990.1	chr22:36649170-36661366	ENSG00000100342.16	APOL1	0.199278	4.86037	2.48253	0.0140802	0.259231	-2.97632
ENST00000590930.1	chr10:101948740-101955565	ENSG00000213341.6	CHUK	-0.13214	4.41787	-2.48193	0.014103	0.259291	-2.97756
ENST00000311623.4	chr4:76481254-76490873	ENSG00000174792.6	C4orf26	-0.201365	3.31037	-2.48069	0.0141501	0.259291	-2.98014
ENST00000587429.1	chr19:14545405-14557327	ENSG00000123143.8	PKN1	0.120697	7.00824	2.48043	0.01416	0.259291	-2.98068
ENST00000438394.1	chr1:158817554-158819271	ENSG00000163563.7	MNDA	-0.309329	2.80843	-2.4801	0.0141728	0.259291	-2.98138
ENST00000478624.1	chr3:174158652-174177095	ENSG00000177694.10	NAALADL2	0.294075	3.86145	2.47932	0.0142026	0.259291	-2.983
ENST00000520565.1	chr17:78391257-78397430	ENSG00000173818.12	ENDOV	-0.115458	6.28928	-2.4793	0.0142033	0.259291	-2.98304
ENST00000321725.6	chr3:52529380-52558491	ENSG00000010327.6	STAB1	0.0783584	6.0737	2.47891	0.0142182	0.259291	-2.98385
ENST00000523107.1	chr8:37594573-37602400	ENSG00000147475.10	ERLIN2	0.181247	5.79762	2.47834	0.0142402	0.259291	-2.98504
ENST00000495546.1	chr2:190744231-191028781	ENSG00000187699.6	C2orf88	-0.232105	3.88953	-2.47824	0.0142441	0.259291	-2.98526
ENST00000455783.1	chr7:123671075-123673452	ENSG00000234224.1	TMEM229A	-0.126775	6.01614	-2.47799	0.0142538	0.259291	-2.98578
ENST00000287899.8	chr1:54640267-54661373	ENSG00000215883.5	CYB5RL	0.124675	5.35298	2.47794	0.0142555	0.259291	-2.98587
ENST00000558614.1|ENST00000543678.1	chr15:65308729-65321951|chr15:65308729-65321951	ENSG00000103707.5	MTFMT	-0.156875	6.04136	-2.47753	0.0142714	0.259291	-2.98673
ENST00000502491.1	chr3:134089991-134092586	ENSG00000114019.10	AMOTL2	0.0975312	6.91955	2.4774	0.0142764	0.259291	-2.98701
ENST00000564927.1	chr16:1261486-1271647	ENSG00000196557.6	CACNA1H	-0.105749	5.85738	-2.47647	0.0143121	0.259423	-2.98893
ENST00000495179.1	chr1:74621364-74648449	ENSG00000162620.11	LRRIQ3	-0.156029	2.48398	-2.47613	0.0143253	0.259423	-2.98965
ENST00000465018.1	chr13:21442556-21477146	ENSG00000132953.12	XPO4	0.188344	4.38115	2.47587	0.0143355	0.259423	-2.9902
ENST00000372745.1	chr10:75882317-75910798	ENSG00000185009.8	AP3M1	0.12459	6.68171	2.47512	0.0143643	0.259423	-2.99175
ENST00000552115.1	chr12:62860601-62946934	ENSG00000061987.10	MON2	-0.0844179	7.71489	-2.47506	0.0143668	0.259423	-2.99188
ENST00000493740.1	chr3:183857889-183858491	ENSG00000145191.7	EIF2B5	-0.141193	6.08241	-2.4749	0.0143728	0.259423	-2.9922
ENST00000450796.2	chr2:69627465-69664523	ENSG00000169599.8	NFU1	-0.127781	7.22179	-2.4735	0.014427	0.259606	-2.99511
ENST00000474873.1	chr10:100194896-100205136	ENSG00000107521.14	HPS1	-0.140638	6.80694	-2.47259	0.0144626	0.259606	-2.99701
ENST00000574033.1	chr16:19498304-19509485	ENSG00000103534.12	TMC5	-0.219179	4.2718	-2.47255	0.0144643	0.259606	-2.9971
ENST00000417330.1|ENST00000427217.1|ENST00000455009.1|ENST00000418347.2|ENST00000431816.1|ENST00000458033.1	chr7:98972311-98984194|chr7:98972311-98984194|chr7:98972311-98984194|chr7:98972311-98984194|chr7:98972311-98984194|chr7:98972311-98984194	ENSG00000130429.8	ARPC1B	0.139486	4.90883	2.47248	0.0144667	0.259606	-2.99723
ENST00000538941.2	chr15:76640558-77154265	ENSG00000140386.8	SCAPER	0.0952244	6.60913	2.47164	0.0144995	0.259606	-2.99898
ENST00000497853.1	chr7:134873190-134878405	ENSG00000105875.9	WDR91	0.11161	6.39224	2.47112	0.0145198	0.259606	-3.00006
ENST00000553041.1	chr12:96394623-96429296	ENSG00000111144.5	LTA4H	0.13948	6.5017	2.47061	0.0145397	0.259606	-3.00112
ENST00000560632.1|ENST00000559164.1	chr15:49913267-49924481|chr15:49913267-49924481	ENSG00000104047.10	DTWD1	0.203285	3.37668	2.47035	0.0145498	0.259606	-3.00165
ENST00000558552.1	chr15:83518424-83521500	ENSG00000103942.8	HOMER2	0.174736	5.36277	2.47026	0.0145536	0.259606	-3.00186
ENST00000518464.1	chr6:56323099-56326302	ENSG00000151914.13	DST	0.12305	9.26044	2.47017	0.0145571	0.259606	-3.00204
ENST00000512463.1	chr3:132056300-132071663	ENSG00000014257.11	ACPP	0.225609	3.24547	2.47017	0.0145571	0.259606	-3.00204
ENST00000569617.1	chr15:74703384-74704004	ENSG00000138623.5	SEMA7A	-0.163451	8.69224	-2.4679	0.0146463	0.259606	-3.00676
ENST00000519356.1	chr8:33356300-33367442	ENSG00000129696.8	TTI2	0.134038	5.37874	2.46775	0.014652	0.259606	-3.00706
ENST00000554952.1|ENST00000553899.1	chr14:53173938-53177623|chr14:53173938-53178239	ENSG00000100519.7	PSMC6	-0.184513	5.20567	-2.46773	0.0146529	0.259606	-3.00711
ENST00000558346.1	chr15:69706626-69728600	ENSG00000137807.9	KIF23	-0.124832	3.2595	-2.46769	0.0146545	0.259606	-3.00719
ENST00000590890.1	chr19:36244257-36245451	ENSG00000267796.3	LIN37	0.155351	7.02223	2.46725	0.0146716	0.259606	-3.00809
ENST00000400365.3	chr21:46117087-46117956	ENSG00000189169.6	KRTAP10-12	0.166076	6.52556	2.46637	0.0147066	0.259606	-3.00993
ENST00000420643.1	chr9:128206788-128412686	ENSG00000119487.12	MAPKAP1	-0.137445	6.56563	-2.46628	0.0147102	0.259606	-3.01012
ENST00000404141.1|ENST00000457196.1	chr7:154735418-154794788|chr7:154735418-154794788	ENSG00000157212.14	PAXIP1	-0.0815567	5.75633	-2.46592	0.0147243	0.259606	-3.01086
ENST00000505479.1	chr4:83740237-83742429	ENSG00000138674.12	SEC31A	0.1285	7.81249	2.46551	0.0147407	0.259606	-3.01172
ENST00000489228.1	chr6:50789551-50791577	ENSG00000008196.8	TFAP2B	0.162821	5.97202	2.46542	0.0147442	0.259606	-3.0119
ENST00000479548.1|ENST00000382373.4	chr21:34166049-34185978|chr21:34166049-34185978	ENSG00000205929.5	C21orf62	0.164633	4.27113	2.46519	0.014753	0.259606	-3.01236
ENST00000370630.5	chr1:85015503-85040132	ENSG00000117151.8	CTBS	0.140526	5.19836	2.46516	0.0147544	0.259606	-3.01244
ENST00000470036.1	chr7:56032273-56046079	ENSG00000146729.5	GBAS	-0.113128	7.61654	-2.46516	0.0147545	0.259606	-3.01244
ENST00000461246.1	chr7:30737708-30737845	ENSG00000241644.2	INMT	-0.215728	5.26298	-2.46505	0.0147588	0.259606	-3.01266
ENST00000240101.2	chr8:29194096-29205839	ENSG00000120875.4	DUSP4	-0.155255	5.37949	-2.46478	0.0147693	0.259606	-3.01321
ENST00000461935.1	chr1:70714036-70717519	ENSG00000116754.9	SRSF11	-0.201516	4.43402	-2.46435	0.0147865	0.259648	-3.01411
ENST00000488942.1	chr1:46738139-46744090	ENSG00000085999.7	RAD54L	-0.241995	4.22105	-2.46366	0.0148139	0.259868	-3.01554
ENST00000531250.1	chr11:67379005-67379994	ENSG00000167792.7	NDUFV1	0.126099	7.6783	2.4631	0.0148364	0.259961	-3.01671
ENST00000568743.1	chr15:72501012-72502628	ENSG00000067225.13	PKM	-0.138898	6.69281	-2.46278	0.014849	0.259961	-3.01737
ENST00000480781.1	chr7:129906628-129913017	ENSG00000158516.7	CPA2	0.209353	2.88672	2.46103	0.0149189	0.260225	-3.02099
ENST00000494571.1	chr3:112251364-112255490	ENSG00000144848.6	ATG3	-0.189167	3.87011	-2.46004	0.0149585	0.260225	-3.02304
ENST00000453643.1|ENST00000422336.1	chr22:43286981-43398407|chr22:43286981-43398407	ENSG00000100266.13	PACSIN2	0.18337	5.88178	2.45983	0.0149671	0.260225	-3.02348
ENST00000326407.6	chr2:231729694-231743874	ENSG00000135916.11	ITM2C	0.112072	9.84251	2.45975	0.0149703	0.260225	-3.02364
ENST00000368687.1	chr1:153610395-153618267	ENSG00000160679.8	CHTOP	-0.121611	6.71701	-2.45892	0.0150035	0.260225	-3.02535
ENST00000366668.3|ENST00000366669.4	chr1:230778247-230829706|chr1:230778247-230829706	ENSG00000135775.9	COG2	-0.0981871	5.73756	-2.45885	0.0150062	0.260225	-3.02549
ENST00000519588.1	chr8:54727224-54755788	ENSG00000047249.12	ATP6V1H	0.116209	6.66218	2.45853	0.0150194	0.260225	-3.02617
ENST00000374472.4	chr1:24197179-24239830	ENSG00000188822.6	CNR2	-0.161235	3.92717	-2.45824	0.0150309	0.260225	-3.02676
ENST00000266754.5|ENST00000547754.1	chr12:100967491-101018654|chr12:100967491-101018654	ENSG00000139354.6	GAS2L3	-0.138532	3.88625	-2.45788	0.0150454	0.260225	-3.0275
ENST00000477778.1	chr20:32244897-32247352	ENSG00000125967.12	NECAB3	-0.121334	6.96464	-2.45744	0.015063	0.260225	-3.02841
ENST00000397166.2	chr8:38089140-38120154	ENSG00000085788.9	DDHD2	-0.117163	8.05206	-2.45717	0.0150742	0.260225	-3.02898
ENST00000595857.1	chr19:49564655-49568316	ENSG00000225950.3	NTF4	0.151857	5.26939	2.45689	0.0150853	0.260225	-3.02955
ENST00000463789.1	chr3:49927932-49929381	ENSG00000164078.8	MST1R	0.199683	4.55534	2.4568	0.0150891	0.260225	-3.02974
ENST00000526546.1	chr11:62556611-62557342	ENSG00000185475.4	TMEM179B	-0.168668	6.10751	-2.45673	0.0150917	0.260225	-3.02987
ENST00000536587.1|ENST00000541768.1	chr11:95546068-95548460|chr11:95546118-95551180	ENSG00000166037.6	CEP57	0.201287	4.92916	2.45656	0.0150989	0.260225	-3.03024
ENST00000300778.4	chr11:5443401-5444378	ENSG00000167360.4	OR51Q1	-0.2243	2.12977	-2.45647	0.0151023	0.260225	-3.03042
ENST00000415690.2	chr5:142657533-142782864	ENSG00000113580.10	NR3C1	-0.119947	7.40968	-2.45568	0.0151343	0.260515	-3.03205
ENST00000449649.1	chr2:121011116-121047316	ENSG00000144118.9	RALB	-0.118484	7.83827	-2.45495	0.0151638	0.260515	-3.03355
ENST00000315033.4	chr1:101003812-101007388	ENSG00000181656.6	GPR88	0.120009	6.49497	2.45455	0.0151804	0.260515	-3.0344
ENST00000467262.1	chr6:107077374-107088782	ENSG00000130348.7	QRSL1	0.204215	4.16971	2.45451	0.0151819	0.260515	-3.03447
ENST00000506788.1	chr4:143326360-143768636	ENSG00000109452.8	INPP4B	0.111946	5.39928	2.45422	0.0151937	0.260515	-3.03507
ENST00000330949.1	chr13:112721913-112725916	ENSG00000182968.3	SOX1	-0.132184	5.81488	-2.45349	0.0152234	0.260661	-3.03658
ENST00000434945.2	chr11:108343194-108362162	ENSG00000178202.8	KDELC2	0.149705	4.62557	2.45263	0.0152584	0.260661	-3.03834
ENST00000473175.1	chr2:102953634-102956730	ENSG00000115602.12	IL1RL1	0.446932	2.97509	2.4523	0.0152722	0.260661	-3.03904
ENST00000458105.1	chr1:162737020-162740481	ENSG00000162733.12	DDR2	0.155844	5.75496	2.45208	0.0152808	0.260661	-3.03948
ENST00000441290.2	chr7:113726375-114304476	ENSG00000128573.18	FOXP2	-0.206524	5.21707	-2.45182	0.0152916	0.260661	-3.04002
ENST00000503763.1	chr5:76259082-76264705	ENSG00000145708.6	CRHBP	-0.334	7.93011	-2.45153	0.0153034	0.260661	-3.04062
ENST00000551850.1	chr12:94562945-94603477	ENSG00000136040.4	PLXNC1	0.19731	6.89936	2.45111	0.0153207	0.260661	-3.04149
ENST00000394396.1	chr4:122680342-122685431	ENSG00000164112.8	TMEM155	-0.162383	6.86724	-2.4507	0.0153376	0.260661	-3.04234
ENST00000075503.3	chr12:10771556-10826891	ENSG00000060140.4	STYK1	0.16196	5.94671	2.4498	0.0153745	0.260661	-3.04419
ENST00000393229.3	chr9:135037740-135119661	ENSG00000196358.6	NTNG2	-0.0926889	6.80869	-2.44975	0.0153766	0.260661	-3.04429
ENST00000596939.1|ENST00000594803.1	chr19:58233718-58238960|chr19:58233718-58238960	ENSG00000083814.8	ZNF671	-0.132272	5.67722	-2.4496	0.0153827	0.260661	-3.0446
ENST00000530726.1|ENST00000532045.1	chr11:833989-838788|chr11:834559-838788	ENSG00000177697.13	CD151	0.110465	6.43735	2.44957	0.0153838	0.260661	-3.04465
ENST00000589285.1	chr19:38102627-38104907	ENSG00000171817.12	ZNF540	0.186963	6.18555	2.44927	0.0153962	0.260661	-3.04528
ENST00000491511.2	chr3:101498519-101546001	ENSG00000144815.10	NXPE3	-0.118288	6.78827	-2.44844	0.0154303	0.260753	-3.04698
ENST00000597312.1	chr19:7753711-7764959	ENSG00000104921.10	FCER2	0.0977327	5.68662	2.44812	0.0154436	0.260753	-3.04765
ENST00000324907.9|ENST00000472167.1	chr2:10091818-10141424|chr2:10091818-10141424	ENSG00000134317.13	GRHL1	0.106546	4.83222	2.44794	0.0154509	0.260753	-3.04801
ENST00000512852.1	chr5:96111301-96116895	ENSG00000164307.8	ERAP1	-0.172764	5.83217	-2.44763	0.0154637	0.260753	-3.04865
ENST00000474475.1	chr1:7981940-7995182	ENSG00000049249.4	TNFRSF9	0.123667	5.76949	2.44721	0.0154813	0.260753	-3.04952
ENST00000450089.2|ENST00000371201.3	chr1:60456158-60539418|chr1:60456158-60539418	ENSG00000162598.9	C1orf87	0.141066	3.6505	2.44697	0.0154912	0.260753	-3.05002
ENST00000498799.1	chr21:34443900-34444684	ENSG00000184221.8	OLIG1	-0.217999	6.5311	-2.44546	0.0155538	0.261063	-3.05313
ENST00000243056.3	chr12:54332622-54340082	ENSG00000123364.3	HOXC13	0.134954	4.7111	2.44526	0.015562	0.261063	-3.05353
ENST00000468536.1	chr6:33287221-33290770	ENSG00000204209.6	DAXX	-0.120618	6.03472	-2.44523	0.0155635	0.261063	-3.0536
ENST00000510571.1	chr3:123457770-123512675	ENSG00000065534.14	MYLK	-0.124174	6.02697	-2.44508	0.0155694	0.261063	-3.0539
ENST00000518933.1	chr5:151775027-151812886	ENSG00000132911.4	NMUR2	0.198243	3.7923	2.44318	0.0156486	0.26214	-3.05781
ENST00000602326.1	chr1:21133026-21503341	ENSG00000075151.15	EIF4G3	-0.0977849	8.53486	-2.44265	0.0156707	0.262259	-3.0589
ENST00000407893.3	chr2:32235258-32235662	ENSG00000162959.9	MEMO1	-0.128886	7.1612	-2.44202	0.0156971	0.26245	-3.06019
ENST00000485729.1	chr6:26093126-26095284	ENSG00000010704.14	HFE	0.151166	4.0811	2.43955	0.0158008	0.263757	-3.06527
ENST00000509616.1	chr5:127493767-127507406	ENSG00000064651.9	SLC12A2	-0.195489	7.40755	-2.43944	0.0158055	0.263757	-3.06549
ENST00000294485.5	chr1:11751799-11785859	ENSG00000162490.6	DRAXIN	0.141098	5.65789	2.43746	0.015889	0.264898	-3.06955
ENST00000515442.1	chr4:71668673-71672335	ENSG00000018189.8	RUFY3	0.15601	5.69747	2.43648	0.0159307	0.26534	-3.07157
ENST00000412128.1	chr2:232575204-232577751	ENSG00000187514.10	PTMA	-0.141989	5.95744	-2.43501	0.0159931	0.26539	-3.07458
ENST00000548884.1	chr12:100867660-100957981	ENSG00000012504.9	NR1H4	-0.108037	3.04949	-2.43467	0.0160075	0.26539	-3.07527
ENST00000340807.3	chr13:99907027-99913992	ENSG00000125245.8	GPR18	-0.18161	3.53684	-2.43448	0.0160156	0.26539	-3.07566
ENST00000313503.1	chr11:55872522-55873452	ENSG00000181767.1	OR8H2	-0.17563	3.09366	-2.43385	0.0160425	0.26539	-3.07696
ENST00000557063.1	chr14:50244567-50246913	ENSG00000165516.6	KLHDC2	-0.159346	7.89742	-2.43362	0.0160526	0.26539	-3.07744
ENST00000569062.1	chr16:2331385-2333681	ENSG00000167972.9	ABCA3	0.157317	6.85577	2.43274	0.0160901	0.26539	-3.07924
ENST00000581386.1	chr17:26684713-26686420	ENSG00000244045.6	TMEM199	-0.148536	5.24038	-2.43269	0.0160921	0.26539	-3.07933
ENST00000462496.1	chr1:39927650-39945991	ENSG00000127603.19	MACF1	-0.126933	8.36636	-2.43258	0.0160971	0.26539	-3.07957
ENST00000505453.1	chr5:58270615-58882201	ENSG00000113448.12	PDE4D	0.105946	6.41772	2.43184	0.0161285	0.26539	-3.08107
ENST00000556712.1|ENST00000557265.1	chr14:35055458-35099367|chr14:35055458-35099367	ENSG00000129515.14	SNX6	0.194468	6.13217	2.43165	0.0161369	0.26539	-3.08147
ENST00000585479.1	chr19:4838714-4867722	ENSG00000105355.4	PLIN3	0.094396	6.63733	2.43132	0.016151	0.26539	-3.08214
ENST00000553456.3	chr10:119302020-119309027	ENSG00000170370.10	EMX2	0.177002	6.83791	2.43114	0.0161587	0.26539	-3.08251
ENST00000360971.2	chr6:132129176-132216056	ENSG00000197594.7	ENPP1	-0.123761	3.57506	-2.43089	0.0161693	0.26539	-3.08302
ENST00000396154.2|ENST00000396150.4|ENST00000391702.3	chr19:58281065-58291923|chr19:58281065-58291923|chr19:58281065-58291977	ENSG00000083828.11	ZNF586	-0.16962	5.70092	-2.43063	0.0161807	0.26539	-3.08356
ENST00000407521.3	chr1:14075857-14105175	ENSG00000116731.18	PRDM2	-0.14921	6.76764	-2.43043	0.0161892	0.26539	-3.08396
ENST00000601667.1	chr19:52216967-52222531	ENSG00000105509.6	HAS1	-0.19991	4.48628	-2.43018	0.0162001	0.26539	-3.08448
ENST00000503620.1|ENST00000514095.1|ENST00000515807.1	chr5:78908450-78916684|chr5:78908450-78916684|chr5:78908450-78916684	ENSG00000164329.9	PAPD4	-0.103699	6.64242	-2.43013	0.0162023	0.26539	-3.08458
ENST00000375765.3	chr9:93372192-93405125	ENSG00000165023.5	DIRAS2	-0.151366	9.56447	-2.43002	0.0162071	0.26539	-3.08481
ENST00000551841.2|ENST00000546833.1|ENST00000550478.1	chr12:56391399-56398386|chr12:56391399-56398386|chr12:56391399-56398386	ENSG00000139531.8	SUOX	0.144788	5.99875	2.42933	0.0162367	0.265504	-3.08622
ENST00000475322.1|ENST00000496747.1	chr3:113465902-113505198|chr3:113465902-113505198	ENSG00000114573.5	ATP6V1A	-0.114731	9.71606	-2.42915	0.0162445	0.265504	-3.08659
ENST00000522905.1	chr8:6264145-6303637	ENSG00000147316.8	MCPH1	-0.146852	5.80195	-2.42766	0.0163087	0.265662	-3.08962
ENST00000381707.2	chr10:88985228-88994584	ENSG00000184923.8	NUTM2A	-0.205921	6.22619	-2.42737	0.0163213	0.265662	-3.09022
ENST00000588057.1|ENST00000590687.1|ENST00000592151.1	chr19:44833783-44871284|chr19:44833783-44871284|chr19:44833783-44847455	ENSG00000062370.12	ZNF112	-0.157533	5.48771	-2.42709	0.0163335	0.265662	-3.09079
ENST00000409228.1	chr2:197002171-197039027	ENSG00000081320.6	STK17B	0.152328	5.10377	2.42702	0.0163366	0.265662	-3.09094
ENST00000535554.2	chr14:105219445-105223504	ENSG00000184990.8	SIVA1	-0.11909	5.92805	-2.42687	0.0163432	0.265662	-3.09125
ENST00000488013.1	chr2:242169621-242170522	ENSG00000115677.12	HDLBP	-0.124544	6.97983	-2.42682	0.0163454	0.265662	-3.09135
ENST00000488017.1	chr3:160146579-160148515	ENSG00000113810.11	SMC4	-0.176454	5.32029	-2.42601	0.0163805	0.265776	-3.093
ENST00000480357.1|ENST00000254663.6	chr2:238969570-239006842|chr2:238969570-239006842	ENSG00000132330.12	SCLY	0.119104	5.30779	2.42563	0.0163972	0.265776	-3.09379
ENST00000506404.1	chr4:780019-786430	ENSG00000168993.10	CPLX1	-0.148108	8.09647	-2.4247	0.0164376	0.265776	-3.09568
ENST00000334342.5	chr14:58582974-58618917	ENSG00000139971.11	C14orf37	-0.181156	6.63908	-2.42463	0.0164406	0.265776	-3.09582
ENST00000340368.4	chr7:155089548-155101637	ENSG00000186480.8	INSIG1	-0.139079	6.66624	-2.42455	0.0164439	0.265776	-3.09598
ENST00000356438.3	chr11:125753789-125770527	ENSG00000198331.6	HYLS1	-0.172263	3.92959	-2.42399	0.0164684	0.265776	-3.09712
ENST00000588953.1	chr18:60505042-60506881	ENSG00000081913.9	PHLPP1	-0.202401	3.97394	-2.42394	0.0164705	0.265776	-3.09722
ENST00000510909.1	chr4:47033669-47405459	ENSG00000163288.9	GABRB1	0.146467	7.32845	2.42386	0.0164741	0.265776	-3.09739
ENST00000546667.1	chr2:119601541-119601892	ENSG00000163064.6	EN1	-0.14022	4.79198	-2.42329	0.0164993	0.26579	-3.09856
ENST00000557253.1|ENST00000554338.1	chr14:24808390-24809216|chr14:24808390-24809216	ENSG00000129465.11	RIPK3	-0.289665	5.08612	-2.42152	0.0165766	0.26579	-3.10216
ENST00000463659.1	chr3:45754726-45761093	ENSG00000211456.6	SACM1L	-0.113749	5.89053	-2.42059	0.0166179	0.26579	-3.10407
ENST00000309155.3	chr10:99639064-99771066	ENSG00000095713.9	CRTAC1	-0.136904	6.98025	-2.42056	0.016619	0.26579	-3.10412
ENST00000441616.1	chr4:154073656-154214252	ENSG00000109654.10	TRIM2	-0.107215	7.69138	-2.41979	0.016653	0.26579	-3.1057
ENST00000469910.1	chr3:49070063-49070658	ENSG00000198218.6	QRICH1	-0.120931	7.04546	-2.41977	0.0166538	0.26579	-3.10573
ENST00000368962.2	chr1:150898893-150917724	ENSG00000143379.8	SETDB1	-0.192966	4.99338	-2.41928	0.0166753	0.26579	-3.10673
ENST00000544223.2	chr12:104458352-104497210	ENSG00000111727.7	HCFC2	0.104268	6.63248	2.41913	0.016682	0.26579	-3.10703
ENST00000378661.2	chr2:42989664-42991358	ENSG00000162881.5	OXER1	0.132227	5.66602	2.41863	0.0167043	0.26579	-3.10806
ENST00000550354.1	chr12:29721781-29757145	ENSG00000133687.11	TMTC1	0.137127	8.67409	2.4186	0.0167056	0.26579	-3.10812
ENST00000414706.1	chr19:7069519-7087935	ENSG00000130544.7	ZNF557	0.198069	4.73725	2.41785	0.016739	0.26579	-3.10966
ENST00000258034.2	chr6:132909816-132910816	ENSG00000135569.3	TAAR5	-0.159552	4.27507	-2.41771	0.0167452	0.26579	-3.10994
ENST00000412955.2|ENST00000320741.2|ENST00000444204.2	chr3:186560513-186575330|chr3:186560513-186575330|chr3:186560513-186575330	ENSG00000181092.5	ADIPOQ	0.141932	4.23048	2.41673	0.0167884	0.26579	-3.11192
ENST00000556051.1	chr14:101193406-101195544	ENSG00000185559.9	DLK1	-0.129202	5.60147	-2.41601	0.0168207	0.26579	-3.1134
ENST00000585388.1	chr17:42113610-42144069	ENSG00000161654.5	LSM12	0.139567	3.85577	2.41567	0.0168357	0.26579	-3.11409
ENST00000561580.1	chr16:5081231-5083914	ENSG00000103174.7	NAGPA	0.125513	6.59683	2.41534	0.0168502	0.26579	-3.11475
ENST00000595639.1	chr19:8398611-8408146	ENSG00000186994.7	KANK3	0.0884078	6.50896	2.41528	0.0168529	0.26579	-3.11487
ENST00000231004.4	chr5:121398979-121414024	ENSG00000113083.8	LOX	0.144071	4.81804	2.41434	0.0168949	0.26579	-3.11678
ENST00000349718.4|ENST00000334983.5	chr3:32433166-32496227|chr3:32433166-32496227	ENSG00000153551.9	CMTM7	0.134283	5.65273	2.41426	0.0168985	0.26579	-3.11695
ENST00000396649.3|ENST00000417874.2	chr3:25760794-25824958|chr3:25760794-25824958	ENSG00000151092.12	NGLY1	-0.141276	5.10826	-2.41386	0.0169165	0.26579	-3.11777
ENST00000468204.2	chr6:116901370-116911473	ENSG00000111832.8	RWDD1	-0.202681	3.9195	-2.41384	0.0169174	0.26579	-3.11781
ENST00000334662.2	chr21:46032030-46032871	ENSG00000187766.1	KRTAP10-8	0.157926	5.63977	2.41342	0.0169363	0.26579	-3.11866
ENST00000402922.1|ENST00000404205.1|ENST00000402794.1|ENST00000403096.3	chr2:3653503-3692016|chr2:3653503-3692016|chr2:3653503-3692016|chr2:3653503-3692016	ENSG00000118004.13	COLEC11	0.174017	5.14771	2.41307	0.0169517	0.26579	-3.11936
ENST00000478194.1	chr20:6055579-6074763	ENSG00000101311.11	FERMT1	-0.168186	4.48464	-2.41303	0.0169539	0.26579	-3.11946
ENST00000573267.1	chr16:74725314-74734809	ENSG00000168404.8	MLKL	0.182702	4.34887	2.41295	0.0169574	0.26579	-3.11962
ENST00000580745.1|ENST00000584074.1	chr18:9588135-9614867|chr18:9588135-9614867	ENSG00000154845.11	PPP4R1	-0.133301	7.62745	-2.4129	0.0169596	0.26579	-3.11972
ENST00000469022.1	chr9:108210296-108234330	ENSG00000106701.7	FSD1L	0.199186	4.95061	2.41218	0.0169918	0.26579	-3.12118
ENST00000481423.1	chr1:110560132-110564673	ENSG00000168710.13	AHCYL1	0.164418	9.39514	2.41188	0.0170053	0.26579	-3.12179
ENST00000463828.1	chr6:24828373-24836234	ENSG00000111913.11	FAM65B	0.138812	7.49027	2.41107	0.0170416	0.26579	-3.12343
ENST00000604202.1	chr6:26373099-26376010	ENSG00000186470.9	BTN3A2	0.155968	3.94126	2.41092	0.0170484	0.26579	-3.12374
ENST00000606599.1	chr6:43299260-43310601	ENSG00000171467.11	ZNF318	-0.113476	6.14228	-2.41086	0.0170514	0.26579	-3.12387
ENST00000551836.1	chr14:105941131-105945556	ENSG00000182809.6	CRIP2	0.103407	7.96633	2.41084	0.017052	0.26579	-3.1239
ENST00000495320.1	chr7:50526211-50526437	ENSG00000132437.13	DDC	-0.295017	2.98783	-2.41068	0.0170592	0.26579	-3.12422
ENST00000484766.1	chr1:223307794-223316607	ENSG00000187554.7	TLR5	0.210464	4.81767	2.41049	0.0170679	0.26579	-3.12461
ENST00000497604.1	chr2:106709856-106719334	ENSG00000115652.10	UXS1	-0.102484	5.91626	-2.41039	0.0170724	0.26579	-3.12482
ENST00000446550.1	chr6:152128496-152129453	ENSG00000091831.17	ESR1	0.101805	6.23717	2.40976	0.0171007	0.26579	-3.12609
ENST00000160373.3	chr7:117350724-117513560	ENSG00000077063.6	CTTNBP2	-0.0880858	6.63039	-2.40972	0.0171027	0.26579	-3.12618
ENST00000263915.3|ENST00000488342.1	chr2:165349421-165478331|chr2:165349421-165478331	ENSG00000115290.5	GRB14	0.221832	5.51214	2.40961	0.0171078	0.26579	-3.12641
ENST00000382160.1	chr11:1718437-1718942	ENSG00000205864.1	KRTAP5-6	-0.206782	6.13868	-2.40946	0.0171142	0.26579	-3.1267
ENST00000461907.2	chr7:7622602-7622982	ENSG00000164654.11	MIOS	-0.152791	5.11021	-2.40868	0.0171498	0.26579	-3.1283
ENST00000497421.1	chr20:43343514-43349545	ENSG00000064205.6	WISP2	-0.118886	5.88337	-2.40852	0.017157	0.26579	-3.12862
ENST00000526343.1	chr11:101981169-102103279	ENSG00000137693.9	YAP1	0.135431	6.12969	2.40843	0.0171609	0.26579	-3.12879
ENST00000547106.1	chr12:53041964-53044304	ENSG00000172867.3	KRT2	0.19127	3.25755	2.40768	0.0171952	0.26579	-3.13032
ENST00000474420.1|ENST00000467747.1	chr2:97525525-97529011|chr2:97525525-97529011	ENSG00000168758.6	SEMA4C	-0.145751	5.6698	-2.40751	0.0172027	0.26579	-3.13066
ENST00000369503.4	chr1:116519047-116612553	ENSG00000163393.8	SLC22A15	-0.131724	5.82406	-2.40743	0.0172064	0.26579	-3.13083
ENST00000588788.1|ENST00000588760.1	chr19:35257927-35264110|chr19:35257927-35264110	ENSG00000153896.13	ZNF599	-0.184732	5.57255	-2.40724	0.0172149	0.26579	-3.1312
ENST00000497791.1|ENST00000462091.1|ENST00000474588.1|ENST00000479719.1|ENST00000460034.1|ENST00000467167.1	chr3:124449362-124462852|chr3:124449362-124462852|chr3:124449362-124462852|chr3:124449362-124462852|chr3:124449362-124462852|chr3:124449362-124462852	ENSG00000114491.9	UMPS	0.133252	5.0713	2.40665	0.0172419	0.26579	-3.13241
ENST00000409937.1	chr2:98993807-99015138	ENSG00000144191.7	CNGA3	-0.131713	5.82592	-2.40657	0.0172455	0.26579	-3.13257
ENST00000467931.1	chr7:94048785-94050359	ENSG00000164692.13	COL1A2	0.137836	7.0969	2.40647	0.0172501	0.26579	-3.13277
ENST00000540712.1	chr14:50065701-50081359	ENSG00000165501.12	LRR1	-0.144872	3.46881	-2.40593	0.0172745	0.26579	-3.13386
ENST00000415761.1|ENST00000437155.2|ENST00000455726.1	chr22:29668205-29683026|chr22:29668205-29684743|chr22:29668205-29684743	ENSG00000182944.13	EWSR1	0.175839	6.70201	2.40569	0.0172858	0.26579	-3.13436
ENST00000417545.2	chr11:55029716-55038544	ENSG00000150244.8	TRIM48	-0.269392	2.04424	-2.40522	0.0173072	0.26579	-3.13531
ENST00000415851.2	chr1:43395325-43424574	ENSG00000117394.15	SLC2A1	-0.218545	5.90123	-2.40471	0.0173301	0.26579	-3.13633
ENST00000556084.2	chr14:75319850-75330642	ENSG00000119608.8	PROX2	-0.144851	3.60769	-2.40441	0.0173441	0.26579	-3.13695
ENST00000293829.4	chr17:7342949-7348097	ENSG00000161958.6	FGF11	0.122351	5.45263	2.40351	0.0173855	0.26579	-3.13878
ENST00000454905.1	chr11:116716145-116719957	ENSG00000160584.11	SIK3	-0.10487	8.68504	-2.40335	0.0173927	0.26579	-3.1391
ENST00000513027.1	chr5:180666528-180670878	ENSG00000204628.7	GNB2L1	0.101711	9.64476	2.40309	0.0174047	0.26579	-3.13963
ENST00000518782.1|ENST00000523270.1	chr5:154237796-154239050|chr5:154237796-154239050	ENSG00000155508.9	CNOT8	0.137276	6.18278	2.40303	0.0174072	0.26579	-3.13974
ENST00000592784.1|ENST00000586379.1|ENST00000588756.1|ENST00000590030.1|ENST00000328092.5	chr19:55434905-55458873|chr19:55434905-55458873|chr19:55434905-55458873|chr19:55434905-55453117|chr19:55434905-55453117	ENSG00000167634.8	NLRP7	-0.148991	3.17579	-2.40294	0.0174116	0.26579	-3.13993
ENST00000571584.1	chr17:53040437-53046106	ENSG00000166260.6	COX11	-0.203196	5.93927	-2.40254	0.0174299	0.26579	-3.14074
ENST00000527282.1	chr11:118133184-118135130	ENSG00000149573.4	MPZL2	0.174618	5.0653	2.40252	0.0174305	0.26579	-3.14077
ENST00000231121.2	chr5:153854545-153858063	ENSG00000113196.2	HAND1	0.136098	5.2542	2.40221	0.0174449	0.26579	-3.1414
ENST00000507620.1	chr3:142215219-142218956	ENSG00000175054.10	ATR	-0.157582	5.74106	-2.4022	0.0174453	0.26579	-3.14142
ENST00000569592.1	chr16:27231665-27232011	ENSG00000155666.7	KDM8	0.110771	6.40085	2.40213	0.0174486	0.26579	-3.14156
ENST00000546444.1	chr1:94614711-94614946	ENSG00000137962.8	ARHGAP29	-0.192103	2.37847	-2.40151	0.0174773	0.265942	-3.14283
ENST00000533467.1	chr12:11213964-11214707	ENSG00000226761.3	TAS2R46	-0.25737	1.99806	-2.40087	0.0175065	0.265942	-3.14411
ENST00000528279.1	chr12:123005065-123011504	ENSG00000111011.13	RSRC2	-0.146272	5.69441	-2.40074	0.0175128	0.265942	-3.14438
ENST00000429989.3	chr10:82213952-82292796	ENSG00000108219.10	TSPAN14	0.105139	6.44145	2.40059	0.0175194	0.265942	-3.14467
ENST00000337227.4	chr20:18467399-18477844	ENSG00000089050.10	RBBP9	-0.166232	5.39223	-2.40024	0.0175358	0.265946	-3.14539
ENST00000591511.1	chr19:44601975-44610490	ENSG00000267680.1	ZNF224	0.2833	5.00544	2.39993	0.0175501	0.265946	-3.14602
ENST00000531504.1	chr11:33279806-33280221	ENSG00000110422.7	HIPK3	0.138468	6.02641	2.39952	0.0175692	0.266005	-3.14685
ENST00000550582.2	chr12:52450278-52452512	ENSG00000123358.15	NR4A1	-0.211763	6.08769	-2.39889	0.0175981	0.266211	-3.14811
ENST00000469862.1	chr1:214828522-214830692	ENSG00000117724.8	CENPF	-0.220722	3.06009	-2.39843	0.0176195	0.266304	-3.14905
ENST00000519827.1	chr8:135596079-135612886	ENSG00000066827.11	ZFAT	-0.175435	4.99866	-2.39729	0.0176726	0.266534	-3.15136
ENST00000461641.1	chr20:39801073-39802909	ENSG00000124181.10	PLCG1	-0.113003	6.83572	-2.39709	0.0176817	0.266534	-3.15175
ENST00000319595.4	chr3:88039859-88042939	ENSG00000179097.4	HTR1F	-0.191916	5.50466	-2.39687	0.0176919	0.266534	-3.1522
ENST00000533293.1|ENST00000543919.1|ENST00000530080.1	chr14:24779033-24780611|chr14:24779033-24780611|chr14:24779033-24780611	ENSG00000213906.5	LTB4R2	0.114047	6.10453	2.39661	0.0177042	0.266534	-3.15273
ENST00000514319.1|ENST00000505851.1	chr4:10099364-10118024|chr4:10099364-10118024	ENSG00000071127.12	WDR1	0.0919917	8.35175	2.39627	0.01772	0.266534	-3.15341
ENST00000330964.5	chr15:63445585-63449871	ENSG00000185088.8	RPS27L	0.140306	4.30153	2.39608	0.0177291	0.266534	-3.15381
ENST00000497804.1	chr2:79539846-79567265	ENSG00000066032.14	CTNNA2	-0.251381	6.19985	-2.39581	0.0177415	0.266534	-3.15434
ENST00000379721.3	chr9:33240177-33248547	ENSG00000122711.4	SPINK4	0.333897	3.6588	2.39498	0.0177803	0.266548	-3.15602
ENST00000559441.1	chr15:34529635-34530592	ENSG00000140199.7	SLC12A6	-0.108149	8.03671	-2.39426	0.017814	0.266548	-3.15747
ENST00000536063.1	chr12:2985473-2997469	ENSG00000171792.6	RHNO1	0.130269	7.26361	2.39422	0.0178158	0.266548	-3.15755
ENST00000539282.1	chr12:24970416-25056040	ENSG00000060982.10	BCAT1	-0.126086	6.90387	-2.39421	0.0178163	0.266548	-3.15758
ENST00000556103.1	chr14:23945473-23947151	ENSG00000129460.11	NGDN	0.179231	4.36637	2.39416	0.0178187	0.266548	-3.15768
ENST00000561707.1	chr16:84599613-84623868	ENSG00000103187.6	COTL1	0.165547	6.80078	2.39289	0.0178781	0.26662	-3.16023
ENST00000531714.1	chr10:96796900-96799025	ENSG00000138115.9	CYP2C8	0.260239	4.67482	2.39289	0.0178782	0.26662	-3.16024
ENST00000506333.1	chr5:112901128-112915375	ENSG00000047188.11	YTHDC2	-0.125004	6.78311	-2.39277	0.017884	0.26662	-3.16049
ENST00000478607.1	chr6:160577019-160579706	ENSG00000175003.8	SLC22A1	0.128954	5.50411	2.39176	0.0179316	0.26662	-3.16252
ENST00000436354.2|ENST00000531056.1	chr11:62445833-62446556|chr11:62445833-62446556	ENSG00000162191.9	UBXN1	0.107976	7.85074	2.39167	0.0179358	0.26662	-3.16271
ENST00000572267.1	chr17:80900081-80901904	ENSG00000175711.4	B3GNTL1	-0.139168	5.4915	-2.39098	0.017968	0.26662	-3.16408
ENST00000495992.1|ENST00000273371.4|ENST00000488919.1	chr3:119316666-119348598|chr3:119316666-119348598|chr3:119316666-119348598	ENSG00000144837.4	PLA1A	0.140959	4.12927	2.39096	0.017969	0.26662	-3.16412
ENST00000549850.1	chr14:31917342-31926669	ENSG00000129480.8	DTD2	-0.11256	7.31663	-2.39063	0.0179845	0.26662	-3.16478
ENST00000585026.1	chr17:80213314-80231305	ENSG00000141551.10	CSNK1D	0.0975596	7.65149	2.39004	0.0180126	0.26662	-3.16598
ENST00000359286.4|ENST00000398526.2	chr12:8326942-8332193|chr12:8328474-8341127	ENSG00000196946.5	ZNF705A	-0.229606	2.72687	-2.39004	0.0180126	0.26662	-3.16598
ENST00000485858.1	chr20:62330797-62332086	ENSG00000101246.15	ARFRP1	0.0968452	7.22621	2.38999	0.0180151	0.26662	-3.16609
ENST00000564409.1	chr16:89595635-89599004	ENSG00000197912.9	SPG7	0.126866	6.67896	2.38965	0.0180311	0.26662	-3.16677
ENST00000254528.3	chr18:2846901-2915475	ENSG00000132205.6	EMILIN2	0.0906129	5.59876	2.38936	0.0180449	0.26662	-3.16736
ENST00000490133.1	chr2:45615864-45675213	ENSG00000068784.8	SRBD1	-0.166239	4.30048	-2.38922	0.0180515	0.26662	-3.16764
ENST00000467065.1	chr2:136500115-136505939	ENSG00000144224.12	UBXN4	-0.141468	6.98187	-2.3891	0.0180572	0.26662	-3.16788
ENST00000559247.1	chr15:90768525-90771816	ENSG00000185033.10	SEMA4B	0.145814	5.97399	2.38888	0.0180677	0.26662	-3.16832
ENST00000538046.2	chr12:121932295-121954478	ENSG00000089094.12	KDM2B	-0.13612	5.66805	-2.38847	0.0180871	0.266682	-3.16915
ENST00000524306.1	chr5:157213383-157216830	ENSG00000113282.9	CLINT1	0.169514	6.32044	2.38793	0.0181125	0.266793	-3.17023
ENST00000546947.1	chr12:96310907-96336592	ENSG00000165972.8	CCDC38	-0.177141	2.94599	-2.3875	0.018133	0.266793	-3.17109
ENST00000542669.1	chr6:163148775-163310662	ENSG00000112530.7	PACRG	-0.18093	5.24076	-2.38734	0.0181405	0.266793	-3.17141
ENST00000584316.1	chr18:72228093-72242051	ENSG00000150656.10	CNDP1	-0.35021	7.18204	-2.3861	0.0181999	0.267378	-3.17392
ENST00000442181.1	chr2:170668339-170677765	ENSG00000138382.9	METTL5	0.149229	5.35478	2.38587	0.0182108	0.267378	-3.17438
ENST00000503069.1	chr4:6858891-6860220	ENSG00000170871.7	KIAA0232	-0.160605	6.69985	-2.38492	0.0182564	0.267822	-3.1763
ENST00000452392.2|ENST00000374899.4	chr6:32789642-32806536|chr6:32789642-32806536	ENSG00000250264.1	TAP2	0.112082	5.94692	2.38394	0.0183034	0.268286	-3.17827
ENST00000452392.2|ENST00000374899.4	chr6:32789642-32806536|chr6:32789642-32806536	ENSG00000204267.9	TAP2	0.112082	5.94692	2.38394	0.0183034	0.268286	-3.17827
ENST00000452953.1	chr5:66055537-66226768	ENSG00000069020.14	MAST4	-0.173946	5.53803	-2.38355	0.0183221	0.268335	-3.17905
ENST00000490834.1	chr11:64323397-64332789	ENSG00000168065.11	SLC22A11	-0.095436	6.62748	-2.38246	0.0183742	0.268873	-3.18123
ENST00000300055.5|ENST00000430628.2	chr15:90207729-90222637|chr15:90207729-90222637	ENSG00000166819.7	PLIN1	0.10921	5.8324	2.38116	0.0184371	0.269301	-3.18385
ENST00000465010.1	chr3:182983123-182990177	ENSG00000176597.7	B3GNT5	-0.195	4.09819	-2.3807	0.018459	0.269301	-3.18476
ENST00000542833.1	chr3:62518700-62570972	ENSG00000163618.13	CADPS	-0.120649	8.19735	-2.3807	0.0184593	0.269301	-3.18477
ENST00000371602.4	chr20:49506149-49520836	ENSG00000101126.11	ADNP	0.151956	7.04269	2.38051	0.0184683	0.269301	-3.18515
ENST00000552440.1	chr12:95911939-95928098	ENSG00000136014.7	USP44	-0.135966	3.80361	-2.37986	0.0185001	0.269301	-3.18646
ENST00000487853.1	chr2:201784958-201786288	ENSG00000115942.4	ORC2	0.144878	6.62024	2.37964	0.0185108	0.269301	-3.1869
ENST00000512893.1	chr4:76691606-76692290	ENSG00000138768.10	USO1	-0.120148	9.87178	-2.37909	0.0185371	0.269301	-3.188
ENST00000383696.2	chr3:97983104-97984097	ENSG00000230301.3	OR5H6	0.263705	2.65024	2.37873	0.0185548	0.269301	-3.18873
ENST00000492815.1|ENST00000409675.1|ENST00000409018.3|ENST00000409014.1	chr14:69658253-69709044|chr14:69658253-69709044|chr14:69658253-69709044|chr14:69658253-69709044	ENSG00000081177.14	EXD2	-0.121145	6.70761	-2.37778	0.0186009	0.269301	-3.19063
ENST00000490404.1	chr3:48585969-48587650	ENSG00000114268.7	PFKFB4	0.22926	5.22847	2.37717	0.0186307	0.269301	-3.19185
ENST00000454291.1	chr22:37865378-37868738	ENSG00000100060.13	MFNG	0.14116	5.30911	2.37685	0.0186463	0.269301	-3.19249
ENST00000469682.1	chr6:55990239-55991636	ENSG00000124749.12	COL21A1	-0.223195	2.31733	-2.37672	0.0186526	0.269301	-3.19275
ENST00000467655.1	chr3:101446231-101484020	ENSG00000182504.6	CEP97	-0.124432	6.9565	-2.37641	0.0186678	0.269301	-3.19338
ENST00000312345.2	chr11:55735050-55735960	ENSG00000174970.2	OR10AG1	-0.0966881	1.9173	-2.37604	0.0186856	0.269301	-3.19411
ENST00000359918.4|ENST00000397068.3	chr11:3659755-3663664|chr11:3659755-3663664	ENSG00000167311.9	ART5	-0.132885	5.06041	-2.37571	0.0187017	0.269301	-3.19477
ENST00000544254.1	chr12:122340118-122354511	ENSG00000110801.9	PSMD9	-0.121311	5.61118	-2.37532	0.0187208	0.269301	-3.19555
ENST00000517878.1	chr8:142220775-142264307	ENSG00000022567.5	SLC45A4	-0.134771	6.0621	-2.37526	0.0187237	0.269301	-3.19567
ENST00000396477.4	chr19:51981897-51988354	ENSG00000213822.5	CEACAM18	0.155116	4.13679	2.37485	0.018744	0.269301	-3.1965
ENST00000275246.7	chr6:155538002-155578580	ENSG00000146426.13	TIAM2	0.143421	7.75703	2.3748	0.0187462	0.269301	-3.19659
ENST00000428015.1	chr2:209030241-209047761	ENSG00000188674.6	C2orf80	0.157099	8.32999	2.3748	0.0187465	0.269301	-3.1966
ENST00000463528.1	chr22:31518717-31520891	ENSG00000185133.9	INPP5J	-0.141258	5.49008	-2.37466	0.0187531	0.269301	-3.19687
ENST00000495502.1	chr3:98520180-98540421	ENSG00000064225.8	ST3GAL6	-0.174087	2.88352	-2.37454	0.018759	0.269301	-3.19711
ENST00000315141.5|ENST00000299601.5	chr15:52230253-52263975|chr15:52230253-52263975	ENSG00000166477.8	LEO1	-0.13826	7.19926	-2.37423	0.0187745	0.269301	-3.19775
ENST00000485114.1	chr1:174933936-174962697	ENSG00000152061.17	RABGAP1L	-0.118874	8.14159	-2.37412	0.0187797	0.269301	-3.19796
ENST00000432635.1	chr2:33359625-33413917	ENSG00000049323.11	LTBP1	0.177663	6.20912	2.37296	0.0188365	0.269301	-3.20028
ENST00000585898.1	chr19:11617012-11618544	ENSG00000130159.9	ECSIT	0.098324	6.64852	2.37283	0.0188429	0.269301	-3.20054
ENST00000577714.1	chr22:32758969-32777212	ENSG00000205853.6	RFPL3S	-0.15803	3.81628	-2.37228	0.01887	0.269301	-3.20164
ENST00000326857.9	chr3:98516916-98620132	ENSG00000057019.11	DCBLD2	-0.112103	6.47861	-2.37206	0.018881	0.269301	-3.20208
ENST00000550713.1	chr12:54734161-54741579	ENSG00000111481.5	COPZ1	0.108553	7.45877	2.372	0.0188839	0.269301	-3.2022
ENST00000297623.2	chr9:34379021-34397776	ENSG00000164972.8	C9orf24	0.114061	5.61305	2.37151	0.0189084	0.269301	-3.20319
ENST00000261426.5|ENST00000504108.1	chr4:39063991-39123366|chr4:39063991-39123366	ENSG00000109790.12	KLHL5	-0.148134	6.82689	-2.37113	0.018927	0.269301	-3.20395
ENST00000537743.1	chr13:111315263-111329420	ENSG00000134905.12	CARS2	0.122846	5.54722	2.37072	0.018947	0.269301	-3.20476
ENST00000600619.1|ENST00000597864.1	chr19:58111284-58123915|chr19:58111284-58123915	ENSG00000183647.6	ZNF530	-0.123645	3.96986	-2.36916	0.0190246	0.269301	-3.20788
ENST00000483900.1	chr1:247012976-247040338	ENSG00000153207.10	AHCTF1	0.229817	3.24478	2.36897	0.0190341	0.269301	-3.20827
ENST00000554562.1	chr14:94563233-94569007	ENSG00000165948.6	IFI27L1	0.114923	6.08391	2.36874	0.0190455	0.269301	-3.20873
ENST00000368107.1	chr1:159750813-159752315	ENSG00000158716.4	DUSP23	0.108015	6.67199	2.36833	0.0190658	0.269301	-3.20954
ENST00000469860.2|ENST00000470549.2	chr3:137942493-137964353|chr3:137942493-137964353	ENSG00000114098.13	ARMC8	-0.167036	7.6344	-2.36804	0.0190805	0.269301	-3.21013
ENST00000409238.1|ENST00000423800.1	chr2:99858738-99870748|chr2:99858738-99870748	ENSG00000185674.5	LYG2	0.202356	3.09288	2.36803	0.0190807	0.269301	-3.21014
ENST00000534190.1	chr11:68326044-68382033	ENSG00000110075.10	PPP6R3	-0.104166	7.31536	-2.36801	0.0190816	0.269301	-3.21018
ENST00000483659.1	chr2:85622666-85628806	ENSG00000042493.11	CAPG	0.102213	6.2986	2.36788	0.0190884	0.269301	-3.21045
ENST00000509273.2	chr5:147793563-147796231	ENSG00000145868.12	FBXO38	-0.203811	4.98978	-2.3678	0.0190923	0.269301	-3.21061
ENST00000498836.1	chr2:98349361-98349806	ENSG00000115085.9	ZAP70	0.161995	5.81734	2.36767	0.0190987	0.269301	-3.21086
ENST00000477883.1	chr1:47050251-47051816	ENSG00000079277.15	MKNK1	0.142784	6.05349	2.36751	0.0191065	0.269301	-3.21117
ENST00000511046.1	chr8:104927729-104934204	ENSG00000176406.16	RIMS2	-0.119496	9.43106	-2.36746	0.0191089	0.269301	-3.21127
ENST00000490361.1	chr10:22680679-22700702	ENSG00000077327.11	SPAG6	-0.195196	4.03785	-2.36739	0.0191128	0.269301	-3.21143
ENST00000438243.2	chr1:151288289-151299854	ENSG00000143393.12	PI4KB	-0.195654	7.29806	-2.36736	0.0191139	0.269301	-3.21147
ENST00000478987.1	chr13:42263579-42267099	ENSG00000102763.11	VWA8	-0.133205	6.59924	-2.36708	0.0191279	0.269301	-3.21203
ENST00000507569.1	chr5:178986799-178989660	ENSG00000176783.10	RUFY1	-0.114545	6.23038	-2.36554	0.0192052	0.26932	-3.21512
ENST00000284027.5	chr1:85392368-85462783	ENSG00000153898.8	MCOLN2	-0.13469	2.84633	-2.36549	0.0192074	0.26932	-3.21521
ENST00000504900.1	chr4:185689364-185747164	ENSG00000151726.9	ACSL1	-0.144607	5.89171	-2.36501	0.0192315	0.26932	-3.21617
ENST00000468449.1	chr1:202976939-202987026	ENSG00000163444.7	TMEM183A	0.220381	5.00026	2.36456	0.019254	0.26932	-3.21706
ENST00000479674.1	chr13:113764677-113771189	ENSG00000057593.9	F7	-0.0965962	6.72456	-2.3644	0.0192624	0.26932	-3.2174
ENST00000506808.1	chr4:169927916-169931433	ENSG00000145439.7	CBR4	-0.176579	5.90219	-2.3636	0.0193026	0.26932	-3.21899
ENST00000483439.1	chr6:112375431-112376056	ENSG00000112761.14	WISP3	0.209582	5.05614	2.36354	0.0193052	0.26932	-3.2191
ENST00000483941.1	chr13:37453503-37494870	ENSG00000120693.9	SMAD9	0.181637	6.0697	2.36276	0.0193448	0.26932	-3.22066
ENST00000398004.2|ENST00000431174.2	chr12:69139944-69162376|chr12:69145857-69160786	ENSG00000175782.8	SLC35E3	-0.144372	5.93539	-2.3627	0.0193475	0.26932	-3.22077
ENST00000318749.6	chr1:247614451-247615273	ENSG00000177535.6	OR2B11	0.199015	5.44122	2.36244	0.0193606	0.26932	-3.22129
ENST00000427358.2	chr16:1877250-1878876	ENSG00000180185.7	FAHD1	0.253318	6.20423	2.3623	0.0193677	0.26932	-3.22157
ENST00000465045.1	chr13:50070533-50103091	ENSG00000136147.12	PHF11	0.137627	4.26066	2.36179	0.0193936	0.26932	-3.22259
ENST00000560486.1	chr15:100797153-100802601	ENSG00000140470.9	ADAMTS17	-0.163281	4.84394	-2.36144	0.0194112	0.26932	-3.22329
ENST00000417181.1|ENST00000429064.1	chr21:35275801-35279756|chr21:35275801-35279756	ENSG00000241837.2	ATP5O	-0.200037	5.02022	-2.36128	0.0194192	0.26932	-3.2236
ENST00000416256.1	chr14:21944986-21956986	ENSG00000092203.9	TOX4	-0.175016	4.53505	-2.36102	0.0194325	0.26932	-3.22413
ENST00000306010.7	chr10:131265499-131566268	ENSG00000170430.9	MGMT	0.127294	5.69164	2.36086	0.0194408	0.26932	-3.22446
ENST00000296755.7	chr5:71403179-71505212	ENSG00000131711.10	MAP1B	-0.0939419	11.4002	-2.36082	0.0194428	0.26932	-3.22453
ENST00000450186.1	chr10:121416154-121436174	ENSG00000151929.5	BAG3	0.303011	6.8857	2.36009	0.0194794	0.26932	-3.22597
ENST00000450148.1|ENST00000468136.1|ENST00000467319.1	chr6:31726958-31727180|chr6:31726958-31727180|chr6:31726958-31727180	ENSG00000204410.10	MSH5	0.257641	2.7462	2.36	0.0194841	0.26932	-3.22616
ENST00000526653.1	chr11:65822805-65823272	ENSG00000087365.10	SF3B2	0.169493	2.87867	2.35971	0.0194988	0.26932	-3.22674
ENST00000473654.1	chr3:120407808-120461944	ENSG00000144840.4	RABL3	0.114444	6.68606	2.35896	0.0195368	0.26932	-3.22822
ENST00000485929.1	chr7:150747855-150749819	ENSG00000213199.3	ASIC3	-0.133189	6.00022	-2.35896	0.0195368	0.26932	-3.22823
ENST00000409559.3	chr2:68511325-68546526	ENSG00000119865.4	CNRIP1	-0.134597	5.98548	-2.3582	0.0195753	0.26932	-3.22973
ENST00000326152.5	chr16:67465031-67471329	ENSG00000176387.6	HSD11B2	0.121792	5.3915	2.35814	0.0195788	0.26932	-3.22987
ENST00000334141.3	chr15:85144231-85150039	ENSG00000176371.9	ZSCAN2	-0.137305	5.87551	-2.35787	0.0195926	0.26932	-3.23041
ENST00000506376.1	chr5:34687674-34830852	ENSG00000039560.9	RAI14	-0.144308	5.09181	-2.3578	0.0195958	0.26932	-3.23053
ENST00000444881.1	chr2:219139334-219151459	ENSG00000135926.8	TMBIM1	0.261175	7.52658	2.3575	0.0196112	0.26932	-3.23113
ENST00000428374.1	chr22:29935334-29949567	ENSG00000100296.9	THOC5	-0.112524	6.49156	-2.3573	0.0196212	0.26932	-3.23153
ENST00000381809.3	chr9:4711161-4741296	ENSG00000147853.12	AK3	0.139343	6.6201	2.35604	0.0196858	0.26932	-3.23404
ENST00000578922.1	chr17:57287294-57289395	ENSG00000167447.8	SMG8	0.181797	4.5234	2.35598	0.0196889	0.26932	-3.23416
ENST00000458636.1	chr20:45633615-45771775	ENSG00000064655.14	EYA2	0.160911	6.05656	2.35562	0.0197073	0.26932	-3.23487
ENST00000497412.1	chr20:45014815-45035211	ENSG00000062598.13	ELMO2	0.145127	6.81583	2.35522	0.0197277	0.26932	-3.23567
ENST00000530864.1	chr11:10520792-10526196	ENSG00000133805.11	AMPD3	-0.113104	6.72371	-2.35514	0.0197321	0.26932	-3.23583
ENST00000584630.1	chr18:24209122-24237436	ENSG00000134504.8	KCTD1	-0.142015	6.0342	-2.35492	0.019743	0.26932	-3.23626
ENST00000494714.1	chr11:113185296-113243982	ENSG00000149292.12	TTC12	-0.0988837	4.71712	-2.35479	0.0197501	0.26932	-3.23653
ENST00000513248.1	chr4:77036561-77039496	ENSG00000138750.10	NUP54	-0.173595	4.03897	-2.3546	0.0197598	0.26932	-3.23691
ENST00000477552.1	chr9:8484134-8485598	ENSG00000153707.11	PTPRD	-0.136184	9.03009	-2.35411	0.0197849	0.26932	-3.23788
ENST00000482103.1	chr2:207026954-207027637	ENSG00000114942.9	EEF1B2	-0.159411	5.27939	-2.35401	0.0197897	0.26932	-3.23807
ENST00000511866.2	chr4:16189867-16198341	ENSG00000169762.12	TAPT1	-0.16094	5.86555	-2.35392	0.0197946	0.26932	-3.23826
ENST00000402971.2	chr2:240968986-240969871	ENSG00000182083.6	OR6B2	0.20183	4.24808	2.35376	0.0198025	0.26932	-3.23856
ENST00000427533.1	chr20:34709592-34761876	ENSG00000088367.16	EPB41L1	0.198574	4.67783	2.35372	0.0198047	0.26932	-3.23864
ENST00000461581.1	chr13:36245221-36247119	ENSG00000172915.14	NBEA	-0.149911	7.17239	-2.35358	0.0198123	0.26932	-3.23894
ENST00000322348.4	chr5:74323439-74326647	ENSG00000176928.4	GCNT4	-0.179852	6.31196	-2.35355	0.0198137	0.26932	-3.23899
ENST00000474505.1	chr3:150264554-150282569	ENSG00000144895.7	EIF2A	-0.171824	6.07836	-2.35316	0.0198339	0.26932	-3.23977
ENST00000448911.1	chr1:203465093-203468970	ENSG00000188770.5	OPTC	-0.190475	4.87084	-2.35312	0.0198359	0.26932	-3.23985
ENST00000394288.3|ENST00000432347.2	chr4:128982466-129030013|chr4:128982466-129030013	ENSG00000138709.13	LARP1B	-0.114172	6.39721	-2.35307	0.0198383	0.26932	-3.23994
ENST00000578402.1	chr17:61773591-61777879	ENSG00000136490.4	LIMD2	-0.112818	6.59478	-2.35229	0.0198784	0.269655	-3.24149
ENST00000258111.4	chr12:70760067-70828011	ENSG00000135643.4	KCNMB4	-0.115299	7.8412	-2.35139	0.0199251	0.269903	-3.24328
ENST00000443822.1	chr7:25194751-25218921	ENSG00000153790.7	C7orf31	0.169589	4.66778	2.35134	0.0199276	0.269903	-3.24338
ENST00000555202.1	chr14:96177836-96180374	ENSG00000100721.6	TCL1A	-0.166024	5.98008	-2.35009	0.0199924	0.270444	-3.24586
ENST00000479093.1	chr2:216203523-216214444	ENSG00000138363.10	ATIC	-0.122261	6.01168	-2.34962	0.0200169	0.270444	-3.24679
ENST00000433034.1	chr3:9834837-9848909	ENSG00000241553.8	ARPC4	0.146185	5.29426	2.34924	0.0200363	0.270444	-3.24754
ENST00000519365.1|ENST00000520898.1	chr8:103311082-103317503|chr8:103311082-103317503	ENSG00000104517.8	UBR5	-0.115571	7.78431	-2.34875	0.0200618	0.270444	-3.24851
ENST00000419553.1	chr3:196921366-197025460	ENSG00000075711.16	DLG1	-0.136076	6.5027	-2.34852	0.020074	0.270444	-3.24897
ENST00000473690.1|ENST00000377567.2|ENST00000377574.1	chr11:64358604-64369804|chr11:64358604-64369804|chr11:64358604-64369804	ENSG00000197891.7	SLC22A12	-0.101432	5.81166	-2.34851	0.0200743	0.270444	-3.24899
ENST00000603989.1	chr17:15942571-15942776	ENSG00000141027.16	NCOR1	-0.165389	5.21498	-2.34848	0.0200759	0.270444	-3.24905
ENST00000367526.4	chr6:144904413-145172249	ENSG00000152818.14	UTRN	-0.104508	7.41661	-2.34745	0.0201299	0.270963	-3.2511
ENST00000436615.3	chr17:38334258-38351371	ENSG00000108352.7	RAPGEFL1	0.115932	7.2665	2.34687	0.0201598	0.271156	-3.25223
ENST00000558623.1	chr15:40662586-40663187	ENSG00000140323.4	DISP2	0.17228	7.62915	2.34561	0.0202256	0.271813	-3.25473
ENST00000292641.3	chr5:180017105-180018540	ENSG00000161055.3	SCGB3A1	0.135585	6.50276	2.34535	0.0202397	0.271813	-3.25526
ENST00000463484.1	chr6:31860185-31860677	ENSG00000204371.7	EHMT2	-0.139064	7.07964	-2.34441	0.0202887	0.271927	-3.25711
ENST00000532070.1	chr11:59609950-59613010	ENSG00000134812.3	GIF	0.205676	4.26922	2.34366	0.0203283	0.271927	-3.2586
ENST00000492698.1	chr20:60884141-60884337	ENSG00000130702.9	LAMA5	0.191339	5.95768	2.34329	0.0203477	0.271927	-3.25933
ENST00000457039.2	chr2:130910260-130914386	ENSG00000136699.15	SMPD4	0.133747	6.06694	2.34328	0.0203481	0.271927	-3.25934
ENST00000415231.1	chr12:57406172-57410322	ENSG00000166863.7	TAC3	0.150991	5.76531	2.34281	0.0203732	0.271927	-3.26028
ENST00000502310.1	chr4:178354368-178360842	ENSG00000038002.4	AGA	-0.174963	5.47681	-2.34198	0.0204166	0.271927	-3.26191
ENST00000507814.1	chr4:122745683-122749859	ENSG00000138686.5	BBS7	-0.178713	6.29811	-2.34192	0.0204202	0.271927	-3.26204
ENST00000596261.1|ENST00000594706.1|ENST00000594389.1	chr19:57336044-57336352|chr19:57336044-57336352|chr19:57336044-57336352	ENSG00000198300.8	PEG3	-0.15903	5.68031	-2.34142	0.0204465	0.271927	-3.26303
ENST00000510890.1|ENST00000515669.1	chr5:102595239-102614050|chr5:102595239-102612716	ENSG00000181751.5	C5orf30	-0.126337	6.8771	-2.34128	0.0204538	0.271927	-3.2633
ENST00000485863.1	chr6:158454487-158484904	ENSG00000078269.9	SYNJ2	-0.147235	6.86517	-2.34095	0.0204716	0.271927	-3.26397
ENST00000486685.1	chr7:128806242-128808608	ENSG00000158457.4	TSPAN33	0.180191	4.5226	2.34053	0.0204935	0.271927	-3.26478
ENST00000585133.1	chr17:29161972-29196937	ENSG00000176208.4	ATAD5	-0.128991	4.00139	-2.33995	0.0205246	0.271927	-3.26594
ENST00000492671.1	chr6:111880293-111887730	ENSG00000056972.14	TRAF3IP2	0.171073	6.01585	2.33984	0.0205303	0.271927	-3.26615
ENST00000531828.1|ENST00000462759.1	chr1:52195518-52253461|chr1:52195647-52253790	ENSG00000117859.14	OSBPL9	-0.116796	6.96173	-2.33952	0.0205472	0.271927	-3.26678
ENST00000586253.1	chr18:48603665-48605732	ENSG00000141646.9	SMAD4	0.151337	6.06508	2.33876	0.0205874	0.271927	-3.26827
ENST00000217740.3	chr18:29598398-29652860	ENSG00000101695.4	RNF125	-0.197317	3.6252	-2.33875	0.0205881	0.271927	-3.2683
ENST00000559603.1	chr17:78337409-78339059	ENSG00000173821.15	RNF213	0.162531	5.88167	2.33857	0.0205977	0.271927	-3.26866
ENST00000496279.1|ENST00000446790.1	chr7:90338734-90356097|chr7:90338734-90356097	ENSG00000058091.12	CDK14	-0.159853	7.99244	-2.33788	0.0206344	0.271927	-3.27002
ENST00000433525.2|ENST00000588373.1	chr17:73842421-73851433|chr17:73842421-73851433	ENSG00000132471.7	WBP2	0.105928	8.02027	2.33775	0.0206415	0.271927	-3.27028
ENST00000549966.1	chr12:50135326-50152049	ENSG00000139644.8	TMBIM6	-0.136872	5.95407	-2.33706	0.0206781	0.271927	-3.27163
ENST00000401990.1	chr2:242255321-242291489	ENSG00000168385.13	SEPT2	0.209794	4.78748	2.33692	0.0206855	0.271927	-3.27191
ENST00000584716.1	chr17:30814790-30816651	ENSG00000176749.4	CDK5R1	0.104797	8.31931	2.33678	0.020693	0.271927	-3.27218
ENST00000461839.1	chr19:55155326-55160890	ENSG00000186818.8	LILRB4	-0.357353	3.30578	-2.33664	0.0207009	0.271927	-3.27248
ENST00000484714.2	chr3:113557757-113634664	ENSG00000178075.15	GRAMD1C	0.191427	4.85405	2.33577	0.0207472	0.271927	-3.27418
ENST00000537392.1	chr16:72158804-72174467	ENSG00000118557.11	PMFBP1	-0.127598	4.43281	-2.33527	0.0207739	0.271927	-3.27516
ENST00000444951.1	chr20:62367585-62369717	ENSG00000203896.5	LIME1	-0.0716134	6.84872	-2.33519	0.0207784	0.271927	-3.27533
ENST00000509093.1	chr4:83955976-83996928	ENSG00000138663.4	COPS4	-0.148679	6.17883	-2.33516	0.0207802	0.271927	-3.27539
ENST00000416305.1	chr10:24918622-25010823	ENSG00000107863.12	ARHGAP21	-0.108796	8.81349	-2.33503	0.0207868	0.271927	-3.27564
ENST00000552686.1	chr12:72176244-72179479	ENSG00000080371.4	RAB21	0.173748	7.31412	2.33487	0.0207956	0.271927	-3.27596
ENST00000444272.1	chr6:86346748-86353535	ENSG00000135316.13	SYNCRIP	0.118686	6.90581	2.33471	0.020804	0.271927	-3.27627
ENST00000359358.4	chr18:30253128-30352962	ENSG00000197705.5	KLHL14	-0.137755	5.20626	-2.33444	0.0208187	0.271927	-3.27681
ENST00000433029.2	chr9:95077555-95087854	ENSG00000198000.7	NOL8	0.117698	5.59909	2.33444	0.0208189	0.271927	-3.27682
ENST00000319550.4	chr6:116422009-116570125	ENSG00000178425.9	NT5DC1	-0.141654	5.40816	-2.33436	0.0208231	0.271927	-3.27697
ENST00000594363.1	chr19:22235279-22256353	ENSG00000197134.7	ZNF257	-0.16099	4.34567	-2.33428	0.0208272	0.271927	-3.27712
ENST00000510770.1	chr5:138749846-138755979	ENSG00000170464.5	DNAJC18	-0.339019	3.69187	-2.33368	0.0208594	0.271927	-3.2783
ENST00000497020.1	chr7:32620414-32625630	ENSG00000105778.13	AVL9	-0.146564	6.74732	-2.33365	0.0208611	0.271927	-3.27836
ENST00000591730.1	chr19:36387188-36391376	ENSG00000167604.9	NFKBID	-0.17136	5.28516	-2.33283	0.0209053	0.271927	-3.27998
ENST00000568269.1	chr16:22217637-22276192	ENSG00000103319.7	EEF2K	0.0975209	6.37819	2.33281	0.0209062	0.271927	-3.28001
ENST00000604414.1	chr10:95326440-95364040	ENSG00000186188.6	FFAR4	0.147759	4.90428	2.33258	0.0209187	0.271927	-3.28047
ENST00000565585.1	chr15:75111709-75118120	ENSG00000140506.12	LMAN1L	0.14227	4.54223	2.33256	0.02092	0.271927	-3.28052
ENST00000518231.1	chr8:86376187-86386023	ENSG00000104267.5	CA2	-0.21989	7.31048	-2.33208	0.0209457	0.271927	-3.28145
ENST00000542800.1	chr1:197874926-197876458	ENSG00000203724.6	C1orf53	0.314009	3.46536	2.33189	0.0209563	0.271927	-3.28184
ENST00000512713.1	chr6:43480218-43480981	ENSG00000137207.7	YIPF3	0.135368	8.10277	2.33172	0.0209655	0.271927	-3.28218
ENST00000556510.1	chr14:24899966-24900866	ENSG00000100441.5	KHNYN	-0.21511	4.93614	-2.3315	0.0209773	0.271927	-3.2826
ENST00000522853.1|ENST00000520919.1	chr5:172068375-172113915|chr5:172068375-172113915	ENSG00000214357.4	NEURL1B	0.118424	6.30966	2.33142	0.0209813	0.271927	-3.28275
ENST00000461803.1	chr6:99728594-99732088	ENSG00000146267.11	FAXC	-0.130016	5.6897	-2.33138	0.0209839	0.271927	-3.28284
ENST00000413397.1|ENST00000439141.1	chr3:43641878-43733051|chr3:43641878-43733051	ENSG00000160746.8	ANO10	0.149596	4.31675	2.33098	0.0210054	0.271927	-3.28362
ENST00000379743.4|ENST00000379742.4|ENST00000379749.4|ENST00000379747.4	chr13:38136819-38172900|chr13:38136819-38172900|chr13:38136819-38172900|chr13:38136819-38172900	ENSG00000133110.10	POSTN	-0.148117	3.65027	-2.33093	0.021008	0.271927	-3.28372
ENST00000509296.1	chr6:168349012-168352540	ENSG00000130396.16	MLLT4	0.105961	7.36587	2.33088	0.0210108	0.271927	-3.28382
ENST00000449189.1	chr1:89289994-89294748	ENSG00000065243.14	PKN2	-0.14116	6.11987	-2.3301	0.0210531	0.272051	-3.28536
ENST00000533291.1	chr11:120435323-120833335	ENSG00000149403.7	GRIK4	0.0941648	6.92668	2.32969	0.0210753	0.272051	-3.28616
ENST00000326010.5	chr22:24891007-24922460	ENSG00000100024.10	UPB1	-0.0969069	4.94872	-2.32929	0.021097	0.272051	-3.28695
ENST00000455177.1	chr21:48064240-48072965	ENSG00000160310.12	PRMT2	0.0779904	7.43557	2.32873	0.0211274	0.272051	-3.28805
ENST00000558934.1	chr15:50999638-51039791	ENSG00000138600.5	SPPL2A	0.199094	4.04311	2.32818	0.0211574	0.272051	-3.28913
ENST00000508185.1	chr5:40934439-40945453	ENSG00000112936.14	C7	0.175404	3.95486	2.32799	0.0211681	0.272051	-3.28952
ENST00000487498.1	chr3:123649464-123650368	ENSG00000175455.10	CCDC14	0.17887	6.2132	2.32796	0.0211696	0.272051	-3.28957
ENST00000589314.1	chr18:55268889-55270123	ENSG00000134440.7	NARS	-0.243576	4.07454	-2.32768	0.0211848	0.272051	-3.29012
ENST00000464611.1	chr7:5566908-5567811	ENSG00000075624.9	ACTB	0.259157	11.7429	2.32749	0.0211954	0.272051	-3.2905
ENST00000552329.1	chr12:102108290-102117065	ENSG00000111666.6	CHPT1	0.160417	6.91221	2.327	0.0212221	0.272051	-3.29146
ENST00000496170.1	chr2:191745871-191760443	ENSG00000115419.8	GLS	-0.111327	7.24871	-2.32691	0.0212268	0.272051	-3.29163
ENST00000534412.1	chr11:85711702-85779866	ENSG00000073921.13	PICALM	-0.104023	8.45548	-2.32658	0.0212449	0.272051	-3.29228
ENST00000503686.1|ENST00000512759.1	chr5:77805823-77944414|chr5:77805823-77944414	ENSG00000145685.9	LHFPL2	0.13336	6.3168	2.32585	0.0212851	0.272051	-3.29372
ENST00000601163.1	chr19:8656684-8662195	ENSG00000142303.9	ADAMTS10	0.0962514	6.38121	2.32545	0.0213067	0.272051	-3.2945
ENST00000573395.1	chr17:80615886-80616694	ENSG00000141542.6	RAB40B	0.168053	7.10399	2.32535	0.0213125	0.272051	-3.29471
ENST00000481917.1	chr2:239072399-239075907	ENSG00000178752.11	FAM132B	0.0915078	6.27056	2.32529	0.0213154	0.272051	-3.29481
ENST00000521144.1|ENST00000518827.1	chr8:94932101-94934287|chr8:94932101-94934287	ENSG00000164951.11	PDP1	0.327452	4.65525	2.32518	0.0213216	0.272051	-3.29503
ENST00000550659.1	chr12:108136039-108145824	ENSG00000110851.7	PRDM4	-0.177743	6.76032	-2.32501	0.0213307	0.272051	-3.29536
ENST00000575171.1	chr17:728837-882630	ENSG00000167693.12	NXN	0.175811	5.38411	2.32473	0.0213465	0.272051	-3.29592
ENST00000567289.1	chr15:75711739-75743910	ENSG00000169375.11	SIN3A	-0.184405	5.1231	-2.32468	0.0213491	0.272051	-3.29601
ENST00000489887.1	chr2:219757874-219764270	ENSG00000135925.4	WNT10A	0.179328	5.19996	2.32437	0.021366	0.272051	-3.29662
ENST00000497835.1	chr1:10342489-10352356	ENSG00000054523.12	KIF1B	-0.09752	9.56224	-2.32381	0.0213969	0.272051	-3.29772
ENST00000476659.1	chr7:97852303-97858183	ENSG00000205356.5	TECPR1	-0.11105	6.12659	-2.3237	0.0214031	0.272051	-3.29794
ENST00000354273.4	chr10:114135961-114188092	ENSG00000197142.6	ACSL5	0.197365	4.84969	2.32359	0.0214092	0.272051	-3.29816
ENST00000529297.1	chr6:135524359-135524492	ENSG00000118513.14	MYB	0.203435	1.97472	2.32358	0.0214097	0.272051	-3.29818
ENST00000368417.1	chr6:124125238-125144973	ENSG00000188580.9	NKAIN2	-0.123624	8.04995	-2.32278	0.0214539	0.272415	-3.29975
ENST00000574933.1	chr17:78061432-78061990	ENSG00000141519.10	CCDC40	0.132075	5.40902	2.32141	0.0215293	0.273173	-3.30243
ENST00000482637.1	chr20:24577480-24577947	ENSG00000101463.5	SYNDIG1	-0.21581	4.7556	-2.32074	0.0215665	0.273276	-3.30374
ENST00000474380.1	chr7:107569906-107577706	ENSG00000091136.9	LAMB1	0.207088	5.88208	2.31981	0.0216179	0.273276	-3.30556
ENST00000221132.3	chr8:23047746-23082639	ENSG00000104689.5	TNFRSF10A	0.151373	4.3204	2.3194	0.0216408	0.273276	-3.30637
ENST00000379445.3	chr5:126984839-126993944	ENSG00000205279.4	CTXN3	0.213957	6.32769	2.31923	0.0216507	0.273276	-3.30671
ENST00000337198.5	chr8:103838927-103876840	ENSG00000155096.9	AZIN1	0.111827	8.20364	2.31877	0.0216763	0.273276	-3.30762
ENST00000601224.1	chr19:44301794-44303138	ENSG00000159871.10	LYPD5	0.100209	7.39387	2.31819	0.0217081	0.273276	-3.30873
ENST00000368321.3|ENST00000368320.3	chr1:155882901-155904205|chr1:155882901-155904205	ENSG00000132680.6	KIAA0907	0.108314	6.16062	2.31802	0.0217176	0.273276	-3.30907
ENST00000264498.3	chr4:123747876-123817665	ENSG00000138685.8	FGF2	0.20025	6.71725	2.31694	0.0217781	0.273276	-3.31119
ENST00000414534.1	chr2:120078737-120124199	ENSG00000186132.10	C2orf76	0.179844	5.04404	2.31692	0.0217795	0.273276	-3.31124
ENST00000265138.3	chr5:90664627-90679137	ENSG00000113369.4	ARRDC3	0.185753	6.58566	2.31623	0.021818	0.273276	-3.31258
ENST00000373148.4	chr1:36643096-36646362	ENSG00000116871.11	MAP7D1	-0.125111	7.5886	-2.31613	0.0218232	0.273276	-3.31277
ENST00000487371.1	chr1:154955891-154961246	ENSG00000160688.14	FLAD1	-0.154973	4.7619	-2.31605	0.021828	0.273276	-3.31294
ENST00000556091.1|ENST00000554720.1	chr14:94849153-94854980|chr14:94849153-94854980	ENSG00000197249.8	SERPINA1	0.245877	5.62993	2.31562	0.0218518	0.273276	-3.31377
ENST00000494748.1	chr1:1152316-1156611	ENSG00000078808.12	SDF4	0.110713	6.39691	2.31513	0.0218796	0.273276	-3.31473
ENST00000597596.1	chr13:99101261-99102022	ENSG00000152767.11	FARP1	0.111933	7.37445	2.31483	0.0218967	0.273276	-3.31533
ENST00000559656.1	chr15:89079571-89079607	ENSG00000140543.9	DET1	-0.350478	3.89593	-2.31462	0.0219081	0.273276	-3.31573
ENST00000597664.1|ENST00000381198.2	chr22:44276016-44287823|chr22:44276016-44287823	ENSG00000100341.7	PNPLA5	-0.109828	5.54543	-2.31414	0.0219353	0.273276	-3.31667
ENST00000514928.1	chr17:48447856-48450562	ENSG00000108826.11	MRPL27	-0.0995419	6.15538	-2.31402	0.0219418	0.273276	-3.3169
ENST00000489878.1	chr1:206809072-206857410	ENSG00000143479.11	DYRK3	0.190323	3.73665	2.31368	0.0219611	0.273276	-3.31757
ENST00000470126.1	chr17:38175825-38177612	ENSG00000008838.13	MED24	0.12814	5.6979	2.31362	0.0219647	0.273276	-3.3177
ENST00000523891.1	chr8:144372849-144378236	ENSG00000185730.3	ZNF696	0.0892678	5.75402	2.31333	0.0219807	0.273276	-3.31825
ENST00000423327.2	chr19:11257456-11266501	ENSG00000161888.7	SPC24	0.166982	4.96852	2.31302	0.0219984	0.273276	-3.31886
ENST00000550403.1	chr12:72425046-72534128	ENSG00000139287.8	TPH2	-0.158793	3.19853	-2.31294	0.0220027	0.273276	-3.31901
ENST00000556547.1	chr12:25302570-25348133	ENSG00000118307.14	CASC1	0.151012	4.60698	2.31282	0.0220095	0.273276	-3.31925
ENST00000506647.1|ENST00000512204.1	chr17:48185393-48187457|chr17:48185393-48187457	ENSG00000005882.7	PDK2	0.111739	7.99753	2.31174	0.0220708	0.273276	-3.32137
ENST00000542769.1|ENST00000451827.2	chr6:143999188-144086893|chr6:143999188-144086893	ENSG00000112419.10	PHACTR2	0.101357	6.76261	2.31164	0.0220764	0.273276	-3.32156
ENST00000395511.3	chr17:21030322-21095190	ENSG00000109016.13	DHRS7B	-0.0906548	6.45546	-2.3109	0.0221182	0.273276	-3.323
ENST00000576056.1|ENST00000570337.2	chr17:6347777-6353658|chr17:6347777-6353658	ENSG00000129195.11	FAM64A	-0.141389	5.90677	-2.31072	0.0221285	0.273276	-3.32336
ENST00000381434.3	chr9:6241720-6257905	ENSG00000137033.7	IL33	0.288986	4.77955	2.31058	0.0221363	0.273276	-3.32363
ENST00000428707.1	chr22:19951211-19955177	ENSG00000093010.7	COMT	0.140648	5.9891	2.31056	0.0221375	0.273276	-3.32367
ENST00000264235.8	chr3:119540225-119812729	ENSG00000082701.10	GSK3B	-0.134032	8.92029	-2.31055	0.0221381	0.273276	-3.32369
ENST00000555576.1	chr16:89989782-90005252	ENSG00000258947.2	TUBB3	-0.0987222	6.60915	-2.31046	0.0221432	0.273276	-3.32386
ENST00000491188.1	chr10:44052975-44070014	ENSG00000196793.9	ZNF239	0.138612	4.68959	2.31014	0.022161	0.273276	-3.32448
ENST00000463178.1	chr16:134246-140788	ENSG00000103148.11	NPRL3	0.132451	6.25035	2.31014	0.0221615	0.273276	-3.32449
ENST00000485119.1	chr1:229584669-229586422	ENSG00000069248.9	NUP133	-0.197555	4.09039	-2.31005	0.0221664	0.273276	-3.32466
ENST00000587656.1	chr19:11310174-11347244	ENSG00000130158.9	DOCK6	0.078824	5.50812	2.30992	0.0221738	0.273276	-3.32492
ENST00000497277.1	chr3:169690922-169700653	ENSG00000008952.12	SEC62	0.24263	5.82864	2.30985	0.0221778	0.273276	-3.32505
ENST00000577802.1	chr17:46054036-46055375	ENSG00000108465.10	CDK5RAP3	0.195119	2.90489	2.30978	0.0221818	0.273276	-3.32519
ENST00000358559.2|ENST00000478719.1|ENST00000466268.1|ENST00000298239.6	chr10:51555733-51562497|chr10:51555733-51562497|chr10:51555733-51562497|chr10:51555733-51562497	ENSG00000138294.9	MSMB	-0.170516	2.7647	-2.30971	0.022186	0.273276	-3.32534
ENST00000488834.1|ENST00000483409.1	chr6:7301556-7313439|chr6:7301556-7313439	ENSG00000124783.8	SSR1	0.138136	7.42463	2.30944	0.0222012	0.273276	-3.32586
ENST00000446904.1	chr2:235890277-235950859	ENSG00000130147.11	SH3BP4	0.143323	5.005	2.3089	0.0222316	0.273276	-3.3269
ENST00000480198.1	chr10:135115732-135116479	ENSG00000130640.9	TUBGCP2	-0.119503	6.64942	-2.30847	0.0222563	0.273276	-3.32774
ENST00000369701.3	chr10:106400873-107024579	ENSG00000156395.8	SORCS3	-0.106322	6.60689	-2.30824	0.0222693	0.273276	-3.32819
ENST00000476321.1	chr1:110279693-110280790	ENSG00000134202.6	GSTM3	0.224601	6.33381	2.30816	0.0222741	0.273276	-3.32836
ENST00000522727.1	chr8:37720495-37757003	ENSG00000156675.11	RAB11FIP1	0.123884	4.679	2.30815	0.0222744	0.273276	-3.32837
ENST00000437222.1	chr20:52185656-52192382	ENSG00000171940.9	ZNF217	0.267322	2.81372	2.30783	0.0222928	0.273276	-3.329
ENST00000533397.1|ENST00000529920.1	chr8:146015198-146017557|chr8:146015198-146017557	ENSG00000161016.11	RPL8	0.132457	5.54924	2.30774	0.0222983	0.273276	-3.32918
ENST00000515144.1	chr5:14293121-14489266	ENSG00000038382.13	TRIO	-0.0898269	7.72356	-2.30767	0.0223021	0.273276	-3.32931
ENST00000461671.1|ENST00000521911.1	chr1:243332980-243349555|chr1:243336008-243349716	ENSG00000143702.11	CEP170	0.218102	3.70911	2.30728	0.022324	0.273276	-3.33006
ENST00000264834.4	chr19:12995257-12998017	ENSG00000105610.4	KLF1	-0.104735	6.3919	-2.30703	0.0223384	0.273276	-3.33055
ENST00000420636.1	chr7:36934463-37256282	ENSG00000155849.11	ELMO1	-0.151754	5.80895	-2.3069	0.0223462	0.273276	-3.33082
ENST00000490130.1	chr7:152007055-152009213	ENSG00000055609.13	KMT2C	-0.110772	8.59334	-2.30682	0.0223507	0.273276	-3.33097
ENST00000527220.1	chr19:17514586-17516344	ENSG00000130303.8	BST2	0.217684	5.38582	2.3056	0.0224204	0.273777	-3.33334
ENST00000526764.1	chr11:126306722-126310653	ENSG00000149571.6	KIRREL3	0.166296	6.62474	2.30556	0.022423	0.273777	-3.33343
ENST00000491493.1|ENST00000477958.1|ENST00000465632.1	chr1:10458771-10471525|chr1:10459583-10464325|chr1:10459583-10468167	ENSG00000142657.16	PGD	-0.107642	6.22531	-2.30499	0.0224552	0.273979	-3.33452
ENST00000476031.1	chr1:161515214-161519518	ENSG00000203747.5	FCGR3A	0.229645	5.02049	2.30418	0.0225022	0.274178	-3.33611
ENST00000299413.5	chr11:35684415-35830771	ENSG00000166326.5	TRIM44	-0.12412	8.17242	-2.30416	0.022503	0.274178	-3.33614
ENST00000538983.1	chr12:124416186-124418013	ENSG00000197653.10	DNAH10	-0.150933	4.46796	-2.30365	0.0225328	0.27435	-3.33715
ENST00000462824.1	chr2:192548017-192549004	ENSG00000173559.8	NABP1	0.151945	4.27324	2.3031	0.0225644	0.27445	-3.33822
ENST00000510226.1|ENST00000506817.1	chr5:95053364-95068112|chr5:95067084-95068112	ENSG00000164292.8	RHOBTB3	0.0959835	7.06978	2.30296	0.0225724	0.27445	-3.33849
ENST00000602203.1	chr19:15221427-15224438	ENSG00000105137.8	SYDE1	0.122687	5.66445	2.30235	0.0226078	0.274592	-3.33968
ENST00000567076.1	chr16:765693-767341	ENSG00000103260.4	METRN	-0.119107	7.04922	-2.30203	0.0226262	0.274592	-3.3403
ENST00000505145.1	chr5:177033073-177037287	ENSG00000027847.9	B4GALT7	-0.100043	6.07266	-2.30181	0.0226387	0.274592	-3.34072
ENST00000531219.1	chr11:35456159-35457683	ENSG00000149090.7	PAMR1	0.169649	6.60405	2.30167	0.0226469	0.274592	-3.341
ENST00000549670.1	chr12:43816643-43833553	ENSG00000173157.12	ADAMTS20	0.103229	3.21852	2.30092	0.0226903	0.274642	-3.34246
ENST00000471349.1	chr7:882637-888100	ENSG00000164828.13	SUN1	-0.119731	6.5309	-2.30089	0.0226921	0.274642	-3.34252
ENST00000432078.2	chr7:82430843-82452002	ENSG00000186472.15	PCLO	-0.137205	7.30194	-2.30058	0.0227103	0.274642	-3.34313
ENST00000520715.1|ENST00000521881.1|ENST00000520091.1	chr8:8643422-8679354|chr8:8643422-8679354|chr8:8643532-8679354	ENSG00000147324.6	MFHAS1	0.138833	5.63555	2.30033	0.0227243	0.274642	-3.34359
ENST00000511742.1	chr4:108910943-108926032	ENSG00000138796.11	HADH	0.165265	6.61994	2.30013	0.0227364	0.274642	-3.344
ENST00000394251.2	chr6:41876928-41884652	ENSG00000124641.10	MED20	0.150804	5.71371	2.29956	0.0227694	0.274642	-3.34511
ENST00000567657.1|ENST00000568519.1	chr15:75639645-75644557|chr15:75639645-75644557	ENSG00000140398.9	NEIL1	-0.107093	6.57852	-2.29935	0.0227816	0.274642	-3.34551
ENST00000360467.5	chr13:110959634-111165349	ENSG00000134871.13	COL4A2	0.0712233	6.13297	2.29909	0.0227967	0.274642	-3.34602
ENST00000508603.1	chr6:56954979-56964363	ENSG00000112200.12	ZNF451	-0.148373	5.5391	-2.29901	0.0228011	0.274642	-3.34616
ENST00000463674.1	chr21:42613746-42647524	ENSG00000182240.11	BACE2	0.165371	5.18643	2.29889	0.0228083	0.274642	-3.3464
ENST00000526483.1	chr17:33774061-33775836	ENSG00000154760.9	SLFN13	-0.104261	4.05104	-2.29859	0.0228259	0.274665	-3.34699
ENST00000565511.1|ENST00000568586.1	chr16:640159-676101|chr16:640159-676101	ENSG00000197562.5	RAB40C	-0.10834	6.8252	-2.29811	0.0228539	0.274757	-3.34793
ENST00000482791.1	chr1:151634643-151641038	ENSG00000143376.8	SNX27	-0.106685	8.69314	-2.29771	0.0228771	0.274757	-3.3487
ENST00000551070.1	chr12:75893616-75898014	ENSG00000111615.8	KRR1	0.130051	7.92962	2.29765	0.0228807	0.274757	-3.34882
ENST00000528275.1	chr11:57319205-57327957	ENSG00000156587.11	UBE2L6	0.105615	7.5923	2.29665	0.0229388	0.275118	-3.35075
ENST00000396502.1|ENST00000539155.1	chr12:10163233-10170241|chr12:10163361-10170241	ENSG00000256660.1	CLEC12B	0.138956	3.02486	2.29636	0.0229562	0.275118	-3.35132
ENST00000366933.4	chr1:217804585-218045003	ENSG00000162814.6	SPATA17	0.121478	3.32158	2.29633	0.022958	0.275118	-3.35138
ENST00000504830.1	chr5:33523663-33892286	ENSG00000151388.6	ADAMTS12	0.100964	4.68195	2.29599	0.0229776	0.275165	-3.35204
ENST00000294973.6|ENST00000402698.2	chr2:42994241-43019723|chr2:42994241-43019723	ENSG00000162882.10	HAAO	0.105882	5.75704	2.29518	0.023025	0.275412	-3.3536
ENST00000569185.1	chr16:71807199-71842198	ENSG00000166747.8	AP1G1	-0.104575	6.69657	-2.29474	0.0230513	0.275412	-3.35447
ENST00000555792.1	chr14:89073627-89078290	ENSG00000100722.14	ZC3H14	0.137236	6.38389	2.2945	0.0230649	0.275412	-3.35492
ENST00000574026.2	chr17:3631226-3646904	ENSG00000083457.7	ITGAE	-0.140984	3.67787	-2.2944	0.0230711	0.275412	-3.35513
ENST00000497828.1	chr6:88228205-88228783	ENSG00000146282.13	RARS2	0.125032	5.86202	2.29422	0.0230815	0.275412	-3.35547
ENST00000460278.1|ENST00000476472.1	chr3:15765904-15798081|chr3:15765904-15798081	ENSG00000206560.6	ANKRD28	-0.153923	5.66183	-2.29337	0.023132	0.275412	-3.35713
ENST00000494164.1|ENST00000491121.1|ENST00000460410.1	chr3:112729902-112738558|chr3:112729902-112738558|chr3:112729902-112738558	ENSG00000163608.10	C3orf17	-0.125478	6.58751	-2.29332	0.0231348	0.275412	-3.35722
ENST00000507294.1	chr4:6325080-6557424	ENSG00000074211.9	PPP2R2C	-0.140245	7.57906	-2.29306	0.0231501	0.275412	-3.35773
ENST00000491083.1	chr6:39843107-39846283	ENSG00000146122.12	DAAM2	-0.184732	7.76176	-2.29289	0.02316	0.275412	-3.35805
ENST00000480585.1	chr6:41034620-41065480	ENSG00000124596.12	OARD1	0.115817	5.10482	2.29273	0.0231695	0.275412	-3.35836
ENST00000585014.1	chr17:79990781-79992033	ENSG00000169750.4	RAC3	-0.109032	6.7088	-2.29237	0.0231906	0.275412	-3.35906
ENST00000423740.2|ENST00000374510.4	chr9:113065897-113100148|chr9:113065897-113100148	ENSG00000204193.6	TXNDC8	-0.15435	3.16838	-2.29205	0.0232096	0.275412	-3.35968
ENST00000589473.1	chr19:5692081-5694546	ENSG00000196365.7	LONP1	0.106692	6.37549	2.29198	0.0232136	0.275412	-3.35981
ENST00000485081.1	chr1:182846658-182856864	ENSG00000135829.12	DHX9	-0.105332	6.06444	-2.29187	0.0232201	0.275412	-3.36002
ENST00000482251.2	chr7:99048099-99051196	ENSG00000160917.10	CPSF4	0.140682	6.13208	2.29136	0.0232504	0.275412	-3.36102
ENST00000494822.1	chr6:41654847-41655899	ENSG00000112561.13	TFEB	0.205924	5.38567	2.29136	0.0232505	0.275412	-3.36102
ENST00000284287.3	chr11:124439967-124441231	ENSG00000196119.5	OR8A1	0.135244	4.16012	2.29068	0.023291	0.275562	-3.36234
ENST00000359450.6	chr17:27402158-27405537	ENSG00000221995.4	TIAF1	-0.150702	5.8907	-2.29061	0.0232947	0.275562	-3.36246
ENST00000484990.1	chr10:71637093-71637821	ENSG00000197467.9	COL13A1	0.194327	5.82101	2.28982	0.023342	0.275935	-3.36401
ENST00000596132.1	chr19:7562536-7569077	ENSG00000198723.6	C19orf45	0.112321	6.7578	2.28916	0.023381	0.276169	-3.36528
ENST00000503257.1	chr4:100443718-100451112	ENSG00000138813.5	C4orf17	-0.156798	2.45975	-2.28757	0.023476	0.276169	-3.36836
ENST00000575049.1	chr17:2228028-2233919	ENSG00000167721.6	TSR1	-0.106198	6.70911	-2.28755	0.0234771	0.276169	-3.3684
ENST00000402322.1	chr1:22964139-22966080	ENSG00000173372.12	C1QA	0.180927	6.49905	2.28714	0.0235013	0.276169	-3.36918
ENST00000556681.1	chr14:95572379-95574043	ENSG00000100697.10	DICER1	0.126391	7.34985	2.2861	0.023564	0.276169	-3.37121
ENST00000598965.1	chr19:42753815-42754707	ENSG00000105722.5	ERF	-0.132668	8.01881	-2.28605	0.0235669	0.276169	-3.3713
ENST00000322937.6	chr4:71458042-71472911	ENSG00000178522.10	AMBN	-0.132845	2.96393	-2.28601	0.0235694	0.276169	-3.37138
ENST00000374316.5	chr6:33588177-33664254	ENSG00000096433.6	ITPR3	0.0621429	5.55183	2.286	0.0235701	0.276169	-3.3714
ENST00000520083.1	chr9:36923320-36966678	ENSG00000196092.8	PAX5	0.140748	5.66956	2.28589	0.0235765	0.276169	-3.37161
ENST00000430793.1|ENST00000438141.1	chr3:9861893-9876173|chr3:9861893-9876173	ENSG00000214021.11	TTLL3	0.136958	4.72053	2.28588	0.023577	0.276169	-3.37163
ENST00000331569.4	chr8:37553156-37557529	ENSG00000183779.5	ZNF703	0.0790387	7.0486	2.28517	0.0236198	0.276169	-3.373
ENST00000602039.1|ENST00000595356.1|ENST00000403380.3	chr19:43370634-43374624|chr19:43370634-43383784|chr19:43370634-43383784	ENSG00000231924.5	PSG1	0.210255	3.4554	2.28512	0.0236223	0.276169	-3.37309
ENST00000540508.1	chr17:21428100-21432357	ENSG00000212719.6	C17orf51	-0.155221	5.75307	-2.2851	0.023624	0.276169	-3.37314
ENST00000486423.1	chr6:31734045-31735489	ENSG00000204396.6	VWA7	0.120826	6.27574	2.28433	0.0236703	0.276169	-3.37463
ENST00000244534.5	chr6:26234537-26235207	ENSG00000124575.5	HIST1H1D	0.215899	5.86204	2.28383	0.0237005	0.276169	-3.3756
ENST00000477331.1	chr22:45125198-45133070	ENSG00000186654.16	PRR5	0.158994	5.67743	2.28363	0.0237123	0.276169	-3.37597
ENST00000586222.1	chr18:13387372-13438365	ENSG00000168675.14	LDLRAD4	-0.0898692	6.10208	-2.28344	0.0237235	0.276169	-3.37633
ENST00000379486.2|ENST00000268595.2	chr16:66613362-66622146|chr16:66613362-66622146	ENSG00000140932.5	CMTM2	-0.153805	5.37881	-2.28314	0.0237415	0.276169	-3.37691
ENST00000381545.3	chr12:20963670-21069925	ENSG00000111700.8	SLCO1B3	-0.0994802	2.40703	-2.28307	0.0237461	0.276169	-3.37706
ENST00000533515.1	chr11:57258720-57267148	ENSG00000149150.4	SLC43A1	-0.110879	5.75037	-2.283	0.0237501	0.276169	-3.37719
ENST00000359610.2	chr1:158669498-158670503	ENSG00000196171.2	OR6K2	0.167604	2.24952	2.28265	0.0237714	0.276169	-3.37787
ENST00000528261.1	chr11:2975765-2979745	ENSG00000205531.8	NAP1L4	-0.126745	6.82536	-2.28257	0.023776	0.276169	-3.37802
ENST00000392232.3|ENST00000448715.2	chr19:35225047-35233770|chr19:35225047-35233770	ENSG00000197841.10	ZNF181	0.168105	6.63521	2.28256	0.0237767	0.276169	-3.37804
ENST00000343855.4	chr7:150026940-150029495	ENSG00000188707.4	ZBED6CL	0.110165	5.75126	2.28236	0.0237887	0.276169	-3.37842
ENST00000485573.1	chr2:68962415-69002536	ENSG00000163219.7	ARHGAP25	-0.167531	4.73172	-2.28196	0.0238133	0.276169	-3.37921
ENST00000563536.1	chr16:67218301-67219323	ENSG00000179044.11	EXOC3L1	-0.105863	6.94958	-2.28181	0.0238219	0.276169	-3.37948
ENST00000596819.1	chr19:19217105-19218853	ENSG00000181035.9	SLC25A42	-0.203308	5.80674	-2.28172	0.0238277	0.276169	-3.37967
ENST00000424171.1|ENST00000433903.1|ENST00000439216.1	chr20:49626487-49639605|chr20:49626487-49639605|chr20:49626487-49639605	ENSG00000026559.9	KCNG1	0.125573	5.36537	2.28144	0.0238443	0.276169	-3.3802
ENST00000559711.1	chr15:63836852-63883593	ENSG00000140455.12	USP3	-0.142565	5.11859	-2.28132	0.023852	0.276169	-3.38044
ENST00000493844.1	chr2:196682428-196699132	ENSG00000118997.9	DNAH7	0.155379	4.67146	2.28126	0.0238552	0.276169	-3.38054
ENST00000602216.1	chr19:17970719-17973020	ENSG00000105640.8	RPL18A	-0.167092	4.9039	-2.28117	0.023861	0.276169	-3.38073
ENST00000442081.2	chr6:12012654-12162075	ENSG00000095951.12	HIVEP1	-0.0883261	7.81307	-2.28106	0.0238676	0.276169	-3.38094
ENST00000589894.1	chr19:11280523-11305187	ENSG00000197256.6	KANK2	0.113069	6.16796	2.27996	0.0239341	0.276342	-3.38305
ENST00000496178.1	chr2:70940219-70995326	ENSG00000075340.18	ADD2	-0.152186	5.18406	-2.27949	0.023963	0.276342	-3.38397
ENST00000547379.1|ENST00000552432.1	chr12:59989891-60173829|chr12:59989891-60173829	ENSG00000118596.7	SLC16A7	-0.168701	6.40823	-2.27937	0.0239701	0.276342	-3.38419
ENST00000458763.2	chr1:78142584-78148350	ENSG00000036549.8	ZZZ3	-0.144607	5.45784	-2.27931	0.0239737	0.276342	-3.38431
ENST00000526981.1	chr1:117061858-117087180	ENSG00000116815.11	CD58	0.2084	3.622	2.27929	0.0239749	0.276342	-3.38435
ENST00000595217.1|ENST00000600427.1|ENST00000221978.5	chr19:51874942-51875939|chr19:51874942-51875939|chr19:51874942-51875939	ENSG00000105374.5	NKG7	-0.137707	5.50716	-2.27925	0.0239775	0.276342	-3.38443
ENST00000598466.1	chr19:42364394-42365592	ENSG00000105372.2	RPS19	0.130059	6.39767	2.27888	0.0239999	0.276418	-3.38514
ENST00000582897.1	chr17:11935575-11999009	ENSG00000065559.10	MAP2K4	0.137448	6.89715	2.27846	0.0240252	0.276457	-3.38594
ENST00000376495.3	chr10:23728212-23731282	ENSG00000165312.5	OTUD1	-0.12134	6.29023	-2.27831	0.0240349	0.276457	-3.38625
ENST00000355327.3	chr15:71433808-72075700	ENSG00000187720.10	THSD4	0.134425	5.23295	2.27789	0.0240606	0.27657	-3.38706
ENST00000490250.1	chr20:48502940-48508751	ENSG00000197818.7	SLC9A8	-0.150595	5.31209	-2.27714	0.0241059	0.276909	-3.38849
ENST00000292067.7|ENST00000526595.1|ENST00000533261.1	chr11:118064510-118084061|chr11:118064510-118084061|chr11:118064510-118085581	ENSG00000160593.13	AMICA1	0.104142	4.04065	2.2765	0.0241453	0.277179	-3.38973
ENST00000530554.1	chr11:3889233-4076842	ENSG00000167323.5	STIM1	-0.129804	5.13156	-2.27561	0.0241996	0.277559	-3.39143
ENST00000465987.1	chr20:34053616-34055128	ENSG00000126001.11	CEP250	-0.102651	7.86779	-2.2748	0.0242498	0.277559	-3.39301
ENST00000226299.4	chr4:17578945-17609571	ENSG00000002549.8	LAP3	0.0970947	7.03643	2.27464	0.0242595	0.277559	-3.39331
ENST00000461452.1	chr9:100836957-100845337	ENSG00000095380.10	NANS	0.16018	4.41371	2.27446	0.0242703	0.277559	-3.39365
ENST00000460603.1	chr7:150698949-150700031	ENSG00000164867.6	NOS3	-0.188468	5.50843	-2.27423	0.0242843	0.277559	-3.39409
ENST00000533660.1	chr11:59948972-59949094	ENSG00000110077.10	MS4A6A	0.328936	5.03911	2.27374	0.0243147	0.277559	-3.39504
ENST00000490787.1	chr10:105184758-105185144	ENSG00000148843.9	PDCD11	0.219754	5.34145	2.27359	0.0243237	0.277559	-3.39532
ENST00000472226.1	chr13:107195829-107210978	ENSG00000134884.9	ARGLU1	0.140013	8.44132	2.27346	0.0243318	0.277559	-3.39557
ENST00000486901.1	chr1:22148746-22156809	ENSG00000142798.12	HSPG2	0.0740641	6.27126	2.27341	0.0243353	0.277559	-3.39568
ENST00000464804.1	chr3:52834554-52836466	ENSG00000162267.8	ITIH3	-0.202789	5.32701	-2.27338	0.0243372	0.277559	-3.39574
ENST00000523534.1	chr8:31497970-32621954	ENSG00000157168.14	NRG1	-0.101454	5.39198	-2.27186	0.0244305	0.278032	-3.39865
ENST00000563835.1	chr15:75762146-75772242	ENSG00000169410.5	PTPN9	0.150634	6.55532	2.2718	0.0244343	0.278032	-3.39877
ENST00000539335.1	chr12:110011091-110019354	ENSG00000110921.7	MVK	-0.101617	6.21633	-2.27179	0.0244351	0.278032	-3.39879
ENST00000591441.1|ENST00000586494.1|ENST00000358987.3|ENST00000590798.1|ENST00000592625.1	chr19:12075872-12089812|chr19:12075872-12089812|chr19:12075872-12090031|chr19:12075872-12090031|chr19:12075872-12089812	ENSG00000267179.1	ZNF763	0.22213	4.38957	2.27142	0.0244581	0.278032	-3.39951
ENST00000591441.1|ENST00000586494.1|ENST00000358987.3|ENST00000590798.1|ENST00000592625.1	chr19:12075872-12089812|chr19:12075872-12089812|chr19:12075872-12090031|chr19:12075872-12090031|chr19:12075872-12089812	ENSG00000197054.7	ZNF763	0.22213	4.38957	2.27142	0.0244581	0.278032	-3.39951
ENST00000524381.1	chr11:132285185-133402662	ENSG00000183715.9	OPCML	-0.094537	8.18563	-2.27086	0.024493	0.278032	-3.40059
ENST00000466082.1	chr9:34660279-34661772	ENSG00000137070.13	IL11RA	-0.131214	5.73784	-2.27012	0.0245388	0.278032	-3.40201
ENST00000582336.1	chr18:20945598-21017855	ENSG00000134490.9	TMEM241	-0.129592	6.6485	-2.27005	0.0245428	0.278032	-3.40213
ENST00000369576.2	chr6:87994166-87994657	ENSG00000164411.6	GJB7	-0.290482	3.03819	-2.26997	0.024548	0.278032	-3.40229
ENST00000513970.1	chr5:137621321-137674004	ENSG00000158402.14	CDC25C	0.108167	4.16226	2.26992	0.024551	0.278032	-3.40239
ENST00000454909.2	chr3:18390102-18480363	ENSG00000182568.12	SATB1	-0.121307	8.19939	-2.26935	0.0245863	0.278032	-3.40348
ENST00000550459.1	chr12:102512147-102512360	ENSG00000075188.4	NUP37	0.185432	3.61854	2.26896	0.0246106	0.278032	-3.40423
ENST00000506522.1	chr4:113153080-113174437	ENSG00000138660.7	AP1AR	-0.115364	6.95742	-2.26892	0.0246129	0.278032	-3.4043
ENST00000404397.1|ENST00000395323.3	chr2:30454428-30482884|chr2:30454428-30482884	ENSG00000213626.7	LBH	-0.0997331	6.34678	-2.26868	0.0246282	0.278032	-3.40477
ENST00000557845.1|ENST00000508075.1	chr15:56284135-56285926|chr15:56284135-56285926	ENSG00000069869.11	NEDD4	-0.0934718	7.86785	-2.26816	0.0246605	0.278032	-3.40576
ENST00000503841.1	chr4:187208797-187210124	ENSG00000088926.9	F11	-0.145315	4.14471	-2.26806	0.0246669	0.278032	-3.40596
ENST00000520752.1	chr6:146256052-146256555	ENSG00000146414.11	SHPRH	0.128559	5.87441	2.26776	0.0246855	0.278032	-3.40653
ENST00000589295.1	chr17:67498270-67516518	ENSG00000108984.9	MAP2K6	0.245424	5.24054	2.26738	0.0247091	0.278032	-3.40726
ENST00000563767.1	chr16:89857521-89858428	ENSG00000187741.10	FANCA	-0.21567	5.0651	-2.26724	0.0247177	0.278032	-3.40752
ENST00000559811.1|ENST00000555745.1|ENST00000555791.1	chr15:91525042-91537796|chr15:91525042-91537796|chr15:91525042-91537796	ENSG00000198901.9	PRC1	-0.135851	4.8126	-2.26693	0.0247371	0.278032	-3.40812
ENST00000227507.2	chr11:69455898-69469181	ENSG00000110092.3	CCND1	-0.101559	7.04775	-2.26661	0.0247571	0.278032	-3.40873
ENST00000527802.1	chr11:1280819-1281273	ENSG00000117983.13	MUC5B	0.138205	6.98573	2.26549	0.0248275	0.278032	-3.41089
ENST00000557702.1	chr14:23791177-23793531	ENSG00000100836.6	PABPN1	-0.159723	5.45981	-2.26479	0.0248713	0.278032	-3.41223
ENST00000559061.1	chr15:64388128-64415743	ENSG00000028528.10	SNX1	-0.107404	6.77839	-2.2646	0.0248836	0.278032	-3.4126
ENST00000451000.1	chr9:131684603-131698924	ENSG00000175287.14	PHYHD1	0.196055	6.14965	2.26458	0.0248845	0.278032	-3.41263
ENST00000395051.3	chr9:104123098-104133734	ENSG00000136881.7	BAAT	-0.167725	4.26626	-2.26438	0.0248973	0.278032	-3.41302
ENST00000462488.1	chr1:249200596-249211599	ENSG00000185220.7	PGBD2	-0.193915	4.27792	-2.26412	0.0249133	0.278032	-3.4135
ENST00000568543.1	chr15:55647863-55657496	ENSG00000260916.1	CCPG1	0.12615	6.80359	2.26404	0.0249183	0.278032	-3.41366
ENST00000557759.1	chr15:93552422-93558136	ENSG00000173575.14	CHD2	0.121146	8.59606	2.26388	0.0249286	0.278032	-3.41397
ENST00000560830.1	chr15:33010196-33025456	ENSG00000166923.6	GREM1	-0.212562	7.10672	-2.26335	0.0249618	0.278032	-3.41498
ENST00000486239.1	chr13:36379500-36382412	ENSG00000133083.10	DCLK1	-0.165649	10.1559	-2.2633	0.024965	0.278032	-3.41508
ENST00000295683.2	chr2:219027591-219031716	ENSG00000163464.7	CXCR1	0.15592	4.04011	2.26315	0.0249745	0.278032	-3.41537
ENST00000489901.1	chr2:179996893-180011173	ENSG00000187231.9	SESTD1	-0.0967166	7.80968	-2.26311	0.024977	0.278032	-3.41544
ENST00000353319.4|ENST00000591115.1|ENST00000327283.3	chr18:12785602-12884311|chr18:12785602-12884311|chr18:12785602-12884311	ENSG00000175354.14	PTPN2	0.106027	5.29548	2.26303	0.024982	0.278032	-3.4156
ENST00000526294.1	chr11:61644995-61646980	ENSG00000221968.4	FADS3	0.0979555	7.92494	2.26272	0.0250018	0.278032	-3.4162
ENST00000483437.1	chr3:160222761-160233310	ENSG00000186432.4	KPNA4	-0.119855	7.44737	-2.26209	0.0250418	0.278032	-3.41741
ENST00000518840.1	chr8:23145671-23147729	ENSG00000104679.6	R3HCC1	-0.116081	5.78964	-2.26179	0.0250603	0.278032	-3.41797
ENST00000301821.6	chr3:39448025-39453998	ENSG00000168028.9	RPSA	-0.123533	5.19167	-2.26164	0.0250701	0.278032	-3.41827
ENST00000469476.2	chr1:40313231-40323072	ENSG00000043514.11	TRIT1	0.134821	6.22331	2.26158	0.025074	0.278032	-3.41838
ENST00000517766.1	chr3:107765992-107778365	ENSG00000196776.10	CD47	-0.130204	7.91655	-2.26133	0.0250897	0.278032	-3.41886
ENST00000589659.1	chr19:33349351-33355373	ENSG00000021488.8	SLC7A9	0.156993	4.63266	2.26112	0.0251032	0.278032	-3.41927
ENST00000456150.1	chr3:47603804-47619583	ENSG00000114646.5	CSPG5	-0.103321	7.83326	-2.26111	0.0251034	0.278032	-3.41927
ENST00000527031.1	chr19:17935875-17958834	ENSG00000105639.14	JAK3	0.0921455	5.65554	2.26108	0.0251057	0.278032	-3.41934
ENST00000328345.5	chr6:99282678-99286960	ENSG00000184486.7	POU3F2	-0.0892163	7.18874	-2.26102	0.0251092	0.278032	-3.41945
ENST00000466220.1	chr2:171974267-172016348	ENSG00000198586.9	TLK1	-0.178739	5.88616	-2.26101	0.0251096	0.278032	-3.41946
ENST00000502526.1	chr4:119659389-119660442	ENSG00000150961.10	SEC24D	-0.237549	5.29657	-2.26079	0.0251238	0.278032	-3.41989
ENST00000356530.3	chr6:26184024-26184443	ENSG00000197697.3	HIST1H2BE	-0.508912	3.04964	-2.26028	0.025156	0.278032	-3.42086
ENST00000377543.3	chr14:21971436-21972804	ENSG00000165819.7	METTL3	-0.129383	6.51594	-2.25953	0.0252038	0.278032	-3.4223
ENST00000300900.4|ENST00000586876.1	chr17:58227318-58236896|chr17:58227318-58236896	ENSG00000167434.5	CA4	-0.145732	5.98987	-2.25952	0.0252042	0.278032	-3.42231
ENST00000578252.1	chr18:29450126-29451012	ENSG00000153339.9	TRAPPC8	-0.20224	5.49783	-2.25943	0.02521	0.278032	-3.42249
ENST00000574746.1	chr17:46620944-46621459	ENSG00000173917.9	HOXB2	0.111633	6.01774	2.25942	0.0252106	0.278032	-3.42251
ENST00000357450.4	chr22:45740079-45809425	ENSG00000077935.12	SMC1B	0.0999439	2.54238	2.25922	0.0252233	0.278032	-3.42289
ENST00000492394.1|ENST00000468369.1|ENST00000484491.1	chr3:124950770-125094080|chr3:124950770-125094080|chr3:124950770-125094080	ENSG00000163848.14	ZNF148	-0.114599	7.61487	-2.25888	0.0252452	0.278032	-3.42355
ENST00000576381.1	chr16:2903934-2907878	ENSG00000005001.5	PRSS22	-0.167631	4.53195	-2.25879	0.025251	0.278032	-3.42372
ENST00000473887.1	chr3:118948879-118955913	ENSG00000121578.8	B4GALT4	0.234622	4.35296	2.25873	0.0252548	0.278032	-3.42384
ENST00000316398.3	chr11:85394957-85397289	ENSG00000179071.3	CCDC89	-0.190715	3.30935	-2.25809	0.0252953	0.278032	-3.42505
ENST00000477665.1|ENST00000393934.3	chr3:111393543-111565207|chr3:111393543-111565207	ENSG00000240891.2	PLCXD2	0.102398	5.6999	2.25799	0.0253016	0.278032	-3.42524
ENST00000435761.1|ENST00000439383.1	chr3:184019337-184026733|chr3:184019337-184026733	ENSG00000175166.12	PSMD2	-0.191119	5.93428	-2.25791	0.0253072	0.278032	-3.42541
ENST00000449987.2	chr13:79886210-79915353	ENSG00000139746.11	RBM26	-0.115401	6.40104	-2.25754	0.0253308	0.278032	-3.42611
ENST00000460539.1	chr2:172188315-172289693	ENSG00000123600.14	METTL8	-0.13531	5.47711	-2.25752	0.0253316	0.278032	-3.42614
ENST00000429294.1|ENST00000484704.1	chr6:29691910-29694265|chr6:29691910-29694265	ENSG00000204642.9	HLA-F	0.216185	5.07206	2.25731	0.0253453	0.278032	-3.42655
ENST00000335397.3	chr11:57791429-57947845	ENSG00000186509.3	OR9Q1	-0.190655	2.65238	-2.25724	0.0253494	0.278032	-3.42667
ENST00000563744.1|ENST00000037243.2	chr16:75600261-75611714|chr16:75600261-75611714	ENSG00000034713.3	GABARAPL2	0.118643	8.7385	2.25665	0.0253874	0.2781	-3.42781
ENST00000588242.2	chr19:13010363-13011383	ENSG00000105607.8	GCDH	-0.156769	4.71722	-2.25647	0.0253989	0.2781	-3.42815
ENST00000568436.1	chr16:52497848-52580899	ENSG00000103460.12	TOX3	0.193653	5.38666	2.25632	0.0254085	0.2781	-3.42844
ENST00000470515.1	chr7:139733741-139741581	ENSG00000059378.8	PARP12	0.188813	5.26214	2.25607	0.0254246	0.2781	-3.42892
ENST00000474710.1	chr3:114057370-114099733	ENSG00000181722.11	ZBTB20	0.12111	5.57624	2.25581	0.0254412	0.2781	-3.42941
ENST00000467049.1	chr9:96862441-96870181	ENSG00000158079.10	PTPDC1	-0.157112	4.95442	-2.25546	0.0254637	0.2781	-3.43008
ENST00000491117.1|ENST00000407653.1	chr7:2768228-2802922|chr7:2768228-2802922	ENSG00000146535.9	GNA12	0.103099	7.01512	2.25498	0.0254943	0.2781	-3.43099
ENST00000301085.4	chr19:52932457-52955466	ENSG00000198633.6	ZNF534	0.158555	4.94274	2.25469	0.0255131	0.2781	-3.43155
ENST00000531457.1	chr11:74862111-74873810	ENSG00000137491.10	SLCO2B1	0.199585	6.79029	2.25465	0.0255154	0.2781	-3.43162
ENST00000507988.1	chr5:147443574-147498127	ENSG00000133710.11	SPINK5	0.101188	3.76367	2.25442	0.0255306	0.2781	-3.43207
ENST00000602898.1	chr2:54753509-54755782	ENSG00000115306.11	SPTBN1	-0.161534	5.16741	-2.25441	0.0255312	0.2781	-3.43209
ENST00000530909.1	chr11:30349588-30354482	ENSG00000152219.4	ARL14EP	-0.184495	4.92835	-2.25417	0.0255466	0.2781	-3.43255
ENST00000544277.1	chr12:1313208-1372306	ENSG00000082805.15	ERC1	0.138473	6.49115	2.25375	0.0255735	0.278219	-3.43334
ENST00000333467.3|ENST00000335760.5|ENST00000402182.3	chr22:39378432-39388735|chr22:39378432-39388735|chr22:39378432-39388735	ENSG00000179750.11	APOBEC3B	0.184836	3.07256	2.25305	0.0256183	0.278277	-3.43467
ENST00000524231.1	chr17:67144179-67146159	ENSG00000154263.13	ABCA10	-0.180871	2.59705	-2.253	0.0256221	0.278277	-3.43478
ENST00000578286.1	chr17:8218225-8218879	ENSG00000198844.6	ARHGEF15	-0.164241	5.82343	-2.25291	0.0256277	0.278277	-3.43495
ENST00000471702.1	chr3:132399505-132441262	ENSG00000113971.14	NPHP3	0.11066	5.15417	2.25268	0.0256425	0.278277	-3.43539
ENST00000522573.1	chr8:19379415-19614761	ENSG00000147408.10	CSGALNACT1	-0.159904	4.95017	-2.25213	0.0256779	0.278304	-3.43643
ENST00000296504.3	chr4:174291907-174298629	ENSG00000164105.3	SAP30	-0.114492	7.21223	-2.25203	0.0256847	0.278304	-3.43663
ENST00000382333.1	chr4:15937317-15940343	ENSG00000137440.3	FGFBP1	0.136061	4.82936	2.25156	0.025715	0.278304	-3.43753
ENST00000589147.1	chr18:55364862-55373810	ENSG00000081923.6	ATP8B1	-0.180484	4.57434	-2.25134	0.0257289	0.278304	-3.43794
ENST00000496716.1	chr4:140297552-140300428	ENSG00000164134.8	NAA15	-0.200361	6.86017	-2.25112	0.0257435	0.278304	-3.43837
ENST00000529809.1	chr1:108160189-108292210	ENSG00000134215.11	VAV3	-0.168086	5.29096	-2.25094	0.025755	0.278304	-3.43871
ENST00000480190.1|ENST00000474668.1|ENST00000487316.1	chr2:25013157-25015894|chr2:25013157-25015894|chr2:25013157-25015894	ENSG00000184924.5	PTRHD1	0.175538	3.82608	2.25084	0.0257616	0.278304	-3.4389
ENST00000373934.4	chr7:21941496-21985513	ENSG00000164649.15	CDCA7L	-0.127565	5.02147	-2.25067	0.0257724	0.278304	-3.43922
ENST00000367816.1	chr1:169075599-169101853	ENSG00000143153.8	ATP1B1	-0.11446	10.9249	-2.24992	0.0258208	0.278528	-3.44064
ENST00000473541.1	chr7:106505766-106523587	ENSG00000105851.6	PIK3CG	0.153427	4.60586	2.24986	0.0258251	0.278528	-3.44077
ENST00000373289.3	chr9:130478347-130493835	ENSG00000167094.11	TTC16	-0.104851	5.46266	-2.24925	0.0258644	0.278695	-3.44192
ENST00000529446.1|ENST00000527647.1|ENST00000466872.2|ENST00000377197.3|ENST00000529131.1	chr9:72435723-72521103|chr9:72435723-72521103|chr9:72435723-72521103|chr9:72435723-72521103|chr9:72435723-72521103	ENSG00000204711.4	C9orf135	-0.127096	2.64919	-2.24913	0.0258724	0.278695	-3.44215
ENST00000461206.1	chr2:86066427-86076442	ENSG00000115525.12	ST3GAL5	-0.121334	7.38957	-2.24862	0.0259054	0.278879	-3.44312
ENST00000416123.2	chr6:75797015-75912508	ENSG00000111799.16	COL12A1	-0.0904936	5.17102	-2.24806	0.0259419	0.27894	-3.44419
ENST00000538712.1	chr11:63233604-63257932	ENSG00000168004.5	HRASLS5	-0.174885	5.00099	-2.24771	0.025965	0.27894	-3.44486
ENST00000558694.1	chr15:56756228-56757392	ENSG00000138587.5	MNS1	0.156538	6.76221	2.24765	0.0259685	0.27894	-3.44496
ENST00000415950.3	chr19:35521730-35525128	ENSG00000105711.6	SCN1B	-0.176469	9.11253	-2.24752	0.0259772	0.27894	-3.44522
ENST00000572438.1	chr17:4801250-4804904	ENSG00000108556.7	CHRNE	0.10741	5.17376	2.24721	0.0259975	0.27894	-3.44581
ENST00000566153.1	chr19:11504814-11522057	ENSG00000205517.8	RGL3	0.110177	5.31591	2.24693	0.0260155	0.27894	-3.44633
ENST00000444131.2	chr7:44620692-44621859	ENSG00000158604.10	TMED4	0.0897543	7.82474	2.24682	0.0260229	0.27894	-3.44655
ENST00000302084.2	chr1:247875136-247876117	ENSG00000169214.2	OR6F1	0.174723	4.8714	2.24654	0.026041	0.278963	-3.44708
ENST00000577278.1	chr17:63553980-63556913	ENSG00000168646.8	AXIN2	-0.111228	6.17194	-2.24616	0.0260663	0.279062	-3.44781
ENST00000517399.1	chr1:213124891-213161926	ENSG00000143494.11	VASH2	0.108676	4.91016	2.24575	0.0260932	0.279062	-3.44859
ENST00000524560.1	chr11:100061876-100226915	ENSG00000149972.6	CNTN5	0.137556	5.69854	2.24567	0.0260982	0.279062	-3.44874
ENST00000335094.2	chr1:158735541-158736413	ENSG00000197403.2	OR6N1	0.148511	3.17704	2.24485	0.0261523	0.27947	-3.45031
ENST00000538984.1	chr12:26564253-26581000	ENSG00000123104.7	ITPR2	0.176967	6.33588	2.24435	0.0261849	0.279551	-3.45125
ENST00000333003.5	chr12:95414033-95467367	ENSG00000120798.12	NR2C1	-0.11866	4.70651	-2.24424	0.0261919	0.279551	-3.45145
ENST00000589553.1|ENST00000588087.1	chr17:76116537-76124849|chr17:76116537-76124849	ENSG00000141524.11	TMC6	-0.0915024	6.00971	-2.2438	0.0262209	0.279591	-3.45229
ENST00000320153.6	chr1:15956837-15986363	ENSG00000197312.7	DDI2	-0.158257	6.21771	-2.2437	0.0262276	0.279591	-3.45248
ENST00000478526.1	chr1:72163728-72163807	ENSG00000172260.9	NEGR1	-0.173728	8.14092	-2.24345	0.0262439	0.279593	-3.45295
ENST00000470225.1	chr3:49137634-49139889	ENSG00000172053.10	QARS	-0.147393	8.23021	-2.24265	0.0262965	0.2799	-3.45447
ENST00000370192.3	chr1:97771802-98263303	ENSG00000188641.8	DPYD	-0.179185	3.28436	-2.24244	0.0263104	0.2799	-3.45487
ENST00000526928.1	chr11:77846291-77850685	ENSG00000159063.8	ALG8	0.134088	5.17009	2.2419	0.0263459	0.2799	-3.45589
ENST00000527148.1|ENST00000529462.1	chr8:145635164-145638944|chr8:145636444-145638944	ENSG00000147804.5	SLC39A4	0.170355	7.26279	2.24155	0.0263696	0.2799	-3.45657
ENST00000597656.1	chr19:6413690-6415438	ENSG00000088247.11	KHSRP	0.113337	8.39381	2.24092	0.0264109	0.2799	-3.45776
ENST00000368985.3	chr1:150702692-150738310	ENSG00000163131.6	CTSS	0.154074	4.37688	2.24089	0.0264131	0.2799	-3.45782
ENST00000309470.9	chr15:75085408-75095488	ENSG00000103653.12	CSK	-0.0998734	6.02589	-2.24085	0.0264159	0.2799	-3.4579
ENST00000460636.2	chr9:102866821-103002480	ENSG00000119509.8	INVS	-0.215649	5.02535	-2.24081	0.0264181	0.2799	-3.45796
ENST00000496341.2	chr6:43517229-43530083	ENSG00000124571.13	XPO5	-0.107487	6.74126	-2.24007	0.0264672	0.2799	-3.45937
ENST00000370671.3|ENST00000394834.3|ENST00000370669.1	chr1:84767364-84815457|chr1:84767364-84815457|chr1:84767364-84815457	ENSG00000203943.4	SAMD13	-0.140313	3.42946	-2.23979	0.0264859	0.2799	-3.45991
ENST00000472604.1	chr2:228754579-228758624	ENSG00000123977.5	DAW1	0.12804	4.60814	2.23963	0.0264966	0.2799	-3.46021
ENST00000605656.2	chr20:51872320-52107251	ENSG00000182463.11	TSHZ2	-0.159772	6.84941	-2.23946	0.0265076	0.2799	-3.46053
ENST00000416836.1	chr20:9146944-9317840	ENSG00000101333.12	PLCB4	-0.211881	5.01332	-2.23946	0.0265081	0.2799	-3.46054
ENST00000244321.6	chr19:44081361-44082813	ENSG00000234465.6	PINLYP	-0.129465	5.79833	-2.23894	0.0265424	0.2799	-3.46152
ENST00000603501.1	chr6:46644194-46645658	ENSG00000153291.11	SLC25A27	0.102219	7.90204	2.23857	0.0265671	0.2799	-3.46222
ENST00000518136.3	chr7:27234063-27235163	ENSG00000106031.6	HOXA13	-0.150331	2.16109	-2.23848	0.0265733	0.2799	-3.4624
ENST00000421364.1	chr1:235330473-235491448	ENSG00000054267.16	ARID4B	-0.0899373	6.78625	-2.23785	0.0266149	0.2799	-3.46359
ENST00000432066.2	chr7:21467689-21516902	ENSG00000105866.9	SP4	0.0952179	7.34365	2.23754	0.0266357	0.2799	-3.46418
ENST00000504669.1	chr5:52197993-52248268	ENSG00000213949.4	ITGA1	0.135094	4.3082	2.23733	0.0266495	0.2799	-3.46457
ENST00000357905.2	chr6:26043474-26043849	ENSG00000196226.2	HIST1H2BB	0.251557	2.21647	2.23722	0.0266571	0.2799	-3.46478
ENST00000414517.2|ENST00000278319.5	chr11:6947676-6979020|chr11:6947676-6979020	ENSG00000149054.10	ZNF215	0.151533	4.14431	2.23707	0.026667	0.2799	-3.46506
ENST00000250457.3	chr14:34393464-34420282	ENSG00000129521.9	EGLN3	0.151867	6.23402	2.23683	0.0266834	0.2799	-3.46553
ENST00000397648.1	chr21:48019280-48022767	ENSG00000160307.5	S100B	0.243362	6.61595	2.23658	0.0266997	0.2799	-3.46599
ENST00000575942.1	chr16:4395111-4401353	ENSG00000217930.3	PAM16	-0.0992262	6.56151	-2.2365	0.0267048	0.2799	-3.46614
ENST00000585323.1	chr18:55888788-55924001	ENSG00000049759.12	NEDD4L	0.212587	5.3961	2.23649	0.0267055	0.2799	-3.46616
ENST00000420670.1	chr9:92020433-92112327	ENSG00000187764.7	SEMA4D	-0.217124	5.1824	-2.23627	0.0267205	0.2799	-3.46658
ENST00000394461.2	chr4:189026483-189030736	ENSG00000179046.4	TRIML2	0.175895	5.03647	2.23612	0.0267302	0.2799	-3.46686
ENST00000514261.1	chr4:68484262-68490838	ENSG00000033178.8	UBA6	-0.137482	6.05375	-2.23594	0.0267424	0.2799	-3.4672
ENST00000532081.1	chr11:20385534-20389128	ENSG00000109854.9	HTATIP2	-0.160553	5.06779	-2.2359	0.0267454	0.2799	-3.46729
ENST00000470023.1	chr2:100014133-100016214	ENSG00000158417.6	EIF5B	-0.179253	6.10773	-2.23511	0.0267979	0.2799	-3.46877
ENST00000515325.1	chr4:56461465-56502822	ENSG00000109255.7	NMU	-0.155333	5.01914	-2.2347	0.026826	0.2799	-3.46956
ENST00000360004.5	chr6:32546582-32557592	ENSG00000196126.6	HLA-DRB1	0.37424	5.37263	2.23448	0.0268404	0.2799	-3.46997
ENST00000467320.1	chr16:58550110-58551857	ENSG00000103037.7	SETD6	0.0995736	5.78749	2.23441	0.0268449	0.2799	-3.4701
ENST00000360271.3	chr9:139972510-139978131	ENSG00000197355.6	UAP1L1	0.0772166	6.61497	2.23437	0.0268478	0.2799	-3.47018
ENST00000476701.1	chr7:4169336-4308604	ENSG00000146555.14	SDK1	0.0728106	6.03493	2.23435	0.0268491	0.2799	-3.47022
ENST00000461818.1	chr3:142582922-142608003	ENSG00000163710.3	PCOLCE2	0.222422	4.73042	2.23435	0.0268493	0.2799	-3.47022
ENST00000465775.1	chr13:40253684-40256401	ENSG00000133103.12	COG6	0.128594	6.8633	2.23215	0.0269974	0.280909	-3.47438
ENST00000588280.1	chr18:31673470-31709980	ENSG00000101746.11	NOL4	0.128037	8.67723	2.23212	0.026999	0.280909	-3.47443
ENST00000489781.2	chr12:122701035-122702929	ENSG00000184047.11	DIABLO	0.228488	4.74249	2.23206	0.0270033	0.280909	-3.47455
ENST00000337508.4	chr12:2934628-2944243	ENSG00000053702.10	NRIP2	-0.164647	5.86542	-2.23195	0.0270105	0.280909	-3.47475
ENST00000605426.1	chr12:51639821-51663488	ENSG00000170545.12	SMAGP	-0.199547	4.27314	-2.231	0.0270747	0.281295	-3.47655
ENST00000471475.1	chr10:70661106-70672963	ENSG00000107625.8	DDX50	-0.224165	4.93568	-2.23049	0.0271097	0.281295	-3.47752
ENST00000490695.1|ENST00000371048.3	chr1:66723099-66733108|chr1:66723099-66733108	ENSG00000184588.13	PDE4B	-0.195382	3.50706	-2.23047	0.0271111	0.281295	-3.47756
ENST00000355981.2	chr6:27840936-27841288	ENSG00000198558.2	HIST1H4L	0.279135	3.96477	2.22979	0.0271569	0.281295	-3.47884
ENST00000409672.1	chr2:167051962-167232285	ENSG00000169432.10	SCN9A	0.126231	4.17635	2.22948	0.0271779	0.281295	-3.47942
ENST00000530647.1	chr11:124746573-124747760	ENSG00000154134.10	ROBO3	0.119797	6.1422	2.22915	0.0272007	0.281295	-3.48006
ENST00000539881.1	chr16:57023376-57082067	ENSG00000140853.11	NLRC5	0.077748	5.68478	2.229	0.0272107	0.281295	-3.48034
ENST00000485677.1	chr1:227085441-227091420	ENSG00000163050.12	ADCK3	-0.178666	4.22214	-2.22851	0.027244	0.281295	-3.48126
ENST00000480055.1	chr7:98649877-98679026	ENSG00000198742.5	SMURF1	-0.109627	7.25948	-2.2282	0.0272648	0.281295	-3.48184
ENST00000476102.1|ENST00000361509.3|ENST00000368094.1	chr1:159896915-159915393|chr1:159896915-159915393|chr1:159896915-159915393	ENSG00000085552.12	IGSF9	0.0900585	6.10225	2.22815	0.0272682	0.281295	-3.48193
ENST00000570757.1|ENST00000576546.1	chr16:20360354-20364043|chr16:20360354-20362209	ENSG00000169344.11	UMOD	-0.100797	6.23203	-2.22771	0.0272985	0.281295	-3.48277
ENST00000359704.2	chr6:125304562-125404782	ENSG00000146373.12	RNF217	-0.141301	4.95503	-2.22643	0.0273855	0.281295	-3.48518
ENST00000493587.1	chr8:100880295-100888778	ENSG00000132549.14	VPS13B	0.153588	4.82438	2.22623	0.0273996	0.281295	-3.48557
ENST00000514412.1	chr3:134204718-134214202	ENSG00000182923.12	CEP63	-0.107661	5.77489	-2.22601	0.0274142	0.281295	-3.48597
ENST00000570260.2	chr16:46723620-46728996	ENSG00000091651.4	ORC6	0.147481	4.69766	2.22557	0.0274448	0.281295	-3.48681
ENST00000583765.1	chr18:67686642-67696022	ENSG00000176225.8	RTTN	0.149623	4.47368	2.22546	0.0274519	0.281295	-3.48701
ENST00000523957.1	chr8:103237132-103251130	ENSG00000048392.7	RRM2B	-0.15201	6.18224	-2.22543	0.0274538	0.281295	-3.48706
ENST00000572298.1|ENST00000572360.1	chr17:52978234-52992103|chr17:52978234-52992103	ENSG00000141198.9	TOM1L1	0.114655	5.68898	2.22494	0.0274879	0.281295	-3.488
ENST00000376572.3	chr1:11979778-11986483	ENSG00000116685.11	KIAA2013	-0.110904	6.22272	-2.22492	0.0274888	0.281295	-3.48803
ENST00000543159.1	chr12:9098022-9099413	ENSG00000003056.3	M6PR	0.112812	7.7879	2.22486	0.0274931	0.281295	-3.48815
ENST00000332793.6	chr11:63057599-63078865	ENSG00000184999.7	SLC22A10	-0.136901	4.71813	-2.22479	0.027498	0.281295	-3.48828
ENST00000502371.1	chr5:112157597-112179704	ENSG00000134982.12	APC	-0.108593	8.95462	-2.22458	0.0275121	0.281295	-3.48867
ENST00000479016.2	chr12:56618068-56620194	ENSG00000139579.8	NABP2	0.106525	6.69761	2.22449	0.0275183	0.281295	-3.48884
ENST00000497602.1	chr2:45925095-46079044	ENSG00000171132.9	PRKCE	-0.213812	4.30415	-2.22382	0.0275645	0.281295	-3.49011
ENST00000394295.4	chr2:69969135-70053572	ENSG00000196975.10	ANXA4	-0.11185	5.27026	-2.22369	0.0275737	0.281295	-3.49036
ENST00000368864.4	chr6:111303277-111345435	ENSG00000197498.8	RPF2	-0.147814	3.7082	-2.22365	0.0275759	0.281295	-3.49042
ENST00000513997.1	chr4:169183852-169190085	ENSG00000137628.12	DDX60	0.210505	3.20502	2.22361	0.0275787	0.281295	-3.49049
ENST00000524614.1	chr11:124545196-124566240	ENSG00000064199.2	SPA17	0.190897	4.60999	2.22334	0.0275979	0.281295	-3.49102
ENST00000382021.2	chr5:34929704-34958229	ENSG00000168724.10	DNAJC21	-0.108375	6.29468	-2.22311	0.0276131	0.281295	-3.49144
ENST00000534221.1	chr11:108800315-108811448	ENSG00000178105.5	DDX10	0.190642	5.41496	2.22286	0.0276304	0.281295	-3.49191
ENST00000468698.1	chr10:90641861-90642562	ENSG00000138134.7	STAMBPL1	0.160325	2.88009	2.22284	0.0276319	0.281295	-3.49195
ENST00000496907.1	chr1:24133274-24140820	ENSG00000117305.10	HMGCL	0.119155	5.39329	2.22206	0.027686	0.281295	-3.49343
ENST00000592288.1	chr18:31158561-31323065	ENSG00000141431.5	ASXL3	0.101478	6.76157	2.22152	0.0277232	0.281295	-3.49445
ENST00000559789.1	chr14:103395115-103396945	ENSG00000166126.6	AMN	-0.111467	6.69536	-2.22131	0.0277373	0.281295	-3.49483
ENST00000414023.2	chr11:14300156-14317400	ENSG00000133818.8	RRAS2	0.139324	6.34153	2.22054	0.0277908	0.281295	-3.49629
ENST00000528034.1	chr11:32979380-32987974	ENSG00000060749.10	QSER1	0.176436	6.18196	2.22051	0.0277926	0.281295	-3.49633
ENST00000498816.1	chr10:18629661-18787630	ENSG00000165995.14	CACNB2	0.200597	5.45823	2.22045	0.027797	0.281295	-3.49645
ENST00000506555.1	chr6:41904298-41905972	ENSG00000112576.8	CCND3	0.11561	8.59208	2.22042	0.0277993	0.281295	-3.49652
ENST00000521480.1	chr8:39780075-39781413	ENSG00000131203.8	IDO1	0.122765	2.30055	2.2204	0.0278003	0.281295	-3.49654
ENST00000432065.2	chr9:131218753-131236008	ENSG00000136811.12	ODF2	0.0860229	6.52926	2.22026	0.0278098	0.281295	-3.4968
ENST00000328880.5	chr12:123185906-123187878	ENSG00000182782.7	HCAR2	-0.173632	5.3566	-2.22007	0.027823	0.281295	-3.49716
ENST00000507501.1|ENST00000506962.1	chr4:186381048-186392254|chr4:186381239-186392254	ENSG00000168491.5	CCDC110	0.173332	4.58727	2.22003	0.0278262	0.281295	-3.49725
ENST00000510473.1	chr5:176057976-176069161	ENSG00000175766.7	EIF4E1B	0.109077	6.29413	2.21974	0.0278462	0.281295	-3.49779
ENST00000302190.4	chr8:97505890-97623906	ENSG00000169439.7	SDC2	0.14128	6.61348	2.2193	0.0278769	0.281295	-3.49862
ENST00000296921.5	chr5:170736183-170739076	ENSG00000164438.5	TLX3	0.10277	5.22729	2.21913	0.0278883	0.281295	-3.49893
ENST00000489456.1	chr2:220433963-220437354	ENSG00000123999.4	INHA	0.198536	5.97947	2.21911	0.0278901	0.281295	-3.49898
ENST00000554865.1	chr14:35234057-35240843	ENSG00000198604.6	BAZ1A	0.204163	3.50912	2.21909	0.027891	0.281295	-3.49901
ENST00000574518.1	chr17:7664087-7690686	ENSG00000183914.10	DNAH2	0.0852453	4.57619	2.21845	0.0279356	0.281295	-3.50021
ENST00000493133.1	chr1:154923732-154926233	ENSG00000163346.12	PBXIP1	0.160802	5.84355	2.21843	0.0279369	0.281295	-3.50025
ENST00000520675.1	chr5:67569220-67576517	ENSG00000145675.10	PIK3R1	-0.1094	9.30336	-2.21841	0.0279383	0.281295	-3.50029
ENST00000518576.1	chr17:60457938-60472539	ENSG00000172421.3	EFCAB3	-0.123997	2.25384	-2.21827	0.0279485	0.281295	-3.50056
ENST00000594190.1|ENST00000595993.1	chr19:17373540-17375539|chr19:17373540-17375539	ENSG00000130307.7	USHBP1	-0.145096	5.77297	-2.21822	0.027952	0.281295	-3.50066
ENST00000507225.1	chr3:128690190-128697000	ENSG00000114656.6	KIAA1257	0.169027	4.92054	2.21813	0.0279578	0.281295	-3.50081
ENST00000470741.1	chr22:43014866-43029383	ENSG00000100243.16	CYB5R3	0.127987	8.7317	2.21796	0.0279699	0.281295	-3.50114
ENST00000598020.1	chr19:50368515-50370803	ENSG00000039650.5	PNKP	-0.130806	5.82349	-2.2179	0.0279742	0.281295	-3.50126
ENST00000567643.1|ENST00000494490.1|ENST00000464277.1	chr15:57999160-57999392|chr15:57999160-57999392|chr15:57999160-57999392	ENSG00000255529.3	POLR2M	0.147227	6.70977	2.21779	0.027982	0.281295	-3.50147
ENST00000484941.1	chr13:48510706-48513455	ENSG00000136143.9	SUCLA2	-0.144056	4.49536	-2.21766	0.0279909	0.281295	-3.50171
ENST00000261201.4	chr12:21958136-22089571	ENSG00000069431.6	ABCC9	0.212913	5.7263	2.21743	0.0280068	0.281295	-3.50214
ENST00000542040.1	chr11:63992295-63993642	ENSG00000149743.9	TRPT1	-0.107545	6.13104	-2.21678	0.0280518	0.281295	-3.50335
ENST00000396556.2|ENST00000438237.2	chr3:31699996-32022781|chr3:31699996-32022781	ENSG00000144645.9	OSBPL10	-0.0870064	5.37738	-2.21539	0.0281495	0.281295	-3.50598
ENST00000591256.1|ENST00000586542.1	chr17:76183476-76201148|chr17:76183476-76201148	ENSG00000183077.11	AFMID	0.140167	5.08303	2.21526	0.0281582	0.281295	-3.50621
ENST00000545493.1|ENST00000539320.2	chr12:125299539-125348453|chr12:125299539-125348453	ENSG00000073060.11	SCARB1	0.133204	7.6641	2.21483	0.028188	0.281295	-3.50701
ENST00000476855.1	chr1:151231666-151239448	ENSG00000159352.11	PSMD4	0.0892536	5.52517	2.21479	0.0281912	0.281295	-3.50709
ENST00000492870.1	chr2:203880550-203906561	ENSG00000144426.14	NBEAL1	0.160174	4.96985	2.21459	0.0282055	0.281295	-3.50748
ENST00000476458.1	chr6:25613007-25620648	ENSG00000079691.15	LRRC16A	0.16629	5.29763	2.21457	0.0282067	0.281295	-3.50751
ENST00000531779.1	chr1:110946607-110950573	ENSG00000134248.9	LAMTOR5	0.141104	4.45088	2.21445	0.0282147	0.281295	-3.50772
ENST00000477652.1	chr10:75606996-75612531	ENSG00000148660.16	CAMK2G	-0.121705	9.93251	-2.21417	0.0282348	0.281295	-3.50826
ENST00000393759.2	chr2:87042495-87089070	ENSG00000172116.17	CD8B	-0.146772	2.73058	-2.21414	0.0282371	0.281295	-3.50832
ENST00000593136.1	chr19:10429842-10433396	ENSG00000161847.9	RAVER1	-0.105476	7.37758	-2.21405	0.0282431	0.281295	-3.50848
ENST00000585534.1	chr17:40841990-40842913	ENSG00000108797.7	CNTNAP1	-0.152855	7.55512	-2.21375	0.0282644	0.281295	-3.50905
ENST00000609818.1	chr20:62899240-62904891	ENSG00000203880.7	PCMTD2	0.12076	7.81838	2.21369	0.0282687	0.281295	-3.50917
ENST00000476849.1	chr2:99733635-99771388	ENSG00000135951.10	TSGA10	0.131726	4.86927	2.21355	0.0282782	0.281295	-3.50942
ENST00000478849.1	chr1:241757766-241803556	ENSG00000054277.8	OPN3	-0.170854	7.17002	-2.21343	0.0282867	0.281295	-3.50965
ENST00000589191.1	chr16:4925318-4930717	ENSG00000118900.10	UBN1	0.13233	6.094	2.21341	0.0282879	0.281295	-3.50968
ENST00000478606.1	chr1:1177845-1178518	ENSG00000184163.3	FAM132A	0.101241	6.63156	2.21322	0.0283012	0.281295	-3.51004
ENST00000530668.1	chr11:47597145-47600648	ENSG00000123444.9	KBTBD4	0.0975226	7.23452	2.21321	0.0283022	0.281295	-3.51006
ENST00000417864.1	chr2:204193028-204291992	ENSG00000138443.11	ABI2	-0.0935947	8.2355	-2.2132	0.0283027	0.281295	-3.51008
ENST00000508916.1	chr5:79859551-79866126	ENSG00000189127.3	ANKRD34B	0.146237	5.23381	2.21319	0.0283034	0.281295	-3.5101
ENST00000487413.1	chr3:50471769-50541104	ENSG00000007402.7	CACNA2D2	-0.136265	6.64374	-2.21276	0.0283339	0.281438	-3.51091
ENST00000569576.1	chr16:31494356-31497576	ENSG00000140675.8	SLC5A2	-0.160763	5.54604	-2.21251	0.0283516	0.281454	-3.51138
ENST00000369217.4	chr6:99998872-100016585	ENSG00000112237.8	CCNC	-0.19568	6.0513	-2.212	0.0283875	0.28165	-3.51233
ENST00000510595.1	chr4:48385678-48422364	ENSG00000109171.10	SLAIN2	-0.222893	3.46712	-2.21157	0.0284177	0.281677	-3.51314
ENST00000269499.5	chr18:60190280-60245755	ENSG00000141664.5	ZCCHC2	0.0837698	6.20114	2.2115	0.0284225	0.281677	-3.51326
ENST00000508937.1	chr5:42807539-42812038	ENSG00000250722.1	SEPP1	-0.181186	5.9624	-2.21063	0.0284838	0.281826	-3.51489
ENST00000490439.1	chr7:135329692-135333482	ENSG00000155561.10	NUP205	-0.173281	4.59269	-2.21024	0.0285113	0.281826	-3.51562
ENST00000426121.1	chr7:50367247-50459561	ENSG00000185811.12	IKZF1	0.14708	4.58884	2.21006	0.028524	0.281826	-3.51596
ENST00000565036.1	chr15:76196305-76225351	ENSG00000167196.9	FBXO22	-0.128037	6.29732	-2.21001	0.028528	0.281826	-3.51606
ENST00000495936.1|ENST00000468241.1|ENST00000488996.1	chr7:102074049-102087436|chr7:102074049-102087436|chr7:102074049-102087436	ENSG00000160991.11	ORAI2	-0.128866	6.7912	-2.20972	0.0285481	0.281826	-3.51659
ENST00000513383.1	chr4:183836076-183836711	ENSG00000129187.10	DCTD	-0.124317	6.71409	-2.20958	0.0285585	0.281826	-3.51687
ENST00000297265.4	chr8:82644686-82671617	ENSG00000164695.4	CHMP4C	-0.143589	4.76007	-2.2095	0.0285642	0.281826	-3.51702
ENST00000497765.1	chr3:183515783-183519296	ENSG00000163872.11	YEATS2	0.14789	6.71968	2.20946	0.0285665	0.281826	-3.51708
ENST00000375957.1	chr9:88902677-88934570	ENSG00000083223.13	ZCCHC6	0.0988009	6.10361	2.20916	0.0285882	0.281881	-3.51765
ENST00000492457.1	chr1:226075493-226099057	ENSG00000243709.1	LEFTY1	-0.144854	4.86751	-2.20881	0.0286128	0.281964	-3.5183
ENST00000590387.1	chr18:21107769-21109567	ENSG00000141452.5	C18orf8	-0.140127	5.68459	-2.20818	0.0286579	0.28225	-3.51949
ENST00000507655.1	chr5:80742703-81047594	ENSG00000145687.11	SSBP2	-0.0885981	7.48017	-2.20772	0.0286902	0.282357	-3.52034
ENST00000558911.1	chr15:99892579-99892667	ENSG00000168904.10	LRRC28	0.220586	5.46463	2.20757	0.0287011	0.282357	-3.52063
ENST00000357754.1	chr17:32901539-32906364	ENSG00000197322.1	C17orf102	0.128855	5.2406	2.20672	0.0287615	0.282773	-3.52222
ENST00000462297.1	chr2:74754204-74754685	ENSG00000115307.12	AUP1	-0.135451	7.01114	-2.20652	0.0287758	0.282773	-3.52259
ENST00000414758.1	chr15:43739385-43739679	ENSG00000067369.9	TP53BP1	-0.189368	4.53759	-2.20579	0.0288278	0.28282	-3.52395
ENST00000493673.1	chr1:151372114-151374387	ENSG00000159377.6	PSMB4	0.125046	7.0361	2.20561	0.0288407	0.28282	-3.52429
ENST00000507454.1	chr4:128812183-128813820	ENSG00000142731.6	PLK4	-0.185048	2.64765	-2.20552	0.0288471	0.28282	-3.52446
ENST00000570761.1	chr16:3692917-3701897	ENSG00000213918.6	DNASE1	0.0895634	6.80221	2.20527	0.0288649	0.28282	-3.52492
ENST00000572813.1	chr17:80694066-80695971	ENSG00000167363.9	FN3K	-0.164476	2.94497	-2.20485	0.0288953	0.28282	-3.52572
ENST00000468310.1	chr1:1982070-2077534	ENSG00000067606.11	PRKCZ	-0.0886086	6.03803	-2.20443	0.0289253	0.28282	-3.5265
ENST00000531800.1	chr11:86782595-86868447	ENSG00000166575.12	TMEM135	0.104213	7.9795	2.20418	0.028943	0.28282	-3.52696
ENST00000257497.6	chr9:75766696-75785150	ENSG00000135046.9	ANXA1	0.214076	4.67948	2.20404	0.0289534	0.28282	-3.52723
ENST00000409045.3	chr2:179059243-179260436	ENSG00000079156.12	OSBPL6	-0.0828862	7.3975	-2.20339	0.029	0.28282	-3.52845
ENST00000546457.1	chr12:56120495-56123467	ENSG00000135404.7	CD63	0.111985	6.51037	2.20336	0.0290023	0.28282	-3.52851
ENST00000561428.1	chr15:49280701-49288749	ENSG00000138593.4	SECISBP2L	-0.110989	8.26558	-2.20329	0.0290069	0.28282	-3.52863
ENST00000469543.1	chr10:17272210-17279528	ENSG00000026025.9	VIM	0.194117	4.82453	2.20316	0.0290167	0.28282	-3.52888
ENST00000296509.6	chr4:120977054-120988192	ENSG00000164109.9	MAD2L1	-0.123012	4.08354	-2.20311	0.0290203	0.28282	-3.52898
ENST00000556020.1	chr14:67147825-67291284	ENSG00000171723.11	GPHN	0.105058	8.08671	2.20305	0.0290242	0.28282	-3.52908
ENST00000512101.1	chr11:67056947-67059211	ENSG00000172932.10	ANKRD13D	-0.117637	6.06357	-2.20292	0.0290335	0.28282	-3.52932
ENST00000493317.1	chr13:27827857-27830418	ENSG00000122026.6	RPL21	0.163287	3.36266	2.20284	0.0290395	0.28282	-3.52948
ENST00000509041.1	chr4:71768082-71842189	ENSG00000173542.4	MOB1B	0.147613	5.99244	2.20194	0.029104	0.282881	-3.53115
ENST00000367928.4	chr6:133002755-133035174	ENSG00000112299.7	VNN1	0.134144	3.63411	2.20193	0.0291046	0.282881	-3.53116
ENST00000374021.1	chr6:34558347-34639731	ENSG00000196821.5	C6orf106	-0.190122	6.85299	-2.2019	0.0291074	0.282881	-3.53124
ENST00000491209.1	chr5:180467253-180482969	ENSG00000165810.12	BTNL9	0.13513	4.32725	2.20185	0.0291105	0.282881	-3.53132
ENST00000244537.4	chr6:26246849-26247338	ENSG00000124578.4	HIST1H4G	-0.161188	3.11665	-2.20076	0.0291894	0.283463	-3.53336
ENST00000343999.1	chr22:50013321-50018581	ENSG00000188511.8	C22orf34	-0.116527	5.34131	-2.20057	0.0292029	0.283463	-3.53371
ENST00000559384.1	chr15:101775348-101782786	ENSG00000131873.5	CHSY1	0.138055	6.98861	2.19977	0.0292611	0.283559	-3.53521
ENST00000487361.1|ENST00000297788.4	chr7:128432138-128462158|chr7:128432138-128462158	ENSG00000128596.12	CCDC136	-0.0794233	6.12114	-2.19975	0.029262	0.283559	-3.53523
ENST00000533649.1	chr11:6566581-6570961	ENSG00000179532.8	DNHD1	-0.126595	4.43422	-2.19956	0.0292761	0.283559	-3.5356
ENST00000433423.2	chr16:30484050-30532961	ENSG00000005844.13	ITGAL	0.0896109	5.08185	2.19853	0.0293509	0.283559	-3.53752
ENST00000555021.1	chr14:97001612-97003391	ENSG00000090060.13	PAPOLA	0.124624	7.09432	2.19847	0.0293554	0.283559	-3.53764
ENST00000494662.1	chr17:74326660-74349697	ENSG00000161542.12	PRPSAP1	0.0938579	7.04799	2.1984	0.0293604	0.283559	-3.53777
ENST00000504954.1	chr5:36049015-36066982	ENSG00000168671.5	UGT3A2	0.188432	3.89754	2.19831	0.029367	0.283559	-3.53793
ENST00000556976.1	chr14:76211450-76232686	ENSG00000119685.15	TTLL5	-0.119798	6.86595	-2.19815	0.0293781	0.283559	-3.53822
ENST00000469103.3	chr11:119048567-119050869	ENSG00000160703.11	NLRX1	0.138496	5.51139	2.19778	0.0294051	0.283559	-3.53891
ENST00000492797.1	chr7:8009322-8062324	ENSG00000106415.8	GLCCI1	0.134305	6.66035	2.19729	0.029441	0.283559	-3.53983
ENST00000513033.1	chr4:56352574-56412827	ENSG00000134852.10	CLOCK	-0.246005	5.70813	-2.19718	0.0294491	0.283559	-3.54004
ENST00000451320.2	chr4:153701094-153833487	ENSG00000164144.10	ARFIP1	0.121866	5.74265	2.19701	0.0294614	0.283559	-3.54035
ENST00000575195.2	chr17:79852250-79858561	ENSG00000141552.13	ANAPC11	-0.144138	4.74799	-2.19694	0.0294665	0.283559	-3.54048
ENST00000464848.1	chr7:138818519-138876090	ENSG00000105948.9	TTC26	0.101032	4.24757	2.19684	0.0294737	0.283559	-3.54067
ENST00000366290.2	chr12:10853853-10854785	ENSG00000060138.8	YBX3	-0.193957	5.00219	-2.19674	0.0294807	0.283559	-3.54085
ENST00000592915.1	chr17:42083401-42086367	ENSG00000161653.6	NAGS	-0.130119	5.71034	-2.19666	0.0294866	0.283559	-3.541
ENST00000556824.1	chr15:93162449-93198987	ENSG00000185442.8	FAM174B	0.104274	7.05165	2.19632	0.0295118	0.283559	-3.54164
ENST00000283875.5	chr3:120461530-120501715	ENSG00000153767.5	GTF2E1	-0.13255	5.50972	-2.1958	0.0295496	0.283559	-3.54261
ENST00000525203.1|ENST00000524535.1|ENST00000475486.1|ENST00000527692.1	chr1:33318363-33321626|chr1:33318363-33321626|chr1:33318363-33321626|chr1:33318363-33321626	ENSG00000116497.13	S100PBP	0.104663	7.03289	2.19542	0.0295773	0.283559	-3.54331
ENST00000535644.1	chr11:67163232-67165638	ENSG00000172613.3	RAD9A	0.121223	5.79088	2.1952	0.0295932	0.283559	-3.54372
ENST00000398316.3	chr13:49684397-49783497	ENSG00000102531.12	FNDC3A	0.0908709	7.20574	2.19503	0.0296055	0.283559	-3.54403
ENST00000415264.1	chr2:20792407-20824599	ENSG00000118960.8	HS1BP3	0.11401	5.2097	2.19498	0.0296096	0.283559	-3.54414
ENST00000562855.2	chr16:89262279-89268072	ENSG00000259803.2	SLC22A31	0.0927987	5.54222	2.19486	0.0296185	0.283559	-3.54436
ENST00000558569.1	chr19:31799331-31840238	ENSG00000121297.6	TSHZ3	-0.191236	5.44658	-2.19405	0.0296775	0.283559	-3.54586
ENST00000541070.1	chr10:124812579-124814049	ENSG00000196177.8	ACADSB	0.143673	7.14988	2.19381	0.0296954	0.283559	-3.54632
ENST00000431824.2	chr17:47075124-47126791	ENSG00000159217.5	IGF2BP1	0.0965528	5.20303	2.19357	0.029713	0.283559	-3.54677
ENST00000528126.1	chr19:50189350-50189979	ENSG00000126457.16	PRMT1	0.0825607	8.83263	2.19344	0.0297225	0.283559	-3.54701
ENST00000475522.1	chr10:37473466-37482020	ENSG00000148513.13	ANKRD30A	-0.132193	1.59122	-2.19307	0.0297495	0.283559	-3.54769
ENST00000397886.3	chr21:46270685-46281186	ENSG00000183255.7	PTTG1IP	0.142337	8.03966	2.19264	0.0297808	0.283559	-3.54848
ENST00000263981.5	chr4:153242670-153274025	ENSG00000109670.9	FBXW7	-0.120517	9.27595	-2.19199	0.029829	0.283559	-3.5497
ENST00000482874.1	chr6:3273290-3284203	ENSG00000137266.10	SLC22A23	-0.13253	6.82472	-2.19085	0.0299129	0.283559	-3.55182
ENST00000462856.2	chr6:112024091-112080268	ENSG00000010810.13	FYN	0.132818	6.05407	2.19061	0.0299306	0.283559	-3.55226
ENST00000245503.5	chr17:10424473-10452986	ENSG00000125414.14	MYH2	-0.0887271	3.45037	-2.1905	0.029939	0.283559	-3.55247
ENST00000468543.1	chr2:74120115-74128560	ENSG00000163017.9	ACTG2	0.240305	5.36395	2.19046	0.0299418	0.283559	-3.55255
ENST00000532292.1	chr15:23888814-23891871	ENSG00000254585.1	MAGEL2	-0.137542	4.82512	-2.19035	0.0299494	0.283559	-3.55274
ENST00000554854.1	chr14:102493720-102496239	ENSG00000197102.6	DYNC1H1	-0.0960218	9.74366	-2.19031	0.0299524	0.283559	-3.55281
ENST00000512339.1	chr4:89776221-89978303	ENSG00000138640.10	FAM13A	-0.129829	4.64636	-2.19026	0.0299565	0.283559	-3.55292
ENST00000488782.1	chr7:152497628-152511667	ENSG00000133627.13	ACTR3B	0.382366	4.37135	2.19012	0.0299667	0.283559	-3.55317
ENST00000587406.1|ENST00000162044.9	chr19:19230440-19249337|chr19:19230440-19249337	ENSG00000064545.10	TMEM161A	0.0893558	6.33163	2.18968	0.0299993	0.283559	-3.55399
ENST00000394595.3|ENST00000394598.2	chr4:111538670-111558120|chr4:111538670-111558120	ENSG00000164093.11	PITX2	0.104592	5.41584	2.18958	0.0300068	0.283559	-3.55418
ENST00000453137.1	chr2:29443783-29446332	ENSG00000171094.11	ALK	0.114224	6.07045	2.18956	0.0300077	0.283559	-3.5542
ENST00000460849.1|ENST00000288221.6	chr3:55542454-56502395|chr3:55542454-56502395	ENSG00000187672.8	ERC2	-0.090517	7.62992	-2.1894	0.0300196	0.283559	-3.5545
ENST00000460044.1	chr10:76989120-76990928	ENSG00000165637.9	VDAC2	-0.279928	4.06997	-2.18937	0.0300224	0.283559	-3.55457
ENST00000532120.1	chr11:10818830-10823929	ENSG00000110321.11	EIF4G2	-0.236653	4.8546	-2.18856	0.0300819	0.283559	-3.55607
ENST00000544199.1	chr15:52155014-52202024	ENSG00000138594.8	TMOD3	0.135919	6.43336	2.18847	0.0300886	0.283559	-3.55623
ENST00000321339.1	chr5:121187914-121188524	ENSG00000181867.1	FTMT	-0.202943	3.29049	-2.18785	0.0301346	0.283559	-3.55738
ENST00000375147.3	chr9:100395566-100435979	ENSG00000136937.8	NCBP1	0.0985108	6.33429	2.18756	0.0301565	0.283559	-3.55793
ENST00000422070.4	chr16:6069010-7759128	ENSG00000078328.15	RBFOX1	0.106794	7.8316	2.18725	0.0301793	0.283559	-3.5585
ENST00000409322.1	chr2:233415524-233433912	ENSG00000135930.9	EIF4E2	-0.0885143	7.04181	-2.18714	0.0301874	0.283559	-3.5587
ENST00000558338.1	chr15:62198900-62209833	ENSG00000129003.11	VPS13C	-0.109775	7.67715	-2.18709	0.0301914	0.283559	-3.5588
ENST00000382826.2	chr21:32015218-32015394	ENSG00000206104.2	KRTAP20-3	0.139078	3.91573	2.18678	0.030214	0.283559	-3.55937
ENST00000447756.2	chr3:58550541-58572633	ENSG00000168309.12	FAM107A	0.148354	9.31059	2.18639	0.0302437	0.283559	-3.5601
ENST00000217386.2	chr20:3052266-3053103	ENSG00000101405.3	OXT	0.0934038	6.43025	2.18628	0.0302513	0.283559	-3.56029
ENST00000427025.2	chr6:138743584-138893690	ENSG00000135540.7	NHSL1	0.0985321	5.81691	2.18625	0.0302538	0.283559	-3.56036
ENST00000297142.3	chr7:31377211-31380480	ENSG00000164600.4	NEUROD6	-0.194361	8.7267	-2.18615	0.0302615	0.283559	-3.56055
ENST00000593956.1	chr19:50397537-50400137	ENSG00000104951.11	IL4I1	-0.0988333	6.1048	-2.1861	0.0302648	0.283559	-3.56063
ENST00000532522.1	chr8:145159941-145162188	ENSG00000179632.5	MAF1	0.0957343	6.74538	2.18605	0.0302689	0.283559	-3.56073
ENST00000486440.1	chr7:100202714-100205399	ENSG00000106333.8	PCOLCE	0.134269	5.94383	2.18604	0.0302695	0.283559	-3.56075
ENST00000596966.1|ENST00000594760.1	chr19:53589072-53606658|chr19:53589072-53606658	ENSG00000170949.13	ZNF160	0.138485	5.06674	2.18595	0.0302761	0.283559	-3.56091
ENST00000477461.1	chr2:170803942-170806469	ENSG00000144357.12	UBR3	-0.175486	8.75107	-2.18591	0.0302788	0.283559	-3.56098
ENST00000529878.1	chr11:118007778-118023537	ENSG00000177098.4	SCN4B	0.11685	7.44555	2.18574	0.0302917	0.283559	-3.5613
ENST00000510309.1	chr5:96215287-96225172	ENSG00000164308.12	ERAP2	0.250434	3.13262	2.18568	0.0302966	0.283559	-3.56142
ENST00000489185.1	chr1:62939666-62944088	ENSG00000116641.11	DOCK7	0.121565	6.29563	2.18514	0.0303369	0.283559	-3.56242
ENST00000300589.2	chr16:50731076-50766956	ENSG00000167207.7	NOD2	0.106595	4.54371	2.18435	0.0303956	0.283559	-3.56388
ENST00000588109.1	chr17:33313014-33318127	ENSG00000005156.7	LIG3	0.101865	6.85664	2.18429	0.0304004	0.283559	-3.564
ENST00000562307.1	chr16:83688759-83704577	ENSG00000140945.11	CDH13	0.156167	6.45505	2.18421	0.0304061	0.283559	-3.56414
ENST00000476923.1	chr7:92140199-92143257	ENSG00000127980.11	PEX1	-0.148364	6.43294	-2.18397	0.0304237	0.283559	-3.56457
ENST00000509270.1|ENST00000413020.1|ENST00000412186.1	chr5:125912804-125931011|chr5:125903956-125931011|chr5:125919624-125931011	ENSG00000164904.11	ALDH7A1	0.147081	6.96735	2.18377	0.0304387	0.283559	-3.56495
ENST00000491365.1	chr3:49045621-49049209	ENSG00000178252.13	WDR6	-0.205004	4.57467	-2.1837	0.0304445	0.283559	-3.56509
ENST00000497743.1	chr9:90283394-90296481	ENSG00000196730.8	DAPK1	0.123455	6.53439	2.18362	0.0304504	0.283559	-3.56523
ENST00000464083.1|ENST00000274963.8|ENST00000373535.2	chr6:36973469-36996700|chr6:36973469-36996700|chr6:36973469-36996700	ENSG00000146192.10	FGD2	0.0785269	5.21889	2.18293	0.0305024	0.283559	-3.56652
ENST00000491143.2	chr18:55102939-55158495	ENSG00000119547.5	ONECUT2	-0.137572	5.37366	-2.18289	0.0305053	0.283559	-3.56659
ENST00000399151.3	chr21:37536849-37666437	ENSG00000142197.8	DOPEY2	-0.106397	6.26568	-2.18286	0.0305074	0.283559	-3.56664
ENST00000376935.4	chr6:11094489-11136020	ENSG00000224531.4	SMIM13	-0.118193	7.52928	-2.18221	0.0305558	0.283559	-3.56784
ENST00000419308.2	chr20:22561672-22565099	ENSG00000125798.10	FOXA2	-0.124764	5.84467	-2.18217	0.0305589	0.283559	-3.56791
ENST00000601981.1	chr19:18956791-18961035	ENSG00000005007.8	UPF1	0.132113	6.70406	2.18215	0.0305609	0.283559	-3.56796
ENST00000552703.1	chr12:46754666-46756387	ENSG00000134294.9	SLC38A2	-0.192055	9.7065	-2.18208	0.0305658	0.283559	-3.56808
ENST00000359120.4	chr5:145316150-145442739	ENSG00000156463.13	SH3RF2	0.121645	5.32974	2.18205	0.0305685	0.283559	-3.56815
ENST00000222482.4|ENST00000493259.1	chr7:129932993-129964013|chr7:129932993-129963977	ENSG00000128510.6	CPA4	0.0989155	4.20613	2.18193	0.0305771	0.283559	-3.56836
ENST00000483952.1	chr1:225685480-225695690	ENSG00000154380.12	ENAH	-0.149594	6.72852	-2.18151	0.0306086	0.283559	-3.56914
ENST00000390675.2	chr12:11183349-11183934	ENSG00000256436.1	TAS2R31	-0.262228	4.68117	-2.18149	0.0306103	0.283559	-3.56918
ENST00000480347.1	chr9:139639114-139640364	ENSG00000267206.1	LCN6	-0.258372	4.44803	-2.18111	0.0306392	0.283559	-3.56989
ENST00000243347.3	chr2:152214040-152236509	ENSG00000123610.3	TNFAIP6	-0.17658	4.61078	-2.18069	0.0306706	0.283559	-3.57066
ENST00000575345.1	chr17:53345034-53400788	ENSG00000108924.9	HLF	0.119322	8.76208	2.18045	0.0306884	0.283559	-3.5711
ENST00000503961.1	chr5:32077595-32083695	ENSG00000133401.11	PDZD2	0.161578	6.49437	2.1803	0.0307	0.283559	-3.57138
ENST00000461665.1	chr7:75677508-75687394	ENSG00000146701.7	MDH2	0.129491	9.04684	2.17985	0.0307339	0.283559	-3.57221
ENST00000325233.3	chr8:69537730-69704334	ENSG00000165084.11	C8orf34	0.172429	4.57473	2.17951	0.0307597	0.283559	-3.57284
ENST00000479608.1	chr12:46230562-46301474	ENSG00000189079.11	ARID2	0.0838504	6.50821	2.17924	0.0307797	0.283559	-3.57333
ENST00000477485.1	chr20:55088391-55092257	ENSG00000022277.8	RTFDC1	-0.223989	3.58843	-2.17911	0.03079	0.283559	-3.57358
ENST00000468633.1	chr10:23408094-23409858	ENSG00000148450.8	MSRB2	0.107225	7.23144	2.179	0.0307985	0.283559	-3.57379
ENST00000480628.1|ENST00000373424.1|ENST00000305139.6|ENST00000446481.2	chr2:234601554-234664387|chr2:234601554-234664387|chr2:234601554-234664387|chr2:234601554-234664387	ENSG00000167165.14	UGT1A6	-0.204286	2.79834	-2.17874	0.0308175	0.283559	-3.57426
ENST00000561644.1	chr16:28855907-28856354	ENSG00000178952.4	TUFM	-0.228593	4.26934	-2.17851	0.0308353	0.283559	-3.57469
ENST00000462540.1	chr4:154476958-154479520	ENSG00000121210.11	KIAA0922	-0.247706	4.35346	-2.17835	0.0308471	0.283559	-3.57498
ENST00000416012.1	chr3:192980793-192995046	ENSG00000127252.4	HRASLS	-0.252105	5.29649	-2.17808	0.0308677	0.283559	-3.57548
ENST00000436745.1	chr11:131240473-131781522	ENSG00000182667.10	NTM	0.121935	5.03047	2.17806	0.0308695	0.283559	-3.57553
ENST00000520782.1	chr5:156770091-156772659	ENSG00000172568.4	FNDC9	0.173255	6.62335	2.17787	0.0308837	0.283559	-3.57587
ENST00000584502.1	chr17:7482951-7483882	ENSG00000129226.9	CD68	0.174281	7.65349	2.17767	0.0308988	0.283559	-3.57624
ENST00000394058.1	chr6:43028283-43042799	ENSG00000137171.10	KLC4	-0.0813625	6.57209	-2.17767	0.0308993	0.283559	-3.57625
ENST00000468787.1	chr2:70441482-70444013	ENSG00000116001.11	TIA1	-0.139059	5.52466	-2.17754	0.030909	0.283559	-3.57649
ENST00000316068.3	chr6:119231807-119256259	ENSG00000111877.13	MCM9	-0.153829	4.25907	-2.17741	0.030919	0.283559	-3.57673
ENST00000485502.1	chr9:34689583-34689977	ENSG00000172724.7	CCL19	0.232326	4.62894	2.17736	0.0309223	0.283559	-3.57681
ENST00000478261.1	chr3:55021715-55108187	ENSG00000157445.10	CACNA2D3	0.0914259	7.15596	2.17732	0.0309258	0.283559	-3.5769
ENST00000556698.1	chr14:100820794-100841670	ENSG00000140105.13	WARS	0.107422	7.82733	2.17718	0.0309362	0.283559	-3.57715
ENST00000460947.1	chr1:46775584-46782411	ENSG00000173660.7	UQCRH	-0.116955	6.20042	-2.17705	0.0309463	0.283559	-3.5774
ENST00000419699.1	chr21:45555967-45565579	ENSG00000160221.12	C21orf33	-0.0823245	6.63158	-2.1769	0.0309578	0.283559	-3.57767
ENST00000485648.1	chr22:41972987-41985790	ENSG00000100417.7	PMM1	0.131361	6.59127	2.17675	0.0309686	0.283559	-3.57794
ENST00000482929.2	chr1:35925907-36023421	ENSG00000142687.13	KIAA0319L	-0.104119	7.87869	-2.17674	0.0309698	0.283559	-3.57796
ENST00000367714.3	chr1:173469793-173572214	ENSG00000162753.10	SLC9C2	0.083347	2.61641	2.17671	0.0309722	0.283559	-3.57802
ENST00000543874.2	chr12:5019960-5027243	ENSG00000111262.4	KCNA1	-0.128271	7.38818	-2.17634	0.0310001	0.283559	-3.5787
ENST00000485199.1	chr3:179518876-179754806	ENSG00000114757.14	PEX5L	-0.0948148	8.19502	-2.17621	0.0310101	0.283559	-3.57894
ENST00000536890.1	chr12:18234150-18243054	ENSG00000111404.2	RERGL	-0.236192	4.22527	-2.17615	0.0310143	0.283559	-3.57905
ENST00000377208.5	chr13:79172764-79177689	ENSG00000152192.6	POU4F1	-0.106091	5.66097	-2.17592	0.0310323	0.283576	-3.57948
ENST00000376335.3	chr13:100634098-100638590	ENSG00000043355.6	ZIC2	0.0892615	6.46668	2.17568	0.0310504	0.283593	-3.57992
ENST00000491324.1	chr6:36930769-36932590	ENSG00000164530.9	PI16	0.119009	5.99416	2.17536	0.0310744	0.283664	-3.5805
ENST00000460089.1	chr10:7803339-7816853	ENSG00000151657.7	KIN	0.173269	5.0697	2.17504	0.0310995	0.283691	-3.58111
ENST00000496336.1	chr7:65540812-65548394	ENSG00000126522.12	ASL	0.0919678	6.14916	2.17487	0.0311122	0.283691	-3.58142
ENST00000586620.1	chr19:2041011-2042060	ENSG00000099875.10	MKNK2	0.10775	7.77677	2.17469	0.0311262	0.283691	-3.58176
ENST00000425952.1	chr2:135756388-135779400	ENSG00000176601.7	MAP3K19	-0.14349	2.18784	-2.17354	0.0312136	0.284121	-3.58387
ENST00000455106.1	chr17:39975477-39979423	ENSG00000141756.14	FKBP10	0.0912277	5.7128	2.17342	0.0312226	0.284121	-3.58408
ENST00000417377.1|ENST00000380299.3	chr11:5254104-5255855|chr11:5254104-5255855	ENSG00000223609.3	HBD	-0.153953	4.34824	-2.17326	0.0312353	0.284121	-3.58439
ENST00000480578.1	chr3:9691321-9695426	ENSG00000163719.14	MTMR14	-0.131921	7.24949	-2.17287	0.0312653	0.284121	-3.58511
ENST00000599768.1|ENST00000563720.1	chr16:87423382-87425315|chr16:87423382-87425315	ENSG00000140941.8	MAP1LC3B	-0.280284	2.82576	-2.1728	0.0312703	0.284121	-3.58523
ENST00000558197.1|ENST00000559150.1	chr15:33355188-33360306|chr15:33355188-33360306	ENSG00000248905.4	FMN1	-0.136632	5.07883	-2.17279	0.0312709	0.284121	-3.58525
ENST00000461058.1	chr3:159557789-159605029	ENSG00000151967.14	SCHIP1	-0.120906	6.44784	-2.1724	0.0313014	0.28425	-3.58598
ENST00000596298.1	chr19:4175677-4182536	ENSG00000077463.10	SIRT6	0.104307	7.16309	2.17217	0.0313189	0.284262	-3.5864
ENST00000606202.1	chr6:149539794-149699183	ENSG00000055208.13	TAB2	0.197257	4.68929	2.17185	0.0313436	0.284338	-3.58699
ENST00000598255.1|ENST00000594348.1	chr19:8429039-8436119|chr19:8429039-8436119	ENSG00000167772.7	ANGPTL4	0.20158	5.56477	2.17135	0.0313817	0.284367	-3.58791
ENST00000508027.1	chr4:71248815-71250647	ENSG00000171201.6	SMR3B	-0.159365	2.72709	-2.17063	0.0314375	0.284367	-3.58924
ENST00000475659.1	chr1:197237350-197326223	ENSG00000134376.10	CRB1	0.166575	5.60793	2.17037	0.0314571	0.284367	-3.58971
ENST00000227756.4	chr11:11292464-11643526	ENSG00000110328.5	GALNT18	0.106474	6.31705	2.17007	0.0314801	0.284367	-3.59026
ENST00000245925.3|ENST00000586195.1|ENST00000588308.1	chr19:46112727-46142698|chr19:46112727-46142698|chr19:46112727-46142698	ENSG00000125746.10	EML2	-0.102493	6.35773	-2.16965	0.0315128	0.284367	-3.59104
ENST00000295379.1	chr2:69092620-69098590	ENSG00000163217.1	BMP10	0.175814	3.76419	2.16944	0.0315288	0.284367	-3.59142
ENST00000566450.1	chr16:75633496-75642866	ENSG00000065457.6	ADAT1	-0.12096	6.16275	-2.16921	0.0315471	0.284367	-3.59186
ENST00000422787.1	chr21:19737493-19833017	ENSG00000154646.4	TMPRSS15	-0.103682	2.10085	-2.16892	0.0315689	0.284367	-3.59238
ENST00000551407.1|ENST00000547604.1|ENST00000547620.1	chr12:77158017-77203620|chr12:77158017-77203620|chr12:77158017-77203620	ENSG00000186908.10	ZDHHC17	-0.103207	7.33199	-2.16879	0.0315791	0.284367	-3.59262
ENST00000464700.1	chr2:11295580-11300909	ENSG00000162976.8	PQLC3	0.112883	6.14856	2.16862	0.0315923	0.284367	-3.59294
ENST00000361387.2	chr20:50700616-50808255	ENSG00000020256.15	ZFP64	-0.106554	6.38773	-2.16858	0.0315956	0.284367	-3.59301
ENST00000568061.1	chr16:19838354-19868900	ENSG00000174628.12	IQCK	0.140808	5.21584	2.16824	0.0316214	0.284367	-3.59363
ENST00000375846.3|ENST00000358157.2	chr9:91611061-91619521|chr9:91611061-91619521	ENSG00000213694.3	S1PR3	0.148793	4.75706	2.16783	0.0316532	0.284367	-3.59438
ENST00000396825.3	chr20:42932071-42939781	ENSG00000197296.5	FITM2	-0.13814	5.64908	-2.16755	0.0316752	0.284367	-3.59491
ENST00000476194.1	chr6:136593075-136594656	ENSG00000029363.11	BCLAF1	0.226404	5.41582	2.1674	0.0316869	0.284367	-3.59518
ENST00000503834.1	chr5:10275710-10282335	ENSG00000164237.4	CMBL	0.12069	5.84422	2.16734	0.0316912	0.284367	-3.59529
ENST00000463727.1	chr10:129866661-129870651	ENSG00000132334.12	PTPRE	0.107946	5.15696	2.16707	0.0317127	0.284367	-3.5958
ENST00000590610.1	chr19:55593091-55593950	ENSG00000131037.10	EPS8L1	-0.129397	5.75008	-2.16699	0.031719	0.284367	-3.59595
ENST00000600815.1	chr19:52249670-52254040	ENSG00000171051.4	FPR1	0.266452	4.07541	2.16686	0.031729	0.284367	-3.59618
ENST00000463469.1	chr2:101706716-101767693	ENSG00000204634.8	TBC1D8	0.118067	5.67526	2.16666	0.0317444	0.284367	-3.59655
ENST00000543754.1	chr12:132425505-132428357	ENSG00000177192.9	PUS1	-0.112863	5.5676	-2.1665	0.0317567	0.284367	-3.59684
ENST00000454279.1	chr22:45914565-45927204	ENSG00000077942.13	FBLN1	0.102807	6.48663	2.16634	0.0317689	0.284367	-3.59713
ENST00000400274.1	chr21:47878883-47989586	ENSG00000160305.13	DIP2A	-0.0728738	6.18313	-2.1663	0.0317726	0.284367	-3.59721
ENST00000588709.1|ENST00000587146.1	chr19:10226368-10230611|chr19:10226368-10230611	ENSG00000130811.6	EIF3G	0.0865178	7.37851	2.16512	0.0318639	0.284367	-3.59937
ENST00000549883.1	chr12:48177053-48179134	ENSG00000061273.13	HDAC7	-0.111083	5.71354	-2.16495	0.0318773	0.284367	-3.59969
ENST00000530973.1	chr11:65108901-65113649	ENSG00000133884.5	DPF2	-0.124925	4.90958	-2.16469	0.0318975	0.284367	-3.60016
ENST00000344337.6	chr3:122140843-122233791	ENSG00000114030.8	KPNA1	-0.0803319	6.91872	-2.16468	0.0318986	0.284367	-3.60019
ENST00000436441.1	chr9:135136776-135187237	ENSG00000107290.9	SETX	0.0780534	7.25739	2.16465	0.0319005	0.284367	-3.60023
ENST00000486074.2	chr10:60936382-61005816	ENSG00000165443.7	PHYHIPL	-0.107361	9.5881	-2.16446	0.0319158	0.284367	-3.60059
ENST00000308497.4	chr4:184826474-184944599	ENSG00000173320.5	STOX2	-0.0886122	7.92707	-2.16443	0.0319175	0.284367	-3.60063
ENST00000526292.1	chr8:11152703-11180297	ENSG00000104643.5	MTMR9	-0.106927	7.18531	-2.16407	0.0319462	0.284367	-3.60131
ENST00000568312.1	chr16:29814832-29816698	ENSG00000079616.8	KIF22	-0.0965534	5.67637	-2.16392	0.0319577	0.284367	-3.60158
ENST00000475739.1	chr3:52475835-52479151	ENSG00000010319.2	SEMA3G	-0.0846673	6.74031	-2.16377	0.0319693	0.284367	-3.60185
ENST00000529113.1	chr11:57188445-57193175	ENSG00000134802.13	SLC43A3	0.198407	5.62641	2.16355	0.0319867	0.284367	-3.60226
ENST00000479788.1	chr2:241501024-241503336	ENSG00000188542.5	DUSP28	-0.162771	5.16221	-2.16334	0.0320029	0.284367	-3.60264
ENST00000592937.1|ENST00000215631.4	chr19:2475565-2478182|chr19:2475565-2478182	ENSG00000099860.4	GADD45B	0.137023	6.95892	2.16331	0.0320056	0.284367	-3.6027
ENST00000468534.1	chr2:55559610-55561503	ENSG00000115355.11	CCDC88A	-0.159209	7.23644	-2.16325	0.0320105	0.284367	-3.60282
ENST00000436496.2	chr22:20939199-20939868	ENSG00000099917.13	MED15	-0.0832831	8.33238	-2.16321	0.0320133	0.284367	-3.60289
ENST00000534368.1	chr6:125474918-125569527	ENSG00000111907.16	TPD52L1	0.0924965	7.35212	2.16298	0.0320316	0.284367	-3.60332
ENST00000501917.2	chr5:137891064-137902376	ENSG00000113013.8	HSPA9	-0.13202	6.00177	-2.16291	0.0320366	0.284367	-3.60343
ENST00000427862.1	chr2:75891738-75915015	ENSG00000005436.9	GCFC2	0.184813	3.94028	2.16276	0.0320487	0.284367	-3.60372
ENST00000505285.1	chr5:145872489-145883065	ENSG00000113649.7	TCERG1	-0.133436	7.1933	-2.16274	0.0320497	0.284367	-3.60374
ENST00000593473.1	chr19:12790747-12792680	ENSG00000095059.11	DHPS	0.166636	6.05026	2.16259	0.0320617	0.284367	-3.60402
ENST00000533901.1	chr11:16807791-16811404	ENSG00000166689.10	PLEKHA7	0.143607	4.8444	2.16244	0.0320735	0.284367	-3.6043
ENST00000423784.1	chr4:40778066-40810553	ENSG00000179299.12	NSUN7	-0.152327	2.48311	-2.16219	0.032093	0.284367	-3.60475
ENST00000553279.1	chr14:75142463-75152343	ENSG00000119682.12	AREL1	-0.113856	7.8253	-2.16215	0.0320961	0.284367	-3.60483
ENST00000423850.1|ENST00000455015.1|ENST00000336832.2	chr3:9908440-9920713|chr3:9908440-9920713|chr3:9908440-9920713	ENSG00000187288.6	CIDEC	0.109814	4.86798	2.16195	0.0321117	0.284367	-3.60519
ENST00000456980.1	chr1:58999670-59012360	ENSG00000162600.7	OMA1	0.140636	5.92996	2.16097	0.0321892	0.284733	-3.607
ENST00000428975.1|ENST00000289749.2	chr1:19969784-19970934|chr1:19969784-19970934	ENSG00000158747.9	NBL1	-0.105264	6.9882	-2.16058	0.03222	0.284733	-3.60772
ENST00000290039.5	chr1:64936424-65157725	ENSG00000158966.9	CACHD1	0.104944	7.22794	2.15958	0.0322983	0.284733	-3.60954
ENST00000549015.1	chr12:71961014-71966749	ENSG00000139292.8	LGR5	-0.217538	3.91507	-2.15949	0.0323057	0.284733	-3.60972
ENST00000381677.3	chr5:40841486-40860225	ENSG00000132357.9	CARD6	0.132667	3.94126	2.15944	0.0323091	0.284733	-3.6098
ENST00000608879.1|ENST00000609577.1	chr1:114682253-114694994|chr1:114682253-114694994	ENSG00000134207.10	SYT6	-0.0913666	6.72822	-2.15925	0.032324	0.284733	-3.61014
ENST00000339468.3	chr22:22052143-22090130	ENSG00000100027.10	YPEL1	0.126926	6.73173	2.15897	0.0323466	0.284733	-3.61067
ENST00000467951.1	chr6:160183574-160196322	ENSG00000120437.7	ACAT2	-0.130501	6.8939	-2.15891	0.0323514	0.284733	-3.61078
ENST00000474274.1	chr13:33344325-33345788	ENSG00000083642.14	PDS5B	0.231292	4.71548	2.15867	0.0323703	0.284733	-3.61122
ENST00000519806.1	chr8:40531902-40554863	ENSG00000165061.10	ZMAT4	-0.125951	6.09382	-2.15852	0.0323824	0.284733	-3.6115
ENST00000533095.2|ENST00000216471.4	chr14:77843034-77857640|chr14:77843778-77857640	ENSG00000100583.4	SAMD15	0.159192	5.86144	2.15844	0.0323887	0.284733	-3.61164
ENST00000521534.1	chr8:99053980-99055320	ENSG00000156482.6	RPL30	-0.287363	3.98818	-2.1583	0.0323997	0.284733	-3.6119
ENST00000532985.1	chr11:134157106-134158749	ENSG00000166105.11	GLB1L3	0.173515	3.90691	2.15819	0.0324078	0.284733	-3.61209
ENST00000342528.2	chr11:17599859-17660335	ENSG00000188162.6	OTOG	0.0834256	5.46893	2.15816	0.0324104	0.284733	-3.61215
ENST00000572019.1	chr17:5319834-5322923	ENSG00000108559.7	NUP88	0.123869	5.45078	2.15793	0.032429	0.284733	-3.61258
ENST00000584491.1	chr17:36701278-36704829	ENSG00000017373.11	SRCIN1	-0.122988	5.92763	-2.15786	0.0324345	0.284733	-3.61271
ENST00000458005.2	chr17:9729316-9769896	ENSG00000065325.8	GLP2R	0.17364	5.79697	2.15766	0.0324497	0.284733	-3.61306
ENST00000552651.1	chr12:49745302-49751253	ENSG00000178401.10	DNAJC22	-0.143145	2.56403	-2.15756	0.0324583	0.284733	-3.61326
ENST00000565228.1	chr16:46710528-46711409	ENSG00000069329.11	VPS35	-0.181254	3.50209	-2.15733	0.0324765	0.284733	-3.61368
ENST00000466126.1	chr3:122274596-122283090	ENSG00000138496.12	PARP9	0.142367	3.91532	2.15729	0.032479	0.284733	-3.61374
ENST00000393262.3	chr12:76738306-76742288	ENSG00000179941.6	BBS10	0.14848	6.0066	2.15668	0.0325274	0.284862	-3.61485
ENST00000389567.4	chr3:138153472-138197168	ENSG00000158220.9	ESYT3	0.0894395	5.31489	2.15667	0.0325285	0.284862	-3.61488
ENST00000596931.1|ENST00000598239.1|ENST00000602114.1	chr19:51329052-51334779|chr19:51329052-51334779|chr19:51329052-51334779	ENSG00000174562.9	KLK15	-0.118033	5.23564	-2.1558	0.0325977	0.284862	-3.61648
[truncated: 15,509 more rows]
