# Supplementary material for: Exon-variant interplay and multi-modal evidence identify endocrine dysregulation in severe psychiatric disorders impacting excitatory neurons
Source: Transl Psychiatry. 2025 Apr 19;15:153. doi: 10.1038/s41398-025-03366-8 (PMC12009313; doi:10.1038/s41398-025-03366-8)
Supplement: Supplementary file 5 — Supplementary Table 2iii [file 41398_2025_3366_MOESM5_ESM.xlsx]

## Sheet: Sheet3 - TableS2_exon_DEGenes
Supplementary data file S2 (iii): Exon-level differentially expressed genes (exon DEGenes) for diagnosis.
Ensembl Exon ID	Location	Ensembl Transcript ID	Ensembl Gene ID	Gene Symbol	logFC	Average Expression	t-statistic	p-value	FDR estimate	Log-odds Ratio
ENSE00001894639.1	chr21:45194053-45194602	ENST00000480147.1	ENSG00000160213.5	CSTB	0.232795	8.39927	4.59336	8.84437e-06	0.0539011	3.21229
ENSE00003488149.1|ENSE00003524858.1	chr13:49649430-49649461|chr13:49649430-49649461	ENST00000492622.2|ENST00000484074.1|ENST00000541916.1|ENST00000378383.1	ENSG00000102531.12	FNDC3A	0.274247	8.84436	4.5888	9.01626e-06	0.0539011	3.19562
ENSE00000685926.1	chr16:57957181-57957255	ENST00000564448.1|ENST00000251102.8	ENSG00000070729.9	CNGB1	0.433471	6.51479	4.5826	9.25553e-06	0.0539011	3.17293
ENSE00002368455.1	chr3:62543088-62543188	ENST00000383710.4|ENST00000357948.3|ENST00000283269.9|ENST00000542833.1	ENSG00000163618.13	CADPS	-0.161855	10.3904	-4.40148	1.96771e-05	0.0681864	2.52038
ENSE00002535639.1	chr14:58466514-58466567	ENST00000556788.1	ENSG00000139971.11	C14orf37	-0.362137	6.69447	-4.37907	2.15699e-05	0.0681864	2.44103
ENSE00003498575.1|ENSE00003551613.1	chr2:61610433-61610469|chr2:61610433-61610469	ENST00000398571.2|ENST00000453133.1	ENSG00000115464.10	USP34	-0.384097	5.89962	-4.35895	2.3417e-05	0.0681864	2.37006
ENSE00002309637.1	chr6:31951676-31951711	ENST00000428956.2|ENST00000498271.1	ENSG00000244731.3	C4A	0.749247	5.47974	4.28591	3.14861e-05	0.0743998	2.11449
ENSE00001726160.1|ENSE00001761282.1|ENSE00001588704.1	chr2:157181812-157182454|chr2:157181812-157182454|chr2:157181812-157182454	ENST00000426264.1|ENST00000417764.1|ENST00000417972.1|ENST00000409572.1	ENSG00000153234.9	NR4A2	-0.504159	7.57364	-4.22016	4.09787e-05	0.0743998	1.88728
ENSE00001933400.1	chr9:97818639-97818802	ENST00000468164.1	ENSG00000148120.10	C9orf3	-0.32896	5.37021	-4.21977	4.10425e-05	0.0743998	1.88594
ENSE00003585799.1|ENSE00003534253.1	chr14:35224037-35224120|chr14:35224037-35224120	ENST00000358716.4|ENST00000382422.2|ENST00000555331.1	ENSG00000198604.6	BAZ1A	0.518889	3.64351	4.20471	4.3578e-05	0.0743998	1.83428
ENSE00001098588.1	chr12:96104242-96104394	ENST00000343702.4|ENST00000344911.4|ENST00000538383.1|ENST00000553059.1	ENSG00000074527.7	NTN4	-0.249026	8.42406	-4.18651	4.68432e-05	0.0743998	1.77204
ENSE00003436440.1	chr12:7187547-7188593	ENST00000602480.1	ENSG00000159403.11	C1R	0.29202	5.83371	4.141	5.60637e-05	0.0774431	1.61734
ENSE00001957763.1	chr16:31201597-31202163	ENST00000483853.1	ENSG00000089280.14	FUS	-0.216775	6.73564	-4.12649	5.9351e-05	0.0774431	1.5683
ENSE00002089976.1	chr5:148620043-148620121	ENST00000519549.1	ENSG00000173210.15	ABLIM3	0.272172	6.48778	4.07654	7.21353e-05	0.0774431	1.40053
ENSE00002643195.1|ENSE00002666127.1|ENSE00003529083.1|ENSE00003458526.1	chr17:52991132-52991191|chr17:52991132-52991191|chr17:52991132-52991191|chr17:52991132-52991191	ENST00000573607.1|ENST00000570977.1|ENST00000570371.1|ENST00000575882.1|ENST00000445275.2|ENST00000348161.4|ENST00000572405.1|ENST00000576932.1|ENST00000572158.1|ENST00000572298.1|ENST00000536554.1|ENST00000575333.1|ENST00000570499.1|ENST00000572576.1|ENST00000575909.1|ENST00000570965.1|ENST00000571319.1|ENST00000572360.1	ENSG00000141198.9	TOM1L1	0.300935	6.63931	4.05665	7.79254e-05	0.0774431	1.33416
ENSE00003623404.1|ENSE00003568224.1	chr4:1741696-1741726|chr4:1741696-1741726	ENST00000313288.4|ENST00000470808.1	ENSG00000013810.14	TACC3	-0.436451	4.33562	-4.0141	9.18392e-05	0.0774431	1.19304
ENSE00001880266.1|ENSE00001953043.1	chr10:17276703-17277085|chr10:17276703-17277085	ENST00000421459.2|ENST00000495528.1	ENSG00000026025.9	VIM	0.386993	6.01601	4.00137	9.64404e-05	0.0774431	1.15107
ENSE00003648168.1|ENSE00003459173.1	chr2:54147357-54147479|chr2:54147357-54147479	ENST00000389993.3|ENST00000404125.1	ENSG00000068878.10	PSME4	-0.231451	7.46254	-3.99584	9.85068e-05	0.0774431	1.13287
ENSE00002179152.1	chr6:116544270-116544294	ENST00000319550.4|ENST00000460749.1	ENSG00000178425.9	NT5DC1	-0.396615	7.85214	-3.99074	0.00010045	0.0774431	1.11611
ENSE00001745464.2|ENSE00000743545.1	chr2:32661154-32661239|chr2:32661154-32661239	ENST00000431454.2|ENST00000421745.2|ENST00000444173.1	ENSG00000115760.9	BIRC6	-0.220266	6.77656	-3.95241	0.000116277	0.0774431	0.990582
ENSE00001304952.1	chr4:39083599-39083719	ENST00000261425.3|ENST00000508137.2|ENST00000504108.1|ENST00000381930.3|ENST00000261426.5	ENSG00000109790.12	KLHL5	-0.304549	6.85108	-3.94727	0.000118567	0.0774431	0.973854
ENSE00002662626.1	chr17:1944776-1945117	ENST00000575162.1	ENSG00000108963.13	DPH1	-0.130742	7.17537	-3.9403	0.000121747	0.0774431	0.951163
ENSE00003574600.1|ENSE00002260506.1|ENSE00003589172.1|ENSE00002212123.1|ENSE00003482785.1	chr12:124092152-124092209|chr12:124092152-124092209|chr12:124092152-124092209|chr12:124092152-124092209|chr12:124092152-124092209	ENST00000545042.1|ENST00000540763.1|ENST00000238146.4|ENST00000538744.1|ENST00000354291.4|ENST00000544429.1|ENST00000544738.1	ENSG00000111364.11	DDX55	0.378754	5.00819	3.92553	0.000128759	0.0774431	0.903155
ENSE00001241549.3|ENSE00001731304.2	chr16:69744800-69745166|chr16:69744800-69745166	ENST00000379046.2|ENST00000439109.2	ENSG00000181019.8	NQO1	0.377223	6.94154	3.92446	0.00012928	0.0774431	0.899692
ENSE00002237369.1	chr11:73554064-73554365	ENST00000314282.7	ENSG00000175581.9	MRPL48	-0.282414	5.43788	-3.92149	0.000130739	0.0774431	0.890077
ENSE00000661510.1	chr20:33574961-33575090	ENST00000262873.7	ENSG00000078814.11	MYH7B	-0.345432	4.72022	-3.91825	0.000132354	0.0774431	0.879558
ENSE00001930009.1	chr1:202407637-202407762	ENST00000464965.1	ENSG00000077157.16	PPP1R12B	0.269736	6.177	3.91776	0.000132599	0.0774431	0.877969
ENSE00000847927.2	chr6:7393371-7393521	ENST00000379834.2|ENST00000475351.1	ENSG00000124784.4	RIOK1	-0.32361	4.09625	-3.9106	0.000136231	0.0774431	0.854814
ENSE00001632088.1	chr10:129796400-129798217	ENST00000455661.1	ENSG00000132334.12	PTPRE	-0.2706	5.20434	-3.90524	0.000139014	0.0774431	0.837486
ENSE00001006079.1	chr4:88731815-88731916	ENST00000226284.5	ENSG00000029559.5	IBSP	0.272286	6.29802	3.90361	0.000139871	0.0774431	0.832223
ENSE00001586241.4	chr22:36054941-36064037	ENST00000409652.4	ENSG00000221963.5	APOL6	0.326929	4.32781	3.90269	0.000140357	0.0774431	0.829252
ENSE00001449131.1	chr10:118618501-118618610	ENST00000369207.2	ENSG00000188316.9	ENO4	0.378457	2.8429	3.89897	0.000142337	0.0774431	0.817249
ENSE00002028107.1	chr4:94693248-94693642	ENST00000510992.1	ENSG00000152208.7	GRID2	0.298088	5.84673	3.89171	0.000146278	0.0774431	0.793856
ENSE00000708062.1	chr11:27147213-27147364	ENST00000529202.1|ENST00000528583.1|ENST00000525090.1	ENSG00000129151.4	BBOX1	0.312036	3.26515	3.88169	0.000151893	0.0780504	0.7616
ENSE00001764632.1	chr13:76194766-76195943	ENST00000341547.4	ENSG00000136153.15	LMO7	-0.317152	3.50046	-3.86267	0.000163114	0.0794171	0.700576
ENSE00003530021.1|ENSE00003644152.1	chr13:114566556-114566706|chr13:114566556-114566706	ENST00000327773.6|ENST00000476291.1	ENSG00000183087.10	GAS6	0.275789	5.88731	3.8486	0.000171914	0.0794171	0.655607
ENSE00001255168.1	chr15:93492183-93492289	ENST00000394196.4|ENST00000557381.1	ENSG00000173575.14	CHD2	0.237327	7.2435	3.84679	0.000173081	0.0794171	0.649819
ENSE00001714737.1	chr10:72192392-72192819	ENST00000414871.1	ENSG00000156574.5	NODAL	-0.281583	3.73569	-3.83652	0.000179827	0.0794171	0.617107
ENSE00002019825.1|ENSE00003657226.1|ENSE00003483673.1	chr4:174254654-174254790|chr4:174254654-174254790|chr4:174254654-174254790	ENST00000438704.2|ENST00000296503.5|ENST00000446922.2|ENST00000506267.1|ENST00000511316.1	ENSG00000164104.7	HMGB2	0.241493	7.22462	3.81326	0.000196053	0.0794171	0.543221
ENSE00001453168.2	chr6:65523324-65523470	ENST00000503581.1|ENST00000370621.3	ENSG00000188107.9	EYS	0.392713	3.22746	3.80761	0.000200197	0.0794171	0.525341
ENSE00003464778.1|ENSE00003615060.1|ENSE00003554301.1	chr2:149806860-149806957|chr2:149806860-149806957|chr2:149806860-149806957	ENST00000450621.1|ENST00000435030.1|ENST00000464066.1	ENSG00000168280.12	KIF5C	-0.148137	10.7476	-3.79127	0.000212663	0.0794171	0.47371
ENSE00002316905.1|ENSE00002314745.1|ENSE00003491079.1|ENSE00003589447.1|ENSE00002259543.1|ENSE00003621263.1	chr12:6442536-6442660|chr12:6442536-6442660|chr12:6442536-6442660|chr12:6442536-6442660|chr12:6442536-6442660|chr12:6442536-6442660	ENST00000543995.1|ENST00000543048.1|ENST00000537842.1|ENST00000534885.1|ENST00000437813.3|ENST00000536194.1|ENST00000162749.2|ENST00000540022.1|ENST00000539372.1|ENST00000366159.4	ENSG00000067182.3	TNFRSF1A	0.31938	7.43968	3.7767	0.000224394	0.0794171	0.42783
ENSE00001762338.1	chr6:144606734-144606907	ENST00000433557.1	ENSG00000152818.14	UTRN	0.240921	7.00154	3.76742	0.000232176	0.0794171	0.398709
ENSE00003577603.1|ENSE00003499245.1	chr3:53890877-53891002|chr3:53890877-53891002	ENST00000288167.3|ENST00000494338.1|ENST00000475124.1	ENSG00000056736.5	IL17RB	0.42405	5.97342	3.76353	0.000235521	0.0794171	0.386491
ENSE00002023384.1|ENSE00001690220.1	chr5:70888722-70888818|chr5:70888765-70888818	ENST00000507169.1|ENST00000512218.2|ENST00000340941.6|ENST00000509358.2	ENSG00000131844.11	MCCC2	0.454947	4.84673	3.76275	0.000236196	0.0794171	0.384047
ENSE00001848368.1	chr1:203148314-203148682	ENST00000478742.1	ENSG00000133048.8	CHI3L1	0.53623	7.10449	3.76207	0.000236789	0.0794171	0.381908
ENSE00001810221.1|ENSE00001838985.1	chr8:91094256-91094567|chr8:91094256-91094567	ENST00000476853.1|ENST00000482702.1	ENSG00000104327.3	CALB1	0.21279	6.70514	3.75902	0.00023945	0.0794171	0.372365
ENSE00001733725.1|ENSE00000935298.1	chr4:123230441-123230618|chr4:123230441-123230618	ENST00000438707.1|ENST00000264501.4|ENST00000419325.1|ENST00000421930.2	ENSG00000138688.11	KIAA1109	-0.175558	9.04706	-3.75257	0.000245174	0.0794171	0.352192
ENSE00002468792.1|ENSE00002526366.1|ENSE00001129888.8	chr14:75643091-75643327|chr14:75643091-75643327|chr14:75643091-75643327	ENST00000555085.1|ENST00000555873.1|ENST00000303575.4	ENSG00000170348.4	TMED10	0.205404	7.45521	3.7462	0.000250963	0.0794171	0.332269
ENSE00002022704.1	chr8:13162155-13162811	ENST00000511869.1	ENSG00000164741.10	DLC1	-0.310273	2.26039	-3.73556	0.000260911	0.0794171	0.29909
ENSE00001920961.1	chr6:31999519-32000051	ENST00000478388.1	ENSG00000224389.4	C4B	0.248636	6.30033	3.73493	0.000261506	0.0794171	0.297146
ENSE00001883439.1	chr6:31901946-31902393	ENST00000418949.2	ENSG00000166278.10	C2	0.257263	3.87034	3.73235	0.000263984	0.0794171	0.289097
ENSE00003583424.1|ENSE00003476440.1	chr5:135583163-135583376|chr5:135583163-135583376	ENST00000513104.1|ENST00000352189.3|ENST00000378459.2|ENST00000502753.2|ENST00000503275.1|ENST00000514963.1	ENSG00000069018.13	TRPC7	-0.36155	4.56979	-3.72882	0.000267405	0.0794171	0.27811
ENSE00001534022.1	chr2:55122434-55122536	ENST00000356458.6	ENSG00000214595.7	EML6	-0.258198	6.66105	-3.72285	0.000273284	0.0794171	0.259555
ENSE00001154407.3|ENSE00001735043.1	chr2:29446211-29446332|chr2:29446211-29446332	ENST00000389048.3|ENST00000453137.1	ENSG00000171094.11	ALK	0.289369	6.12407	3.72062	0.000275511	0.0794171	0.252631
ENSE00002662243.1	chr16:68588976-68589119	ENST00000573161.1	ENSG00000184939.11	ZFP90	0.428323	2.69881	3.71914	0.000276998	0.0794171	0.24804
ENSE00001854349.1	chr1:203209603-203209633	ENST00000484834.1|ENST00000513472.1	ENSG00000133063.11	CHIT1	0.408257	2.2909	3.71322	0.000283033	0.0794171	0.229655
ENSE00002603350.1	chr16:69493323-69493880	ENST00000568342.2	ENSG00000103018.12	CYB5B	0.375219	4.84097	3.70639	0.000290136	0.0794171	0.208515
ENSE00003323696.1|ENSE00003425312.1	chr6:3723064-3723916|chr6:3723064-3723916	ENST00000477592.2|ENST00000380277.2|ENST00000380283.4	ENSG00000168994.9	PXDC1	0.249401	6.05573	3.70506	0.000291538	0.0794171	0.204403
ENSE00003550314.1|ENSE00003617012.1	chr2:220342631-220342783|chr2:220342631-220342783	ENST00000312358.7|ENST00000485813.1	ENSG00000072195.10	SPEG	0.424442	4.36019	3.69562	0.000301689	0.0794171	0.175219
ENSE00001060406.1	chr12:50357899-50357956	ENST00000293599.6	ENSG00000161798.6	AQP5	-0.260989	6.34925	-3.69544	0.000301888	0.0794171	0.174657
ENSE00001872533.1	chr6:36990037-36993656	ENST00000493635.1	ENSG00000146192.10	FGD2	0.212928	5.19949	3.69238	0.000305248	0.0794171	0.165222
ENSE00003583369.1|ENSE00003610314.1|ENSE00003516739.1	chr19:39232442-39232532|chr19:39232442-39232532|chr19:39232442-39232532	ENST00000601953.1|ENST00000328867.4|ENST00000598684.1	ENSG00000182472.4	CAPN12	-0.214605	6.49671	-3.69081	0.000306993	0.0794171	0.160361
Ensembl Exon ID	chr12:111064167-111064218|chr12:111064167-111064218	ENST00000547868.1|ENST00000481720.1	ENSG00000204852.11	TCTN1	0.279699	6.35811	3.68878	0.000309253	0.0794171	0.154109
ENSE00001894639.1	chr5:111575357-111575395|chr5:111575357-111575395|chr5:111575307-111575395	ENST00000511790.1|ENST00000261486.5|ENST00000511405.1	ENSG00000129595.8	EPB41L4A	-0.369434	5.44428	-3.68877	0.000309264	0.0794171	0.154077
ENSE00003488149.1|ENSE00003524858.1	chr1:45111045-45111109|chr1:45111045-45111109	ENST00000372244.3|ENST00000372242.3|ENST00000372243.3	ENSG00000126106.9	TMEM53	-0.182264	7.52343	-3.68865	0.000309396	0.0794171	0.153715
ENSE00000685926.1	chr22:22058128-22058409	ENST00000477675.1	ENSG00000100027.10	YPEL1	0.198703	5.95212	3.68527	0.000313201	0.0794171	0.143296
ENSE00002368455.1	chr15:50546374-50546408|chr15:50546374-50546408|chr15:50546374-50546408	ENST00000558761.1|ENST00000559190.1|ENST00000267845.3|ENST00000543581.1|ENST00000558679.1	ENSG00000140287.6	HDC	-0.390626	4.05632	-3.68501	0.000313498	0.0794171	0.142487
ENSE00002535639.1	chr9:119095036-119095075	ENST00000460463.1	ENSG00000182752.8	PAPPA	-0.383656	4.00605	-3.68487	0.00031365	0.0794171	0.142075
ENSE00003498575.1|ENSE00003551613.1	chr11:71806457-71806560	ENST00000539271.1	ENSG00000184154.8	LRTOMT	0.24103	6.17728	3.67816	0.000321344	0.0796709	0.121421
ENSE00002309637.1	chr18:9476171-9476282|chr18:9476171-9476282	ENST00000577221.1|ENST00000458039.3	ENSG00000017797.7	RALBP1	-0.449397	3.59392	-3.67498	0.000325062	0.0796709	0.111617
ENSE00001726160.1|ENSE00001761282.1|ENSE00001588704.1	chr2:32366981-32367005	ENST00000345662.1|ENST00000315285.3	ENSG00000021574.7	SPAST	-0.339111	7.01143	-3.66603	0.000335712	0.0796709	0.0841503
ENSE00001933400.1	chr18:59952682-59953105|chr18:59952682-59953105	ENST00000593217.1|ENST00000587714.1	ENSG00000134444.9	KIAA1468	0.349789	4.19774	3.6484	0.00035768	0.0796709	0.0301637
ENSE00003585799.1|ENSE00003534253.1	chr7:95813601-95813835	ENST00000492869.1	ENSG00000004864.9	SLC25A13	-0.330684	4.18433	-3.64692	0.000359584	0.0796709	0.0256436
ENSE00001098588.1	chr16:84353048-84353162	ENST00000219454.5|ENST00000568638.1	ENSG00000103175.6	WFDC1	0.199584	6.92809	3.64369	0.000363771	0.0796709	0.015787
ENSE00003436440.1	chr2:102501665-102501746	ENST00000425019.1|ENST00000413150.2|ENST00000347699.4|ENST00000456652.1|ENST00000417294.1|ENST00000421882.1	ENSG00000071054.11	MAP4K4	-0.3192	8.47231	-3.64132	0.000366871	0.0796709	0.00856189
ENSE00001957763.1	chr7:29552276-29552310	ENST00000410098.1	ENSG00000106069.16	CHN2	-0.434463	5.98094	-3.64054	0.000367896	0.0796709	0.00618647
ENSE00002089976.1	chr3:52357824-52357886|chr3:52357824-52357886	ENST00000486752.1|ENST00000497875.1|ENST00000420323.2	ENSG00000114841.13	DNAH1	0.3124	5.36834	3.63763	0.000371751	0.0796709	-0.00268797
ENSE00002643195.1|ENSE00002666127.1|ENSE00003529083.1|ENSE00003458526.1	chr7:72903582-72903705	ENST00000339594.4|ENST00000404251.1	ENSG00000009954.6	BAZ1B	-0.174804	8.55968	-3.63137	0.000380166	0.0796709	-0.0217399
ENSE00003623404.1|ENSE00003568224.1	chr11:33731790-33731858	ENST00000534312.1|ENST00000527926.1	ENSG00000085063.10	CD59	0.174932	10.2107	3.63075	0.000381008	0.0796709	-0.0236247
ENSE00001880266.1|ENSE00001953043.1	chr4:88295856-88295952	ENST00000358290.4	ENSG00000198189.6	HSD17B11	-0.387512	5.67734	-3.62565	0.000388024	0.0796709	-0.0391526
ENSE00003648168.1|ENSE00003459173.1	chr3:183955082-183955178|chr3:183955082-183955178	ENST00000426955.2|ENST00000273794.5|ENST00000461141.1	ENSG00000145198.10	VWA5B2	-0.235358	7.12575	-3.6197	0.000396351	0.0796709	-0.0572218
ENSE00002179152.1	chr3:148919914-148920026|chr3:148919914-148920026	ENST00000481169.1|ENST00000264613.6|ENST00000494544.1|ENST00000490639.1|ENST00000489736.1	ENSG00000047457.9	CP	0.611733	4.75676	3.61209	0.000407249	0.0796709	-0.0802973
ENSE00001745464.2|ENSE00000743545.1	chr8:95756770-95757090	ENST00000519176.1	ENSG00000156162.12	DPY19L4	-0.307477	2.31363	-3.61049	0.000409568	0.0796709	-0.0851292
ENSE00001304952.1	chr5:44389386-44389728	ENST00000513107.1	ENSG00000070193.4	FGF10	-0.368011	4.55922	-3.60917	0.0004115	0.0796709	-0.0891313
ENSE00002662626.1	chr16:67322392-67322426|chr16:67322392-67322426|chr16:67322392-67322426	ENST00000563969.1|ENST00000562289.1|ENST00000360461.5|ENST00000427155.2|ENST00000379344.3|ENST00000450733.1|ENST00000567136.1	ENSG00000196155.8	PLEKHG4	0.372756	3.21191	3.60736	0.000414169	0.0796709	-0.0946309
ENSE00003574600.1|ENSE00002260506.1|ENSE00003589172.1|ENSE00002212123.1|ENSE00003482785.1	chr1:46099198-46099445	ENST00000468724.1	ENSG00000159592.6	GPBP1L1	-0.21161	5.75512	-3.60409	0.000419002	0.0796709	-0.104498
ENSE00001241549.3|ENSE00001731304.2	chr2:18736082-18736344	ENST00000381249.3	ENSG00000240857.1	RDH14	-0.345361	5.28332	-3.60138	0.000423066	0.0796709	-0.112707
ENSE00002237369.1	chr19:1264292-1264371|chr19:1264292-1264371|chr19:1264292-1264371|chr19:1264292-1264371	ENST00000589161.1|ENST00000592051.1|ENST00000592467.1|ENST00000591622.1	ENSG00000099622.9	CIRBP	-0.390533	5.20172	-3.59904	0.00042659	0.0796709	-0.119762
ENSE00000661510.1	chr5:169435501-169435592|chr5:169435501-169435592	ENST00000256935.8|ENST00000520908.1|ENST00000433448.2|ENST00000524185.1|ENST00000523351.1	ENSG00000134516.11	DOCK2	0.306431	5.78661	3.59491	0.000432903	0.0796709	-0.132253
ENSE00001930009.1	chr20:9510289-9510738	ENST00000427562.2	ENSG00000125869.5	LAMP5	0.341109	7.30065	3.59406	0.000434208	0.0796709	-0.134814
ENSE00000847927.2	chr8:6378773-6378913	ENST00000325203.5|ENST00000338312.6|ENST00000523120.1	ENSG00000091879.9	ANGPT2	0.513305	5.26478	3.59354	0.000435003	0.0796709	-0.136368
ENSE00001632088.1	chr1:39318063-39318311	ENST00000496778.1	ENSG00000116954.7	RRAGC	-0.208063	4.70419	-3.59354	0.000435011	0.0796709	-0.136383
ENSE00001006079.1	chr2:213962629-213962662	ENST00000453575.1|ENST00000412444.1|ENST00000374326.3	ENSG00000030419.12	IKZF2	-0.26513	1.8714	-3.58865	0.000442625	0.0796709	-0.151137
ENSE00001586241.4	chr9:96850113-96850193	ENST00000375360.3|ENST00000288976.3	ENSG00000158079.10	PTPDC1	-0.30572	5.58419	-3.58749	0.000444435	0.0796709	-0.154605
ENSE00001449131.1	chr17:3457112-3458128	ENST00000574773.1	ENSG00000167723.10	TRPV3	-0.252804	4.80874	-3.58459	0.000449037	0.0796709	-0.163363
ENSE00002028107.1	chr2:219251378-219251563	ENST00000483487.1	ENSG00000018280.12	SLC11A1	0.299724	3.97632	3.58295	0.000451655	0.0796709	-0.168304
ENSE00000708062.1	chr8:37732070-37732820	ENST00000287263.4|ENST00000330843.4|ENST00000522727.1|ENST00000524118.1	ENSG00000156675.11	RAB11FIP1	0.256835	5.75761	3.58153	0.000453918	0.0796709	-0.172552
ENSE00001764632.1	chr3:64501377-64502513	ENST00000477180.1	ENSG00000163638.9	ADAMTS9	0.337728	5.24671	3.57907	0.00045789	0.0796709	-0.179958
ENSE00003530021.1|ENSE00003644152.1	chr1:21559775-21560151	ENST00000526194.1	ENSG00000117298.10	ECE1	0.205314	6.18176	3.57538	0.000463909	0.0796709	-0.191057
ENSE00001255168.1	chr5:137625193-137625251|chr5:137625193-137625251	ENST00000323760.6|ENST00000348983.3|ENST00000415130.2|ENST00000513970.1|ENST00000514555.1|ENST00000514017.1	ENSG00000158402.14	CDC25C	0.282288	3.62473	3.57283	0.000468112	0.0796709	-0.198721
ENSE00001714737.1	chr9:19576966-19576999	ENST00000341998.2|ENST00000286344.3	ENSG00000155886.7	SLC24A2	-0.198884	10.9015	-3.57235	0.000468901	0.0796709	-0.200151
ENSE00002019825.1|ENSE00003657226.1|ENSE00003483673.1	chr15:58247396-58247465	ENST00000559517.1	ENSG00000128918.10	ALDH1A2	-0.39194	5.08209	-3.5706	0.0004718	0.0796709	-0.205389
ENSE00001453168.2	chr8:29989216-29990401	ENST00000320542.3	ENSG00000177669.3	MBOAT4	-0.237585	3.22737	-3.56855	0.000475242	0.0796709	-0.211566
ENSE00003464778.1|ENSE00003615060.1|ENSE00003554301.1	chr1:10318566-10318642	ENST00000377093.4|ENST00000263934.6|ENST00000377086.1|ENST00000377083.1|ENST00000377081.1	ENSG00000054523.12	KIF1B	-0.149812	10.1746	-3.56409	0.00048278	0.0796709	-0.224937
ENSE00002316905.1|ENSE00002314745.1|ENSE00003491079.1|ENSE00003589447.1|ENSE00002259543.1|ENSE00003621263.1	chr3:179280727-179280761|chr3:179280727-179280905|chr3:179280727-179280761|chr3:179280727-179280761|chr3:179280727-179280905	ENST00000450518.2|ENST00000491202.1|ENST00000468767.2|ENST00000494843.1|ENST00000429709.2	ENSG00000136518.12	ACTL6A	-0.168006	7.30524	-3.56278	0.000485008	0.0796709	-0.228847
ENSE00001762338.1	chr19:12991616-12991686	ENST00000222219.3|ENST00000592506.1	ENSG00000105612.4	DNASE2	0.187542	7.44861	3.56107	0.000487939	0.0796709	-0.233966
ENSE00003577603.1|ENSE00003499245.1	chr13:49085912-49085995	ENST00000344532.3	ENSG00000136161.8	RCBTB2	-0.176587	7.39503	-3.55452	0.000499326	0.0799015	-0.253561
ENSE00002023384.1|ENSE00001690220.1	chr7:127032684-127032767	ENST00000434602.1	ENSG00000048405.5	ZNF800	0.174632	7.76643	3.55327	0.000501537	0.0799015	-0.257313
ENSE00001848368.1	chr20:2777181-2777292	ENST00000380605.2	ENSG00000088882.7	CPXM1	0.300201	4.8109	3.5524	0.000503072	0.0799015	-0.259907
ENSE00001810221.1|ENSE00001838985.1	chr10:61122159-61122414|chr10:61122159-61122414|chr10:61122348-61122414	ENST00000419214.2|ENST00000513059.1|ENST00000470220.1	ENSG00000148541.8	FAM13C	-0.153177	7.51342	-3.54485	0.0005166	0.081311	-0.282442
ENSE00001733725.1|ENSE00000935298.1	chr3:135741597-135742027	ENST00000334546.2	ENSG00000073711.6	PPP2R3A	-0.285089	4.53828	-3.54062	0.000524333	0.0817912	-0.295056
ENSE00002468792.1|ENSE00002526366.1|ENSE00001129888.8	chr1:192150481-192150587|chr1:192150481-192150587	ENST00000492967.1|ENST00000367460.3	ENSG00000150681.5	RGS18	0.484041	3.75362	3.53546	0.000533901	0.0820322	-0.310408
ENSE00002022704.1	chr19:15391104-15391226	ENST00000263377.2|ENST00000371835.4	ENSG00000141867.13	BRD4	-0.299842	5.73306	-3.53473	0.000535268	0.0820322	-0.312579
ENSE00001920961.1	chr18:10718198-10718257|chr18:10718198-10718257	ENST00000582913.1|ENST00000302079.6|ENST00000580640.1|ENST00000503781.3	ENSG00000154864.7	PIEZO2	-0.681485	3.62475	-3.52726	0.000549458	0.0826473	-0.334786
ENSE00001883439.1	chr3:112991391-112991539	ENST00000495514.1|ENST00000273395.4|ENST00000355385.3	ENSG00000144857.10	BOC	0.173584	6.85634	3.5216	0.000560453	0.0826473	-0.351598
ENSE00003583424.1|ENSE00003476440.1	chr3:169569412-169569573	ENST00000316428.5|ENST00000264676.5|ENST00000523069.1	ENSG00000114248.5	LRRC31	0.344371	2.46685	3.51411	0.000575314	0.0826473	-0.373803
ENSE00001534022.1	chr12:111892862-111892899	ENST00000542287.2	ENSG00000204842.10	ATXN2	-0.416464	4.21368	-3.51317	0.000577204	0.0826473	-0.376584
ENSE00001154407.3|ENSE00001735043.1	chr4:155527869-155528123|chr4:155527869-155528123	ENST00000404648.3|ENST00000405164.1|ENST00000336098.3|ENST00000407946.1|ENST00000492082.1|ENST00000465913.1	ENSG00000171557.12	FGG	0.295014	4.57607	3.51108	0.000581417	0.0826473	-0.382753
ENSE00002662243.1	chr16:57080506-57080541|chr16:57080506-57080541	ENST00000262510.6|ENST00000539144.1|ENST00000538805.1|ENST00000545081.1|ENST00000538453.1|ENST00000540182.1|ENST00000537056.1|ENST00000539881.1|ENST00000538930.1|ENST00000534931.1	ENSG00000140853.11	NLRC5	0.377145	5.08596	3.50995	0.000583726	0.0826473	-0.386115
ENSE00001854349.1	chr14:24545717-24545761|chr14:24545717-24545761	ENST00000397016.2|ENST00000558995.1	ENSG00000100884.5	CPNE6	0.254034	9.45417	3.50934	0.000584969	0.0826473	-0.387919
ENSE00002603350.1	chr14:38259944-38260012	ENST00000553443.1	ENSG00000139865.12	TTC6	0.464292	4.82205	3.50903	0.0005856	0.0826473	-0.388834
ENSE00003323696.1|ENSE00003425312.1	chr1:161519487-161519570	ENST00000367967.3|ENST00000442336.1	ENSG00000203747.5	FCGR3A	0.61241	3.21075	3.50507	0.000593723	0.0826473	-0.400517
ENSE00003550314.1|ENSE00003617012.1	chr18:28671021-28671109	ENST00000251081.6|ENST00000280904.6	ENSG00000134755.10	DSC2	0.44374	4.69983	3.504	0.000595955	0.0826473	-0.4037
ENSE00001060406.1	chr14:78182161-78182219|chr14:78182161-78182219|chr14:78182161-78182219|chr14:78182161-78182219	ENST00000556831.1|ENST00000555890.1|ENST00000556956.1|ENST00000553981.1|ENST00000557342.1|ENST00000238688.5|ENST00000557623.1|ENST00000557431.1|ENST00000556310.1	ENSG00000119705.5	SLIRP	0.179402	9.94388	3.50346	0.000597068	0.0826473	-0.405282
	chr16:19278227-19278315|chr16:19278227-19278315|chr16:19278227-19278315	ENST00000562034.1|ENST00000568433.1|ENST00000562711.2	ENSG00000103528.12	SYT17	0.214955	8.19201	3.50292	0.000598196	0.0826473	-0.406883
ENSE00001815332.1	chr10:5932982-5933065	ENST00000462507.1	ENSG00000134452.15	FBXO18	-0.382919	4.34087	-3.50168	0.000600779	0.0826473	-0.410537
ENSE00003541166.1|ENSE00002357654.1|ENSE00002332401.1|ENSE00003691241.1	chr16:712222-712328|chr16:712222-712328|chr16:712222-712328|chr16:712222-712328	ENST00000546516.1|ENST00000547407.1|ENST00000552728.1|ENST00000552683.1|ENST00000549024.1|ENST00000548603.1|ENST00000550902.1|ENST00000549091.1|ENST00000293879.4	ENSG00000161996.13	WDR90	-0.140557	8.53616	-3.49628	0.000612186	0.0830733	-0.426486
ENSE00003584217.1|ENSE00003665864.1	chr18:34752944-34752980|chr18:34752944-34752980	ENST00000592611.1|ENST00000590617.1|ENST00000280020.5|ENST00000587139.1|ENST00000591619.1|ENST00000586135.1	ENSG00000150477.10	KIAA1328	0.398368	5.3532	3.4946	0.000615765	0.0830733	-0.431428
ENSE00001489175.3	chr4:47034438-47034696	ENST00000381582.3	ENSG00000163288.9	GABRB1	0.140314	7.93664	3.49184	0.000621702	0.0830733	-0.439563
ENSE00001624975.1	chr1:158900618-158900775	ENST00000458222.1	ENSG00000163564.10	PYHIN1	-0.238681	2.16187	-3.49129	0.000622895	0.0830733	-0.441189
ENSE00003480644.1|ENSE00003573556.1	chr2:128937360-128937433|chr2:128937360-128937433	ENST00000259253.6|ENST00000418197.1|ENST00000376723.3	ENSG00000136731.8	UGGT1	-0.236008	6.85421	-3.48605	0.000634314	0.0832131	-0.456587
ENSE00001230627.3	chr1:41249687-41250079	ENST00000347132.5	ENSG00000117013.10	KCNQ4	-0.183194	6.60583	-3.48554	0.000635435	0.0832131	-0.458083
ENSE00002135295.1	chr8:27455654-27455747	ENST00000521770.1	ENSG00000120885.15	CLU	0.167016	11.8115	3.48428	0.000638232	0.0832131	-0.461806
ENSE00001880240.1|ENSE00001607714.1	chr20:34053616-34053643|chr20:34053616-34053643	ENST00000465987.1|ENST00000446710.1|ENST00000420564.1|ENST00000397527.1|ENST00000461386.1|ENST00000397524.1|ENST00000425934.1	ENSG00000126001.11	CEP250	-0.172459	7.9447	-3.48181	0.000643714	0.0832612	-0.469055
ENSE00003517315.1|ENSE00003680521.1	chr6:52957242-52957345|chr6:52957242-52957345	ENST00000480463.2|ENST00000370939.3|ENST00000323557.7|ENST00000244426.6	ENSG00000112146.12	FBXO9	-0.206757	9.9777	-3.47617	0.000656422	0.0832612	-0.485622
ENSE00002565149.1	chr15:50151949-50152669	ENST00000557955.1|ENST00000558906.1	ENSG00000104043.10	ATP8B4	0.230567	4.35894	3.47511	0.000658838	0.0832612	-0.488734
ENSE00001015965.4|ENSE00001900234.2|ENSE00002591506.1|ENSE00001452833.2|ENSE00002630462.1|ENSE00002581466.1|ENSE00002575825.1|ENSE00001797945.1|ENSE00002606583.1	chr1:89488415-89488529|chr1:89488415-89488529|chr1:89488415-89488529|chr1:89488415-89488529|chr1:89488415-89488529|chr1:89488415-89488529|chr1:89488415-89488529|chr1:89488415-89488529|chr1:89488415-89488529	ENST00000475853.2|ENST00000370482.2|ENST00000568006.1|ENST00000564665.1|ENST00000493594.2|ENST00000370481.4|ENST00000564037.1|ENST00000235878.5|ENST00000489444.2	ENSG00000117226.7	GBP3	0.285314	2.60088	3.4739	0.000661603	0.0832612	-0.492283
ENSE00003536893.1|ENSE00003582925.1|ENSE00002699863.1	chr17:8796906-8796968|chr17:8796906-8796968|chr17:8796906-8796968	ENST00000578515.1|ENST00000584456.1|ENST00000578457.1|ENST00000580959.1|ENST00000577981.1|ENST00000269300.4|ENST00000447110.1|ENST00000581552.1|ENST00000584803.1|ENST00000583812.1	ENSG00000141506.9	PIK3R5	0.194302	7.2562	3.47354	0.00066243	0.0832612	-0.493341
ENSE00003670763.1|ENSE00003497027.1	chr9:127670671-127670736|chr9:127670671-127670736	ENST00000475407.1|ENST00000373551.4|ENST00000373555.4|ENST00000485337.1	ENSG00000136935.9	GOLGA1	-0.220187	6.30935	-3.46911	0.000672653	0.0839423	-0.506317
ENSE00003471019.1|ENSE00003505056.1	chr1:216692596-216692750|chr1:216692596-216692750	ENST00000475275.1|ENST00000361525.3|ENST00000366940.2|ENST00000366937.1|ENST00000408911.3|ENST00000360012.3|ENST00000361395.2|ENST00000366938.2|ENST00000359162.2|ENST00000493603.1|ENST00000463665.1|ENST00000487276.1|ENST00000493748.1	ENSG00000196482.12	ESRRG	-0.279017	7.60514	-3.46537	0.000681394	0.0840656	-0.517254
ENSE00001376235.1	chr1:169498929-169499048	ENST00000367797.3|ENST00000367796.3	ENSG00000198734.6	F5	-0.33981	3.17712	-3.46051	0.000692923	0.0840656	-0.531465
ENSE00001202547.1	chr5:145379650-145379793	ENST00000359120.4|ENST00000511217.1	ENSG00000156463.13	SH3RF2	0.255738	6.3707	3.45225	0.000712948	0.0840656	-0.55559
ENSE00001769328.1	chr1:39888424-39888546	ENST00000567887.1|ENST00000372915.3|ENST00000361689.2|ENST00000564288.1|ENST00000372925.2|ENST00000289893.4|ENST00000482035.1	ENSG00000127603.19	MACF1	-0.159458	8.63553	-3.45153	0.000714712	0.0840656	-0.557683
ENSE00001662104.1	chr2:120015078-120015206	ENST00000450943.2	ENSG00000115107.15	STEAP3	0.334494	4.04285	3.45073	0.000716689	0.0840656	-0.560022
ENSE00001840094.1	chr10:71030780-71030806	ENST00000476368.1	ENSG00000156515.17	HK1	-0.518501	4.38763	-3.45031	0.000717739	0.0840656	-0.561261
ENSE00003648506.1|ENSE00003600707.1	chr7:106513193-106513373|chr7:106513193-106513373	ENST00000440650.2|ENST00000496166.1|ENST00000359195.3|ENST00000473541.1	ENSG00000105851.6	PIK3CG	0.309118	5.75472	3.44882	0.000721422	0.0840656	-0.565595
ENSE00000971359.1	chr5:38931986-38932066	ENST00000274276.3|ENST00000509237.1	ENSG00000145623.8	OSMR	0.607051	4.89986	3.44796	0.000723572	0.0840656	-0.568114
ENSE00003586801.1|ENSE00003545194.1	chr11:10523033-10523058|chr11:10523033-10523058	ENST00000396554.3|ENST00000396553.2|ENST00000529834.1|ENST00000528723.1|ENST00000529507.1|ENST00000529744.1|ENST00000534047.1|ENST00000530864.1	ENSG00000133805.11	AMPD3	-0.256752	6.81232	-3.44314	0.000735665	0.0840656	-0.582145
ENSE00003466978.1	chr1:52850833-52850934	ENST00000371568.3|ENST00000371566.1	ENSG00000085840.8	ORC1	0.504107	3.52796	3.43734	0.000750474	0.0840656	-0.599014
ENSE00001131454.1	chr19:11352763-11352882	ENST00000294618.7	ENSG00000130158.9	DOCK6	0.307622	5.68712	3.43668	0.00075216	0.0840656	-0.600913
ENSE00001879935.1|ENSE00001668386.1	chr9:137623385-137623509|chr9:137623385-137623509	ENST00000469093.1|ENST00000371817.3	ENSG00000130635.11	COL5A1	0.357242	3.60533	3.4333	0.00076094	0.0840656	-0.610734
ENSE00000970978.1	chr5:13841847-13842000	ENST00000265104.4	ENSG00000039139.9	DNAH5	0.303051	3.10164	3.43193	0.000764541	0.0840656	-0.614729
ENSE00000950643.1	chr17:37901141-37901216	ENST00000309156.4|ENST00000394211.3|ENST00000445327.2|ENST00000394209.2|ENST00000394204.1	ENSG00000141738.9	GRB7	0.261549	4.49021	3.43093	0.000767146	0.0840656	-0.617607
ENSE00002025946.1	chr5:43381426-43382154	ENST00000513525.1	ENSG00000151882.7	CCL28	0.230835	4.73093	3.42873	0.000772952	0.0840656	-0.623987
ENSE00003602312.1|ENSE00003483067.1	chr17:73724476-73724554|chr17:73724476-73724554	ENST00000580542.1|ENST00000584558.1|ENST00000579662.1|ENST00000200181.3|ENST00000450894.3|ENST00000449880.2|ENST00000582629.1	ENSG00000132470.9	ITGB4	0.431852	6.00594	3.42447	0.000784337	0.0840656	-0.636357
ENSE00001823577.1|ENSE00002231131.1	chr7:141366090-141366212|chr7:141366090-141366212	ENST00000482493.1|ENST00000536163.1	ENSG00000257093.2	KIAA1147	-0.263697	6.5038	-3.42328	0.000787523	0.0840656	-0.639787
ENSE00001285425.1	chr1:154178074-154178106	ENST00000368525.3	ENSG00000163263.6	C1orf189	0.386677	4.35328	3.42187	0.000791346	0.0840656	-0.643883
ENSE00001273918.1	chr8:144240222-144240281	ENST00000430474.2|ENST00000342752.4|ENST00000414417.2	ENSG00000176956.8	LY6H	0.166022	8.83632	3.42101	0.00079366	0.0840656	-0.646353
ENSE00003352049.1	chr12:7343001-7343376	ENST00000535486.2	ENSG00000139197.6	PEX5	-0.225201	5.49626	-3.41867	0.000800062	0.0840656	-0.653149
ENSE00001678826.1	chr11:117066534-117066631	ENST00000324225.4|ENST00000525478.1|ENST00000532062.1	ENSG00000149577.11	SIDT2	0.162229	8.35761	3.40925	0.000826207	0.0840656	-0.680343
ENSE00003474334.1|ENSE00003059185.1|ENSE00003672169.1	chr19:8613129-8613201|chr19:8613129-8613201|chr19:8613129-8613201	ENST00000594977.1|ENST00000600825.1|ENST00000596937.1|ENST00000338257.8	ENSG00000142347.12	MYO1F	0.345429	5.06472	3.407	0.000832592	0.0840656	-0.686852
ENSE00001946523.1|ENSE00001900473.1	chr10:23409688-23409858|chr10:23409688-23409858	ENST00000468633.1|ENST00000472663.1	ENSG00000148450.8	MSRB2	0.155388	7.45248	3.40304	0.000843905	0.0840656	-0.698262
ENSE00003573487.1|ENSE00003655131.1|ENSE00001916624.1	chr2:219362459-219362563|chr2:219362459-219362563|chr2:219362459-219362563	ENST00000466523.1|ENST00000258399.3|ENST00000454775.1|ENST00000415516.1|ENST00000418019.1|ENST00000486242.1	ENSG00000135913.6	USP37	0.247902	1.82612	3.40186	0.000847297	0.0840656	-0.701653
ENSE00001856716.1	chr1:89353400-89353593	ENST00000471296.1	ENSG00000137947.7	GTF2B	-0.285282	3.91169	-3.40132	0.000848861	0.0840656	-0.703212
ENSE00001768120.1	chr6:32489716-32489948	ENST00000374975.3	ENSG00000198502.5	HLA-DRB5	0.713879	4.12517	3.40065	0.000850817	0.0840656	-0.705157
ENSE00001823057.1	chr5:137524668-137524795	ENST00000464806.1	ENSG00000094880.6	CDC23	0.193505	6.80239	3.39658	0.000862695	0.0840656	-0.716876
ENSE00002090858.1|ENSE00000770453.1	chr5:179757708-179757804|chr5:179757708-179757804	ENST00000518185.1|ENST00000253778.8|ENST00000518906.1	ENSG00000131459.8	GFPT2	-0.192206	5.22914	-3.39647	0.000863011	0.0840656	-0.717186
ENSE00001470961.3	chr1:11979778-11980371	ENST00000376572.3	ENSG00000116685.11	KIAA2013	-0.299136	5.69531	-3.39483	0.000867842	0.0840656	-0.721904
ENSE00001088926.1	chr8:95182634-95182741	ENST00000027335.3|ENST00000450165.2	ENSG00000079112.5	CDH17	-0.353181	3.79223	-3.39418	0.000869744	0.0840656	-0.723754
ENSE00001670108.1	chr6:41721662-41721720	ENST00000415707.1	ENSG00000096088.12	PGC	0.234791	6.43945	3.39305	0.000873107	0.0840656	-0.727016
ENSE00000719782.1	chr10:101567897-101567982	ENST00000370449.4	ENSG00000023839.6	ABCC2	-0.410619	3.45403	-3.39301	0.000873211	0.0840656	-0.727116
ENSE00001732830.3	chr1:120344031-120345788	ENST00000369401.4	ENSG00000134193.10	REG4	-0.224842	4.21261	-3.39285	0.000873699	0.0840656	-0.727589
ENSE00003459279.1	chr9:37486701-37486803	ENST00000377798.4	ENSG00000137054.11	POLR1E	0.215032	6.39482	3.39271	0.000874108	0.0840656	-0.727984
ENSE00003537474.1|ENSE00003485893.1	chr16:10783147-10783172|chr16:10783147-10783172	ENST00000283025.2|ENST00000576638.1	ENSG00000153060.3	TEKT5	-0.51626	2.1335	-3.39204	0.000876097	0.0840656	-0.729905
ENSE00001135187.1	chr6:55145123-55145228	ENST00000370862.3	ENSG00000137252.5	HCRTR2	-0.446937	3.87522	-3.38933	0.000884227	0.0840656	-0.73771
ENSE00002193210.2	chr8:12878517-12886853	ENST00000524591.2	ENSG00000250305.4	KIAA1456	-0.202473	5.68009	-3.38783	0.000888751	0.0840656	-0.742023
ENSE00003482059.1|ENSE00003537169.1	chr7:98988811-98988837|chr7:98988811-98988837	ENST00000252725.5|ENST00000451682.1|ENST00000481997.1|ENST00000491294.1	ENSG00000130429.8	ARPC1B	0.224475	6.62499	3.38685	0.000891707	0.0840656	-0.744828
ENSE00001914641.1|ENSE00002319303.1	chr6:155228873-155229929|chr6:155228873-155229929	ENST00000460692.2|ENST00000449545.2	ENSG00000146426.13	TIAM2	0.261535	5.15987	3.38658	0.000892514	0.0840656	-0.745592
ENSE00001916299.1	chr15:63673849-63674269	ENST00000178638.3	ENSG00000074410.9	CA12	-0.239628	4.83751	-3.38646	0.000892868	0.0840656	-0.745928
ENSE00003533284.1|ENSE00003468268.1	chr6:52354972-52355136|chr6:52354972-52355136	ENST00000371068.5|ENST00000480623.1|ENST00000481466.1	ENSG00000096093.10	EFHC1	-0.325108	4.45089	-3.38582	0.000894839	0.0840656	-0.747791
ENSE00001904854.1|ENSE00001484887.3	chr10:5435229-5436368|chr10:5435229-5436368	ENST00000479328.1|ENST00000380419.3	ENSG00000178462.7	TUBAL3	0.315226	2.97559	3.38329	0.000902544	0.0840656	-0.755034
ENSE00002125562.1|ENSE00000765378.1	chr1:36212367-36212575|chr1:36212367-36212575	ENST00000517467.1|ENST00000251195.5|ENST00000318121.3|ENST00000373220.3|ENST00000520551.1	ENSG00000092853.9	CLSPN	0.468361	3.86244	3.3824	0.000905282	0.0840656	-0.757594
ENSE00002184600.1	chr11:67798206-67798338	ENST00000526339.1	ENSG00000110717.6	NDUFS8	-0.248237	6.09658	-3.38184	0.000906995	0.0840656	-0.759191
ENSE00003549122.1|ENSE00003512910.1	chr16:25255112-25255569|chr16:25255112-25255569	ENST00000328086.7|ENST00000569150.1	ENSG00000155592.11	ZKSCAN2	0.253933	5.35239	3.38025	0.000911901	0.0840656	-0.763748
ENSE00002107870.1|ENSE00003585234.1|ENSE00003642363.1|ENSE00002123152.1	chr8:22414228-22414413|chr8:22414228-22414413|chr8:22414228-22414413|chr8:22414228-22414413	ENST00000522037.1|ENST00000240123.7|ENST00000517500.1|ENST00000523402.1|ENST00000520563.1|ENST00000517535.1|ENST00000524057.1	ENSG00000120896.9	SORBS3	0.209943	6.42511	3.37937	0.000914639	0.0840656	-0.76628
ENSE00002612537.1|ENSE00002299206.1|ENSE00002597346.1|ENSE00002613178.1	chr19:11504814-11505192|chr19:11504814-11505192|chr19:11504814-11505192|chr19:11504814-11505192	ENST00000568628.1|ENST00000566153.1|ENST00000380456.3|ENST00000393423.3	ENSG00000205517.8	RGL3	0.267052	4.74215	3.37712	0.000921642	0.0840656	-0.772723
ENSE00003483812.1|ENSE00003615665.1	chr17:76455906-76456044|chr17:76455906-76456044	ENST00000586052.1|ENST00000591369.1|ENST00000585328.1	ENSG00000187775.12	DNAH17	-0.235481	6.38697	-3.3713	0.000939984	0.0840656	-0.789366
ENSE00001812322.1	chr2:103332322-103332416	ENST00000496253.1	ENSG00000135953.6	MFSD9	-0.318049	2.27341	-3.36938	0.00094611	0.0840656	-0.794852
ENSE00003567259.1|ENSE00003581764.1	chr8:67969616-67969651|chr8:67969616-67969651	ENST00000521509.1|ENST00000521386.1|ENST00000518374.1|ENST00000523890.1|ENST00000357849.4|ENST00000517736.1|ENST00000518747.1	ENSG00000121022.9	COPS5	0.362931	4.17624	3.36677	0.000954484	0.0840656	-0.802293
ENSE00001799588.1	chr3:9754421-9754446	ENST00000383832.3|ENST00000383831.3	ENSG00000144550.8	CPNE9	-0.453951	4.38157	-3.36551	0.000958582	0.0840656	-0.80591
ENSE00002037515.1	chr5:14440928-14441468	ENST00000515710.1	ENSG00000038382.13	TRIO	0.16271	6.49362	3.36381	0.000964104	0.0840656	-0.81076
ENSE00001293697.1|ENSE00003619022.1|ENSE00003591223.1	chr22:44587956-44587984|chr22:44587956-44588009|chr22:44587956-44588009	ENST00000422871.1|ENST00000444313.3|ENST00000415224.1|ENST00000475485.2|ENST00000468564.2|ENST00000356909.3	ENSG00000138964.12	PARVG	0.422611	4.32838	3.36318	0.000966151	0.0840656	-0.812551
ENSE00001406672.1	chr17:73827218-73827246	ENST00000207549.4|ENST00000412096.2	ENSG00000092929.7	UNC13D	0.319964	5.05081	3.36059	0.000974627	0.0840656	-0.819925
ENSE00003656312.1|ENSE00003494367.1	chr9:35076969-35077096|chr9:35076969-35077096	ENST00000378643.3|ENST00000425676.1	ENSG00000221829.5	FANCG	0.225971	6.5507	3.36035	0.000975417	0.0840656	-0.820609
ENSE00001010797.3|ENSE00002599827.1|ENSE00002607987.1|ENSE00002627564.1|ENSE00002608168.1|ENSE00001553576.2	chr16:8715550-8715592|chr16:8715550-8715592|chr16:8715550-8715592|chr16:8715550-8715592|chr16:8715550-8715592|chr16:8715550-8715592	ENST00000381920.3|ENST00000163678.7|ENST00000563958.1|ENST00000567295.1|ENST00000561758.1|ENST00000564554.1	ENSG00000067365.10	METTL22	-0.329199	4.36698	-3.35874	0.000980751	0.0840656	-0.825213
ENSE00003474461.1|ENSE00001836345.1|ENSE00003496320.1	chr3:101446231-101446325|chr3:101446231-101446325|chr3:101446231-101446325	ENST00000341893.3|ENST00000494050.1|ENST00000465011.1|ENST00000467655.1|ENST00000489172.1	ENSG00000182504.6	CEP97	-0.220377	7.57841	-3.35841	0.000981833	0.0840656	-0.826143
ENSE00003627239.1|ENSE00003527147.1	chr19:32971307-32971462|chr19:32971307-32971462	ENST00000392250.2|ENST00000586987.1|ENST00000342179.5|ENST00000588648.3|ENST00000592142.1|ENST00000608291.1	ENSG00000178904.14	DPY19L3	0.244483	6.5989	3.35796	0.000983336	0.0840656	-0.827434
ENSE00002233555.1	chr6:160112457-160113178	ENST00000541573.1	ENSG00000112096.12	SOD2	-0.275691	5.86872	-3.35748	0.000984941	0.0840656	-0.828811
ENSE00003584953.1|ENSE00003488797.1|ENSE00003485721.1	chr3:196098773-196098904|chr3:196098773-196098904|chr3:196098773-196098904	ENST00000296328.4|ENST00000429160.1|ENST00000428095.1	ENSG00000163960.7	UBXN7	-0.270182	6.86849	-3.35562	0.000991119	0.0840656	-0.834089
ENSE00003546736.1|ENSE00001879582.1|ENSE00001856776.1|ENSE00003545749.1	chr1:210411308-210411457|chr1:210411308-210411457|chr1:210411308-210411457|chr1:210411308-210411457	ENST00000490620.1|ENST00000482421.1|ENST00000483884.1|ENST00000367012.3	ENSG00000082497.7	SERTAD4	-0.308032	6.30546	-3.35529	0.000992215	0.0840656	-0.835022
ENSE00002055172.1|ENSE00003512244.1|ENSE00002039568.1|ENSE00003646132.1	chr5:137354006-137354147|chr5:137354006-137354147|chr5:137354006-137354147|chr5:137354006-137354147	ENST00000502471.1|ENST00000425075.2|ENST00000509596.1|ENST00000033079.3|ENST00000420893.2|ENST00000514310.1	ENSG00000031003.6	FAM13B	-0.190839	8.81512	-3.35416	0.000996031	0.0840656	-0.838261
ENSE00000789785.1	chr1:171607749-171607861	ENST00000037502.6	ENSG00000034971.10	MYOC	-0.328988	2.98621	-3.35404	0.000996418	0.0840656	-0.838589
ENSE00002304093.1	chr12:65737946-65738009	ENST00000535143.1	ENSG00000174099.6	MSRB3	-0.369164	3.43226	-3.35265	0.00100109	0.0840656	-0.842535
ENSE00001130142.1	chr11:47371331-47371431	ENST00000545968.1|ENST00000544791.1	ENSG00000134571.6	MYBPC3	-0.190595	6.68807	-3.35118	0.00100608	0.0840656	-0.846736
ENSE00003465684.1|ENSE00003531223.1	chr2:9496176-9496201|chr2:9496176-9496201	ENST00000471687.1|ENST00000281419.3	ENSG00000151693.5	ASAP2	-0.279089	7.85164	-3.34995	0.00101026	0.0840656	-0.850229
ENSE00003560061.1|ENSE00003476285.1	chr1:92174231-92174340|chr1:92174231-92174340	ENST00000370399.2|ENST00000525962.1|ENST00000465892.2|ENST00000533089.1|ENST00000532540.1|ENST00000470600.1	ENSG00000069702.6	TGFBR3	0.290521	7.38605	3.3481	0.00101655	0.0840656	-0.855473
ENSE00001451863.1	chr1:101361624-101361866	ENST00000370112.4	ENSG00000162695.7	SLC30A7	0.184769	5.78408	3.3476	0.00101828	0.0840656	-0.856908
ENSE00001683339.1|ENSE00002270590.1|ENSE00001913390.1|ENSE00001518754.1	chr10:81915413-81915668|chr10:81915413-81915668|chr10:81915413-81915668|chr10:81915413-81915668	ENST00000447489.1|ENST00000535999.1|ENST00000463340.1|ENST00000422982.3|ENST00000360615.4|ENST00000265447.4	ENSG00000122359.13	ANXA11	0.185729	8.03205	3.347	0.00102034	0.0840656	-0.858613
ENSE00003462584.1|ENSE00002722362.1|ENSE00001300238.3|ENSE00002712109.1|ENSE00003551628.1|ENSE00002726644.1	chr17:79993767-79993905|chr17:79993767-79993905|chr17:79993767-79993905|chr17:79993767-79993905|chr17:79993767-79993905|chr17:79993767-79993905	ENST00000579334.1|ENST00000580320.1|ENST00000582074.1|ENST00000577286.1|ENST00000579842.1|ENST00000580750.1|ENST00000306869.2|ENST00000579004.1|ENST00000578885.1	ENSG00000169738.3	DCXR	0.228251	7.51781	3.34449	0.00102899	0.0840656	-0.865732
ENSE00003568181.1|ENSE00003655142.1	chr11:112019337-112019410|chr11:112019337-112019410	ENST00000525547.1|ENST00000533858.1|ENST00000280357.7|ENST00000524595.1|ENST00000528832.1	ENSG00000150782.7	IL18	0.441862	2.62396	3.34357	0.00103218	0.0840656	-0.868349
ENSE00002566721.1	chr15:65551811-65551880	ENST00000559805.1	ENSG00000138617.10	PARP16	0.375758	3.90936	3.34207	0.0010374	0.0840656	-0.872598
ENSE00003476245.1|ENSE00003649664.1	chr21:37623512-37623580|chr21:37623512-37623580	ENST00000463668.1|ENST00000399151.3	ENSG00000142197.8	DOPEY2	-0.169279	7.43569	-3.34127	0.00104019	0.0840656	-0.874869
ENSE00003604105.1|ENSE00003658653.1	chr1:76211491-76211589|chr1:76211491-76211589	ENST00000370841.4|ENST00000370834.5|ENST00000420607.2|ENST00000526129.1|ENST00000526196.1|ENST00000532509.1|ENST00000530953.2|ENST00000534334.1|ENST00000525808.1|ENST00000529059.1|ENST00000526930.1	ENSG00000117054.9	ACADM	-0.285213	6.16141	-3.34113	0.00104071	0.0840656	-0.875288
ENSE00003561927.1|ENSE00003498645.1	chr18:20979530-20979611|chr18:20979530-20979611	ENST00000383233.3|ENST00000477053.1|ENST00000473688.1|ENST00000578520.1|ENST00000582336.1|ENST00000482411.1|ENST00000577531.1	ENSG00000134490.9	TMEM241	-0.211671	7.60627	-3.3357	0.00105984	0.0840656	-0.890655
ENSE00000932806.1	chr10:91352965-91353065	ENST00000322191.6|ENST00000342512.3	ENSG00000152782.12	PANK1	-0.190091	6.88652	-3.33323	0.00106867	0.0840656	-0.897654
ENSE00001143007.1	chr20:52188294-52188375	ENST00000371471.2	ENSG00000171940.9	ZNF217	0.40432	2.70773	3.3326	0.00107095	0.0840656	-0.899447
ENSE00001815930.1	chr1:24133274-24133518	ENST00000496907.1	ENSG00000117305.10	HMGCL	-0.339396	4.51802	-3.33037	0.001079	0.0840656	-0.905763
ENSE00002341546.1	chr12:44148560-44149048	ENST00000549868.1	ENSG00000129317.10	PUS7L	0.245184	6.39515	3.33005	0.00108013	0.0840656	-0.90665
ENSE00001952622.2|ENSE00000545208.1	chr1:111773874-111773905|chr1:111773874-111773905	ENST00000526684.1|ENST00000445067.2|ENST00000528451.1|ENST00000486561.2|ENST00000369744.2|ENST00000474304.2|ENST00000466741.1|ENST00000477185.2|ENST00000497587.2|ENST00000524472.1|ENST00000533831.2	ENSG00000064886.9	CHI3L2	0.416207	5.13781	3.32864	0.00108527	0.0840656	-0.910651
ENSE00001929716.1	chr2:114708561-114709148	ENST00000478928.1	ENSG00000115091.7	ACTR3	0.41241	2.73297	3.32766	0.00108885	0.0840656	-0.913425
ENSE00003502026.1|ENSE00003692894.1	chr1:100572930-100573098|chr1:100572930-100573098	ENST00000287482.5|ENST00000462159.1	ENSG00000156876.8	SASS6	-0.380909	2.45754	-3.3269	0.00109163	0.0840656	-0.915581
ENSE00001934489.1	chr22:31495705-31495868	ENST00000472911.1	ENSG00000183963.14	SMTN	0.335186	4.4672	3.32689	0.00109166	0.0840656	-0.915598
ENSE00001653478.1	chr6:128134246-128135050	ENST00000434358.1	ENSG00000172673.6	THEMIS	-0.341609	5.313	-3.32611	0.00109451	0.0840656	-0.917798
ENSE00001895673.1	chr1:246259578-246259705	ENST00000464398.1	ENSG00000185420.14	SMYD3	0.329423	3.36018	3.32411	0.00110187	0.0840656	-0.923449
ENSE00003609667.1|ENSE00003508157.1	chr18:55368451-55368545|chr18:55368451-55368545	ENST00000589147.1|ENST00000591728.1|ENST00000283684.4	ENSG00000081923.6	ATP8B1	-0.25924	6.1755	-3.32247	0.00110795	0.0840656	-0.928087
ENSE00002282991.1	chr12:80696441-80696537	ENST00000547103.1	ENSG00000165899.6	OTOGL	-0.245038	2.3663	-3.32128	0.00111236	0.0840656	-0.931436
ENSE00003566829.1|ENSE00003554598.1	chr17:49371333-49371372|chr17:49371333-49371372	ENST00000583205.1|ENST00000225298.7	ENSG00000011260.9	UTP18	0.448944	3.96253	3.32102	0.00111334	0.0840656	-0.93218
ENSE00002934987.1	chr19:46194697-46194986	ENST00000588599.1	ENSG00000125743.6	SNRPD2	-0.370486	3.25975	-3.31982	0.00111782	0.0840656	-0.935565
ENSE00002563932.1|ENSE00002550611.1|ENSE00003609827.1|ENSE00003554127.1	chr15:63349184-63349282|chr15:63349184-63349282|chr15:63349184-63349282|chr15:63349184-63349282	ENST00000558400.1|ENST00000561395.1|ENST00000560975.1|ENST00000558314.1|ENST00000558868.1|ENST00000560615.1|ENST00000560679.1|ENST00000288398.6|ENST00000358278.3|ENST00000403994.3|ENST00000357980.4|ENST00000558347.1|ENST00000559556.1|ENST00000559397.1|ENST00000267996.7|ENST00000560970.1|ENST00000561266.1|ENST00000559831.1|ENST00000334895.5|ENST00000404484.4|ENST00000560959.1|ENST00000559281.1|ENS…	ENSG00000140416.15	TPM1	0.231278	6.17666	3.31748	0.00112659	0.0840656	-0.942155
ENSE00003611204.1|ENSE00001802351.2|ENSE00003662173.1|ENSE00001641205.1	chr7:13950892-13950920|chr7:13950892-13950920|chr7:13950892-13950920|chr7:13950892-13950920	ENST00000472931.2|ENST00000476720.2|ENST00000430479.1|ENST00000405358.4|ENST00000403527.1|ENST00000405218.2|ENST00000443137.1|ENST00000403685.1|ENST00000438956.1|ENST00000443608.1	ENSG00000006468.9	ETV1	-0.373527	5.01536	-3.31704	0.00112825	0.0840656	-0.943399
ENSE00003580392.1|ENSE00003526910.1|ENSE00001454696.1	chr1:57756643-57756823|chr1:57756643-57756823|chr1:57756643-57756823	ENST00000371236.2|ENST00000371230.1|ENST00000485760.1|ENST00000473821.1|ENST00000371231.1|ENST00000371232.4|ENST00000332102.6	ENSG00000173406.11	DAB1	0.212318	7.48383	3.31703	0.00112829	0.0840656	-0.943424
ENSE00001775838.1	chr7:113928078-113928145	ENST00000412402.1|ENST00000440349.1|ENST00000441290.2|ENST00000495516.1	ENSG00000128573.18	FOXP2	-0.438749	6.34801	-3.31648	0.00113039	0.0840656	-0.944994
ENSE00003497071.1|ENSE00003490801.1	chr5:31297398-31297503|chr5:31297398-31297503	ENST00000514738.1|ENST00000265071.2|ENST00000508132.1	ENSG00000113361.8	CDH6	-0.245235	6.94507	-3.31639	0.0011307	0.0840656	-0.945223
ENSE00000715962.1	chr19:48382340-48382369	ENST00000222002.3	ENSG00000105398.3	SULT2A1	-0.465241	3.41721	-3.31596	0.00113234	0.0840656	-0.946442
ENSE00003357067.1	chr10:61962761-61962858	ENST00000280772.2|ENST00000373827.2|ENST00000503366.1	ENSG00000151150.16	ANK3	-0.138803	9.48739	-3.31403	0.00113969	0.0840656	-0.951897
ENSE00003652626.1|ENSE00003655040.1	chr3:128694624-128694719|chr3:128694624-128694719	ENST00000511438.1|ENST00000265068.5|ENST00000515659.1|ENST00000507225.1	ENSG00000114656.6	KIAA1257	0.305778	4.3841	3.31104	0.00115113	0.0840656	-0.960314
ENSE00002060164.1|ENSE00002503945.1	chr4:141583064-141583246|chr4:141583064-141583246	ENST00000502786.1|ENST00000442267.2	ENSG00000109436.7	TBC1D9	-0.212526	7.82931	-3.31088	0.00115172	0.0840656	-0.960747
ENSE00001458465.3	chr20:44002522-44002637	ENST00000372726.3	ENSG00000124251.6	TP53TG5	-0.46221	3.72461	-3.31062	0.00115272	0.0840656	-0.961483
ENSE00003630038.1|ENSE00003462382.1	chr2:171242732-171242763|chr2:171242732-171242763	ENST00000409044.3|ENST00000317935.6|ENST00000408978.4|ENST00000484338.2|ENST00000409940.2|ENST00000438642.2|ENST00000602629.1	ENSG00000071909.14	MYO3B	0.270379	5.25285	3.30947	0.00115716	0.0840656	-0.964717
ENSE00001912585.1	chr1:1333619-1333779	ENST00000471930.1	ENSG00000221978.7	CCNL2	-0.228659	6.12514	-3.30722	0.00116587	0.0840656	-0.971041
ENSE00000466125.1	chr7:148456681-148456730	ENST00000409469.1|ENST00000602748.1|ENST00000325222.4	ENSG00000055130.11	CUL1	-0.330854	6.55606	-3.30493	0.00117483	0.0840656	-0.977487
ENSE00003595815.1|ENSE00003485081.1	chr3:81586066-81586187|chr3:81586066-81586187	ENST00000429644.2|ENST00000489715.1|ENST00000484687.1	ENSG00000114480.8	GBE1	-0.290598	5.57875	-3.30424	0.00117754	0.0840656	-0.979432
ENSE00001814779.1	chr1:11128702-11128945	ENST00000490565.1	ENSG00000171824.9	EXOSC10	-0.226566	5.00701	-3.3039	0.00117887	0.0840656	-0.980383
ENSE00002959552.1	chr19:55863843-55863867	ENST00000590900.1|ENST00000586191.1	ENSG00000160471.8	COX6B2	0.462972	1.82329	3.30367	0.00117977	0.0840656	-0.981026
ENSE00001863500.1	chr9:139879876-139880106	ENST00000460177.1	ENSG00000214402.6	LCNL1	0.146516	7.50918	3.30267	0.00118373	0.0840656	-0.983847
ENSE00001196619.1|ENSE00002124064.1	chr14:91623992-91624034|chr14:91623992-91624034	ENST00000521334.1|ENST00000522837.1|ENST00000518871.1|ENST00000521081.1|ENST00000520328.1|ENST00000256324.10|ENST00000524232.1|ENST00000519950.1|ENST00000523879.1|ENST00000521077.2|ENST00000518665.2|ENST00000523837.1|ENST00000518868.1|ENST00000518649.1|ENST00000519019.1|ENST00000523816.1|ENST00000517518.1|ENST00000428926.2|ENST00000517362.1|ENST00000523894.1|ENST00000522322.1|ENST00000523771.1|EN…	ENSG00000133943.16	C14orf159	0.20282	8.1848	3.30011	0.00119386	0.0840656	-0.991026
ENSE00001247058.2|ENSE00002628392.1	chr16:28548822-28548990|chr16:28548822-28548990	ENST00000567646.1|ENST00000395641.2	ENSG00000176046.7	NUPR1	0.292333	7.57232	3.29567	0.00121163	0.0840656	-1.00347
ENSE00002618393.1|ENSE00002619135.1|ENSE00003464150.1|ENSE00003534748.1	chr16:23546212-23546572|chr16:23546212-23546572|chr16:23546212-23546572|chr16:23546212-23546572	ENST00000562402.1|ENST00000565344.1|ENST00000563459.1|ENST00000564501.1|ENST00000563232.1|ENST00000564987.1	ENSG00000103356.11	EARS2	0.21507	6.45279	3.29403	0.00121827	0.0840656	-1.00808
ENSE00002509544.2	chr14:69821034-69821155	ENST00000553471.2	ENSG00000100626.12	GALNT16	0.215719	8.61491	3.29328	0.0012213	0.0840656	-1.01017
ENSE00001846410.1	chr20:36948212-36948374	ENST00000489039.1	ENSG00000101425.8	BPI	-0.344311	4.34672	-3.29278	0.00122334	0.0840656	-1.01157
ENSE00003588952.1|ENSE00003622846.1	chr8:70512838-70512978|chr8:70512838-70512978	ENST00000458141.2|ENST00000260128.4|ENST00000402687.4|ENST00000419716.3|ENST00000521946.1	ENSG00000137573.9	SULF1	-0.351207	4.73032	-3.29139	0.001229	0.0840656	-1.01546
ENSE00001240322.1	chr11:11470333-11470439	ENST00000227756.4	ENSG00000110328.5	GALNT18	0.244915	6.28431	3.2906	0.00123228	0.0840656	-1.0177
ENSE00001919358.1	chr5:135276236-135276332	ENST00000471827.1	ENSG00000145826.4	LECT2	0.249158	1.88422	3.28959	0.00123642	0.0840656	-1.02053
ENSE00002186142.1|ENSE00001766546.1|ENSE00001618628.2	chr11:122945449-122945494|chr11:122945449-122945494|chr11:122945449-122945494	ENST00000530371.1|ENST00000448775.2|ENST00000527977.1	ENSG00000166250.7	CLMP	-0.255112	6.25521	-3.28925	0.00123778	0.0840656	-1.02146
ENSE00001468488.2	chr13:110801323-110802791	ENST00000375820.4	ENSG00000187498.10	COL4A1	0.327336	4.47174	3.28573	0.00125237	0.0840656	-1.03132
ENSE00002145188.1	chr11:124980411-124980445	ENST00000531851.1|ENST00000526175.1|ENST00000529583.1	ENSG00000150433.5	TMEM218	0.278285	5.72829	3.28449	0.00125753	0.0840656	-1.03479
ENSE00001867400.1	chr3:114746346-114746415	ENST00000470186.1	ENSG00000181722.11	ZBTB20	0.348674	3.71123	3.283	0.00126375	0.0840656	-1.03894
ENSE00003558002.1|ENSE00003566870.1	chr20:36756916-36758721|chr20:36756916-36758721	ENST00000469269.1|ENST00000361475.2	ENSG00000198959.7	TGM2	0.292528	5.63036	3.28263	0.00126531	0.0840656	-1.03998
ENSE00002482392.1	chr14:53324027-53328785	ENST00000557255.1	ENSG00000073712.9	FERMT2	0.241532	6.35821	3.28261	0.00126541	0.0840656	-1.04004
ENSE00002146516.1|ENSE00002168504.1|ENSE00002149218.1|ENSE00002168399.1|ENSE00003561653.1|ENSE00002198926.1|ENSE00003671601.1	chr11:837470-837612|chr11:837470-837612|chr11:837470-837612|chr11:837470-837612|chr11:837470-837612|chr11:837470-837612|chr11:837470-837612	ENST00000529810.1|ENST00000528011.1|ENST00000530320.1|ENST00000526693.1|ENST00000532045.1|ENST00000532075.1|ENST00000524748.1|ENST00000527341.1|ENST00000397420.3|ENST00000322008.4|ENST00000530726.1	ENSG00000177697.13	CD151	0.15628	7.05142	3.28024	0.00127538	0.0840656	-1.04665
ENSE00000764841.1	chr6:143089528-143089673	ENST00000367604.1|ENST00000012134.2	ENSG00000010818.4	HIVEP2	-0.233274	8.98445	-3.28	0.00127639	0.0840656	-1.04732
ENSE00002143683.1|ENSE00003547764.1|ENSE00003465769.1	chr11:117104999-117105053|chr11:117104999-117105053|chr11:117104999-117105053	ENST00000530849.1|ENST00000529869.1|ENST00000534428.1|ENST00000531287.1|ENST00000531452.1	ENSG00000167257.6	RNF214	-0.223048	7.04221	-3.27948	0.00127859	0.0840656	-1.04876
ENSE00003524749.1|ENSE00003519116.1|ENSE00003655223.1	chr1:161205656-161205761|chr1:161205656-161205761|chr1:161205656-161205761	ENST00000515621.1|ENST00000505944.1|ENST00000503547.1|ENST00000512372.1|ENST00000367983.4|ENST00000437437.2|ENST00000442691.2|ENST00000412844.2|ENST00000428574.2|ENST00000505005.1|ENST00000508740.1|ENST00000367982.4|ENST00000506018.1|ENST00000508387.1|ENST00000504010.1|ENST00000511676.1|ENST00000502985.1|ENST00000512340.1|ENST00000510951.1|ENST00000367981.3|ENST00000502848.1|ENST00000507215.1|ENS…	ENSG00000143257.7	NR1I3	-0.37389	4.32558	-3.27924	0.00127963	0.0840656	-1.04945
ENSE00001652007.1	chr22:31062808-31063365	ENST00000442752.1	ENSG00000167065.9	DUSP18	0.285142	4.53709	3.27873	0.0012818	0.0840656	-1.05088
ENSE00002339368.1	chr12:58145304-58145551	ENST00000552388.1	ENSG00000135446.12	CDK4	-0.230047	5.73739	-3.2781	0.00128449	0.0840656	-1.05264
ENSE00002076331.1|ENSE00002049572.1|ENSE00000969998.1	chr4:100474947-100475091|chr4:100474947-100475091|chr4:100474947-100475091	ENST00000514547.1|ENST00000455368.2|ENST00000394877.3|ENST00000273962.3|ENST00000394876.2	ENSG00000145331.9	TRMT10A	0.307117	4.35225	3.27789	0.00128537	0.0840656	-1.05322
ENSE00003618679.1|ENSE00003486498.1	chr17:38632428-38633952|chr17:38632428-38633952	ENST00000254051.6|ENST00000394072.3	ENSG00000131746.8	TNS4	-0.252504	4.40454	-3.2744	0.00130032	0.0840656	-1.06295
ENSE00001936037.1	chr3:125822428-125824749	ENST00000467370.1	ENSG00000144908.9	ALDH1L1	0.162666	5.54746	3.27424	0.00130102	0.0840656	-1.0634
ENSE00001157684.1	chr17:47123626-47123735	ENST00000290341.3|ENST00000431824.2	ENSG00000159217.5	IGF2BP1	-0.300075	3.79657	-3.27384	0.00130275	0.0840656	-1.06452
ENSE00001867971.1	chr13:111164307-111164446	ENST00000463084.1	ENSG00000134871.13	COL4A2	0.231927	6.70818	3.2727	0.00130766	0.0840656	-1.06769
ENSE00000983573.1	chr9:124116893-124116931	ENST00000286713.2	ENSG00000148175.8	STOM	0.326457	7.03518	3.27209	0.00131029	0.0840656	-1.06938
ENSE00001947404.1|ENSE00001866918.1	chr4:154125613-154125666|chr4:154125613-154125666	ENST00000338700.5|ENST00000496978.1|ENST00000479711.1|ENST00000494872.1	ENSG00000109654.10	TRIM2	-0.163442	7.77849	-3.27119	0.00131423	0.0840656	-1.0719
ENSE00000686436.1	chr17:10224854-10225016	ENST00000418404.3|ENST00000252172.4	ENSG00000006788.8	MYH13	0.361602	3.28591	3.27023	0.00131841	0.0840656	-1.07458
ENSE00001528783.1	chr2:133636421-133636451	ENST00000409261.1|ENST00000409213.1	ENSG00000176771.11	NCKAP5	-0.437817	5.07803	-3.26885	0.00132441	0.0841413	-1.0784
ENSE00001703965.1	chr1:21191015-21191140	ENST00000264211.8|ENST00000602326.1	ENSG00000075151.15	EIF4G3	-0.173628	8.38555	-3.26733	0.00133112	0.0842607	-1.08265
ENSE00001512631.2	chr1:153333178-153333459	ENST00000368738.3	ENSG00000163220.10	S100A9	0.332528	5.6106	3.26404	0.00134565	0.0847706	-1.09178
ENSE00002312482.1|ENSE00002287428.1|ENSE00002249049.1|ENSE00002223411.1|ENSE00002298020.1|ENSE00002287880.1|ENSE00002244545.1|ENSE00002297989.1	chr11:71791520-71791594|chr11:71791520-71791594|chr11:71791520-71791594|chr11:71791520-71791594|chr11:71791520-71791594|chr11:71791520-71791594|chr11:71791520-71791594|chr11:71791520-71791594	ENST00000358965.6|ENST00000366394.3|ENST00000543937.1|ENST00000368959.5|ENST00000537905.1|ENST00000543450.1|ENST00000540843.1|ENST00000393695.3|ENST00000546131.1|ENST00000541641.1	ENSG00000137497.13	NUMA1	-0.231933	5.37431	-3.26009	0.00136335	0.0847706	-1.10278
ENSE00001936847.1	chr6:37180449-37180772	ENST00000478262.1	ENSG00000172738.7	TMEM217	0.344145	4.35882	3.25897	0.00136838	0.0847706	-1.10588
ENSE00001421383.3|ENSE00001904587.2	chr14:55308944-55310861|chr14:55308944-55310861	ENST00000254299.4|ENST00000491895.2	ENSG00000131979.14	GCH1	-0.328022	4.37507	-3.2565	0.00137957	0.0847706	-1.11273
ENSE00003568274.1|ENSE00003645086.1	chr8:25237848-25237904|chr8:25237848-25237904	ENST00000276440.7|ENST00000467709.2	ENSG00000147459.13	DOCK5	-0.410556	4.62851	-3.2541	0.00139053	0.0847706	-1.11938
ENSE00003512104.1|ENSE00003669826.1|ENSE00003664289.1	chr6:43523602-43523701|chr6:43523602-43523701|chr6:43523602-43523701	ENST00000496341.2|ENST00000265351.7|ENST00000424378.2	ENSG00000124571.13	XPO5	-0.177572	7.15777	-3.2512	0.0014039	0.0847706	-1.12743
ENSE00001851966.1|ENSE00003503314.1|ENSE00003563425.1|ENSE00002482347.1	chr14:68878152-68878237|chr14:68878152-68878237|chr14:68878152-68878237|chr14:68878152-68878237	ENST00000492236.1|ENST00000479335.1|ENST00000553595.1|ENST00000497460.1|ENST00000554244.1|ENST00000478014.1|ENST00000460526.1|ENST00000469165.2|ENST00000468382.1|ENST00000557045.1|ENST00000554183.1|ENST00000487861.1|ENST00000471583.1|ENST00000487270.1|ENST00000488612.1|ENST00000554575.2	ENSG00000182185.14	RAD51B	0.340025	4.75957	3.25031	0.00140805	0.0847706	-1.12991
ENSE00001601730.1	chr7:22233009-22233385	ENST00000451559.1	ENSG00000136237.14	RAPGEF5	-0.227687	7.58189	-3.24965	0.00141112	0.0847706	-1.13174
ENSE00003528524.1|ENSE00003562734.1	chr18:43568676-43568705|chr18:43568676-43568705	ENST00000589328.1|ENST00000409746.5	ENSG00000152229.14	PSTPIP2	0.361241	2.04679	3.24666	0.00142504	0.0847706	-1.14
ENSE00003540461.1|ENSE00003494676.1	chr4:85758090-85758207|chr4:85758090-85758207	ENST00000426414.2|ENST00000295888.4	ENSG00000163625.11	WDFY3	-0.184243	7.55583	-3.246	0.00142818	0.0847706	-1.14184
ENSE00003663871.1|ENSE00003526697.1	chr6:12015759-12015901|chr6:12015759-12015901	ENST00000491710.1|ENST00000487103.1|ENST00000379388.2|ENST00000478545.1|ENST00000442081.2	ENSG00000095951.12	HIVEP1	-0.1875	7.81855	-3.24349	0.00143998	0.0847706	-1.14877
ENSE00001030212.3	chr8:29202929-29203554	ENST00000240101.2	ENSG00000120875.4	DUSP4	-0.207887	4.98323	-3.24204	0.00144688	0.0847706	-1.15278
ENSE00002138356.1	chr8:95653984-95654278	ENST00000520385.1	ENSG00000104413.11	ESRP1	0.239126	3.04173	3.24192	0.00144744	0.0847706	-1.15311
ENSE00002706299.1	chr17:55939270-55940640	ENST00000584746.1	ENSG00000180891.8	CUEDC1	0.179769	5.74008	3.24149	0.00144951	0.0847706	-1.15431
ENSE00002725677.1|ENSE00002711270.1|ENSE00001892032.1|ENSE00002731253.1|ENSE00002721068.1|ENSE00001281553.6|ENSE00001884702.1|ENSE00002717376.1	chr17:18217914-18218294|chr17:18217914-18218294|chr17:18217914-18218294|chr17:18217914-18218294|chr17:18217914-18218294|chr17:18217914-18218294|chr17:18217914-18218294|chr17:18217914-18218294	ENST00000582230.1|ENST00000582981.1|ENST00000461127.1|ENST00000321105.5|ENST00000584582.1|ENST00000584887.1|ENST00000585031.1|ENST00000472959.1|ENST00000584669.1	ENSG00000177302.10	TOP3A	0.149432	6.81539	3.24092	0.00145221	0.0847706	-1.15587
ENSE00003669282.1|ENSE00001854884.1|ENSE00003502040.1	chr1:111740542-111740605|chr1:111740542-111740605|chr1:111740542-111740605	ENST00000463713.1|ENST00000477586.1|ENST00000488786.1|ENST00000473822.1|ENST00000357640.4|ENST00000369752.5	ENSG00000162777.12	DENND2D	0.373936	3.82909	3.24055	0.00145397	0.0847706	-1.15689
ENSE00002066093.1	chr4:95916966-95917285	ENST00000506363.1	ENSG00000138696.6	BMPR1B	0.302443	4.97923	3.23941	0.00145947	0.0847706	-1.16007
ENSE00002354653.1	chr12:39120190-39120396	ENST00000551855.1	ENSG00000139117.9	CPNE8	0.32529	4.73488	3.23861	0.00146328	0.0847706	-1.16226
ENSE00001527794.2|ENSE00001334454.7	chr8:37603087-37604032|chr8:37603087-37604032	ENST00000397228.2|ENST00000335171.6	ENSG00000147475.10	ERLIN2	0.230356	2.68485	3.23811	0.0014657	0.0847706	-1.16365
ENSE00002201647.1	chr11:20044118-20044339	ENST00000533917.1	ENSG00000166833.15	NAV2	-0.401172	2.88051	-3.23648	0.00147355	0.0847706	-1.16814
ENSE00003600921.1|ENSE00003486964.1	chr4:145635392-145635489|chr4:145635392-145635489	ENST00000512791.1|ENST00000296575.3	ENSG00000164161.5	HHIP	-0.378604	6.40515	-3.23456	0.00148287	0.0847706	-1.17344
ENSE00001613528.1	chr2:187465069-187465108	ENST00000433736.2	ENSG00000138448.7	ITGAV	0.269784	2.26956	3.23264	0.00149225	0.0847706	-1.17873
ENSE00003669411.1|ENSE00003628422.1	chr2:231074646-231074716|chr2:231074646-231074716	ENST00000490880.1|ENST00000486146.2|ENST00000258381.6|ENST00000358662.4|ENST00000392048.3|ENST00000258382.5	ENSG00000135899.12	SP110	0.293455	5.98568	3.23172	0.00149676	0.0847706	-1.18127
ENSE00003585028.1|ENSE00003506064.1	chr2:61297538-61297631|chr2:61297538-61297631	ENST00000453186.1|ENST00000402291.1|ENST00000295031.5|ENST00000356719.2|ENST00000482513.1	ENSG00000162929.9	KIAA1841	-0.362378	5.23697	-3.23081	0.00150126	0.0847706	-1.18379
ENSE00003340017.1	chr7:35840827-35840856	ENST00000493626.1|ENST00000475109.1	ENSG00000122545.13	SEPT7	-0.157908	8.21899	-3.22753	0.00151747	0.0847706	-1.19281
ENSE00001216763.4	chr10:34759018-34759189	ENST00000374789.3|ENST00000374788.3|ENST00000346874.4|ENST00000374794.3|ENST00000350537.4|ENST00000374790.3|ENST00000374776.1|ENST00000374773.1	ENSG00000148498.11	PARD3	0.277092	6.51874	3.22703	0.00151995	0.0847706	-1.19419
ENSE00001660511.1	chr6:32036600-32036891	ENST00000375244.3	ENSG00000168477.13	TNXB	0.23286	5.52596	3.22701	0.00152008	0.0847706	-1.19426
ENSE00001875600.1	chr1:1552528-1552659	ENST00000463492.1	ENSG00000197530.8	MIB2	0.329552	3.74495	3.22697	0.00152025	0.0847706	-1.19435
ENSE00003476079.1|ENSE00003464819.1	chr2:69586420-69586457|chr2:69586420-69586457	ENST00000361060.5|ENST00000493759.2	ENSG00000198380.8	GFPT1	-0.205023	7.60512	-3.22578	0.00152621	0.0847706	-1.19764
ENSE00001157372.1	chr1:167863105-167863179	ENST00000545172.1|ENST00000367851.4|ENST00000367848.1	ENSG00000143199.13	ADCY10	0.370775	3.65715	3.22562	0.00152698	0.0847706	-1.19806
ENSE00000962129.1	chr1:226019488-226019657	ENST00000445856.1|ENST00000272167.5|ENST00000448202.1|ENST00000366837.4	ENSG00000143819.8	EPHX1	0.314666	7.17369	3.22485	0.00153087	0.0847706	-1.2002
ENSE00001835445.1	chr10:133758799-133759362	ENST00000472664.1	ENSG00000175470.14	PPP2R2D	-0.190789	5.03036	-3.22188	0.00154584	0.0847706	-1.20838
ENSE00002604913.1	chr16:71841727-71841873	ENST00000569975.1|ENST00000570017.1	ENSG00000166747.8	AP1G1	-0.258819	6.31571	-3.22115	0.00154953	0.0847706	-1.21038
ENSE00003689807.1|ENSE00002027275.1|ENSE00003596246.1	chr17:48453442-48453533|chr17:48453442-48453533|chr17:48453442-48453533	ENST00000338165.4|ENST00000511519.2|ENST00000511648.2|ENST00000510246.1|ENST00000513077.1|ENST00000511711.1|ENST00000510007.1	ENSG00000154920.10	EME1	-0.341849	5.23873	-3.22083	0.00155112	0.0847706	-1.21124
ENSE00003671973.1|ENSE00003654572.1	chr22:31655957-31656063|chr22:31655957-31656063	ENST00000465937.1|ENST00000406516.1|ENST00000331728.4|ENST00000333611.4|ENST00000340552.4	ENSG00000182541.13	LIMK2	0.262325	6.98361	3.21999	0.00155543	0.0847706	-1.21357
ENSE00001128985.1	chr7:83021895-83022033	ENST00000307792.3|ENST00000427262.1	ENSG00000170381.8	SEMA3E	-0.352051	6.17746	-3.21856	0.00156272	0.0847706	-1.2175
ENSE00001136804.1	chr9:135942228-135942325	ENST00000372080.4	ENSG00000170835.10	CEL	-0.481455	4.28485	-3.21775	0.00156683	0.0847706	-1.2197
ENSE00001811970.1	chr3:167164183-167164759	ENST00000495108.1	ENSG00000114204.10	SERPINI2	0.260916	3.24619	3.21738	0.00156875	0.0847706	-1.22073
ENSE00003522594.1|ENSE00001935973.1|ENSE00001631879.1|ENSE00001776254.1|ENSE00003617314.1	chr2:191233893-191234002|chr2:191233893-191234002|chr2:191233893-191234002|chr2:191233893-191234002|chr2:191233893-191234002	ENST00000431594.1|ENST00000470892.1|ENST00000444194.1|ENST00000423767.1|ENST00000322522.4	ENSG00000151689.8	INPP1	-0.20802	6.78455	-3.21669	0.00157228	0.0847706	-1.22262
ENSE00003599883.1|ENSE00003604947.1|ENSE00003628498.1	chr16:58528868-58528892|chr16:58528868-58528892|chr16:58528868-58528892	ENST00000566065.1|ENST00000564867.1|ENST00000569578.1|ENST00000421602.2|ENST00000568999.1|ENST00000564207.1|ENST00000562764.1|ENST00000258187.5|ENST00000569404.1|ENST00000564126.1|ENST00000567667.1|ENST00000394282.4|ENST00000567454.1|ENST00000561779.1|ENST00000565430.1|ENST00000566061.1|ENST00000565434.1|ENST00000394279.2|ENST00000564486.1|ENST00000561724.1|ENST00000566041.1	ENSG00000103034.10	NDRG4	0.319118	6.78586	3.21639	0.00157381	0.0847706	-1.22344
ENSE00001103326.1	chr11:9517865-9517890	ENST00000396604.1|ENST00000396602.2|ENST00000530463.1|ENST00000396597.3|ENST00000299606.2	ENSG00000166478.5	ZNF143	-0.327552	5.89837	-3.21162	0.00159856	0.0847706	-1.23654
ENSE00001213909.1	chr3:114018464-114018549	ENST00000461158.1|ENST00000481065.1|ENST00000486257.1|ENST00000484319.1	ENSG00000181847.7	TIGIT	0.227644	6.36298	3.20999	0.0016071	0.0847706	-1.24101
ENSE00000921601.1	chr12:93171355-93171409	ENST00000322349.8	ENSG00000102189.12	EEA1	0.407626	4.66429	3.20926	0.0016109	0.0847706	-1.24299
ENSE00001648136.1	chr6:27782838-27783239	ENST00000359465.4	ENSG00000196374.5	HIST1H2BM	0.258004	5.36981	3.20831	0.0016159	0.0847706	-1.2456
ENSE00001927886.1|ENSE00000894238.1	chr6:158454487-158454712|chr6:158454487-158454712	ENST00000485863.1|ENST00000355585.4	ENSG00000078269.9	SYNJ2	-0.225659	6.47568	-3.20682	0.00162381	0.0847706	-1.2497
ENSE00003516372.1|ENSE00003468765.1	chr7:105192054-105192148|chr7:105192054-105192148	ENST00000257700.2|ENST00000497979.1|ENST00000474123.1	ENSG00000135249.3	RINT1	-0.249847	5.97706	-3.20618	0.00162717	0.0847706	-1.25143
ENSE00000761275.3	chr6:105581350-105581435	ENST00000314641.5|ENST00000336775.5|ENST00000446408.2	ENSG00000112276.9	BVES	-0.404877	4.75538	-3.20532	0.00163176	0.0847706	-1.2538
ENSE00001514018.2	chr11:112046538-112046795	ENST00000534122.1|ENST00000438022.1	ENSG00000197580.7	BCO2	-0.323003	4.26858	-3.20531	0.00163182	0.0847706	-1.25383
ENSE00001686148.1	chr2:49242015-49242050	ENST00000419927.1	ENSG00000170820.7	FSHR	-0.464886	3.14684	-3.20429	0.00163726	0.0847706	-1.25662
ENSE00001482272.3	chr9:33240177-33240246	ENST00000379721.3	ENSG00000122711.4	SPINK4	0.239672	5.32348	3.20285	0.00164493	0.0847706	-1.26055
ENSE00001445562.1	chr1:170967298-170967797	ENST00000367758.3	ENSG00000117501.10	MROH9	0.406283	3.12344	3.20096	0.00165512	0.0847706	-1.26573
ENSE00001860945.1	chr22:31500961-31501222	ENST00000469262.1	ENSG00000198832.6	SELM	0.160955	7.52287	3.19966	0.00166212	0.0847706	-1.26927
ENSE00002210561.1|ENSE00001254276.7	chr1:110546797-110547062|chr1:110546797-110547062	ENST00000393614.4|ENST00000359172.3	ENSG00000168710.13	AHCYL1	0.490545	5.83578	3.19903	0.00166555	0.0847706	-1.271
ENSE00000989304.1	chr11:89155070-89155143	ENST00000424319.1|ENST00000535633.1|ENST00000343727.5|ENST00000534731.1|ENST00000525196.1|ENST00000263317.4|ENST00000532825.1|ENST00000527956.1|ENST00000527626.1|ENST00000528341.1|ENST00000529343.1	ENSG00000086991.8	NOX4	-0.231438	2.10855	-3.1981	0.00167061	0.0847706	-1.27355
ENSE00001577999.1|ENSE00001579479.1	chr2:180306758-180308177|chr2:180306758-180308177	ENST00000336917.5|ENST00000409343.1|ENST00000410066.1	ENSG00000144331.14	ZNF385B	-0.20261	6.03117	-3.19765	0.00167306	0.0847706	-1.27478
ENSE00003648441.1|ENSE00003555108.1	chr11:32623308-32623345|chr11:32623308-32623345	ENST00000531120.1|ENST00000524896.1|ENST00000526267.1|ENST00000525054.1	ENSG00000149100.8	EIF3M	0.25737	7.6184	3.19639	0.0016799	0.0847706	-1.2782
ENSE00003635047.1|ENSE00003496373.1	chr17:27286365-27286487|chr17:27286365-27286487	ENST00000360295.9|ENST00000540632.2|ENST00000317338.12|ENST00000442608.3|ENST00000540419.1	ENSG00000063015.15	SEZ6	-0.149206	7.68774	-3.19495	0.0016878	0.0847706	-1.28214
ENSE00002554354.1	chr15:44795637-44795710	ENST00000561189.1	ENSG00000137770.9	CTDSPL2	0.427707	3.92148	3.19444	0.00169061	0.0847706	-1.28354
ENSE00001130149.1	chr2:189854822-189854875	ENST00000304636.3	ENSG00000168542.8	COL3A1	0.147829	6.93573	3.19363	0.00169507	0.0847706	-1.28574
ENSE00002624347.1|ENSE00002594462.1	chr16:66643665-66643857|chr16:66643665-66643857	ENST00000565666.1|ENST00000566756.1	ENSG00000140931.15	CMTM3	0.270725	4.77314	3.1917	0.00170574	0.0847706	-1.29101
ENSE00001195146.1	chr10:100249811-100249939	ENST00000370552.3|ENST00000370549.1|ENST00000370546.1	ENSG00000172987.8	HPSE2	-0.249206	7.23155	-3.19146	0.00170708	0.0847706	-1.29167
ENSE00003655705.1|ENSE00003667095.1	chr12:6700862-6700991|chr12:6700862-6700991	ENST00000537634.1|ENST00000544484.1|ENST00000544040.1	ENSG00000111642.10	CHD4	-0.210503	6.6883	-3.1907	0.00171129	0.0847706	-1.29373
ENSE00003482749.1|ENSE00003683092.1|ENSE00002944252.1	chr19:14034509-14034613|chr19:14034509-14034613|chr19:14034509-14034613	ENST00000318003.7|ENST00000589606.1|ENST00000587508.1|ENST00000586955.1|ENST00000589138.1|ENST00000589224.1|ENST00000588932.1	ENSG00000132024.13	CC2D1A	0.18613	6.91868	3.19019	0.00171414	0.0847706	-1.29513
ENSE00001600913.1|ENSE00002243044.1	chr2:233655792-233655846|chr2:233655792-233655846	ENST00000458528.1|ENST00000373563.4|ENST00000409480.1|ENST00000409547.1|ENST00000423659.1|ENST00000409196.3|ENST00000409451.3|ENST00000440945.1|ENST00000427649.1|ENST00000410033.1	ENSG00000204120.10	GIGYF2	-0.214444	7.20119	-3.18979	0.00171633	0.0847706	-1.2962
ENSE00003514636.1|ENSE00003468085.1	chr2:162851480-162851512|chr2:162851480-162851512	ENST00000360534.3|ENST00000434918.2|ENST00000491591.1	ENSG00000197635.5	DPP4	-0.246381	6.81156	-3.18975	0.00171656	0.0847706	-1.29632
ENSE00001716819.1	chr22:46207584-46207654	ENST00000451241.1	ENSG00000130638.11	ATXN10	0.268214	6.01307	3.18961	0.00171735	0.0847706	-1.2967
ENSE00001925956.1	chr10:74033916-74034426	ENST00000471240.1	ENSG00000168209.4	DDIT4	0.252238	6.84328	3.18934	0.00171885	0.0847706	-1.29743
ENSE00003688621.1|ENSE00003521648.1	chr10:72644909-72644987|chr10:72644909-72644987	ENST00000299299.3|ENST00000493961.1|ENST00000493228.1	ENSG00000166228.4	PCBD1	0.251105	6.73615	3.18889	0.00172137	0.0847706	-1.29866
ENSE00001822993.1	chr3:99569680-99569908	ENST00000487087.1	ENSG00000168386.14	FILIP1L	0.245423	4.45115	3.18762	0.00172852	0.0847706	-1.30214
ENSE00001276077.1	chr12:3147145-3147254	ENST00000358409.2|ENST00000359864.2|ENST00000397122.2	ENSG00000197905.4	TEAD4	0.326268	5.13883	3.18758	0.0017287	0.0847706	-1.30223
ENSE00003518597.1|ENSE00003536314.1	chr2:85872071-85872200|chr2:85872071-85872200	ENST00000409025.1|ENST00000409470.1|ENST00000323701.6|ENST00000459775.1|ENST00000490193.1|ENST00000496047.1|ENST00000465514.1	ENSG00000168883.15	USP39	0.223131	6.04817	3.18737	0.00172988	0.0847706	-1.3028
ENSE00001377361.2	chr1:223308092-223308117	ENST00000366881.1|ENST00000407096.2|ENST00000484766.1	ENSG00000187554.7	TLR5	0.505564	2.78272	3.18703	0.00173179	0.0847706	-1.30372
ENSE00003624186.1|ENSE00003484605.1	chr1:185278533-185278558|chr1:185278533-185278558	ENST00000367498.3|ENST00000367497.1|ENST00000459929.1	ENSG00000116679.11	IVNS1ABP	-0.190949	8.1526	-3.18687	0.00173271	0.0847706	-1.30417
ENSE00001926079.1	chr1:155583448-155583849	ENST00000462250.2	ENSG00000125459.10	MSTO1	0.502249	3.43617	3.18553	0.00174028	0.0847706	-1.30782
ENSE00003681734.1|ENSE00003694191.1	chr7:150555938-150556092|chr7:150555938-150556092	ENST00000493429.1|ENST00000467291.1|ENST00000360937.4|ENST00000416793.2|ENST00000480582.1	ENSG00000002726.15	AOC1	0.247722	5.19749	3.18516	0.00174238	0.0847706	-1.30884
ENSE00003507590.1|ENSE00003676788.1	chr17:58539173-58539276|chr17:58539173-58539276	ENST00000589341.1|ENST00000083182.3	ENSG00000062725.5	APPBP2	-0.21045	7.31548	-3.18462	0.00174539	0.0847706	-1.31029
ENSE00002532906.1|ENSE00001928805.1	chr15:91491373-91491883|chr15:91491373-91492017	ENST00000556704.1|ENST00000487875.1	ENSG00000140553.12	UNC45A	-0.18073	5.9102	-3.18437	0.00174682	0.0847706	-1.31097
ENSE00001236616.1	chr3:111343188-111343251	ENST00000352690.4|ENST00000283285.5|ENST00000494798.1	ENSG00000153283.8	CD96	0.379491	4.46265	3.18402	0.00174882	0.0847706	-1.31193
ENSE00003561437.1|ENSE00003502086.1	chr20:30672196-30672308|chr20:30672196-30672308	ENST00000375862.2|ENST00000520553.1|ENST00000518730.1|ENST00000375852.2|ENST00000486475.1|ENST00000262651.3	ENSG00000101336.8	HCK	0.262494	5.8056	3.18317	0.00175363	0.0847706	-1.31424
ENSE00002688869.1|ENSE00003467127.1|ENSE00002689181.1|ENSE00003490023.1	chr18:9561978-9562070|chr18:9561978-9562070|chr18:9561978-9562070|chr18:9561978-9562070	ENST00000584754.1|ENST00000285124.8|ENST00000583438.1|ENST00000583988.1|ENST00000400556.3|ENST00000400555.3	ENSG00000154845.11	PPP4R1	-0.215895	7.03913	-3.18102	0.00176591	0.0847706	-1.32009
ENSE00002432228.1|ENSE00003538471.1|ENSE00003691167.1	chr14:61285479-61285565|chr14:61285440-61285565|chr14:61285440-61285565	ENST00000556525.1|ENST00000261245.4|ENST00000554002.1|ENST00000557134.1|ENST00000554641.1	ENSG00000020426.6	MNAT1	0.252475	7.403	3.18082	0.00176707	0.0847706	-1.32064
ENSE00001680318.1	chr3:38347522-38348016	ENST00000448498.1	ENSG00000144671.6	SLC22A14	0.229811	4.86209	3.18065	0.00176802	0.0847706	-1.32109
ENSE00000960800.6	chr9:35682929-35683196	ENST00000360958.2	ENSG00000198467.9	TPM2	0.187336	6.01742	3.18031	0.00176997	0.0847706	-1.32201
ENSE00001880482.1	chr1:182846658-182847205	ENST00000485081.1	ENSG00000135829.12	DHX9	-0.359138	4.39686	-3.17964	0.00177381	0.0847706	-1.32383
ENSE00002263407.1	chr15:63834308-63834358	ENST00000538686.2	ENSG00000140455.12	USP3	0.295817	2.12139	3.17898	0.00177761	0.0847706	-1.32563
ENSE00002026384.1|ENSE00001158034.6|ENSE00002051870.1|ENSE00002060747.1|ENSE00002069317.1	chr5:176730770-176731076|chr5:176730770-176731076|chr5:176730770-176731076|chr5:176730770-176731076|chr5:176730770-176731076	ENST00000503216.1|ENST00000303204.4|ENST00000510797.1|ENST00000504594.1|ENST00000511309.1	ENSG00000169230.5	PRELID1	-0.154823	7.53235	-3.17737	0.00178695	0.0847706	-1.33002
ENSE00003704201.1|ENSE00001945583.1|ENSE00003710087.1	chr1:46725637-46725761|chr1:46725637-46725761|chr1:46725637-46725761	ENST00000463715.1|ENST00000493985.1|ENST00000472889.1|ENST00000487700.1|ENST00000371975.4|ENST00000469835.1	ENSG00000085999.7	RAD54L	0.306174	4.4092	3.17667	0.00179099	0.0847706	-1.33191
ENSE00003691962.1|ENSE00002892255.1|ENSE00003575155.1	chr19:4498326-4498370|chr19:4498326-4498370|chr19:4498326-4498370	ENST00000590872.1|ENST00000586428.1|ENST00000301284.4|ENST00000586684.1|ENST00000587016.1|ENST00000592417.1	ENSG00000167674.10	HDGFRP2	-0.229014	7.08894	-3.17602	0.00179475	0.0847706	-1.33368
ENSE00001956228.1|ENSE00001821093.1	chr13:114110482-114112423|chr13:114110482-114112423	ENST00000478244.1|ENST00000482038.1	ENSG00000150401.10	DCUN1D2	-0.182834	7.01396	-3.17591	0.00179539	0.0847706	-1.33397
ENSE00003528490.1|ENSE00003651471.1|ENSE00003554039.1	chr18:77211713-77211809|chr18:77211713-77211809|chr18:77211713-77211809	ENST00000253506.5|ENST00000591814.1|ENST00000397790.2|ENST00000542384.1|ENST00000427363.2|ENST00000318065.5|ENST00000592223.1|ENST00000329101.4|ENST00000586434.1|ENST00000590313.1|ENST00000587635.1	ENSG00000131196.13	NFATC1	0.337503	5.37289	3.17487	0.00180147	0.0847706	-1.33681
ENSE00001143337.1	chr16:20328535-20328683	ENST00000302555.5|ENST00000341642.5|ENST00000381362.4|ENST00000381360.5	ENSG00000169347.12	GP2	-0.290194	3.82206	-3.17435	0.00180447	0.0847706	-1.3382
ENSE00001832241.1	chr21:40650443-40650731	ENST00000496759.1	ENSG00000185658.9	BRWD1	-0.206395	4.01602	-3.17198	0.00181839	0.0847706	-1.34464
ENSE00000661012.1	chr20:25260906-25261030	ENST00000216962.4	ENSG00000100994.7	PYGB	0.199502	8.39757	3.16952	0.00183293	0.0847706	-1.35132
ENSE00001122541.1	chr8:61732572-61732648	ENST00000423902.2|ENST00000525508.1	ENSG00000171316.7	CHD7	-0.210272	6.6487	-3.16943	0.00183346	0.0847706	-1.35156
ENSE00000901177.1	chr2:20205598-20205974	ENST00000407540.3	ENSG00000132031.8	MATN3	0.32742	4.35524	3.16874	0.00183753	0.0847706	-1.35342
ENSE00001081726.1	chr4:170611681-170611708	ENST00000513761.1|ENST00000347613.4|ENST00000360642.3|ENST00000507875.1	ENSG00000109572.9	CLCN3	-0.390285	5.54195	-3.16868	0.00183789	0.0847706	-1.35359
ENSE00003533061.1|ENSE00003542724.1	chr15:67768039-67768152|chr15:67768039-67768152	ENST00000514049.1|ENST00000335894.4	ENSG00000103599.15	IQCH	0.420128	3.16491	3.16839	0.00183965	0.0847706	-1.35439
ENSE00001524482.1|ENSE00001577091.1	chr9:73205911-73206103|chr9:73205955-73206103	ENST00000396285.1|ENST00000377110.3|ENST00000377111.2|ENST00000357533.2|ENST00000396292.4|ENST00000396280.5|ENST00000358082.3|ENST00000408909.2	ENSG00000083067.18	TRPM3	-0.201259	7.95094	-3.16802	0.00184185	0.0847706	-1.35539
ENSE00002169559.1|ENSE00002154162.1|ENSE00002169524.1	chr11:108811027-108811448|chr11:108811027-108811448|chr11:108811027-108811448	ENST00000322536.3|ENST00000534221.1|ENST00000524979.1	ENSG00000178105.5	DDX10	0.229402	5.64951	3.168	0.00184194	0.0847706	-1.35543
ENSE00003536498.1|ENSE00003541836.1	chr8:43014107-43014178|chr8:43014107-43014178	ENST00000379644.4|ENST00000520704.1|ENST00000517319.1	ENSG00000165102.10	HGSNAT	-0.18598	7.4883	-3.16707	0.00184751	0.0847706	-1.35796
ENSE00001930170.1	chr12:7177192-7177574	ENST00000495061.1	ENSG00000182326.10	C1S	0.226567	5.82445	3.166	0.00185389	0.0847706	-1.36085
ENSE00003476426.1|ENSE00002722746.1|ENSE00002698679.1	chr17:73621611-73621710|chr17:73621611-73621710|chr17:73621611-73621710	ENST00000578382.2|ENST00000580414.1|ENST00000577948.1|ENST00000580262.1	ENSG00000266714.2	MYO15B	0.252348	5.48364	3.16555	0.00185657	0.0847706	-1.36206
ENSE00003571595.1|ENSE00003478473.1	chr7:99673172-99673233|chr7:99673172-99673233	ENST00000413658.2|ENST00000424697.1|ENST00000299667.4|ENST00000449785.1|ENST00000428683.1|ENST00000415068.1|ENST00000412947.1|ENST00000441298.1|ENST00000292393.5	ENSG00000166526.12	ZNF3	-0.196388	6.64127	-3.16501	0.00185981	0.0847706	-1.36352
ENSE00000908167.1	chr1:237819140-237819284	ENST00000366574.2	ENSG00000198626.11	RYR2	-0.166766	7.88865	-3.16492	0.00186035	0.0847706	-1.36377
ENSE00002775575.1	chr19:35622424-35622455	ENST00000592346.1	ENSG00000153902.9	LGI4	0.205812	6.74457	3.16476	0.00186131	0.0847706	-1.3642
ENSE00003510602.1|ENSE00003587682.1|ENSE00003515408.1|ENSE00003175128.1	chr19:39826088-39826156|chr19:39826088-39826156|chr19:39826088-39826156|chr19:39826088-39826156	ENST00000598218.1|ENST00000597595.1|ENST00000596583.1|ENST00000595207.1|ENST00000598034.1|ENST00000594700.1|ENST00000595636.1|ENST00000600322.1|ENST00000253054.8	ENSG00000130755.8	GMFG	0.292886	5.49941	3.16146	0.00188128	0.0847706	-1.37314
ENSE00001173247.6	chr10:62703730-62703964	ENST00000337910.5	ENSG00000072422.12	RHOBTB1	0.233472	6.94178	3.1599	0.00189078	0.0847706	-1.37736
ENSE00002692316.1	chr17:26940476-26940815	ENST00000527918.2	ENSG00000167524.10	SGK494	0.21503	5.30823	3.15854	0.00189908	0.0847706	-1.38103
ENSE00001268187.1	chr4:79398971-79399190	ENST00000512123.1	ENSG00000138759.13	FRAS1	-0.238804	4.39823	-3.15756	0.0019051	0.0847706	-1.38369
ENSE00003700832.1	chr6:32944418-32944977	ENST00000606059.1	ENSG00000204256.8	BRD2	-0.189416	6.75694	-3.15716	0.00190756	0.0847706	-1.38477
ENSE00002108972.1|ENSE00002129195.1|ENSE00002098678.1|ENSE00002101885.1|ENSE00002095652.1|ENSE00001537471.3|ENSE00002126067.1|ENSE00002132764.1|ENSE00002122882.1|ENSE00002131100.1|ENSE00002100491.1|ENSE00002098133.1	chr8:93978242-93978312|chr8:93978242-93978312|chr8:93978242-93978312|chr8:93978242-93978312|chr8:93978242-93978312|chr8:93978242-93978312|chr8:93978242-93978312|chr8:93978242-93978312|chr8:93978242-93978312|chr8:93978242-93978312|chr8:93978242-93978312|chr8:93978242-93978312	ENST00000519792.1|ENST00000524037.1|ENST00000520430.1|ENST00000522925.1|ENST00000522903.1|ENST00000521988.1|ENST00000378861.5|ENST00000520384.1|ENST00000523060.1|ENST00000523580.1|ENST00000537541.1|ENST00000518748.1|ENST00000519069.1|ENST00000523375.1|ENST00000521617.1|ENST00000517540.1|ENST00000517858.1	ENSG00000205133.7	TRIQK	0.19785	6.65698	3.15708	0.00190805	0.0847706	-1.38498
ENSE00001843508.1	chr7:140103901-140103990	ENST00000495590.1	ENSG00000146955.6	RAB19	-0.25139	5.61673	-3.15697	0.00190872	0.0847706	-1.38528
ENSE00002323392.1	chr15:68908879-68909032	ENST00000540068.1	ENSG00000103647.8	CORO2B	-0.253426	4.81369	-3.15616	0.00191372	0.0847706	-1.38747
ENSE00001477537.1	chr17:33806136-33807212	ENST00000260908.7|ENST00000361112.4	ENSG00000205045.4	SLFN12L	-0.32322	5.15756	-3.15559	0.00191724	0.0847706	-1.38901
ENSE00002780827.1	chr17:43311281-43311560	ENST00000587856.1	ENSG00000184922.9	FMNL1	-0.184752	5.5899	-3.15556	0.0019174	0.0847706	-1.38908
ENSE00003056982.1	chr19:52519594-52520558	ENST00000595189.1	ENSG00000142556.14	ZNF614	0.336519	4.96822	3.15495	0.00192116	0.0847706	-1.39072
ENSE00002038328.1|ENSE00002082574.1	chr5:68531006-68531280|chr5:68531006-68531280	ENST00000502604.1|ENST00000513629.1	ENSG00000134058.6	CDK7	0.293191	4.29763	3.15474	0.00192246	0.0847706	-1.39129
ENSE00000947957.1	chr17:40937139-40937203	ENST00000246914.5	ENSG00000126562.12	WNK4	0.356437	4.79907	3.1533	0.00193139	0.0847706	-1.39517
ENSE00003662901.1|ENSE00003598644.1	chr3:132175355-132175411|chr3:132175355-132175411	ENST00000486798.1|ENST00000471925.1|ENST00000260818.6	ENSG00000138246.11	DNAJC13	-0.187615	7.30747	-3.15325	0.00193174	0.0847706	-1.39532
ENSE00001305045.1	chr11:63403686-63403790	ENST00000398868.3|ENST00000538786.1	ENSG00000184743.8	ATL3	0.256225	6.33436	3.15219	0.00193835	0.0847706	-1.39818
ENSE00003574892.1|ENSE00002681509.1|ENSE00003603070.1|ENSE00003475531.1	chr15:74474693-74474717|chr15:74474693-74474717|chr15:74474693-74474717|chr15:74474693-74474717	ENST00000395105.4|ENST00000423167.2|ENST00000323940.5|ENST00000449139.2|ENST00000416286.3|ENST00000535552.1|ENST00000563965.1|ENST00000574278.1|ENST00000575272.1|ENST00000572785.1|ENST00000545137.1|ENST00000574439.1	ENSG00000137868.14	STRA6	-0.244991	7.26192	-3.15187	0.00194033	0.0847706	-1.39903
ENSE00002469465.1	chr19:50862803-50862855	ENST00000253719.2	ENSG00000131400.3	NAPSA	0.232216	5.83626	3.15042	0.00194938	0.0847706	-1.40294
ENSE00001474161.1	chr1:8000007-8000137	ENST00000377507.3	ENSG00000049249.4	TNFRSF9	0.181676	2.2976	3.15032	0.00195003	0.0847706	-1.40321
ENSE00001387262.5	chr11:71712833-71713162	ENST00000534583.1	ENSG00000137496.13	IL18BP	0.350558	5.71575	3.15015	0.00195112	0.0847706	-1.40368
ENSE00003486796.1|ENSE00003688667.1|ENSE00001950221.1	chr1:169679577-169679637|chr1:169679577-169679637|chr1:169679577-169679637	ENST00000236147.4|ENST00000463108.1|ENST00000466340.1	ENSG00000188404.4	SELL	0.267089	4.61338	3.14984	0.00195308	0.0847706	-1.40452
ENSE00001887173.1|ENSE00001811966.1	chr7:23741719-23741822|chr7:23741719-23741822	ENST00000483090.1|ENST00000409192.3	ENSG00000188732.6	FAM221A	-0.423488	4.31217	-3.14628	0.00197554	0.0847706	-1.4141
ENSE00003511325.1|ENSE00003643221.1	chr15:94928656-94928706|chr15:94928656-94928706	ENST00000451018.3|ENST00000357742.4|ENST00000557742.1|ENST00000456504.1	ENSG00000140563.10	MCTP2	-0.317468	3.71082	-3.14578	0.00197875	0.0847706	-1.41546
ENSE00001888923.1	chr7:126745351-126745418	ENST00000480995.1|ENST00000473254.1	ENSG00000179603.13	GRM8	-0.34699	3.69267	-3.14524	0.0019822	0.0847706	-1.41692
ENSE00001074456.1	chr3:120121659-120121758	ENST00000295633.3|ENST00000424703.2	ENSG00000163430.5	FSTL1	0.227948	6.42107	3.14499	0.00198378	0.0847706	-1.41759
ENSE00001863555.1|ENSE00001016043.1	chr1:89732039-89732255|chr1:89732039-89732255	ENST00000481145.1|ENST00000370459.3|ENST00000443807.1	ENSG00000154451.10	GBP5	0.254029	3.73538	3.14405	0.00198975	0.0847706	-1.4201
ENSE00003545449.1|ENSE00003604099.1|ENSE00001902681.1	chr2:173355970-173356053|chr2:173355970-173356053|chr2:173355970-173356053	ENST00000409532.1|ENST00000264107.7|ENST00000442250.1|ENST00000458358.1|ENST00000409080.1|ENST00000416789.1|ENST00000475302.1|ENST00000470259.1	ENSG00000091409.10	ITGA6	0.26704	6.73839	3.14342	0.00199383	0.0847706	-1.42182
ENSE00001654051.1	chr9:3288138-3288226	ENST00000382004.3|ENST00000358730.2	ENSG00000080298.11	RFX3	0.211645	8.12906	3.14291	0.00199708	0.0847706	-1.42318
ENSE00003611802.1|ENSE00003594795.1|ENSE00003559244.1	chr1:151342208-151342237|chr1:151342208-151342237|chr1:151342208-151342237	ENST00000493560.1|ENST00000463664.1|ENST00000473693.1|ENST00000492643.1|ENST00000498494.1|ENST00000368868.5|ENST00000447402.3|ENST00000443708.1|ENST00000455397.1|ENST00000427977.2|ENST00000458566.1|ENST00000455839.1|ENST00000427867.2	ENSG00000143416.16	SELENBP1	0.236842	7.31623	3.14276	0.00199803	0.0847706	-1.42358
ENSE00002434674.1	chr14:56139653-56140003	ENST00000555506.1	ENSG00000126777.13	KTN1	-0.296471	3.87495	-3.14182	0.00200409	0.0847706	-1.42611
ENSE00002047470.1	chr4:122261521-122261748	ENST00000512235.1	ENSG00000186867.6	QRFPR	-0.16714	3.14544	-3.13984	0.00201687	0.0847706	-1.43144
ENSE00002197227.1|ENSE00002191813.1|ENSE00003485510.1|ENSE00003561898.1|ENSE00002193896.1|ENSE00002153584.1|ENSE00002197718.1|ENSE00002141013.1	chr11:35198169-35198284|chr11:35198169-35198284|chr11:35198122-35198284|chr11:35198122-35198284|chr11:35198122-35198284|chr11:35198169-35198284|chr11:35198122-35198284|chr11:35198169-35198284	ENST00000528455.1|ENST00000531118.1|ENST00000528086.1|ENST00000263398.6|ENST00000415148.2|ENST00000428726.2|ENST00000526669.2|ENST00000425428.2|ENST00000433892.2|ENST00000278386.6|ENST00000434472.2|ENST00000352818.4|ENST00000442151.2|ENST00000525211.1|ENST00000279452.6|ENST00000526000.1|ENST00000527889.1	ENSG00000026508.12	CD44	0.444683	6.29656	3.13753	0.00203189	0.0847706	-1.43765
ENSE00002225108.2	chr14:100848398-100848484	ENST00000542471.2	ENSG00000176473.9	WDR25	-0.149576	7.1329	-3.13591	0.00204248	0.0847706	-1.442
ENSE00002329844.1	chr12:105540826-105541262	ENST00000548534.1	ENSG00000136051.9	KIAA1033	-0.235712	5.50383	-3.13436	0.00205265	0.0847706	-1.44616
ENSE00002362848.1	chr12:113556992-113557242	ENST00000546727.1	ENSG00000111344.7	RASAL1	-0.279104	4.77162	-3.13312	0.00206086	0.0847706	-1.4495
ENSE00002899329.2	chr19:2250343-2250709	ENST00000609455.1	ENSG00000104899.4	AMH	0.178698	5.83049	3.13198	0.00206839	0.0847706	-1.45255
ENSE00003644835.1|ENSE00003512227.1	chr4:15480386-15480422|chr4:15480386-15480422	ENST00000513811.1|ENST00000514450.1|ENST00000438599.2|ENST00000511544.1|ENST00000512702.1|ENST00000507954.1|ENST00000515124.1|ENST00000503292.1|ENST00000503658.1	ENSG00000048342.11	CC2D2A	0.260271	5.4431	3.13136	0.00207245	0.0847706	-1.45419
ENSE00003479111.1|ENSE00003652684.1	chr12:26639039-26639169|chr12:26639039-26639169	ENST00000381340.3|ENST00000451599.2	ENSG00000123104.7	ITPR2	0.245375	7.54039	3.13107	0.00207439	0.0847706	-1.45498
ENSE00003458521.1|ENSE00003688587.1	chr22:42189870-42189897|chr22:42189870-42189897	ENST00000401548.3|ENST00000403492.1|ENST00000487535.1|ENST00000476893.1|ENST00000484966.1	ENSG00000167077.8	MEI1	-0.360031	4.8805	-3.13077	0.00207643	0.0847706	-1.4558
ENSE00003096954.1	chr19:3959695-3960095	ENST00000594894.1	ENSG00000167657.7	DAPK3	-0.273328	2.82169	-3.12904	0.00208792	0.0847706	-1.46042
ENSE00002731877.1|ENSE00002700925.1	chr18:29621883-29622230|chr18:29622086-29622230	ENST00000583814.1|ENST00000580863.1	ENSG00000101695.4	RNF125	-0.377145	3.20525	-3.12789	0.00209566	0.0847706	-1.46351
ENSE00001207243.2	chr1:34632522-34632772	ENST00000373374.3	ENSG00000142698.10	C1orf94	-0.199508	5.93477	-3.12748	0.00209843	0.0847706	-1.46462
ENSE00001758734.2	chr16:46918775-46919242	ENST00000440783.2	ENSG00000166123.9	GPT2	0.148631	5.6776	3.12598	0.00210847	0.0847706	-1.46861
ENSE00001759214.1	chr21:34811521-34811555	ENST00000484377.1|ENST00000420455.1|ENST00000470682.1|ENST00000468874.2	ENSG00000142188.12	TMEM50B	0.309915	5.24043	3.12562	0.0021109	0.0847706	-1.46958
ENSE00000661943.1	chr20:36983746-36983801	ENST00000217407.2	ENSG00000129988.5	LBP	-0.383945	4.04372	-3.12388	0.00212272	0.0847706	-1.47425
ENSE00003559973.1|ENSE00003479527.1	chr11:31671700-31671767|chr11:31671700-31671767	ENST00000350638.5|ENST00000379163.5|ENST00000395934.2|ENST00000474374.1	ENSG00000109911.13	ELP4	0.309556	5.1331	3.12309	0.00212806	0.0847706	-1.47635
ENSE00002504479.1	chr14:90745407-90745575	ENST00000557732.1	ENSG00000119720.13	NRDE2	-0.235948	4.03431	-3.12255	0.00213179	0.0847706	-1.47782
ENSE00003628433.1|ENSE00003479216.1	chr11:65036162-65036189|chr11:65036162-65036189	ENST00000265465.3|ENST00000532391.1|ENST00000527850.1|ENST00000532469.1	ENSG00000014138.4	POLA2	-0.371951	2.52021	-3.12184	0.00213664	0.0847706	-1.47972
ENSE00002163289.1	chr11:6977444-6977762	ENST00000532533.1	ENSG00000149054.10	ZNF215	0.377756	3.85755	3.12169	0.00213762	0.0847706	-1.4801
ENSE00003528167.1|ENSE00002054088.1|ENSE00003468083.1	chr4:152058912-152058962|chr4:152058912-152058962|chr4:152058912-152058962	ENST00000409598.4|ENST00000455740.1|ENST00000409252.2|ENST00000514152.1|ENST00000427414.2|ENST00000508492.1|ENST00000478503.2	ENSG00000109686.12	SH3D19	-0.353907	5.11086	-3.12155	0.00213858	0.0847706	-1.48048
ENSE00001672053.1|ENSE00002181004.1	chr22:36587388-36587907|chr22:36587388-36587907	ENST00000429038.2|ENST00000524531.1	ENSG00000100336.13	APOL4	0.385152	4.58457	3.12064	0.0021448	0.0847706	-1.48291
ENSE00001909779.1|ENSE00001512476.1	chr2:172289562-172289693|chr2:172289562-172289693	ENST00000460539.1|ENST00000442541.1	ENSG00000123600.14	METTL8	-0.225928	5.92821	-3.11984	0.00215035	0.0847706	-1.48507
ENSE00003648559.1|ENSE00003636478.1	chr19:2981541-2981581|chr19:2981541-2981581	ENST00000468176.3|ENST00000452088.1|ENST00000246112.4|ENST00000453329.1	ENSG00000104953.14	TLE6	-0.222857	5.4443	-3.11967	0.00215146	0.0847706	-1.4855
ENSE00001409458.1	chr18:30257147-30257291	ENST00000359358.4	ENSG00000197705.5	KLHL14	-0.31055	5.4628	-3.11826	0.00216117	0.0847706	-1.48927
ENSE00001124161.2	chr14:21424039-21424502	ENST00000304625.2	ENSG00000169385.2	RNASE2	0.385996	2.7401	3.11803	0.00216279	0.0847706	-1.48989
ENSE00002114312.1|ENSE00002100378.1	chr8:26712022-26712119|chr8:26712022-26712119	ENST00000518810.1|ENST00000518621.1	ENSG00000120907.13	ADRA1A	-0.233372	5.56585	-3.11737	0.00216734	0.0847706	-1.49165
ENSE00001096274.1	chr9:136640057-136640136	ENST00000406606.3|ENST00000371850.3|ENST00000371851.1	ENSG00000160293.12	VAV2	0.213037	5.34449	3.11629	0.00217486	0.0847706	-1.49455
ENSE00001072855.1	chr2:71762398-71762441	ENST00000409762.1|ENST00000409582.3|ENST00000429174.2|ENST00000413539.2|ENST00000258104.3|ENST00000409651.1|ENST00000394120.2|ENST00000409744.1|ENST00000409366.1|ENST00000410020.3|ENST00000410041.1	ENSG00000135636.9	DYSF	-0.420205	3.90981	-3.11498	0.00218398	0.0847706	-1.49805
ENSE00002025007.1|ENSE00002041910.1	chr5:95728393-95729072|chr5:95728393-95729072	ENST00000508626.1|ENST00000513085.1	ENSG00000175426.6	PCSK1	-0.248124	7.14929	-3.11425	0.00218905	0.0847706	-1.49999
ENSE00002921285.1	chr17:76170924-76171015	ENST00000586613.1	ENSG00000167900.7	TK1	0.309313	4.07984	3.11419	0.00218947	0.0847706	-1.50015
ENSE00003502529.1|ENSE00003541675.1	chr6:72806744-72806863|chr6:72806744-72806863	ENST00000370419.2|ENST00000491071.2|ENST00000517960.1|ENST00000518273.1|ENST00000522291.1|ENST00000521978.1|ENST00000520567.1|ENST00000264839.7	ENSG00000079841.14	RIMS1	-0.182788	8.78128	-3.11387	0.00219172	0.0847706	-1.50101
ENSE00003593689.1|ENSE00003664538.1	chr1:204955115-204955220|chr1:204955115-204955220	ENST00000404076.1|ENST00000404907.1|ENST00000513543.1|ENST00000430393.1|ENST00000404977.2|ENST00000504476.1|ENST00000512826.1	ENSG00000163531.11	NFASC	-0.259376	6.93218	-3.11201	0.00220475	0.0847706	-1.50597
ENSE00000927866.1	chr9:6253552-6253587	ENST00000381434.3	ENSG00000137033.7	IL33	0.544431	3.08928	3.11116	0.00221071	0.0847706	-1.50822
ENSE00000661100.1	chr20:30381657-30381788	ENST00000300403.6|ENST00000340513.4	ENSG00000088325.11	TPX2	0.377564	3.33053	3.11103	0.00221165	0.0847706	-1.50858
ENSE00001143042.1	chr4:146463734-146463825	ENST00000302085.4|ENST00000394092.2|ENST00000515385.1	ENSG00000170365.5	SMAD1	0.151659	6.43856	3.11095	0.00221223	0.0847706	-1.5088
ENSE00002232963.1|ENSE00003498927.1|ENSE00003681927.1	chr1:160137077-160137145|chr1:160137077-160137145|chr1:160137077-160137145	ENST00000368081.4|ENST00000469023.1|ENST00000477338.1	ENSG00000132681.12	ATP1A4	0.269283	5.19744	3.11085	0.00221293	0.0847706	-1.50906
ENSE00003487030.1|ENSE00003594512.1|ENSE00001886842.1	chr22:30202807-30202893|chr22:30202807-30202893|chr22:30202807-30202893	ENST00000307790.3|ENST00000397771.2|ENST00000472433.1|ENST00000458594.1|ENST00000478812.1|ENST00000464287.1	ENSG00000100325.10	ASCC2	0.269755	4.72244	3.11052	0.00221525	0.0847706	-1.50994
ENSE00002564428.1	chr17:35294700-35295200	ENST00000559335.1	ENSG00000132130.7	LHX1	-0.241445	3.22684	-3.11025	0.00221719	0.0847706	-1.51067
ENSE00003523904.1|ENSE00003483066.1	chr14:23871933-23872000|chr14:23871933-23872000	ENST00000557461.1|ENST00000356287.3	ENSG00000197616.7	MYH6	-0.229455	6.05502	-3.10947	0.00222268	0.0847706	-1.51274
ENSE00001789530.1|ENSE00001584940.1	chr2:101033188-101033373|chr2:101033188-101033373	ENST00000435960.1|ENST00000409701.1	ENSG00000115526.6	CHST10	0.255302	5.64261	3.10939	0.00222327	0.0847706	-1.51296
ENSE00003550380.1|ENSE00003646023.1	chr2:121742117-121742305|chr2:121742117-121742305	ENST00000452319.1|ENST00000438299.1|ENST00000452692.1|ENST00000445186.1|ENST00000341310.6|ENST00000437950.1|ENST00000435313.2	ENSG00000074047.16	GLI2	0.203045	5.74575	3.10855	0.00222919	0.0847706	-1.51518
ENSE00002592096.1	chr15:75188443-75190526	ENST00000566556.1	ENSG00000178802.13	MPI	0.169291	6.24741	3.10773	0.00223502	0.0847706	-1.51737
ENSE00003523891.1|ENSE00001889771.1	chr10:97071774-97074878|chr10:97071774-97074878	ENST00000371227.4|ENST00000371249.2|ENST00000306402.6	ENSG00000095637.16	SORBS1	0.132356	8.90586	3.10699	0.0022403	0.0847706	-1.51934
ENSE00001744484.1	chr14:45722421-45722583	ENST00000310806.4	ENSG00000129534.9	MIS18BP1	-0.279348	5.31574	-3.10546	0.00225129	0.0847706	-1.52343
ENSE00003576568.1|ENSE00001942096.1|ENSE00003582045.1	chr3:184603901-184603929|chr3:184603901-184603929|chr3:184603901-184603929	ENST00000436792.2|ENST00000458721.1|ENST00000492449.1|ENST00000421069.1	ENSG00000156931.11	VPS8	-0.200123	8.05609	-3.10446	0.00225845	0.0847706	-1.52609
ENSE00000793466.1	chr1:236187389-236187479	ENST00000366595.3|ENST00000264187.6	ENSG00000116962.10	NID1	0.241664	6.20358	3.10409	0.00226109	0.0847706	-1.52706
ENSE00002295183.1	chr2:203991289-203991439	ENST00000449802.1	ENSG00000144426.14	NBEAL1	0.367448	3.18843	3.1031	0.00226825	0.0847706	-1.52971
ENSE00001281939.6	chr13:42293496-42293877	ENST00000281496.6	ENSG00000102763.11	VWA8	-0.147387	4.02813	-3.10223	0.00227454	0.0847706	-1.53202
ENSE00002208320.1	chr19:50879549-50879646	ENST00000593532.1	ENSG00000131408.9	NR1H2	-0.277231	5.28988	-3.1013	0.0022813	0.0847706	-1.5345
ENSE00003650743.1|ENSE00003611328.1	chr3:14706537-14706586|chr3:14706537-14706586	ENST00000465759.1|ENST00000383794.3|ENST00000303688.7	ENSG00000154781.11	CCDC174	-0.156224	8.03278	-3.10009	0.00229011	0.0847706	-1.53773
ENSE00001935263.1	chr3:170076332-170076420	ENST00000490989.1	ENSG00000136603.9	SKIL	-0.202262	6.43293	-3.09873	0.00229998	0.0847706	-1.54132
ENSE00003478008.1|ENSE00003522623.1	chr11:7669631-7669768|chr11:7669631-7669768	ENST00000530582.1|ENST00000524495.1|ENST00000299492.4|ENST00000533792.1|ENST00000528883.1|ENST00000530181.1	ENSG00000166387.7	PPFIBP2	-0.213747	6.92033	-3.0985	0.00230165	0.0847706	-1.54193
ENSE00003518505.1|ENSE00003549485.1	chr15:22980093-22980165|chr15:22980093-22980165	ENST00000561020.1|ENST00000313077.7|ENST00000560848.1|ENST00000435939.2	ENSG00000068793.13	CYFIP1	0.227014	7.25812	3.09722	0.00231108	0.0847706	-1.54534
ENSE00003604934.1|ENSE00003683550.1	chr14:79434516-79434667|chr14:79434516-79434667	ENST00000556496.1|ENST00000554738.1|ENST00000554719.1|ENST00000335750.5	ENSG00000021645.13	NRXN3	-0.141892	8.89961	-3.09562	0.00232288	0.0847706	-1.5496
ENSE00002221607.1	chr12:420051-420300	ENST00000535269.1	ENSG00000073614.7	KDM5A	0.137928	6.7865	3.09332	0.00233989	0.0847706	-1.5557
ENSE00002916101.1|ENSE00003659967.1|ENSE00003657473.1	chr18:77096630-77096695|chr18:77096630-77096695|chr18:77096630-77096695	ENST00000588895.1|ENST00000426216.2|ENST00000307671.7|ENST00000490210.2	ENSG00000166377.15	ATP9B	0.170778	7.16695	3.09287	0.00234325	0.0847706	-1.5569
ENSE00002168509.1|ENSE00002181593.1|ENSE00002148313.1|ENSE00001769777.1|ENSE00002149666.1|ENSE00002179773.1|ENSE00001562975.1	chr11:57381815-57382263|chr11:57381815-57382263|chr11:57381815-57382263|chr11:57381815-57382263|chr11:57381815-57382263|chr11:57381815-57382263|chr11:57381815-57382263	ENST00000528996.1|ENST00000531797.1|ENST00000340687.6|ENST00000278407.4|ENST00000378323.4|ENST00000378324.2|ENST00000403558.1	ENSG00000149131.11	SERPING1	0.239217	6.90481	3.09284	0.00234345	0.0847706	-1.55697
ENSE00000684415.1	chr16:55527122-55527195	ENST00000570308.1|ENST00000219070.4|ENST00000543485.1|ENST00000437642.2|ENST00000570283.1	ENSG00000087245.8	MMP2	0.423534	3.7396	3.0915	0.00235346	0.0847706	-1.56053
ENSE00003527145.1|ENSE00003526710.1	chr1:95367226-95367332|chr1:95367226-95367332	ENST00000370206.4|ENST00000415017.1|ENST00000487539.1	ENSG00000117519.11	CNN3	0.27943	7.49084	3.09117	0.00235589	0.0847706	-1.56139
ENSE00002342099.1	chr12:62648992-62649056	ENST00000547075.1	ENSG00000198673.6	FAM19A2	-0.331442	2.67863	-3.09046	0.00236125	0.0847706	-1.56329
ENSE00003574800.1|ENSE00003659584.1	chr12:48360992-48361034|chr12:48360992-48361034	ENST00000256686.6|ENST00000552561.1|ENST00000552546.1|ENST00000550552.1|ENST00000429772.2|ENST00000449758.2|ENST00000548640.1|ENST00000547682.1|ENST00000550146.1|ENST00000551305.1|ENST00000553217.1|ENST00000548355.1|ENST00000549287.1	ENSG00000134291.7	TMEM106C	0.167835	8.12245	3.09017	0.00236342	0.0847706	-1.56406
ENSE00002192933.1	chr12:85408109-85411372	ENST00000532628.1	ENSG00000231738.6	TSPAN19	-0.235465	2.49577	-3.08929	0.00237004	0.0847706	-1.56639
ENSE00001498207.1	chr3:66452041-66452101	ENST00000383703.3	ENSG00000144749.9	LRIG1	0.262585	5.62645	3.08883	0.00237349	0.0847706	-1.56761
ENSE00002153632.1|ENSE00002148487.1|ENSE00000798808.6|ENSE00002186608.1	chr6:135271065-135271244|chr6:135271065-135271244|chr6:135271065-135271244|chr6:135271065-135271244	ENST00000265605.2|ENST00000349305.4|ENST00000367845.2|ENST00000367847.2	ENSG00000118514.9	ALDH8A1	-0.319174	4.995	-3.08692	0.00238789	0.0847706	-1.57266
ENSE00002606831.1	chr15:75654706-75655492	ENST00000564785.1	ENSG00000140400.10	MAN2C1	0.153199	5.52667	3.08475	0.00240441	0.0847706	-1.57842
ENSE00001036476.1	chr1:26299056-26299202	ENST00000374282.3|ENST00000374284.1	ENSG00000158006.9	PAFAH2	0.264521	5.38401	3.08362	0.00241298	0.0847706	-1.58139
ENSE00002302344.1	chr12:10602824-10603160	ENST00000537699.1	ENSG00000134545.9	KLRC1	-0.217024	2.6609	-3.08181	0.00242686	0.0847706	-1.58619
ENSE00001129037.1	chr6:149262417-149262553	ENST00000367463.4	ENSG00000111962.7	UST	-0.185179	8.29254	-3.08096	0.00243342	0.0847706	-1.58844
ENSE00001754383.1	chr1:109446749-109446862	ENST00000406462.2	ENSG00000121957.8	GPSM2	-0.293995	6.75211	-3.08092	0.00243376	0.0847706	-1.58856
ENSE00003512555.1|ENSE00003664076.1	chr6:16290708-16290811|chr6:16290708-16290811	ENST00000259727.4|ENST00000543191.1|ENST00000544145.1	ENSG00000137198.5	GMPR	0.246957	6.74755	3.07985	0.00244195	0.0847706	-1.59136
ENSE00001989211.1	chr6:52897335-52897449	ENST00000350082.5	ENSG00000112144.11	ICK	-0.294726	6.69376	-3.07984	0.00244206	0.0847706	-1.5914
ENSE00002154758.1	chr11:46695842-46696024	ENST00000526485.1	ENSG00000175224.12	ATG13	0.243724	5.8681	3.07941	0.00244535	0.0847706	-1.59252
ENSE00000910941.3	chr22:24629888-24629959	ENST00000263112.7|ENST00000327365.4|ENST00000398292.3	ENSG00000099998.13	GGT5	0.175009	6.15917	3.07934	0.00244594	0.0847706	-1.59273
ENSE00002313314.1	chr19:37813087-37813111	ENST00000589218.1|ENST00000592362.1|ENST00000544914.1|ENST00000587829.1|ENST00000591485.1|ENST00000589801.1	ENSG00000181666.13	HKR1	0.545436	5.06392	3.07923	0.00244675	0.0847706	-1.593
ENSE00001683206.1	chr10:33469004-33469292	ENST00000413802.1	ENSG00000099250.13	NRP1	0.234911	5.24895	3.07918	0.00244719	0.0847706	-1.59315
ENSE00002190461.1	chr11:6591241-6591573	ENST00000533635.1	ENSG00000179532.8	DNHD1	0.219141	4.64782	3.07811	0.00245544	0.0847706	-1.59596
ENSE00001942765.1	chr1:2567627-2567957	ENST00000401094.6	ENSG00000215912.7	TTC34	0.256286	4.74659	3.07804	0.00245599	0.0847706	-1.59615
ENSE00003544296.1|ENSE00003653901.1|ENSE00001666517.1	chr4:113298887-113299054|chr4:113298887-113299054|chr4:113298850-113299054	ENST00000177648.9|ENST00000509722.1|ENST00000509688.1|ENST00000458497.1|ENST00000505127.1|ENST00000515330.1|ENST00000515106.1	ENSG00000073331.13	ALPK1	0.203788	5.00831	3.07762	0.00245929	0.0847706	-1.59727
ENSE00002597353.1	chr16:31160557-31161052	ENST00000562390.1	ENSG00000178226.6	PRSS36	-0.372155	5.45105	-3.07759	0.00245947	0.0847706	-1.59733
ENSE00003570340.1|ENSE00003575220.1	chr2:220112922-220112991|chr2:220112922-220112991	ENST00000496443.1|ENST00000478018.1|ENST00000409638.3|ENST00000396738.2|ENST00000409516.3|ENST00000409260.1|ENST00000409743.1	ENSG00000115661.9	STK16	-0.252286	6.0692	-3.07642	0.00246865	0.0847706	-1.60044
ENSE00003616061.1|ENSE00003531084.1	chr5:33596039-33596165|chr5:33596039-33596165	ENST00000504582.1|ENST00000504830.1|ENST00000352040.3	ENSG00000151388.6	ADAMTS12	0.16841	6.3888	3.07628	0.00246972	0.0847706	-1.6008
ENSE00003500541.1|ENSE00003562617.1	chr10:73562672-73562830|chr10:73562672-73562830	ENST00000224721.6|ENST00000475158.1	ENSG00000107736.15	CDH23	-0.326867	3.95143	-3.0762	0.00247032	0.0847706	-1.60101
ENSE00003545847.1|ENSE00003570927.1	chr3:141626027-141626053|chr3:141626027-141626053	ENST00000475483.1|ENST00000286371.3|ENST00000495216.1|ENST00000465172.1|ENST00000466678.1|ENST00000482635.1	ENSG00000069849.6	ATP1B3	-0.207604	7.55239	-3.07574	0.00247392	0.0847706	-1.60222
ENSE00000844704.1	chr20:39741428-39741563	ENST00000361337.2	ENSG00000198900.5	TOP1	-0.161402	8.12896	-3.07533	0.00247716	0.0847706	-1.60331
ENSE00003542052.1	chr7:137073655-137076047	ENST00000494390.1	ENSG00000157680.11	DGKI	-0.170512	7.52432	-3.07526	0.00247769	0.0847706	-1.60349
ENSE00003519701.1|ENSE00003488338.1|ENSE00001802332.1	chr21:36252858-36252997|chr21:36252858-36252997|chr21:36252858-36252997	ENST00000344691.4|ENST00000300305.3|ENST00000399240.1|ENST00000358356.5|ENST00000399237.2|ENST00000482318.1|ENST00000455571.1	ENSG00000159216.14	RUNX1	0.291516	5.01539	3.07385	0.00248879	0.0847706	-1.60723
ENSE00000996548.1	chr10:22653802-22653930	ENST00000376624.3|ENST00000456231.2|ENST00000313311.6|ENST00000435326.1	ENSG00000077327.11	SPAG6	-0.343182	4.42731	-3.07202	0.0025032	0.0847706	-1.61205
ENSE00001855870.1	chr9:139639914-139640364	ENST00000480347.1	ENSG00000267206.1	LCN6	-0.288054	3.99012	-3.07178	0.00250511	0.0847706	-1.61268
ENSE00001414826.2|ENSE00001911749.1|ENSE00001893744.1	chr17:72480150-72480759|chr17:72480150-72480759|chr17:72480150-72480759	ENST00000577511.1|ENST00000392625.3|ENST00000360141.3	ENSG00000167851.9	CD300A	0.260991	3.91607	3.07165	0.00250613	0.0847706	-1.61302
ENSE00001862448.1|ENSE00001927738.1	chr22:20004112-20004354|chr22:20004112-20004354	ENST00000467828.1|ENST00000263207.3	ENSG00000099889.9	ARVCF	0.156453	7.35337	3.07077	0.00251314	0.0847706	-1.61535
ENSE00003639354.1|ENSE00003565759.1	chr18:61002494-61002570|chr18:61002494-61002570	ENST00000406396.3|ENST00000326575.5|ENST00000586791.1|ENST00000589592.1	ENSG00000119537.11	KDSR	-0.207735	7.15298	-3.06995	0.00251964	0.0847706	-1.61751
ENSE00001854499.1	chr7:104748272-104748348	ENST00000478079.1	ENSG00000005483.15	KMT2E	-0.115944	11.1676	-3.06933	0.00252458	0.0847706	-1.61915
ENSE00002721271.1	chr17:65688813-65689004	ENST00000581322.1	ENSG00000154217.10	PITPNC1	0.210553	7.7619	3.06882	0.00252862	0.0847706	-1.62048
ENSE00001766180.1	chr22:37260095-37260142	ENST00000248899.6|ENST00000397147.4	ENSG00000100365.10	NCF4	0.392646	4.98942	3.0688	0.00252882	0.0847706	-1.62055
ENSE00003588212.1|ENSE00003693740.1|ENSE00002233494.1	chr2:225400275-225400358|chr2:225400275-225400358|chr2:225400275-225400358	ENST00000432260.2|ENST00000264414.4|ENST00000409096.1|ENST00000409777.1|ENST00000436172.1|ENST00000546102.1	ENSG00000036257.8	CUL3	-0.262797	7.3995	-3.06825	0.00253317	0.0847706	-1.62198
ENSE00003637769.1	chr12:123106472-123106512	ENST00000450485.2|ENST00000333479.7|ENST00000436959.3|ENST00000534995.1	ENSG00000184445.7	KNTC1	0.168149	7.17208	3.06775	0.00253722	0.0847706	-1.62332
ENSE00002187335.1|ENSE00002196202.1	chr11:33061391-33062445|chr11:33061391-33062445	ENST00000528107.1|ENST00000528898.1	ENSG00000176148.11	TCP11L1	-0.19476	5.09114	-3.06754	0.00253889	0.0847706	-1.62386
ENSE00002542131.1|ENSE00003591868.1|ENSE00003664178.1	chr15:58919936-58920015|chr15:58919936-58920015|chr15:58919936-58920015	ENST00000559053.1|ENST00000260408.3|ENST00000396136.2|ENST00000475898.1	ENSG00000137845.10	ADAM10	0.207021	6.51814	3.0674	0.00253995	0.0847706	-1.62421
ENSE00001946407.1	chr6:145946461-145948769	ENST00000367519.3	ENSG00000112425.9	EPM2A	-0.23392	5.54811	-3.06722	0.00254141	0.0847706	-1.62469
ENSE00000999830.1	chr3:164700815-164700839	ENST00000264382.3	ENSG00000090402.3	SI	-0.544883	2.71168	-3.06719	0.00254168	0.0847706	-1.62478
ENSE00002155997.1	chr11:126273328-126273360	ENST00000392669.2	ENSG00000110080.14	ST3GAL4	-0.265725	5.41215	-3.06633	0.00254855	0.0847706	-1.62703
ENSE00001928451.1	chr1:224585508-224585925	ENST00000479727.1	ENSG00000162923.10	WDR26	-0.197604	6.23868	-3.06586	0.00255234	0.0847706	-1.62827
ENSE00000834923.3	chr12:113405250-113405367	ENST00000228928.7|ENST00000546973.1	ENSG00000111331.8	OAS3	0.180945	5.92639	3.06498	0.00255942	0.0847706	-1.63059
ENSE00003693483.1|ENSE00003631663.1|ENSE00001942339.1	chr7:94993178-94993373|chr7:94993178-94993373|chr7:94993178-94993373	ENST00000265627.5|ENST00000427422.1|ENST00000451904.1|ENST00000418617.1|ENST00000442770.1|ENST00000456855.1|ENST00000482624.1	ENSG00000105852.6	PON3	0.278186	4.82823	3.06474	0.00256138	0.0847706	-1.63123
ENSE00003533287.1	chr11:75503691-75507542	ENST00000603363.1	ENSG00000062282.10	DGAT2	-0.326998	3.86543	-3.06279	0.00257721	0.0847706	-1.63637
ENSE00001704348.2	chr1:231413247-231413701	ENST00000366647.4	ENSG00000116906.7	GNPAT	0.448003	3.63693	3.06255	0.00257912	0.0847706	-1.63699
ENSE00003509328.1|ENSE00003477269.1	chr14:53100546-53100629|chr14:53100546-53100629	ENST00000321662.6|ENST00000542169.2|ENST00000555369.1	ENSG00000180998.7	GPR137C	-0.228324	8.03123	-3.06224	0.00258165	0.0847706	-1.63781
ENSE00002218766.2|ENSE00002720996.1	chr17:62915566-62915590|chr17:62915566-62915590	ENST00000339474.5|ENST00000581368.1	ENSG00000176809.6	LRRC37A3	0.572552	5.01584	3.06137	0.00258874	0.0847706	-1.64009
ENSE00001599611.1|ENSE00001486104.1|ENSE00001659207.1|ENSE00001643983.2|ENSE00001850965.1|ENSE00001942039.1|ENSE00003692123.1|ENSE00003573173.1	chr21:40720844-40721037|chr21:40720844-40721037|chr21:40720844-40721037|chr21:40720844-40721037|chr21:40720844-40721037|chr21:40720844-40721037|chr21:40720844-40721037|chr21:40720844-40721037	ENST00000436324.1|ENST00000380748.1|ENST00000431390.1|ENST00000486741.1|ENST00000491183.1|ENST00000380749.5|ENST00000464078.1|ENST00000463631.1|ENST00000443046.1	ENSG00000205581.6	HMGN1	-0.229215	5.96443	-3.06103	0.00259156	0.0847706	-1.641
ENSE00000769319.1	chr3:50414927-50414962	ENST00000423994.2|ENST00000429770.1|ENST00000266039.3|ENST00000360963.3|ENST00000424201.2|ENST00000479441.1	ENSG00000007402.7	CACNA2D2	-0.128272	8.31951	-3.06036	0.00259704	0.0847706	-1.64276
ENSE00002606059.1	chr16:56667710-56667840	ENST00000379818.3	ENSG00000205364.3	MT1M	0.435944	7.20893	3.05876	0.00261011	0.0847706	-1.64695
ENSE00001924090.1	chr2:79412378-79412532	ENST00000466387.1	ENSG00000066032.14	CTNNA2	-0.397687	4.42035	-3.05815	0.00261514	0.0847706	-1.64856
ENSE00001618084.1|ENSE00003542918.1|ENSE00003673743.1|ENSE00003623511.1	chr10:27506912-27507018|chr10:27506912-27507018|chr10:27506912-27507018|chr10:27506912-27507018	ENST00000412279.1|ENST00000426079.1|ENST00000396271.3|ENST00000375901.1|ENST00000375905.4|ENST00000375888.1|ENST00000476758.1	ENSG00000107897.14	ACBD5	-0.203584	7.47459	-3.05782	0.0026179	0.0847706	-1.64944
ENSE00001930013.1|ENSE00003685859.1|ENSE00001932201.1|ENSE00001873391.1	chr20:57251252-57251337|chr20:57251252-57251337|chr20:57251252-57251337|chr20:57251252-57251337	ENST00000490700.1|ENST00000476384.1|ENST00000467096.1|ENST00000483434.1	ENSG00000124222.17	STX16	-0.201761	7.39975	-3.05781	0.00261794	0.0847706	-1.64945
ENSE00001445825.1	chr1:166818348-166823504	ENST00000367875.1	ENSG00000143157.7	POGK	-0.1336	7.21375	-3.0575	0.00262049	0.0847706	-1.65026
ENSE00001115579.1	chr19:56379112-56379236	ENST00000301295.6|ENST00000587891.1	ENSG00000160505.11	NLRP4	0.280353	4.38034	3.05705	0.00262419	0.0847706	-1.65144
ENSE00000638540.1	chr1:100133201-100133312	ENST00000263174.4|ENST00000605497.1	ENSG00000099260.6	PALMD	0.211711	6.97584	3.05705	0.00262424	0.0847706	-1.65146
ENSE00000989327.1	chr11:89891355-89891393	ENST00000534061.1|ENST00000321955.4	ENSG00000077616.6	NAALAD2	-0.410638	3.91148	-3.05652	0.00262859	0.0847706	-1.65284
ENSE00000434239.1	chr7:93098052-93098117	ENST00000360249.4|ENST00000421592.1|ENST00000394441.1|ENST00000426151.1|ENST00000423724.1|ENST00000415529.1	ENSG00000004948.9	CALCR	-0.255505	1.83126	-3.05646	0.00262912	0.0847706	-1.65301
ENSE00003500934.1|ENSE00003516848.1	chr1:32052328-32052356|chr1:32052328-32052356	ENST00000271064.7|ENST00000463112.1	ENSG00000142910.11	TINAGL1	0.322267	5.6383	3.05606	0.00263243	0.0847706	-1.65406
ENSE00001924906.1|ENSE00001087552.1|ENSE00002155434.1	chr8:113235420-113237098|chr8:113235420-113237098|chr8:113235420-113237098	ENST00000343508.3|ENST00000297405.5|ENST00000339701.3|ENST00000455883.2|ENST00000534172.1	ENSG00000164796.13	CSMD3	0.163439	6.67759	3.05521	0.00263945	0.0847706	-1.65628
ENSE00002022113.1	chr17:46919172-46919249	ENST00000513119.1	ENSG00000136436.10	CALCOCO2	0.209219	7.56551	3.05354	0.00265332	0.0847706	-1.66065
ENSE00001671796.1|ENSE00000811429.1	chr10:103563579-103563749|chr10:103563579-103563749	ENST00000429860.1|ENST00000361464.3|ENST00000357797.5|ENST00000370094.3	ENSG00000198408.9	MGEA5	0.152146	9.80088	3.05186	0.00266738	0.0847706	-1.66506
ENSE00001947632.1|ENSE00002725157.1	chr22:24199428-24199714|chr22:24199428-24199714	ENST00000492516.1|ENST00000473740.1	ENSG00000133460.15	SLC2A11	-0.237444	4.76104	-3.05145	0.00267086	0.0847706	-1.66615
ENSE00002137890.1|ENSE00003612152.1|ENSE00003522308.1|ENSE00002092090.1	chr5:153413353-153413443|chr5:153413353-153413443|chr5:153413353-153413443|chr5:153413353-153413443	ENST00000520313.1|ENST00000518900.1|ENST00000351797.4|ENST00000522858.1|ENST00000520667.1|ENST00000522395.1|ENST00000523705.1|ENST00000519808.1	ENSG00000055147.13	FAM114A2	0.387599	3.15815	3.05143	0.00267104	0.0847706	-1.6662
ENSE00003528197.1|ENSE00003474693.1|ENSE00001639017.1	chr2:188332542-188332657|chr2:188332542-188332657|chr2:188332542-188332657	ENST00000481132.1|ENST00000392365.1|ENST00000233156.3|ENST00000426055.1|ENST00000435414.1	ENSG00000003436.10	TFPI	-0.237573	5.64064	-3.05066	0.00267753	0.0847706	-1.66823
ENSE00003484402.1|ENSE00003475717.1	chr4:159566072-159566273|chr4:159566072-159566273	ENST00000342048.5|ENST00000471616.1|ENST00000460056.2|ENST00000307765.5|ENST00000343542.5|ENST00000470033.1	ENSG00000171509.11	RXFP1	-0.408695	7.53075	-3.049	0.00269154	0.0847706	-1.67258
ENSE00001067758.1	chr1:101190202-101190333	ENST00000370119.4|ENST00000347652.2|ENST00000294728.2|ENST00000370115.1	ENSG00000162692.6	VCAM1	0.348297	4.82121	3.04774	0.00270219	0.0847706	-1.67587
ENSE00003691069.1|ENSE00003504719.1	chr6:32825052-32825171|chr6:32825052-32825171	ENST00000395330.1|ENST00000414474.1|ENST00000374859.2|ENST00000467593.1	ENSG00000240065.3	PSMB9	0.309685	5.63193	3.04758	0.00270358	0.0847706	-1.6763
ENSE00001389924.2|ENSE00001562250.1	chr9:139559197-139559226|chr9:139559197-139559226	ENST00000371699.1|ENST00000406555.3|ENST00000490469.1|ENST00000308874.7|ENST00000492862.2	ENSG00000172889.11	EGFL7	-0.168511	6.61257	-3.04741	0.00270495	0.0847706	-1.67672
ENSE00003527193.1|ENSE00003653088.1	chr14:24031171-24031265|chr14:24031171-24031265	ENST00000308724.5|ENST00000397120.3|ENST00000535852.2|ENST00000460049.2|ENST00000465445.2|ENST00000555510.1	ENSG00000213983.7	AP1G2	0.233962	6.71109	3.04621	0.00271517	0.0847706	-1.67987
ENSE00001521679.1|ENSE00002523391.1	chr14:55658182-55658315|chr14:55658182-55658315	ENST00000395425.2|ENST00000554067.1	ENSG00000126787.8	DLGAP5	-0.299858	4.69201	-3.04366	0.00273697	0.0847706	-1.68654
ENSE00001192691.1|ENSE00002376746.1	chr12:96310907-96311051|chr12:96310907-96311051	ENST00000344280.3|ENST00000546947.1	ENSG00000165972.8	CCDC38	-0.228303	2.90676	-3.04345	0.00273886	0.0847706	-1.68711
ENSE00001939754.1	chr22:50695028-50695618	ENST00000496942.1	ENSG00000188130.9	MAPK12	0.164912	6.13666	3.04311	0.00274171	0.0847706	-1.68798
ENSE00003578862.1|ENSE00003653674.1	chr19:17394046-17394747|chr19:17394046-17394747	ENST00000596626.1|ENST00000394458.3	ENSG00000160117.10	ANKLE1	-0.173716	5.78661	-3.04301	0.00274263	0.0847706	-1.68826
ENSE00003574754.1|ENSE00003542073.1	chr3:140185455-140185542|chr3:140185455-140185542	ENST00000511524.1|ENST00000458420.3	ENSG00000158258.11	CLSTN2	-0.247965	7.60509	-3.04285	0.00274397	0.0847706	-1.68867
ENSE00001936633.1	chr1:149783805-149783865	ENST00000469483.1	ENSG00000203814.5	HIST2H2BF	0.170882	8.13144	3.04252	0.00274678	0.0847706	-1.68952
ENSE00001166866.1|ENSE00002179568.1	chr11:85361338-85361362|chr11:85361338-85361362	ENST00000525353.1|ENST00000531366.1|ENST00000304511.2|ENST00000532180.1	ENSG00000171202.2	TMEM126A	0.536886	2.15213	3.04228	0.00274891	0.0847706	-1.69017
ENSE00001080679.3	chr4:101107454-101109237	ENST00000273990.2	ENSG00000145358.2	DDIT4L	0.367978	5.17364	3.04199	0.00275136	0.0847706	-1.69091
ENSE00002287516.1	chr3:179131517-179131568	ENST00000232564.3|ENST00000466899.1|ENST00000468623.1	ENSG00000114450.5	GNB4	-0.287388	5.89937	-3.04165	0.00275433	0.0847706	-1.69181
ENSE00001719109.1	chr1:167666349-167666463	ENST00000361496.3	ENSG00000198771.6	RCSD1	-0.348645	5.12	-3.0412	0.00275821	0.0847706	-1.69298
ENSE00001868891.1	chr16:89627636-89628042	ENST00000484610.1	ENSG00000167526.9	RPL13	0.263727	7.90891	3.04053	0.00276401	0.0847706	-1.69473
ENSE00003498463.1|ENSE00003591104.1	chr19:17370755-17370822|chr19:17370755-17370822	ENST00000597928.1|ENST00000252597.3|ENST00000431146.2|ENST00000324554.5	ENSG00000130307.7	USHBP1	-0.221758	5.64615	-3.03872	0.00277971	0.0847706	-1.69946
ENSE00000870434.1	chr14:102493514-102493610	ENST00000360184.4	ENSG00000197102.6	DYNC1H1	-0.155727	10.1789	-3.03857	0.00278102	0.0847706	-1.69985
ENSE00003544107.1|ENSE00003627159.1	chr6:110991634-110991713|chr6:110991634-110991713	ENST00000460913.1|ENST00000368911.3|ENST00000323817.3|ENST00000457688.1|ENST00000463016.1	ENSG00000155111.10	CDK19	-0.224574	7.65184	-3.03819	0.00278436	0.0847706	-1.70085
ENSE00003652258.1|ENSE00003495424.1	chr12:56088239-56088293|chr12:56088239-56088293	ENST00000554327.1|ENST00000553804.1|ENST00000257879.6|ENST00000347027.6|ENST00000452168.2|ENST00000555728.1	ENSG00000135424.11	ITGA7	0.208117	6.30193	3.03738	0.00279144	0.0847706	-1.70296
ENSE00000850447.1	chr6:49808618-49808708	ENST00000507853.1|ENST00000335847.4|ENST00000505118.1|ENST00000536021.1	ENSG00000124812.10	CRISP1	0.188675	5.35453	3.03715	0.00279344	0.0847706	-1.70356
ENSE00001289500.1	chr17:76098585-76098620	ENST00000588847.1|ENST00000588061.1	ENSG00000078687.12	TNRC6C	0.257377	5.19887	3.03703	0.00279446	0.0847706	-1.70387
ENSE00001785561.1	chr7:5470989-5471132	ENST00000415009.1	ENSG00000155034.14	FBXL18	-0.233873	5.96233	-3.03692	0.00279545	0.0847706	-1.70416
ENSE00003572774.1|ENSE00001844591.1|ENSE00003584606.1	chr1:23763065-23763145|chr1:23763065-23763145|chr1:23763065-23763145	ENST00000336689.3|ENST00000437606.2|ENST00000484418.1|ENST00000495646.1|ENST00000492982.2	ENSG00000088280.14	ASAP3	0.127662	7.12797	3.0357	0.00280612	0.0847706	-1.70734
ENSE00001512194.1	chr6:118985591-118985665	ENST00000392500.3|ENST00000489276.1	ENSG00000111860.9	CEP85L	0.240704	4.67797	3.03556	0.00280744	0.0847706	-1.70773
ENSE00003551656.1|ENSE00003519943.1|ENSE00001520587.1	chr19:3534427-3534492|chr19:3534427-3534492|chr19:3534427-3534492	ENST00000441788.2|ENST00000313639.8|ENST00000591290.1|ENST00000395095.3	ENSG00000105325.9	FZR1	0.165179	7.55974	3.03439	0.00281766	0.0847706	-1.71076
ENSE00003678793.1|ENSE00003486991.1|ENSE00002296642.1|ENSE00003661225.1	chr11:62652964-62653058|chr11:62652964-62653058|chr11:62652964-62653058|chr11:62652964-62653058	ENST00000538682.1|ENST00000457660.2|ENST00000542922.1|ENST00000539891.1|ENST00000536981.1|ENST00000541425.1|ENST00000377890.2|ENST00000377891.2|ENST00000377889.2|ENST00000535296.1|ENST00000338663.7|ENST00000539507.1	ENSG00000168003.12	SLC3A2	0.228316	9.06342	3.03433	0.0028182	0.0847706	-1.71092
ENSE00001485983.1	chr6:2900683-2900822	ENST00000380698.4	ENSG00000170542.5	SERPINB9	0.241559	5.89625	3.03399	0.0028212	0.0847706	-1.7118
ENSE00001626516.1	chr13:49852495-49852654	ENST00000251108.6	ENSG00000102543.10	CDADC1	-0.199476	6.26191	-3.03398	0.00282131	0.0847706	-1.71184
ENSE00003528551.1|ENSE00003596959.1	chr7:4188934-4189083|chr7:4188934-4189083	ENST00000404826.2|ENST00000389531.3|ENST00000476701.1	ENSG00000146555.14	SDK1	0.190766	5.90903	3.03386	0.00282239	0.0847706	-1.71216
ENSE00003585523.1|ENSE00003581232.1	chr3:38671810-38671873|chr3:38671810-38671873	ENST00000414099.2|ENST00000423572.2|ENST00000413689.1|ENST00000333535.4|ENST00000455624.2|ENST00000450102.2|ENST00000449557.2|ENST00000491944.1	ENSG00000183873.11	SCN5A	0.185828	6.78558	3.03381	0.00282284	0.0847706	-1.71229
ENSE00001821943.1	chr1:52889016-52889674	ENST00000257177.4|ENST00000371544.3	ENSG00000134744.9	ZCCHC11	0.438941	3.9669	3.03356	0.00282499	0.0847706	-1.71292
ENSE00001086655.3	chr8:82670739-82671617	ENST00000297265.4	ENSG00000164695.4	CHMP4C	-0.293129	2.74096	-3.03271	0.0028326	0.0847706	-1.71517
ENSE00003479290.1|ENSE00003534685.1	chr13:50100527-50100586|chr13:50100527-50100586	ENST00000465045.1|ENST00000495157.1|ENST00000488605.1|ENST00000378319.3|ENST00000426879.1|ENST00000488958.1	ENSG00000136147.12	PHF11	0.264646	6.41216	3.03262	0.00283332	0.0847706	-1.71538
ENSE00002453445.1	chr4:71844873-71844981	ENST00000309395.2|ENST00000396051.2	ENSG00000173542.4	MOB1B	0.213942	6.92627	3.03209	0.00283806	0.0847706	-1.71677
ENSE00001939810.1	chr9:132583702-132585118	ENST00000473084.1	ENSG00000136827.11	TOR1A	-0.215129	4.73793	-3.03198	0.00283903	0.0847706	-1.71706
ENSE00001666791.1|ENSE00002132595.1	chr2:224849491-224849617|chr2:224849491-224849617	ENST00000432738.1|ENST00000409304.1|ENST00000258405.4|ENST00000409840.3|ENST00000447280.2	ENSG00000135919.8	SERPINE2	0.167793	9.98168	3.03139	0.00284429	0.0847706	-1.7186
ENSE00003612950.1|ENSE00003589865.1	chr1:161026178-161026279|chr1:161026178-161026279	ENST00000368016.3|ENST00000368013.3|ENST00000461003.1	ENSG00000186517.9	ARHGAP30	0.354466	4.66018	3.0308	0.00284956	0.0847706	-1.72014
ENSE00001009299.1	chr1:244600968-244600994	ENST00000366535.3	ENSG00000035687.9	ADSS	-0.220041	7.79161	-3.03043	0.00285282	0.0847706	-1.72109
ENSE00003606548.1|ENSE00003499354.1	chr12:25002721-25002865|chr12:25002721-25002865	ENST00000261192.7|ENST00000538118.1|ENST00000342945.5|ENST00000539282.1|ENST00000539780.1|ENST00000544418.1	ENSG00000060982.10	BCAT1	-0.237105	6.38458	-3.03027	0.0028543	0.0847706	-1.72153
ENSE00001630917.1	chr20:60904226-60904309	ENST00000252999.3	ENSG00000130702.9	LAMA5	0.248865	5.27515	3.02978	0.00285865	0.0847706	-1.72279
ENSE00001478349.1	chr5:132196938-132198232	ENST00000378673.2	ENSG00000164404.4	GDF9	0.256325	3.54303	3.02953	0.00286088	0.0847706	-1.72344
ENSE00001552604.1|ENSE00001820462.1|ENSE00001547235.1	chr12:49359257-49360194|chr12:49359257-49360194|chr12:49359257-49360194	ENST00000403957.1|ENST00000301061.4|ENST00000407467.1	ENSG00000169884.9	WNT10B	0.194696	5.75948	3.02909	0.00286483	0.0847706	-1.7246
ENSE00002631602.1	chr17:9456233-9456527	ENST00000573373.1	ENSG00000170310.10	STX8	0.226794	4.10556	3.02687	0.00288473	0.0847706	-1.73036
ENSE00001680615.2|ENSE00001148886.9	chr17:6354602-6358888|chr17:6354602-6358888	ENST00000421306.3|ENST00000262483.8	ENSG00000091622.11	PITPNM3	-0.18506	7.53725	-3.02612	0.00289156	0.0847706	-1.73233
ENSE00001518390.1|ENSE00001518345.1	chr6:38838205-38838302|chr6:38838205-38838302	ENST00000449981.2|ENST00000327475.6|ENST00000359357.3|ENST00000394393.3	ENSG00000124721.13	DNAH8	0.299039	2.40126	3.02593	0.00289323	0.0847706	-1.73281
ENSE00000703770.1|ENSE00002166407.1|ENSE00002199631.1	chr11:14482745-14482848|chr11:14482745-14482848|chr11:14482745-14482848	ENST00000249923.3|ENST00000439561.2|ENST00000525214.1|ENST00000526527.1	ENSG00000129083.8	COPB1	0.184331	8.44511	3.0259	0.00289356	0.0847706	-1.73291
ENSE00001454080.3	chr20:58513416-58515317	ENST00000370996.3	ENSG00000132825.5	PPP1R3D	0.195718	6.239	3.02509	0.00290088	0.0847706	-1.73501
ENSE00003677095.1|ENSE00003519320.1	chr4:25146651-25146753|chr4:25146651-25146753	ENST00000358971.3|ENST00000514585.1|ENST00000382103.2	ENSG00000109618.7	SEPSECS	-0.3206	5.1865	-3.02505	0.0029012	0.0847706	-1.73511
ENSE00001877692.1	chr2:1890051-1890365	ENST00000490585.1	ENSG00000186487.13	MYT1L	-0.18956	5.46487	-3.02502	0.0029015	0.0847706	-1.73519
ENSE00001448969.3	chr10:120065704-120070395	ENST00000369183.4	ENSG00000165669.9	FAM204A	-0.189763	4.83645	-3.02482	0.00290331	0.0847706	-1.73571
ENSE00001551104.1	chr2:33808864-33810738	ENST00000403368.1	ENSG00000119812.14	FAM98A	-0.203994	7.67543	-3.02441	0.002907	0.0847706	-1.73677
ENSE00001520895.1|ENSE00003584166.1|ENSE00003656423.1|ENSE00001905566.1|ENSE00001909603.1	chr16:30128158-30128316|chr16:30128215-30128316|chr16:30128215-30128316|chr16:30128215-30128316|chr16:30128215-30128316	ENST00000395199.3|ENST00000466521.1|ENST00000263025.4|ENST00000484663.1|ENST00000461737.1|ENST00000395200.1|ENST00000395202.1|ENST00000478356.1|ENST00000490298.1|ENST00000473431.1	ENSG00000102882.7	MAPK3	0.184523	9.13257	3.0244	0.00290712	0.0847706	-1.7368
ENSE00003531521.1|ENSE00003621621.1	chr3:111775880-111775974|chr3:111775880-111775974	ENST00000435737.1|ENST00000452346.2|ENST00000419127.1	ENSG00000176040.9	TMPRSS7	-0.25469	2.28421	-3.02376	0.00291292	0.0847706	-1.73847
ENSE00002064719.1	chr5:137522816-137523045	ENST00000502338.1	ENSG00000112984.7	KIF20A	0.317705	4.54832	3.02279	0.00292178	0.0847706	-1.74099
ENSE00002052989.1	chr4:103827474-103827748	ENST00000511253.1	ENSG00000164037.12	SLC9B1	0.202613	1.65868	3.02275	0.00292208	0.0847706	-1.74108
ENSE00001874965.1|ENSE00001078388.1	chr2:28808642-28808703|chr2:28808642-28808703	ENST00000481449.1|ENST00000327757.5|ENST00000404858.1|ENST00000436544.1	ENSG00000163803.8	PLB1	0.40821	2.99479	3.02257	0.00292374	0.0847706	-1.74155
ENSE00003584164.1|ENSE00003492685.1	chr2:37126670-37126788|chr2:37126670-37126788	ENST00000495595.1|ENST00000263918.4	ENSG00000115808.7	STRN	-0.202681	7.02228	-3.02256	0.00292388	0.0847706	-1.74159
ENSE00003644137.1|ENSE00003547839.1	chr4:103516058-103516133|chr4:103516058-103516133	ENST00000226574.4|ENST00000394820.4|ENST00000505458.1|ENST00000600343.1|ENST00000504044.1	ENSG00000109320.7	NFKB1	-0.418162	4.02957	-3.02162	0.00293249	0.0847706	-1.74404
ENSE00003596316.1|ENSE00003656972.1|ENSE00002777986.1	chr17:43332826-43333342|chr17:43332826-43333342|chr17:43332826-43333342	ENST00000331780.4|ENST00000586359.1|ENST00000588866.1	ENSG00000184361.8	SPATA32	-0.284364	4.56014	-3.02141	0.0029344	0.0847706	-1.74458
ENSE00003671023.1|ENSE00003513378.1	chr9:3932388-3932451|chr9:3932388-3932451	ENST00000324333.10|ENST00000381971.3|ENST00000461870.1|ENST00000467497.2|ENST00000463680.1|ENST00000464391.1	ENSG00000107249.17	GLIS3	0.304303	6.32237	3.02138	0.0029346	0.0847706	-1.74464
ENSE00003001449.1	chr19:18973752-18974415	ENST00000600689.1	ENSG00000005007.8	UPF1	0.187828	5.6442	3.02126	0.00293578	0.0847706	-1.74498
ENSE00003692986.1|ENSE00003531095.1|ENSE00002572813.1	chr15:73593690-73593794|chr15:73593690-73593794|chr15:73593690-73593794	ENST00000339362.5|ENST00000560262.1|ENST00000558964.1|ENST00000560328.1|ENST00000560808.1|ENST00000558886.1	ENSG00000067141.12	NEO1	0.190961	7.09023	3.02088	0.00293925	0.0847706	-1.74596
ENSE00001418705.1	chr11:1279371-1279424	ENST00000529681.1|ENST00000526859.1	ENSG00000117983.13	MUC5B	-0.160363	7.12763	-3.02083	0.00293969	0.0847706	-1.74608
ENSE00001039201.1	chr1:158299259-158299387	ENST00000368168.3	ENSG00000158485.6	CD1B	-0.320841	3.75751	-3.02037	0.00294394	0.0847706	-1.74729
ENSE00003673216.1|ENSE00001898987.1|ENSE00003623967.1	chr3:146246409-146246617|chr3:146246409-146246617|chr3:146246409-146246617	ENST00000494568.1|ENST00000483300.1|ENST00000342435.4|ENST00000487389.1|ENST00000462666.1|ENST00000472349.1	ENSG00000188313.8	PLSCR1	0.328669	5.22857	3.01996	0.00294767	0.0847706	-1.74834
ENSE00000912807.1|ENSE00002558170.1	chr15:31355339-31355452|chr15:31355339-31355452	ENST00000397795.2|ENST00000256552.6|ENST00000558445.1|ENST00000558768.1	ENSG00000134160.9	TRPM1	-0.290955	4.66123	-3.01949	0.00295203	0.0847706	-1.74957
ENSE00001074458.2	chr3:164914394-164914620	ENST00000241274.3	ENSG00000121871.3	SLITRK3	-0.260111	6.25388	-3.01912	0.00295544	0.0847706	-1.75053
ENSE00003488220.1|ENSE00003483299.1|ENSE00003647208.1|ENSE00003479554.1	chr9:139634405-139634495|chr9:139634405-139634495|chr9:139634405-139634495|chr9:139634405-139634495	ENST00000341040.7|ENST00000406721.3|ENST00000529013.1|ENST00000532006.1|ENST00000497771.1|ENST00000527229.1|ENST00000474369.1	ENSG00000187922.9	LCN10	0.259371	3.74124	3.01872	0.00295911	0.0847706	-1.75157
ENSE00001401006.2|ENSE00002372374.1	chr12:56391399-56391499|chr12:56391399-56391499	ENST00000266971.3|ENST00000550121.1|ENST00000551698.1|ENST00000394115.2|ENST00000547586.1|ENST00000552813.1|ENST00000550478.1|ENST00000551841.2|ENST00000546833.1	ENSG00000139531.8	SUOX	0.225985	6.88802	3.01815	0.00296439	0.0847706	-1.75305
ENSE00003133837.1|ENSE00003085462.1|ENSE00003032870.1	chr19:53284110-53284258|chr19:53284110-53284258|chr19:53284110-53284258	ENST00000599893.1|ENST00000597124.1|ENST00000594028.1	ENSG00000189190.7	ZNF600	-0.257066	4.403	-3.01782	0.00296739	0.0847706	-1.7539
ENSE00001938410.1	chr1:229584669-229584920	ENST00000485119.1	ENSG00000069248.9	NUP133	-0.261507	4.40736	-3.01737	0.00297158	0.0847706	-1.75507
ENSE00001405658.3	chr17:32907822-32908162	ENST00000321639.5	ENSG00000181291.5	TMEM132E	-0.280574	5.33634	-3.01622	0.00298228	0.0847706	-1.75806
ENSE00003688849.1|ENSE00003622095.1	chr20:42264566-42264651|chr20:42264566-42264651	ENST00000373030.3|ENST00000373039.4|ENST00000468420.1	ENSG00000101052.8	IFT52	0.222952	6.31924	3.01546	0.0029893	0.0847706	-1.76002
ENSE00003647033.1|ENSE00003683320.1	chr1:19501448-19501527|chr1:19501448-19501527	ENST00000419533.1|ENST00000375254.3	ENSG00000127481.10	UBR4	-0.155735	7.85081	-3.01541	0.0029898	0.0847706	-1.76016
ENSE00002220449.1	chr12:122750561-122750942	ENST00000542310.1	ENSG00000139719.5	VPS33A	-0.153643	6.48665	-3.01517	0.00299201	0.0847706	-1.76078
ENSE00001605485.1|ENSE00003618664.1|ENSE00003523836.1|ENSE00003611555.1	chr22:29938865-29938936|chr22:29938865-29938936|chr22:29938865-29938936|chr22:29938865-29938936	ENST00000443089.1|ENST00000358079.4|ENST00000490103.1|ENST00000397872.1|ENST00000397871.1|ENST00000442555.1|ENST00000397873.2|ENST00000440771.1|ENST00000455450.1|ENST00000428374.1|ENST00000475187.1	ENSG00000100296.9	THOC5	-0.240077	6.30131	-3.01472	0.00299627	0.0847706	-1.76196
ENSE00001806098.1|ENSE00001792854.1	chr2:3393457-3393548|chr2:3393457-3393548	ENST00000441983.1|ENST00000457845.1	ENSG00000171853.11	TRAPPC12	-0.376141	3.6647	-3.01456	0.00299773	0.0847706	-1.76237
ENSE00000661350.1	chr20:32302493-32302542	ENST00000409299.3|ENST00000344022.3|ENST00000217398.3	ENSG00000101417.7	PXMP4	0.233619	6.16534	3.01439	0.00299929	0.0847706	-1.7628
ENSE00001170036.3	chr10:74766915-74768048	ENST00000307116.2|ENST00000373008.2	ENSG00000122884.8	P4HA1	0.294032	5.80866	3.01399	0.00300305	0.0847706	-1.76384
ENSE00001325096.1	chr10:75893785-75893892	ENST00000355264.4|ENST00000372745.1	ENSG00000185009.8	AP3M1	0.183664	8.2261	3.01297	0.00301257	0.0847706	-1.76648
ENSE00002730275.1	chr17:57289109-57289395	ENST00000580798.1	ENSG00000167447.8	SMG8	0.209288	3.36429	3.01291	0.00301319	0.0847706	-1.76665
ENSE00001366409.2|ENSE00001741642.1	chr20:35869752-35869970|chr20:35869752-35869970	ENST00000237530.6|ENST00000373622.5|ENST00000456400.1	ENSG00000118705.12	RPN2	0.274529	5.87733	3.01289	0.00301339	0.0847706	-1.76671
ENSE00001819856.1	chr2:99733635-99733708	ENST00000476849.1	ENSG00000135951.10	TSGA10	-0.16256	1.48657	-3.01276	0.00301453	0.0847706	-1.76702
ENSE00002323998.1	chr12:13132281-13132560	ENST00000540916.1	ENSG00000013583.4	HEBP1	-0.321112	3.34839	-3.01248	0.00301715	0.0847706	-1.76775
ENSE00003670381.1|ENSE00003680533.1	chr16:24958807-24958901|chr16:24958807-24958901	ENST00000572314.1|ENST00000570841.1|ENST00000289968.6|ENST00000303665.5	ENSG00000140750.12	ARHGAP17	-0.309961	5.01332	-3.01232	0.00301866	0.0847706	-1.76816
ENSE00001695767.1	chr3:190580405-190580436	ENST00000456552.1	ENSG00000205835.4	GMNC	-0.379448	4.26561	-3.01188	0.00302284	0.0847706	-1.76931
ENSE00001246592.2	chr2:238475217-238475311	ENST00000165524.1	ENSG00000071677.1	PRLH	0.362187	5.77716	3.01106	0.00303052	0.0848498	-1.77143
ENSE00003594767.1|ENSE00003625677.1	chr5:54960571-54960656|chr5:54960571-54960656	ENST00000505708.1|ENST00000396865.2|ENST00000515629.1|ENST00000512595.1|ENST00000511233.1|ENST00000512208.1|ENST00000515159.1|ENST00000508124.1	ENSG00000177058.7	SLC38A9	-0.225171	6.84673	-3.0094	0.00304629	0.0849164	-1.77575
ENSE00001888959.1	chr3:43396330-43396488	ENST00000466658.1	ENSG00000160746.8	ANO10	0.312557	5.15012	3.00893	0.00305077	0.0849164	-1.77697
ENSE00003691686.1|ENSE00003653516.1|ENSE00002145198.1	chr11:118133661-118133760|chr11:118133661-118133760|chr11:118133661-118133760	ENST00000529376.1|ENST00000525647.1|ENST00000278937.2|ENST00000438295.2|ENST00000534175.2	ENSG00000149573.4	MPZL2	0.36718	5.05174	3.00877	0.00305228	0.0849164	-1.77738
ENSE00001531260.1	chr11:111177152-111177284	ENST00000528846.1|ENST00000398035.2|ENST00000526216.1	ENSG00000214290.3	COLCA2	0.29597	5.70735	3.00856	0.00305422	0.0849164	-1.77791
ENSE00001192083.1	chr12:53185475-53185571	ENST00000417996.2	ENSG00000186442.6	KRT3	-0.300917	3.55891	-3.00778	0.00306165	0.0849164	-1.77993
ENSE00003567520.1|ENSE00003518363.1	chr12:85515491-85515612|chr12:85515491-85515612	ENST00000393217.2|ENST00000525971.2	ENSG00000133640.14	LRRIQ1	0.249408	5.86656	3.00774	0.00306206	0.0849164	-1.78005
ENSE00001253923.6	chr2:193059079-193059675	ENST00000392314.1	ENSG00000144339.7	TMEFF2	-0.162102	7.71948	-3.0056	0.0030825	0.0853478	-1.78558
ENSE00001685188.1|ENSE00002140990.1	chr11:47200472-47200557|chr11:47200472-47200557	ENST00000298838.6|ENST00000539589.1|ENST00000533686.1|ENST00000528462.1|ENST00000532457.1	ENSG00000165912.11	PACSIN3	-0.19871	6.39026	-3.00469	0.00309118	0.0853673	-1.78792
ENSE00000933001.1	chr10:96025405-96025464	ENST00000371380.3|ENST00000371375.1	ENSG00000138193.10	PLCE1	0.221697	6.6809	3.004	0.00309785	0.0853673	-1.78972
ENSE00001731226.1	chr6:32551920-32552155	ENST00000360004.5	ENSG00000196126.6	HLA-DRB1	0.413326	5.69514	3.004	0.00309787	0.0853673	-1.78972
ENSE00000963745.1|ENSE00002487427.1	chr2:113404913-113405034|chr2:113404913-113405034	ENST00000272542.3|ENST00000423633.1	ENSG00000144136.6	SLC20A1	-0.21362	7.54188	-3.00317	0.00310585	0.0854523	-1.79186
ENSE00001657807.1	chr15:101448614-101448662	ENST00000329841.5|ENST00000346623.6	ENSG00000184254.12	ALDH1A3	-0.23391	6.0273	-3.00264	0.00311094	0.0854578	-1.79323
ENSE00002424331.1	chr12:51854996-51856378	ENST00000547697.2	ENSG00000050438.12	SLC4A8	-0.173058	6.90902	-3.00153	0.00312168	0.0856182	-1.79609
ENSE00001819591.1	chr7:55560633-55560666	ENST00000471168.1	ENSG00000154978.8	VOPP1	-0.251423	6.16645	-3.00025	0.00313414	0.08579	-1.79941
ENSE00003682480.1|ENSE00003536916.1	chr21:45741683-45741757|chr21:45741683-45741757	ENST00000349048.4|ENST00000397961.2|ENST00000466134.1|ENST00000498841.1|ENST00000460020.1|ENST00000467315.1	ENSG00000141959.12	PFKL	0.21542	7.27036	2.99967	0.00313978	0.08579	-1.80091
ENSE00003138043.2|ENSE00003635716.1|ENSE00002278650.1|ENSE00002991343.1	chr19:53115651-53118008|chr19:53115651-53118008|chr19:53115651-53118008|chr19:53115651-53118008	ENST00000594682.2|ENST00000301096.3|ENST00000541777.2|ENST00000545872.1|ENST00000597597.1	ENSG00000167766.14	ZNF83	0.237218	6.86933	2.999	0.00314633	0.08579	-1.80264
ENSE00000899761.1	chr19:15648381-15648463	ENST00000269703.3	ENSG00000171954.8	CYP4F22	0.226681	5.51687	2.99887	0.00314762	0.08579	-1.80298
ENSE00002218793.1	chr1:225477616-225477770	ENST00000445597.2|ENST00000439375.2|ENST00000327794.6	ENSG00000185842.10	DNAH14	-0.368349	3.65067	-2.99686	0.0031673	0.08579	-1.80817
ENSE00002174871.1|ENSE00003627974.1	chr11:107462545-107462713|chr11:107462545-107462713	ENST00000527036.1|ENST00000529675.1	ENSG00000110675.8	ELMOD1	-0.164234	6.85521	-2.99674	0.00316842	0.08579	-1.80846
ENSE00001949501.1|ENSE00001920223.1	chr17:33738357-33738939|chr17:33738357-33738939	ENST00000460530.1|ENST00000479326.1	ENSG00000172123.8	SLFN12	0.167651	1.82942	2.99559	0.00317979	0.08579	-1.81144
ENSE00002143557.1|ENSE00003565749.1|ENSE00003611996.1|ENSE00003611089.1	chr1:68624813-68624910|chr1:68624813-68624910|chr1:68624813-68624910|chr1:68624813-68624910	ENST00000527864.1|ENST00000497187.1|ENST00000491076.1|ENST00000354777.2|ENST00000262348.4|ENST00000370976.3|ENST00000534713.1|ENST00000530486.1|ENST00000471243.2|ENST00000533537.1|ENST00000370973.2	ENSG00000116729.9	WLS	0.175552	8.08489	2.99519	0.0031837	0.08579	-1.81246
ENSE00001869223.1|ENSE00001917488.1	chr3:97519738-97519930|chr3:97519547-97519930	ENST00000494363.1|ENST00000493990.1	ENSG00000113966.5	ARL6	0.271408	5.74131	2.99275	0.00320788	0.08579	-1.81876
ENSE00003603223.1|ENSE00003526540.1	chr9:131287520-131287622|chr9:131287520-131287622	ENST00000309971.4|ENST00000372770.4|ENST00000494417.1	ENSG00000119392.10	GLE1	0.215931	6.40712	2.99264	0.00320904	0.08579	-1.81906
ENSE00003529688.1|ENSE00003559747.1	chr7:91646338-91646416|chr7:91646338-91646416	ENST00000356239.3|ENST00000493453.1	ENSG00000127914.12	AKAP9	-0.209791	6.70127	-2.99186	0.00321675	0.08579	-1.82106
ENSE00002019654.1	chr4:184577084-184577226	ENST00000506467.1	ENSG00000182552.10	RWDD4	-0.186602	1.81314	-2.99183	0.00321701	0.08579	-1.82112
ENSE00002585733.1	chr15:42453707-42453757	ENST00000564994.1	ENSG00000166887.11	VPS39	-0.39334	2.58169	-2.99113	0.00322401	0.08579	-1.82293
ENSE00002872623.1|ENSE00003540117.1|ENSE00002809396.1|ENSE00003476627.1	chr19:11305152-11305247|chr19:11305152-11305247|chr19:11305208-11305247|chr19:11305152-11305247	ENST00000592903.1|ENST00000586659.1|ENST00000432929.2|ENST00000589359.1|ENST00000590685.1|ENST00000588724.1|ENST00000592215.1|ENST00000590400.1	ENSG00000197256.6	KANK2	0.286057	5.14587	2.98924	0.00324298	0.08579	-1.82781
ENSE00003613708.1|ENSE00003674805.1	chr19:10697866-10697893|chr19:10697866-10697893	ENST00000591240.1|ENST00000589809.1	ENSG00000129354.7	AP1M2	-0.436997	4.13073	-2.98881	0.00324733	0.08579	-1.82893
ENSE00001608612.1	chr1:239882865-239882954	ENST00000448020.1	ENSG00000133019.7	CHRM3	-0.335243	2.24692	-2.9886	0.00324945	0.08579	-1.82947
ENSE00000954872.1|ENSE00003222718.1	chr19:50037518-50037644|chr19:50037518-50037644	ENST00000270645.3|ENST00000598833.1|ENST00000597801.1	ENSG00000142552.3	RCN3	0.158616	6.8616	2.98847	0.00325068	0.08579	-1.82978
ENSE00002574617.1	chr15:41272043-41272614	ENST00000558270.1	ENSG00000128908.11	INO80	0.157739	6.34584	2.98844	0.00325098	0.08579	-1.82986
ENSE00003518722.1|ENSE00003656141.1	chr10:16796887-16796926|chr10:16796887-16796926	ENST00000377921.3|ENST00000345264.5|ENST00000464074.2|ENST00000377911.1	ENSG00000148484.13	RSU1	0.228053	9.76839	2.9883	0.00325244	0.08579	-1.83023
ENSE00002981622.1	chr19:49949810-49950277	ENST00000602076.1	ENSG00000104872.6	PIH1D1	-0.200655	5.10279	-2.98719	0.00326356	0.08579	-1.83307
ENSE00003629190.1	chr5:637649-637897	ENST00000264935.5	ENSG00000112877.6	CEP72	-0.327889	4.30997	-2.98552	0.00328052	0.08579	-1.83738
ENSE00001947508.1|ENSE00003657655.1|ENSE00003522034.1	chr5:131307252-131307333|chr5:131307252-131307333|chr5:131307252-131307333	ENST00000484870.1|ENST00000493861.1|ENST00000413683.1|ENST00000379264.2|ENST00000379255.1|ENST00000296869.4|ENST00000379246.1|ENST00000379244.1|ENST00000379240.1|ENST00000431707.1|ENST00000543479.1	ENSG00000164398.8	ACSL6	-0.133911	8.98541	-2.98377	0.00329836	0.08579	-1.84189
ENSE00001110983.1	chr18:43820031-43820056	ENST00000282059.6	ENSG00000152242.6	C18orf25	0.528838	3.89764	2.9829	0.00330721	0.08579	-1.84412
ENSE00001582105.1	chr2:136871962-136873769	ENST00000409817.1	ENSG00000121966.6	CXCR4	-0.20693	5.42446	-2.98284	0.00330786	0.08579	-1.84428
ENSE00001875213.1|ENSE00001302917.1	chr9:124931936-124932032|chr9:124931936-124932032	ENST00000477017.1|ENST00000373764.3|ENST00000418632.1	ENSG00000185681.8	MORN5	0.324561	3.26129	2.98223	0.00331402	0.08579	-1.84583
ENSE00001244900.1	chr12:100787157-100787244	ENST00000323346.5|ENST00000392989.3	ENSG00000179520.6	SLC17A8	-0.28469	3.73519	-2.98196	0.00331678	0.08579	-1.84652
ENSE00000741193.1	chr4:178262660-178262741	ENST00000264596.3	ENSG00000109674.3	NEIL3	-0.367241	3.75001	-2.97995	0.00333743	0.08579	-1.85168
ENSE00003601053.1|ENSE00003587996.1	chr6:132206095-132206196|chr6:132206095-132206196	ENST00000360971.2|ENST00000513998.1	ENSG00000197594.7	ENPP1	-0.302232	4.01668	-2.97995	0.00333746	0.08579	-1.85169
ENSE00001822790.1	chr3:50230125-50230395	ENST00000467787.1	ENSG00000114349.5	GNAT1	-0.367536	4.03539	-2.97944	0.00334273	0.08579	-1.853
ENSE00003458670.1|ENSE00001901940.1|ENSE00003518573.1	chr3:160146579-160146722|chr3:160146579-160146722|chr3:160146579-160146722	ENST00000462668.1|ENST00000488017.1|ENST00000357388.3|ENST00000469762.1|ENST00000462787.1|ENST00000344722.5	ENSG00000113810.11	SMC4	-0.256947	5.65751	-2.97933	0.00334388	0.08579	-1.85329
ENSE00003659675.1|ENSE00002705765.1|ENSE00003686300.1|ENSE00003526743.1|ENSE00000742405.4|ENSE00003684702.1	chr17:62079956-62080243|chr17:62079956-62080243|chr17:62079956-62080243|chr17:62079956-62080243|chr17:62079956-62080243|chr17:62079956-62080243	ENST00000578379.1|ENST00000578892.1|ENST00000449662.2|ENST00000581417.1|ENST00000583684.1|ENST00000579788.1|ENST00000412356.1|ENST00000418105.1|ENST00000579687.1	ENSG00000108622.6	ICAM2	0.200239	6.37689	2.97922	0.00334501	0.08579	-1.85357
ENSE00002041348.1	chr5:42718870-42719466	ENST00000513625.1	ENSG00000112964.9	GHR	0.241895	5.66238	2.97907	0.00334656	0.08579	-1.85396
ENSE00001817802.1	chr1:160784223-160784836	ENST00000479663.2	ENSG00000122224.13	LY9	0.151469	4.73098	2.97894	0.00334791	0.08579	-1.85429
ENSE00001607462.1|ENSE00000780531.1	chr3:172479400-172479473|chr3:172479400-172479473	ENST00000428567.1|ENST00000232458.5|ENST00000392692.3|ENST00000417960.1|ENST00000441497.2	ENSG00000114346.9	ECT2	-0.197558	7.35879	-2.97841	0.00335344	0.08579	-1.85566
ENSE00003694638.1|ENSE00003673939.1	chr5:156926593-156926658|chr5:156926593-156926658	ENST00000517374.1|ENST00000257527.4|ENST00000517905.1|ENST00000517951.1	ENSG00000135074.11	ADAM19	-0.170506	7.01184	-2.9784	0.00335348	0.08579	-1.85567
ENSE00000710805.1	chr19:44128288-44128379	ENST00000222374.2	ENSG00000105767.2	CADM4	-0.132851	9.46853	-2.97827	0.00335482	0.08579	-1.856
ENSE00002729324.1	chr17:43537464-43537619	ENST00000580205.1	ENSG00000225190.4	PLEKHM1	-0.297673	5.45139	-2.97793	0.00335838	0.08579	-1.85689
ENSE00001957498.1	chr7:127332597-127332655	ENST00000483503.1	ENSG00000197157.6	SND1	0.292711	4.07336	2.9776	0.00336183	0.08579	-1.85774
ENSE00002625242.1|ENSE00002261300.1	chr3:49229178-49229234|chr3:49229178-49229234	ENST00000432035.2|ENST00000545770.2	ENSG00000236980.5	C3orf84	-0.281784	2.86928	-2.97737	0.00336419	0.08579	-1.85832
ENSE00002030980.1	chr4:5795270-5795444	ENST00000506240.1	ENSG00000072840.8	EVC	-0.1766	5.75641	-2.9773	0.00336487	0.08579	-1.85849
ENSE00003491566.1|ENSE00003528377.1	chr12:16507228-16507312|chr12:16507228-16507312	ENST00000539036.1|ENST00000539708.1|ENST00000538885.1|ENST00000538857.1|ENST00000536371.1|ENST00000010404.2|ENST00000396210.3|ENST00000535309.1|ENST00000540056.1|ENST00000396209.1|ENST00000540126.1|ENST00000396207.1	ENSG00000008394.8	MGST1	0.406366	6.5418	2.97695	0.00336859	0.08579	-1.85941
ENSE00001923325.1	chr2:183106553-183106738	ENST00000482538.1	ENSG00000115252.14	PDE1A	-0.240843	2.66221	-2.97669	0.00337122	0.08579	-1.86006
ENSE00002162905.1	chr11:616617-617759	ENST00000358353.3	ENSG00000099834.14	CDHR5	-0.116722	6.2385	-2.97651	0.00337314	0.08579	-1.86053
ENSE00003592933.1|ENSE00003688364.1|ENSE00002374966.1	chr15:42282327-42282423|chr15:42282327-42282423|chr15:42282327-42282423	ENST00000547930.1|ENST00000399518.3|ENST00000551073.1	ENSG00000188089.9	PLA2G4E	-0.159601	5.47199	-2.97558	0.00338279	0.08579	-1.86291
ENSE00001859473.1|ENSE00003679398.1|ENSE00003534157.1|ENSE00001924944.1	chr19:45260878-45260953|chr19:45260903-45260953|chr19:45260903-45260953|chr19:45260903-45260953	ENST00000474300.1|ENST00000403534.3|ENST00000164227.5|ENST00000444487.1|ENST00000477832.1	ENSG00000069399.8	BCL3	0.265728	5.31357	2.97549	0.0033837	0.08579	-1.86313
ENSE00000684729.1	chr16:56914046-56914130	ENST00000566786.1|ENST00000438926.2|ENST00000563236.1|ENST00000262502.5	ENSG00000070915.5	SLC12A3	-0.268061	5.10107	-2.97539	0.00338479	0.08579	-1.8634
ENSE00001919806.1	chr7:152008898-152009213	ENST00000490130.1	ENSG00000055609.13	KMT2C	-0.176512	5.33045	-2.97536	0.00338514	0.08579	-1.86348
ENSE00002190040.1	chr16:30407141-30407166	ENST00000528032.1|ENST00000524644.1	ENSG00000180035.6	ZNF48	0.177045	7.24205	2.97399	0.00339949	0.08579	-1.867
ENSE00001525469.1|ENSE00001668846.1	chr2:231889696-231889763|chr2:231889696-231889723	ENST00000452881.1|ENST00000495639.1|ENST00000455816.1	ENSG00000173699.11	SPATA3	0.225597	5.98091	2.97387	0.00340067	0.08579	-1.86729
ENSE00002465379.1	chr15:27725846-27726324	ENST00000555083.1	ENSG00000182256.8	GABRG3	-0.221718	5.08295	-2.97367	0.00340285	0.08579	-1.86782
ENSE00001882078.1	chr3:123649464-123650013	ENST00000487498.1	ENSG00000175455.10	CCDC14	0.206539	4.99356	2.97337	0.00340596	0.08579	-1.86858
ENSE00001836884.1|ENSE00001442208.4|ENSE00001873426.1|ENSE00001915230.1	chr1:233113931-233114509|chr1:233113931-233114373|chr1:233113931-233114509|chr1:233113931-233114373	ENST00000496662.1|ENST00000494689.1|ENST00000490807.1|ENST00000490098.1	ENSG00000135778.7	NTPCR	-0.185089	7.33223	-2.97245	0.00341566	0.08579	-1.87094
ENSE00001951128.1|ENSE00001550401.1	chr2:55463799-55463875|chr2:55463799-55463875	ENST00000263629.4|ENST00000403721.1	ENSG00000085760.10	MTIF2	-0.345445	5.58885	-2.97171	0.00342344	0.08579	-1.87283
ENSE00001924083.1	chr1:235642527-235643455	ENST00000494378.1	ENSG00000162885.8	B3GALNT2	0.285567	4.65999	2.97151	0.00342554	0.08579	-1.87334
ENSE00001969635.1|ENSE00001894417.1	chr6:6251060-6251162|chr6:6251060-6251162	ENST00000264870.3|ENST00000479211.1	ENSG00000124491.11	F13A1	0.398365	4.95034	2.97097	0.00343121	0.08579	-1.87472
ENSE00003538332.1|ENSE00001234067.4	chr1:242251894-242253371|chr1:242251894-242253371	ENST00000366545.4|ENST00000314833.6	ENSG00000180287.12	PLD5	-0.196629	6.32359	-2.97068	0.00343432	0.08579	-1.87547
ENSE00003474775.1|ENSE00003508270.1	chr14:92409278-92409305|chr14:92409278-92409305	ENST00000557462.1|ENST00000267620.10|ENST00000342058.4|ENST00000556154.1|ENST00000557088.1|ENST00000554468.1|ENST00000557570.1	ENSG00000140092.10	FBLN5	0.387174	4.44421	2.97053	0.00343587	0.08579	-1.87584
ENSE00002625130.1	chr16:30773869-30773990	ENST00000565931.1	ENSG00000103549.17	RNF40	-0.194623	6.68164	-2.96992	0.00344234	0.08579	-1.87741
ENSE00002325730.1|ENSE00003525706.1|ENSE00003603818.1|ENSE00003616570.1	chr14:32031320-32031417|chr14:32031320-32031417|chr14:32031320-32031417|chr14:32031320-32031417	ENST00000550005.1|ENST00000548937.1|ENST00000550355.1|ENST00000551314.1|ENST00000550649.1|ENST00000281081.7|ENST00000547839.1|ENST00000552489.1|ENST00000549838.1	ENSG00000151413.12	NUBPL	0.198587	6.08603	2.9683	0.00345956	0.08579	-1.88156
ENSE00001740376.2	chr12:107974654-107974761	ENST00000357167.4	ENSG00000151136.10	BTBD11	-0.248295	5.62708	-2.9679	0.0034638	0.08579	-1.88257
ENSE00001806438.2	chr11:314060-314337	ENST00000328221.5	ENSG00000185885.11	IFITM1	0.206506	8.11463	2.96778	0.00346517	0.08579	-1.8829
ENSE00003506100.1|ENSE00003685207.1|ENSE00003473561.1|ENSE00002146617.1	chr11:66283338-66283403|chr11:66283338-66283403|chr11:66283338-66283403|chr11:66283164-66283403	ENST00000318312.7|ENST00000525809.1|ENST00000393994.2|ENST00000533644.1|ENST00000526760.1|ENST00000527251.1|ENST00000533557.1|ENST00000529955.1|ENST00000526035.1|ENST00000532908.1|ENST00000529766.1|ENST00000524907.1|ENST00000533430.1|ENST00000529953.1|ENST00000528543.1|ENST00000524458.1	ENSG00000174483.15	BBS1	0.147946	8.85667	2.96759	0.00346717	0.08579	-1.88338
ENSE00001474554.3	chr13:76099385-76100765	ENST00000377615.3	ENSG00000188243.8	COMMD6	0.201286	5.62672	2.96594	0.00348486	0.08579	-1.88761
ENSE00001866840.1	chr16:22844597-22844760	ENST00000473392.1	ENSG00000122254.6	HS3ST2	-0.311353	4.51414	-2.96548	0.00348979	0.08579	-1.88878
ENSE00001505330.4	chr5:86563694-86564807	ENST00000274376.6|ENST00000515800.2	ENSG00000145715.10	RASA1	-0.177346	7.64889	-2.96534	0.00349121	0.08579	-1.88912
ENSE00001934147.1|ENSE00002514753.1	chr7:87060725-87060864|chr7:87060725-87060864	ENST00000469770.1|ENST00000359206.3|ENST00000265723.4|ENST00000453593.1	ENSG00000005471.11	ABCB4	0.256136	4.6859	2.96526	0.00349214	0.08579	-1.88934
ENSE00001776677.1	chr3:173114254-173114766	ENST00000423427.1	ENSG00000169760.13	NLGN1	0.293141	5.15996	2.96491	0.00349592	0.08579	-1.89024
ENSE00001128485.1	chr2:167128928-167129319	ENST00000409672.1|ENST00000409435.1	ENSG00000169432.10	SCN9A	0.304943	5.36474	2.96406	0.00350504	0.08579	-1.89241
ENSE00003529344.1|ENSE00003623199.1	chr19:30313378-30313480|chr19:30313378-30313480	ENST00000574121.1|ENST00000262643.3|ENST00000444983.2|ENST00000576532.1	ENSG00000105173.9	CCNE1	-0.227482	6.35166	-2.96381	0.00350778	0.08579	-1.89306
ENSE00001000278.1|ENSE00001739839.1	chr10:116620516-116620626|chr10:116620516-116620626	ENST00000369248.4|ENST00000369250.3|ENST00000411414.1	ENSG00000151553.10	FAM160B1	0.166471	7.43549	2.96296	0.00351693	0.08579	-1.89522
ENSE00002415006.1|ENSE00002345646.1|ENSE00001149025.2	chr12:53817734-53817764|chr12:53817643-53817764|chr12:53817643-53817764	ENST00000379791.3|ENST00000550311.1|ENST00000257863.4	ENSG00000135409.6	AMHR2	-0.347504	3.13431	-2.9626	0.00352082	0.08579	-1.89614
ENSE00001099957.1	chr10:128153266-128153520	ENST00000356858.3|ENST00000432642.1	ENSG00000154493.13	C10orf90	-0.307391	3.71742	-2.96215	0.00352572	0.08579	-1.89729
ENSE00002381469.1|ENSE00000922719.1	chr12:98931253-98931277|chr12:98931253-98931277	ENST00000552831.1|ENST00000556029.1|ENST00000343315.5|ENST00000393053.2|ENST00000556678.1	ENSG00000120802.9	TMPO	0.404252	1.70561	2.95907	0.00355924	0.08579	-1.90515
ENSE00001952158.1	chr6:30313207-30314174	ENST00000498414.1	ENSG00000241370.1	RPP21	-0.228454	5.46951	-2.95852	0.00356527	0.08579	-1.90656
ENSE00001454583.1	chr6:49483369-49483473	ENST00000371197.4|ENST00000545705.1	ENSG00000203972.5	GLYATL3	0.31113	4.90474	2.95775	0.00357371	0.08579	-1.90852
ENSE00002672037.1	chr17:53900131-53900288	ENST00000576221.1	ENSG00000141179.9	PCTP	-0.245701	5.74298	-2.95715	0.00358027	0.08579	-1.91005
ENSE00001109695.1	chr18:21293894-21294035	ENST00000313654.9|ENST00000585600.1|ENST00000399516.3	ENSG00000053747.11	LAMA3	0.304229	4.98233	2.95683	0.00358385	0.08579	-1.91088
ENSE00003629491.1|ENSE00003535635.1|ENSE00001948016.1	chr22:39130329-39130367|chr22:39130329-39130367|chr22:39130329-39130367	ENST00000458073.1|ENST00000487538.1|ENST00000484971.1|ENST00000489527.1	ENSG00000100226.11	GTPBP1	0.266749	5.35753	2.95675	0.00358471	0.08579	-1.91107
ENSE00002368006.1	chr14:33404134-33404200	ENST00000551634.1|ENST00000551492.1	ENSG00000151322.14	NPAS3	0.101294	8.10628	2.95605	0.00359238	0.08579	-1.91285
ENSE00001314418.4	chr11:553976-554902	ENST00000270115.7	ENSG00000161328.10	LRRC56	0.194128	6.18346	2.95526	0.00360116	0.08579	-1.91488
ENSE00001686839.1|ENSE00001107988.1	chr20:44430654-44430686|chr20:44430654-44430686	ENST00000415790.1|ENST00000372622.3|ENST00000456939.1|ENST00000435014.1	ENSG00000101457.8	DNTTIP1	-0.151194	7.8443	-2.95522	0.00360151	0.08579	-1.91496
ENSE00003552855.1|ENSE00003688919.1	chr1:217955516-217955619|chr1:217955516-217955619	ENST00000366933.4|ENST00000492747.2	ENSG00000162814.6	SPATA17	0.206222	4.08297	2.95474	0.00360687	0.08579	-1.91619
ENSE00003633313.1	chr15:100261016-100261122	ENST00000604213.1	ENSG00000183060.11	LYSMD4	0.290833	5.08302	2.95441	0.00361053	0.08579	-1.91703
ENSE00003484490.1|ENSE00002706321.1|ENSE00003474249.1|ENSE00001833490.1	chr17:30190252-30190535|chr17:30190252-30190535|chr17:30190252-30190535|chr17:30190252-30190535	ENST00000579459.1|ENST00000581012.2|ENST00000477128.1|ENST00000484661.1	ENSG00000108651.5	UTP6	0.308418	4.09691	2.95361	0.00361946	0.08579	-1.91908
ENSE00002564171.1	chr15:88520655-88521303	ENST00000560201.1	ENSG00000140538.12	NTRK3	0.221535	5.71985	2.95308	0.00362527	0.08579	-1.92042
ENSE00000780063.1|ENSE00001873035.1	chr2:166618422-166618487|chr2:166618422-166618487	ENST00000392701.3|ENST00000412248.1|ENST00000437849.1|ENST00000463254.1	ENSG00000115339.9	GALNT3	0.204287	4.3362	2.95307	0.00362538	0.08579	-1.92044
ENSE00001183658.1	chr6:51944701-51944789	ENST00000371117.3|ENST00000340994.4	ENSG00000170927.10	PKHD1	-0.411099	3.2063	-2.95251	0.00363166	0.08579	-1.92188
ENSE00000923328.1	chr3:52549010-52549050	ENST00000321725.6	ENSG00000010327.6	STAB1	0.344092	5.47879	2.95237	0.00363315	0.08579	-1.92222
ENSE00001680931.1	chr5:74162576-74162639	ENST00000389156.4|ENST00000510496.1|ENST00000380515.3	ENSG00000198780.7	FAM169A	0.2195	5.4705	2.95219	0.00363521	0.08579	-1.92269
ENSE00002277931.1|ENSE00002251120.1	chr19:41888715-41889980|chr19:41888715-41889980	ENST00000542945.1|ENST00000539627.1	ENSG00000142046.10	TMEM91	0.155719	6.65784	2.95194	0.00363794	0.08579	-1.92331
ENSE00002299458.1	chr15:57364885-57364912	ENST00000559609.1	ENSG00000140262.13	TCF12	-0.305764	4.755	-2.95186	0.00363889	0.08579	-1.92353
ENSE00002323376.1	chr12:6936167-6936569	ENST00000542330.1	ENSG00000250510.3	GPR162	0.1144	7.85367	2.9517	0.00364069	0.08579	-1.92394
ENSE00001299326.1	chr11:9187385-9187493	ENST00000328194.3|ENST00000530044.1|ENST00000527700.1|ENST00000526707.1	ENSG00000184014.3	DENND5A	-0.147003	9.00018	-2.95167	0.00364106	0.08579	-1.92403
ENSE00002077524.1	chr5:96238421-96238493	ENST00000515095.1	ENSG00000164308.12	ERAP2	-0.243405	2.64576	-2.95153	0.00364261	0.08579	-1.92438
ENSE00002510335.1|ENSE00003644898.1|ENSE00003569245.1	chr14:20940502-20940615|chr14:20940502-20940615|chr14:20940502-20940615	ENST00000556293.1|ENST00000557229.1|ENST00000554056.1|ENST00000554065.1|ENST00000553418.1|ENST00000361505.5|ENST00000553591.1	ENSG00000198805.7	PNP	0.325518	5.86937	2.94984	0.00366151	0.08579	-1.92867
ENSE00003707193.1|ENSE00003707060.1	chr19:18324183-18324282|chr19:18324183-18324282	ENST00000597360.1|ENST00000599188.1|ENST00000355502.3|ENST00000594617.3|ENST00000447275.3|ENST00000262805.12|ENST00000594465.3|ENST00000598111.2|ENST00000597297.1	ENSG00000105650.17	PDE4C	0.163473	6.56925	2.94975	0.00366247	0.08579	-1.92889
ENSE00003584062.1|ENSE00003690252.1	chr4:128632091-128632238|chr4:128632091-128632238	ENST00000503626.1|ENST00000503952.1|ENST00000335251.6	ENSG00000164066.8	INTU	0.34043	4.36124	2.94957	0.00366454	0.08579	-1.92936
ENSE00001895974.1|ENSE00003649746.1|ENSE00003638718.1	chr20:3210203-3210422|chr20:3210170-3210422|chr20:3210170-3210422	ENST00000470631.1|ENST00000488544.1|ENST00000380056.3|ENST00000380059.3|ENST00000539553.2	ENSG00000088836.8	SLC4A11	0.233437	6.31436	2.94914	0.00366937	0.08579	-1.93046
ENSE00002086527.2|ENSE00002021042.1	chr4:57547425-57547550|chr4:57547425-57547550	ENST00000605395.1|ENST00000556376.2	ENSG00000171476.17	HOPX	0.218539	7.71411	2.94866	0.00367473	0.08579	-1.93167
ENSE00003589442.1|ENSE00003536435.1	chr1:35928229-35928304|chr1:35928229-35928304	ENST00000485551.1|ENST00000482929.2|ENST00000325722.3|ENST00000426982.2|ENST00000440579.1|ENST00000431916.1	ENSG00000142687.13	KIAA0319L	-0.164076	8.93883	-2.94749	0.00368795	0.08579	-1.93465
ENSE00001916764.1|ENSE00001539899.1|ENSE00001893512.1	chr9:35828496-35828675|chr9:35828496-35828675|chr9:35828496-35828675	ENST00000423537.2|ENST00000472182.1|ENST00000388950.4|ENST00000377984.2	ENSG00000204930.5	FAM221B	0.275207	3.47631	2.94705	0.00369294	0.08579	-1.93577
ENSE00002701788.1	chr17:28793357-28794027	ENST00000584221.2	ENSG00000108582.7	CPD	0.222012	6.4468	2.947	0.00369346	0.08579	-1.93589
ENSE00003571750.1|ENSE00003618559.1	chr15:76632746-76632829|chr15:76632746-76632829	ENST00000558656.1|ENST00000290759.4	ENSG00000159556.5	ISL2	0.308086	4.59498	2.9466	0.00369799	0.08579	-1.9369
ENSE00002195888.1|ENSE00003467383.1|ENSE00003661143.1|ENSE00003493569.1	chr12:123005065-123005126|chr12:123005065-123005126|chr12:123005065-123005126|chr12:123005065-123005126	ENST00000528279.1|ENST00000344591.4|ENST00000527461.1|ENST00000531639.1|ENST00000532186.1|ENST00000433877.2|ENST00000532695.1|ENST00000527399.3	ENSG00000111011.13	RSRC2	-0.236324	5.95907	-2.94649	0.00369933	0.08579	-1.93721
ENSE00001739047.1	chr3:167039905-167040017	ENST00000392766.2|ENST00000455345.2|ENST00000392764.1	ENSG00000169064.8	ZBBX	0.34953	5.83909	2.94596	0.00370531	0.08579	-1.93855
ENSE00002472998.1	chr14:105057292-105057760	ENST00000556320.1	ENSG00000258986.2	TMEM179	-0.207676	6.28613	-2.94537	0.00371201	0.08579	-1.94005
ENSE00000768706.1	chr3:50223099-50223133	ENST00000413852.1|ENST00000002829.3|ENST00000434342.1	ENSG00000001617.7	SEMA3F	0.198966	6.88548	2.94507	0.0037154	0.08579	-1.9408
ENSE00002139949.1|ENSE00002116696.1|ENSE00002139779.1|ENSE00002121130.1	chr8:86376187-86376344|chr8:86376187-86376344|chr8:86376187-86376344|chr8:86376187-86376344	ENST00000520127.1|ENST00000522742.1|ENST00000520996.1|ENST00000518231.1	ENSG00000104267.5	CA2	-0.118774	7.23652	-2.94504	0.00371573	0.08579	-1.94088
ENSE00001890832.1	chr20:44098366-44098500	ENST00000372676.3	ENSG00000101443.13	WFDC2	0.211113	5.88504	2.94504	0.00371579	0.08579	-1.94089
ENSE00003692232.1|ENSE00002724574.1|ENSE00003493013.1	chr10:5998342-5998390|chr10:5998342-5998390|chr10:5998342-5998390	ENST00000534292.1|ENST00000532948.1|ENST00000379972.2|ENST00000379974.1|ENST00000397246.3|ENST00000435171.2|ENST00000379977.3|ENST00000528354.1|ENST00000447291.1|ENST00000532039.1|ENST00000397250.2|ENST00000379971.1|ENST00000530685.1|ENST00000397255.3	ENSG00000134470.15	IL15RA	0.225772	5.78012	2.94496	0.00371668	0.08579	-1.94109
ENSE00003668104.1|ENSE00003652871.1	chr12:8289415-8289460|chr12:8289415-8289460	ENST00000546339.1|ENST00000229332.5|ENST00000345999.3|ENST00000352620.3|ENST00000360500.3	ENSG00000111729.8	CLEC4A	0.251544	5.59012	2.9449	0.00371732	0.08579	-1.94123
ENSE00001854244.1	chr10:124013588-124013971	ENST00000490979.1	ENSG00000138162.13	TACC2	-0.204058	4.38155	-2.94466	0.00372011	0.08579	-1.94185
ENSE00001748118.1|ENSE00000784077.1	chr2:197021225-197021350|chr2:197021225-197021350	ENST00000420683.1|ENST00000263955.4|ENST00000409228.1	ENSG00000081320.6	STK17B	0.422774	4.70857	2.94404	0.00372711	0.08579	-1.94341
ENSE00003598050.1|ENSE00003597374.1	chr11:67074336-67074422|chr11:67074336-67074422	ENST00000532600.1|ENST00000532181.1|ENST00000308127.4|ENST00000308298.7|ENST00000376757.5	ENSG00000172830.8	SSH3	-0.312046	6.01179	-2.94322	0.00373654	0.08579	-1.94551
ENSE00001889982.1	chr6:134210291-134210985	ENST00000367882.4	ENSG00000118526.6	TCF21	-0.169508	6.05161	-2.94302	0.00373876	0.08579	-1.94601
ENSE00003462538.1|ENSE00003505251.1|ENSE00003522100.1	chr17:72439958-72440051|chr17:72439958-72440051|chr17:72439958-72440051	ENST00000582873.1|ENST00000392627.1|ENST00000342648.5|ENST00000392628.2|ENST00000392629.2|ENST00000481232.1	ENSG00000170412.12	GPRC5C	0.26238	4.50174	2.94286	0.0037406	0.08579	-1.94641
ENSE00001458157.3	chr9:131707877-131709997	ENST00000372586.3	ENSG00000175283.7	DOLK	-0.172821	5.85151	-2.94283	0.00374094	0.08579	-1.94649
ENSE00002123724.1	chr5:169674589-169675807	ENST00000520322.1	ENSG00000043462.7	LCP2	0.228902	4.88496	2.94239	0.00374599	0.08579	-1.94761
ENSE00002805961.1	chr17:40962667-40962905	ENST00000589663.1	ENSG00000126581.8	BECN1	-0.164864	5.4987	-2.94209	0.00374944	0.08579	-1.94837
ENSE00002466654.1	chr14:74538602-74539011	ENST00000556852.1	ENSG00000119711.8	ALDH6A1	0.223928	5.07667	2.94043	0.00376852	0.08579	-1.95258
ENSE00000684939.1	chr13:95230334-95230423	ENST00000261296.5	ENSG00000088451.6	TGDS	0.211945	4.13659	2.94007	0.00377269	0.08579	-1.9535
ENSE00003685276.1|ENSE00003675923.1	chr17:7684378-7684475|chr17:7684378-7684475	ENST00000572933.1|ENST00000574518.1	ENSG00000183914.10	DNAH2	0.388288	3.7321	2.93943	0.00378011	0.08579	-1.95513
ENSE00002091235.1	chr8:124105842-124105875	ENST00000518684.1	ENSG00000156787.12	TBC1D31	-0.285071	5.89883	-2.93921	0.00378257	0.08579	-1.95567
ENSE00001813073.1	chr9:36633102-36633126	ENST00000495529.1	ENSG00000165304.3	MELK	0.479204	2.13946	2.93798	0.00379686	0.08579	-1.9588
ENSE00002044451.1|ENSE00002031513.1	chr17:48187338-48187457|chr17:48187338-48187457	ENST00000506647.1|ENST00000512204.1	ENSG00000005882.7	PDK2	0.141776	8.04113	2.93757	0.00380162	0.08579	-1.95984
ENSE00001739092.1	chr9:136910427-136910539	ENST00000303407.7|ENST00000371834.2|ENST00000357885.2	ENSG00000169925.12	BRD3	-0.189982	6.8279	-2.93746	0.00380292	0.08579	-1.96012
ENSE00001652585.2	chr11:73796584-73796918	ENST00000540057.1	ENSG00000168014.12	C2CD3	-0.188295	4.3647	-2.9369	0.00380942	0.08579	-1.96154
ENSE00002307931.1	chr22:43013867-43015947	ENST00000396303.3	ENSG00000100243.16	CYB5R3	0.156369	8.62379	2.93656	0.00381341	0.08579	-1.96241
ENSE00002190343.1	chr11:19231997-19232029	ENST00000533783.1	ENSG00000129170.4	CSRP3	0.385871	4.15571	2.93652	0.00381388	0.08579	-1.96251
ENSE00001420076.1	chr2:192110184-192110315	ENST00000304164.4	ENSG00000128641.13	MYO1B	0.138993	7.60409	2.93625	0.00381699	0.08579	-1.96319
ENSE00000962381.1	chr1:202571045-202571134	ENST00000367267.1|ENST00000367268.4	ENSG00000143858.7	SYT2	-0.228061	7.00673	-2.93457	0.00383665	0.08579	-1.96745
ENSE00003530020.1|ENSE00003643794.1	chr8:130763788-130763814|chr8:130763788-130763814	ENST00000276708.4|ENST00000522273.1	ENSG00000147697.4	GSDMC	-0.447286	2.66179	-2.93448	0.00383771	0.08579	-1.96768
ENSE00003655942.1|ENSE00003671074.1	chr11:59609950-59610040|chr11:59609950-59610040	ENST00000525058.1|ENST00000257248.2	ENSG00000134812.3	GIF	0.30305	4.18579	2.93417	0.00384129	0.08579	-1.96845
ENSE00001006481.4	chr2:70106094-70108310	ENST00000282570.3	ENSG00000087338.4	GMCL1	-0.221407	4.85485	-2.93397	0.00384366	0.08579	-1.96896
ENSE00003502360.1|ENSE00003654003.1	chr12:7653797-7653944|chr12:7653797-7653944	ENST00000537044.1|ENST00000359156.4|ENST00000541972.1|ENST00000396620.3|ENST00000432237.2	ENSG00000177575.8	CD163	0.479445	4.63445	2.93364	0.00384751	0.08579	-1.96979
ENSE00003632647.1|ENSE00003539030.1	chr22:25119097-25119221|chr22:25119097-25119221	ENST00000532537.2|ENST00000332271.5|ENST00000533313.1|ENST00000527701.1	ENSG00000184571.9	PIWIL3	-0.310012	2.09172	-2.93354	0.00384872	0.08579	-1.97005
ENSE00003580262.1|ENSE00003480717.1	chr1:203014989-203015111|chr1:203014989-203015111	ENST00000601609.1|ENST00000367240.2|ENST00000447715.2|ENST00000600426.1	ENSG00000143847.11	PPFIA4	-0.192612	7.3715	-2.93347	0.00384953	0.08579	-1.97023
ENSE00001870320.1|ENSE00001937260.1	chr22:24819697-24819844|chr22:24819697-24819844	ENST00000486108.1|ENST00000486351.1	ENSG00000128271.15	ADORA2A	-0.224106	5.75075	-2.93302	0.00385485	0.08579	-1.97138
ENSE00000987787.1	chr10:127798370-127798397	ENST00000368679.4|ENST00000368676.4|ENST00000448723.1	ENSG00000148848.10	ADAM12	0.337286	2.28362	2.93274	0.00385808	0.08579	-1.97207
ENSE00000653240.1	chr14:21883733-21883774	ENST00000430710.3|ENST00000557364.1	ENSG00000100888.8	CHD8	-0.25065	6.1766	-2.9324	0.00386208	0.08579	-1.97293
ENSE00001701788.1	chr12:48178454-48178641	ENST00000380610.4	ENSG00000061273.13	HDAC7	-0.333171	3.95018	-2.93165	0.00387103	0.08579	-1.97485
ENSE00001835219.1	chr7:11102337-11102526	ENST00000489305.1	ENSG00000106443.10	PHF14	-0.255644	5.37177	-2.9316	0.00387161	0.08579	-1.97497
ENSE00001182584.1	chr2:141533694-141533797	ENST00000389484.3	ENSG00000168702.12	LRP1B	-0.213254	7.15709	-2.93096	0.00387909	0.08579	-1.97657
ENSE00002410265.1	chr12:81833662-81833804	ENST00000552020.1	ENSG00000139220.12	PPFIA2	0.312285	5.88889	2.93077	0.00388138	0.08579	-1.97706
ENSE00001498590.2	chr3:19977664-19977795	ENST00000344838.4	ENSG00000163576.13	EFHB	0.311892	4.63515	2.93059	0.00388354	0.08579	-1.97752
ENSE00003476837.1|ENSE00003586607.1	chr18:57147420-57147446|chr18:57147420-57147446	ENST00000589419.1|ENST00000439986.4	ENSG00000183287.9	CCBE1	0.643196	4.73134	2.93038	0.00388596	0.08579	-1.97804
ENSE00002248252.1	chr12:12419615-12419894	ENST00000535731.1	ENSG00000070018.4	LRP6	0.190117	7.15938	2.92998	0.00389075	0.08579	-1.97906
ENSE00002197823.1|ENSE00001286844.4	chr11:62303454-62303564|chr11:62303454-62303564	ENST00000530124.1|ENST00000257247.7|ENST00000533365.1|ENST00000378024.4|ENST00000530285.1|ENST00000528508.1|ENST00000531324.1	ENSG00000124942.9	AHNAK	0.146671	7.92994	2.92997	0.00389087	0.08579	-1.97909
ENSE00001286932.4	chr7:25164835-25165137	ENST00000305786.2	ENSG00000172115.4	CYCS	-0.145367	6.62336	-2.92926	0.00389936	0.08579	-1.9809
ENSE00001922753.1|ENSE00001850541.1	chr1:6284252-6285304|chr1:6284252-6285304	ENST00000474756.1|ENST00000489498.1	ENSG00000116237.11	ICMT	-0.161424	7.75744	-2.92922	0.00389975	0.08579	-1.98098
ENSE00003543204.1|ENSE00003668076.1	chr19:55667975-55668009|chr19:55667975-55668009	ENST00000586669.1|ENST00000587176.1|ENST00000590463.1|ENST00000344887.5	ENSG00000129991.8	TNNI3	0.309361	3.05855	2.92898	0.00390266	0.08579	-1.9816
ENSE00002602868.1	chr12:52450483-52450926	ENST00000567890.1	ENSG00000123358.15	NR4A1	-0.269309	6.01483	-2.92891	0.00390353	0.08579	-1.98178
ENSE00002522853.1|ENSE00001294556.2	chr15:93015046-93015752|chr15:93015046-93015752	ENST00000556865.1|ENST00000333334.2	ENSG00000183643.2	C15orf32	-0.287565	3.43555	-2.92888	0.00390382	0.08579	-1.98184
ENSE00001706273.1|ENSE00001347509.1	chr22:21380721-21382915|chr22:21380721-21382915	ENST00000442475.1|ENST00000413302.2	ENSG00000099957.12	P2RX6	0.222468	5.06372	2.92883	0.00390445	0.08579	-1.98198
ENSE00003588225.1|ENSE00003675141.1|ENSE00001652525.1	chr9:131696084-131696124|chr9:131696084-131696124|chr9:131696084-131696124	ENST00000372592.3|ENST00000412476.1|ENST00000308941.5|ENST00000353176.5|ENST00000426694.1|ENST00000451000.1|ENST00000424503.1	ENSG00000175287.14	PHYHD1	0.387294	5.25265	2.92882	0.00390449	0.08579	-1.98199
ENSE00002415051.1|ENSE00002351398.1	chr12:109219902-109219946|chr12:109219902-109219946	ENST00000546812.1|ENST00000546697.1	ENSG00000084112.10	SSH1	-0.41168	4.09178	-2.9287	0.00390595	0.08579	-1.9823
ENSE00001764419.1|ENSE00001706123.1	chr2:242433458-242433492|chr2:242433458-242433492	ENST00000412332.1|ENST00000444371.1	ENSG00000006607.9	FARP2	0.222331	5.47688	2.92846	0.00390889	0.08579	-1.98292
ENSE00003675415.1|ENSE00003599671.1	chr1:63991245-63991383|chr1:63991245-63991383	ENST00000480886.1|ENST00000371088.4	ENSG00000203965.8	EFCAB7	0.279686	6.95583	2.92748	0.00392048	0.08579	-1.98538
ENSE00000806225.1	chr9:115946031-115946120	ENST00000446284.1	ENSG00000119321.4	FKBP15	0.251057	5.92863	2.92739	0.00392164	0.08579	-1.98562
ENSE00001606596.1|ENSE00001428531.3|ENSE00001854283.1|ENSE00001645301.2	chr3:195808942-195809149|chr3:195808942-195809149|chr3:195808942-195809149|chr3:195808942-195809149	ENST00000421258.1|ENST00000420415.1|ENST00000464011.1|ENST00000360110.4	ENSG00000072274.8	TFRC	0.201302	5.97503	2.92704	0.00392576	0.08579	-1.98649
ENSE00003632104.1|ENSE00001946702.1|ENSE00001833150.1|ENSE00003586429.1|ENSE00001868370.1|ENSE00001913993.1	chr9:139640297-139640364|chr9:139640297-139640364|chr9:139640297-139640364|chr9:139640297-139640364|chr9:139640297-139640364|chr9:139640297-139640364	ENST00000435202.1|ENST00000497749.1|ENST00000494091.1|ENST00000341206.4|ENST00000471509.1|ENST00000480584.1	ENSG00000204003.4	LCN6	-0.340248	3.68408	-2.92696	0.00392678	0.08579	-1.98671
ENSE00003632104.1|ENSE00001946702.1|ENSE00001833150.1|ENSE00003586429.1|ENSE00001868370.1|ENSE00001913993.1	chr9:139640297-139640364|chr9:139640297-139640364|chr9:139640297-139640364|chr9:139640297-139640364|chr9:139640297-139640364|chr9:139640297-139640364	ENST00000435202.1|ENST00000497749.1|ENST00000494091.1|ENST00000341206.4|ENST00000471509.1|ENST00000480584.1	ENSG00000267206.1	LCN6	-0.340248	3.68408	-2.92696	0.00392678	0.08579	-1.98671
ENSE00003637623.1|ENSE00001838827.1|ENSE00003577409.1	chr2:8910817-8910924|chr2:8910817-8910924|chr2:8910817-8910924	ENST00000488729.1|ENST00000459813.1|ENST00000496383.1|ENST00000256707.3|ENST00000427284.1|ENST00000473731.1|ENST00000489024.1|ENST00000319688.5	ENSG00000134313.10	KIDINS220	-0.150518	9.08444	-2.92688	0.00392769	0.08579	-1.9869
ENSE00003697155.1|ENSE00003701664.1	chr19:36564314-36564433|chr19:36564314-36564433	ENST00000401500.2|ENST00000587391.1|ENST00000270301.7|ENST00000378860.4|ENST00000589953.1	ENSG00000075702.12	WDR62	-0.253883	4.16416	-2.92662	0.00393083	0.08579	-1.98756
ENSE00001175224.1	chr6:42890822-42891085	ENST00000304672.1	ENSG00000171611.5	PTCRA	-0.148344	7.32521	-2.92637	0.0039338	0.08579	-1.98819
ENSE00003672172.1	chr1:27099888-27099981	ENST00000324856.7|ENST00000457599.2|ENST00000374152.2|ENST00000430799.2|ENST00000466382.1	ENSG00000117713.13	ARID1A	-0.230913	6.84597	-2.92601	0.00393816	0.08579	-1.98911
ENSE00003550277.1|ENSE00003477330.1|ENSE00001922374.1	chr22:31520851-31520891|chr22:31520851-31520891|chr22:31520851-31520891	ENST00000404390.3|ENST00000400294.2|ENST00000405300.1|ENST00000463528.1	ENSG00000185133.9	INPP5J	-0.146086	7.47537	-2.92551	0.0039442	0.0858084	-1.99038
ENSE00001887373.1|ENSE00001918739.1	chr7:150700513-150700995|chr7:150700513-150700995	ENST00000467517.1|ENST00000484524.1	ENSG00000164867.6	NOS3	0.190433	4.18194	2.92512	0.00394883	0.0858084	-1.99135
ENSE00003019383.1	chr19:18583319-18583685	ENST00000596915.1	ENSG00000105656.8	ELL	0.232948	5.46474	2.92422	0.00395962	0.085936	-1.99361
ENSE00003240590.1	chr10:29775341-29775464	ENST00000375400.3|ENST00000355867.4	ENSG00000197321.10	SVIL	0.38248	4.26318	2.9238	0.00396477	0.0859412	-1.99469
ENSE00002540397.1	chr15:77324656-77325290	ENST00000560377.1	ENSG00000140368.8	PSTPIP1	0.240369	4.34539	2.92302	0.00397423	0.0859489	-1.99667
ENSE00001034672.1	chr7:138957068-138957185	ENST00000473989.3|ENST00000483726.1	ENSG00000157741.10	UBN2	-0.247606	6.37463	-2.92257	0.00397957	0.0859489	-1.99778
ENSE00002710477.1|ENSE00001947937.1	chr9:21969681-21969792|chr9:21969681-21969792	ENST00000577854.1|ENST00000479692.2	ENSG00000147889.12	CDKN2A	-0.245194	5.01585	-2.92255	0.00397989	0.0859489	-1.99785
ENSE00001332101.1|ENSE00001700808.1	chr2:85097437-85097890|chr2:85097437-85097890	ENST00000335459.5|ENST00000409133.1|ENST00000436322.1	ENSG00000186854.6	TRABD2A	-0.211792	5.81334	-2.92198	0.00398674	0.0859741	-1.99927
ENSE00001817810.1	chr1:155166834-155167445	ENST00000469769.1	ENSG00000169231.9	THBS3	0.174922	6.02429	2.92164	0.0039909	0.0859741	-2.00014
ENSE00002177505.1	chr11:110052519-110052551	ENST00000530749.1	ENSG00000137710.10	RDX	0.339427	3.44133	2.9196	0.00401574	0.0862574	-2.00528
ENSE00001894063.1|ENSE00001769527.1|ENSE00001856997.1	chr1:12018577-12018659|chr1:12018577-12018659|chr1:12018577-12018659	ENST00000465920.1|ENST00000196061.4|ENST00000485046.1	ENSG00000083444.12	PLOD1	0.163141	7.93349	2.91951	0.00401686	0.0862574	-2.00551
ENSE00001863202.1	chr1:156694337-156695431	ENST00000472824.2	ENSG00000143319.12	ISG20L2	-0.370006	3.48795	-2.91905	0.00402251	0.0862574	-2.00668
ENSE00003186282.1	chr19:8369746-8370031	ENST00000598299.1	ENSG00000167775.6	CD320	-0.0930529	7.57693	-2.91862	0.00402778	0.0862574	-2.00776
ENSE00002247246.2	chr15:90907586-90908828	ENST00000379090.5	ENSG00000196391.6	ZNF774	-0.34396	4.95791	-2.91818	0.0040331	0.0862574	-2.00886
ENSE00001068176.1	chr1:161954594-161954762	ENST00000294794.3|ENST00000367940.2	ENSG00000162745.6	OLFML2B	-0.21581	5.7895	-2.91812	0.00403393	0.0862574	-2.00903
ENSE00003494971.1|ENSE00003684181.1	chr11:67067298-67067325|chr11:67067298-67067325	ENST00000506531.1|ENST00000504186.1|ENST00000512231.1|ENST00000513750.1|ENST00000447274.2|ENST00000308440.6|ENST00000514166.1	ENSG00000172932.10	ANKRD13D	0.232487	5.51319	2.91773	0.00403861	0.0862574	-2.00999
ENSE00000780396.1	chr19:39076578-39076631	ENST00000355481.4|ENST00000359596.3	ENSG00000196218.7	RYR1	0.285179	6.24478	2.91718	0.00404544	0.0862977	-2.01139
ENSE00003458912.1|ENSE00003594597.1	chr9:133574720-133574753|chr9:133574720-133574753	ENST00000372358.5|ENST00000372352.3|ENST00000372351.3|ENST00000372350.3|ENST00000495699.2|ENST00000491115.2|ENST00000430138.2	ENSG00000130713.11	EXOSC2	0.164245	7.37404	2.91575	0.00406308	0.0863915	-2.01499
ENSE00003458683.1|ENSE00003633421.1|ENSE00003561235.1	chr3:105238911-105238988|chr3:105238911-105238988|chr3:105238911-105238988	ENST00000486979.2|ENST00000306107.5|ENST00000472644.2|ENST00000470756.1|ENST00000481337.1	ENSG00000170017.8	ALCAM	-0.203417	8.15066	-2.91569	0.00406377	0.0863915	-2.01514
ENSE00001455453.1	chr1:53347169-53347337	ENST00000371532.1|ENST00000371528.1	ENSG00000203995.5	ZYG11A	-0.181134	4.61683	-2.91539	0.00406747	0.0863915	-2.01589
ENSE00001844078.1	chr22:37866001-37866067	ENST00000489515.1	ENSG00000100060.13	MFNG	0.322311	5.20809	2.91522	0.00406961	0.0863915	-2.01633
ENSE00003698739.1|ENSE00003697836.1	chr11:31816189-31816291|chr11:31816189-31816291	ENST00000419022.1|ENST00000379132.3|ENST00000379129.2|ENST00000379107.2|ENST00000241001.8|ENST00000379115.4|ENST00000379111.2|ENST00000379123.5|ENST00000379109.2|ENST00000464174.1|ENST00000494377.2|ENST00000470027.2|ENST00000533333.1|ENST00000530373.1|ENST00000531910.1|ENST00000471303.1	ENSG00000007372.16	PAX6	0.311285	7.53034	2.91392	0.00408569	0.0865062	-2.01959
ENSE00001786397.1	chr2:153471368-153471514	ENST00000288670.9	ENSG00000157827.15	FMNL2	-0.172968	9.07181	-2.9137	0.00408841	0.0865062	-2.02015
ENSE00003668705.1|ENSE00003605864.1	chr14:50251643-50251672|chr14:50251643-50251672	ENST00000556691.1|ENST00000557193.1|ENST00000298310.5	ENSG00000165525.13	NEMF	0.432568	3.55085	2.91326	0.00409395	0.0865062	-2.02127
ENSE00002676224.1	chr19:580384-580774	ENST00000572899.1	ENSG00000172270.14	BSG	0.175873	9.73332	2.91319	0.00409482	0.0865062	-2.02144
ENSE00000763579.1	chr5:134688636-134688714	ENST00000511689.1|ENST00000304332.4|ENST00000510038.1	ENSG00000113648.12	H2AFY	-0.219481	6.40795	-2.91229	0.00410595	0.0866365	-2.02369
ENSE00001797958.1	chr2:84936498-84936638	ENST00000237449.6	ENSG00000115423.14	DNAH6	-0.330883	4.64141	-2.91062	0.00412681	0.0866785	-2.02789
ENSE00002729849.1|ENSE00001697125.1|ENSE00001491200.1	chr2:1418188-1418273|chr2:1418188-1418273|chr2:1418188-1418273	ENST00000382269.3|ENST00000345913.4|ENST00000539820.1|ENST00000329066.4|ENST00000382201.3|ENST00000423320.1|ENST00000382198.1	ENSG00000115705.16	TPO	-0.275392	4.81792	-2.90956	0.00414012	0.0866785	-2.03056
ENSE00002320425.1	chr15:75289633-75289657	ENST00000566872.1|ENST00000361900.6	ENSG00000198794.7	SCAMP5	-0.510391	5.87431	-2.90915	0.00414535	0.0866785	-2.0316
ENSE00002082387.1	chr5:176875297-176875385	ENST00000510492.1	ENSG00000131188.7	PRR7	0.295585	5.24783	2.90868	0.00415123	0.0866785	-2.03278
ENSE00001254982.3	chr2:62934340-62934430	ENST00000405289.1	ENSG00000115504.10	EHBP1	-0.174609	7.76555	-2.90786	0.00416149	0.0866785	-2.03482
ENSE00001562723.1|ENSE00001539482.2|ENSE00001561076.1	chr7:2272559-2272595|chr7:2272559-2272595|chr7:2272559-2272595	ENST00000402746.1|ENST00000429779.1|ENST00000399654.2|ENST00000406869.1	ENSG00000002822.11	MAD1L1	-0.35588	4.28929	-2.90708	0.00417141	0.0866785	-2.0368
ENSE00002042138.1	chr14:95079712-95081421	ENST00000467132.1	ENSG00000196136.12	SERPINA3	0.563626	5.80557	2.9064	0.00418005	0.0866785	-2.03851
ENSE00003626343.1|ENSE00003498878.1|ENSE00003582506.1	chr12:48272765-48272861|chr12:48272765-48272861|chr12:48272765-48272861	ENST00000395324.2|ENST00000549336.1|ENST00000546653.1|ENST00000550314.1|ENST00000548664.1|ENST00000550325.1|ENST00000547065.1	ENSG00000111424.6	VDR	0.35333	4.39403	2.90613	0.00418344	0.0866785	-2.03918
ENSE00003665240.1|ENSE00003666269.1	chr5:147785841-147785933|chr5:147785841-147785933	ENST00000340253.5|ENST00000394370.3|ENST00000513826.1|ENST00000509699.2|ENST00000502571.1	ENSG00000145868.12	FBXO38	-0.248355	6.4677	-2.90575	0.00418821	0.0866785	-2.04013
ENSE00000844672.6	chr20:37377150-37377477	ENST00000243903.4	ENSG00000101442.8	ACTR5	-0.125202	6.99731	-2.90414	0.00420877	0.0866785	-2.04418
ENSE00001413597.2	chr19:53056380-53059314	ENST00000487863.1	ENSG00000198482.6	ZNF808	0.231675	5.74891	2.90407	0.00420967	0.0866785	-2.04436
ENSE00001089968.1	chr8:133726251-133726276	ENST00000356838.3|ENST00000377901.4	ENSG00000165071.10	TMEM71	0.511396	3.89867	2.90399	0.00421068	0.0866785	-2.04456
ENSE00003672157.1|ENSE00002773913.1|ENSE00003660028.1	chr19:16240364-16240390|chr19:16240364-16240390|chr19:16240364-16240390	ENST00000300935.3|ENST00000586682.1|ENST00000592971.1	ENSG00000167461.7	RAB8A	0.457342	2.78001	2.90375	0.00421369	0.0866785	-2.04515
ENSE00003478741.1|ENSE00003523380.1	chr20:9346114-9346158|chr20:9346114-9346158	ENST00000492632.1|ENST00000414679.2|ENST00000378493.1|ENST00000378501.2	ENSG00000101333.12	PLCB4	-0.325231	5.69115	-2.9037	0.00421436	0.0866785	-2.04528
ENSE00003577146.1|ENSE00003496111.1|ENSE00002081181.1	chr14:73408499-73408526|chr14:73408499-73408526|chr14:73408499-73408526	ENST00000509320.1|ENST00000514486.1|ENST00000358377.2|ENST00000394234.2|ENST00000555042.1|ENST00000553457.1|ENST00000505361.1	ENSG00000119599.12	DCAF4	0.194691	6.3903	2.90352	0.00421666	0.0866785	-2.04573
ENSE00003585268.1|ENSE00003520816.1	chr4:42445586-42445684|chr4:42445586-42445684	ENST00000514372.1|ENST00000506602.1|ENST00000381668.5|ENST00000264449.10	ENSG00000124406.12	ATP8A1	-0.151955	9.31526	-2.90337	0.00421856	0.0866785	-2.04611
ENSE00002729553.1|ENSE00002734162.1	chr18:24237326-24237436|chr18:24237326-24237436	ENST00000580191.1|ENST00000584630.1	ENSG00000134504.8	KCTD1	-0.212253	6.52356	-2.90268	0.00422742	0.0866785	-2.04785
ENSE00002035737.1	chr4:5016878-5016946	ENST00000509419.1	ENSG00000170891.6	CYTL1	-0.381138	4.85119	-2.90199	0.00423623	0.0866785	-2.04957
ENSE00003544956.1|ENSE00003465434.1	chr10:70945794-70945820|chr10:70945794-70945820	ENST00000471069.1|ENST00000483572.1|ENST00000359655.4	ENSG00000156502.9	SUPV3L1	-0.158828	8.38774	-2.90158	0.00424157	0.0866785	-2.05061
ENSE00003582963.1|ENSE00003648229.1	chr2:168810839-168812077|chr2:168810839-168812077	ENST00000355999.4|ENST00000487143.1	ENSG00000198648.6	STK39	-0.149254	9.26475	-2.90068	0.00425303	0.0866785	-2.05285
ENSE00001206520.1|ENSE00002232843.2	chr15:78873158-78873296|chr15:78873158-78873296	ENST00000299565.5|ENST00000559554.1|ENST00000394802.4	ENSG00000169684.9	CHRNA5	0.302573	2.24288	2.90038	0.00425697	0.0866785	-2.05361
ENSE00003584135.1|ENSE00003634690.1	chr1:12632756-12632862|chr1:12632756-12632862	ENST00000464917.1|ENST00000376223.2	ENSG00000162496.4	DHRS3	0.195659	7.71036	2.90007	0.00426092	0.0866785	-2.05438
ENSE00001170699.1	chr11:64664220-64664319	ENST00000418259.1|ENST00000377264.3	ENSG00000110046.8	ATG2A	0.231378	5.93476	2.89989	0.00426329	0.0866785	-2.05484
ENSE00002164243.1	chr11:34680398-34682255	ENST00000450654.2	ENSG00000135373.8	EHF	-0.270529	2.59126	-2.89976	0.00426499	0.0866785	-2.05517
ENSE00003487623.1|ENSE00003491650.1	chr15:41823221-41823397|chr15:41823221-41823397	ENST00000561603.1|ENST00000304330.4|ENST00000562303.1|ENST00000568413.1	ENSG00000103932.7	RPAP1	-0.201092	6.87559	-2.8996	0.00426701	0.0866785	-2.05556
ENSE00003590880.1|ENSE00003581904.1	chr1:12423177-12423259|chr1:12423177-12423259	ENST00000358136.3|ENST00000356315.4|ENST00000011700.6|ENST00000460333.1	ENSG00000048707.9	VPS13D	-0.176276	7.35849	-2.89955	0.00426772	0.0866785	-2.0557
ENSE00001135451.2|ENSE00001805658.1	chr2:85823949-85824036|chr2:85823990-85824036	ENST00000441634.1|ENST00000306368.4|ENST00000443647.1	ENSG00000168894.5	RNF181	0.172841	7.90926	2.89952	0.00426809	0.0866785	-2.05577
ENSE00003646782.1|ENSE00001940185.1	chr1:169993598-169993713|chr1:169993598-169993713	ENST00000361580.2|ENST00000367765.1|ENST00000367767.1|ENST00000474292.1	ENSG00000075945.8	KIFAP3	-0.151702	9.49876	-2.89919	0.00427235	0.0866785	-2.0566
ENSE00002710026.1|ENSE00003512329.1|ENSE00003668077.1|ENSE00003482817.1	chr18:6868149-6868233|chr18:6868149-6868233|chr18:6868149-6868233|chr18:6868149-6868233	ENST00000584287.1|ENST00000581099.1|ENST00000383472.4|ENST00000262227.3|ENST00000419673.2|ENST00000531294.1|ENST00000532996.1|ENST00000577524.1	ENSG00000088756.8	ARHGAP28	0.348634	4.49592	2.8985	0.00428128	0.0866785	-2.05833
ENSE00001084130.1	chr6:97621007-97621090	ENST00000275053.4|ENST00000369251.2	ENSG00000146263.7	MMS22L	-0.349599	3.46964	-2.89843	0.00428215	0.0866785	-2.0585
ENSE00000691820.1	chr8:41160980-41161048	ENST00000220772.3|ENST00000379845.3	ENSG00000104332.7	SFRP1	-0.335855	5.64735	-2.8976	0.00429298	0.0866785	-2.06059
ENSE00001552354.1|ENSE00001885251.1|ENSE00001901294.1|ENSE00001562608.1|ENSE00001558962.2|ENSE00001109367.4|ENSE00003709188.1	chr22:30972685-30973115|chr22:30972685-30973115|chr22:30972685-30973115|chr22:30972685-30973115|chr22:30972685-30973115|chr22:30972685-30973115|chr22:30972685-30973115	ENST00000402281.1|ENST00000335214.6|ENST00000402284.3|ENST00000405677.1|ENST00000441668.1|ENST00000488719.1|ENST00000354694.7	ENSG00000100029.13	PES1	0.374257	3.92467	2.89718	0.00429832	0.0866785	-2.06162
ENSE00003180263.1|ENSE00002998065.1	chr19:51875637-51875722|chr19:51875637-51875722	ENST00000593572.1|ENST00000595157.1	ENSG00000105374.5	NKG7	-0.175087	7.11701	-2.89673	0.00430426	0.0866785	-2.06276
ENSE00001368295.1	chr9:140328451-140328531	ENST00000341349.2	ENSG00000188747.4	NOXA1	0.164232	7.3968	2.8967	0.0043046	0.0866785	-2.06283
ENSE00001407127.1	chr12:51084869-51084933	ENST00000301180.5	ENSG00000066084.8	DIP2B	-0.212252	7.33198	-2.89659	0.00430602	0.0866785	-2.0631
ENSE00003607755.1|ENSE00003590931.1	chr15:43484950-43484983|chr15:43484950-43484983	ENST00000300213.4|ENST00000566515.1|ENST00000565296.1|ENST00000569745.1|ENST00000563065.1|ENST00000568507.1|ENST00000567690.1|ENST00000444658.3	ENSG00000166946.9	CCNDBP1	-0.188205	8.26706	-2.89631	0.00430965	0.0866785	-2.0638
ENSE00003473967.1|ENSE00003595490.1	chr9:15203821-15203883|chr9:15203821-15203883	ENST00000512701.2|ENST00000507285.1|ENST00000507993.1|ENST00000505732.1	ENSG00000155158.16	TTC39B	-0.239192	5.6476	-2.89621	0.00431107	0.0866785	-2.06407
ENSE00001221092.1	chr11:9598693-9598784	ENST00000450114.2|ENST00000299613.6	ENSG00000166483.6	WEE1	-0.232843	2.42433	-2.89605	0.00431313	0.0866785	-2.06447
ENSE00002119269.1|ENSE00003628307.1|ENSE00003568283.1|ENSE00002122147.1	chr8:91054974-91055023|chr8:91054974-91055023|chr8:91054974-91055023|chr8:91054974-91055023	ENST00000517314.1|ENST00000220764.2|ENST00000522161.1|ENST00000519328.1|ENST00000523447.1|ENST00000517597.1|ENST00000517301.1|ENST00000520148.1	ENSG00000104325.2	DECR1	0.164897	8.51048	2.8959	0.00431511	0.0866785	-2.06485
ENSE00003506723.1|ENSE00003555152.1	chr18:28709568-28710624|chr18:28709568-28710624	ENST00000257197.3|ENST00000257198.5	ENSG00000134765.5	DSC1	-0.282504	3.36034	-2.89584	0.00431589	0.0866785	-2.065
ENSE00002176977.1|ENSE00002191984.1|ENSE00002160291.1	chr11:44103621-44103697|chr11:44103621-44103697|chr11:44103621-44103697	ENST00000532122.1|ENST00000527557.1|ENST00000531190.1	ENSG00000110455.9	ACCS	-0.262713	2.36167	-2.89562	0.00431869	0.0866785	-2.06553
ENSE00003706374.1	chr2:64144034-64144075	ENST00000409558.4|ENST00000354504.3|ENST00000272322.4|ENST00000416400.1	ENSG00000143952.15	VPS54	-0.298429	4.48313	-2.89499	0.00432696	0.0866785	-2.06712
ENSE00001877328.1	chr3:149374721-149375103	ENST00000460517.1	ENSG00000018408.10	WWTR1	0.202656	6.01296	2.89481	0.00432928	0.0866785	-2.06756
ENSE00000932971.1	chr10:95275164-95275300	ENST00000371485.3|ENST00000445435.1	ENSG00000138180.11	CEP55	-0.157882	6.00648	-2.89473	0.00433038	0.0866785	-2.06777
ENSE00001931869.1	chr9:79437817-79438634	ENST00000492157.1	ENSG00000106772.13	PRUNE2	-0.21168	5.51166	-2.89466	0.0043312	0.0866785	-2.06793
ENSE00003040881.1	chr19:41209295-41209512	ENST00000599643.1	ENSG00000123815.7	ADCK4	0.162014	7.17306	2.89414	0.00433813	0.0867179	-2.06925
ENSE00001659006.1	chr12:51364225-51364272	ENST00000398455.3	ENSG00000214511.3	HIGD1C	0.191369	1.68209	2.89343	0.00434742	0.0867455	-2.07102
ENSE00003514884.1|ENSE00003593064.1	chr1:28343702-28343739|chr1:28343702-28343739	ENST00000471498.1|ENST00000468665.1|ENST00000373871.3|ENST00000373864.1|ENST00000373863.3	ENSG00000158161.11	EYA3	0.277817	6.69119	2.89319	0.00435061	0.0867455	-2.07163
ENSE00002736515.1|ENSE00002836846.1	chr18:77746618-77746747|chr18:77746618-77746747	ENST00000585769.1|ENST00000586825.1|ENST00000586612.1	ENSG00000141759.10	TXNL4A	-0.178662	6.2274	-2.89273	0.00435656	0.0867455	-2.07276
ENSE00003652860.1|ENSE00003560209.1	chr1:70887250-70887344|chr1:70887250-70887344	ENST00000370938.3|ENST00000346806.2|ENST00000464926.1	ENSG00000116761.7	CTH	0.232741	6.69233	2.89167	0.00437062	0.0867455	-2.07543
ENSE00000690332.1	chr19:18886499-18886606	ENST00000321949.8|ENST00000338797.6|ENST00000594658.1|ENST00000601916.1	ENSG00000105662.11	CRTC1	0.127768	8.7511	2.89141	0.004374	0.0867455	-2.07607
ENSE00001896850.1	chr7:75683873-75684308	ENST00000492663.1	ENSG00000146701.7	MDH2	0.162212	6.30278	2.89091	0.00438067	0.0867455	-2.07733
ENSE00003462594.1|ENSE00003538027.1	chr9:103947739-103947835|chr9:103947739-103947835	ENST00000374874.3|ENST00000456287.1|ENST00000395056.2|ENST00000494890.1	ENSG00000148123.10	LPPR1	-0.267014	5.88855	-2.89058	0.00438504	0.0867455	-2.07815
ENSE00001882992.1	chr3:112253138-112255490	ENST00000494571.1	ENSG00000144848.6	ATG3	-0.255536	3.61982	-2.88987	0.00439442	0.0867455	-2.07992
ENSE00001001860.1|ENSE00002563278.1	chr15:29996426-29996452|chr15:29996426-29996452	ENST00000346128.6|ENST00000545208.2|ENST00000400007.4	ENSG00000104067.12	TJP1	-0.255672	6.4898	-2.88932	0.00440165	0.0867455	-2.08128
ENSE00002670205.1	chr16:4003426-4003468	ENST00000576936.1	ENSG00000162104.5	ADCY9	-0.251699	4.03597	-2.88919	0.00440342	0.0867455	-2.08162
ENSE00001818616.2	chr22:39428269-39428986	ENST00000216099.8	ENSG00000243811.3	APOBEC3D	-0.293452	3.45547	-2.88913	0.00440427	0.0867455	-2.08178
ENSE00001660211.2	chr7:135071025-135073640	ENST00000428680.2	ENSG00000080802.14	CNOT4	-0.188026	6.20214	-2.88898	0.00440623	0.0867455	-2.08214
ENSE00003693899.1|ENSE00003561223.1|ENSE00002405045.1	chr12:53691867-53691929|chr12:53691867-53691929|chr12:53691803-53691929	ENST00000550880.1|ENST00000552341.1|ENST00000547130.1|ENST00000243040.6|ENST00000552548.1|ENST00000550964.1|ENST00000551018.1|ENST00000351500.3|ENST00000550846.1|ENST00000334478.4|ENST00000549759.1|ENST00000552742.1	ENSG00000123349.9	PFDN5	0.173884	7.60453	2.88862	0.00441097	0.0867455	-2.08303
ENSE00001881200.1|ENSE00001012014.1	chr9:8484134-8484339|chr9:8484134-8484339	ENST00000477552.1|ENST00000381196.4|ENST00000486161.1|ENST00000397606.3	ENSG00000153707.11	PTPRD	-0.144507	9.86429	-2.88848	0.00441285	0.0867455	-2.08339
ENSE00002693939.1|ENSE00002727880.1	chr17:56379715-56379808|chr17:56379715-56379808	ENST00000577871.1|ENST00000343736.4	ENSG00000005379.11	BZRAP1	-0.203414	5.77588	-2.8884	0.00441399	0.0867455	-2.0836
ENSE00002365388.1	chr1:181024362-181030845	ENST00000367580.5	ENSG00000153029.10	MR1	0.183322	5.12453	2.88745	0.00442656	0.086895	-2.08596
ENSE00001586595.1|ENSE00001626715.1	chr2:106013104-106013366|chr2:106013104-106013366	ENST00000409807.1|ENST00000447958.1	ENSG00000115641.14	FHL2	-0.365415	3.75273	-2.88659	0.00443808	0.0869753	-2.08811
ENSE00000661254.1	chr20:31608171-31608195	ENST00000170150.3	ENSG00000078898.6	BPIFB2	-0.330225	6.72265	-2.8864	0.00444061	0.0869753	-2.08858
ENSE00001428065.1|ENSE00001937148.1	chr1:109838862-109838972|chr1:109838862-109838972	ENST00000357155.1|ENST00000489706.1	ENSG00000221986.2	MYBPHL	0.25636	4.39692	2.8856	0.00445136	0.0870882	-2.09058
ENSE00000907447.1	chr13:38160961-38161051	ENST00000379749.4|ENST00000379747.4|ENST00000379743.4|ENST00000379742.4	ENSG00000133110.10	POSTN	-0.345049	4.3285	-2.88406	0.00447214	0.0873767	-2.09443
ENSE00002145815.1	chr10:102295795-102295834	ENST00000526476.1	ENSG00000166135.9	HIF1AN	0.258234	5.90139	2.88376	0.00447611	0.0873767	-2.09517
ENSE00000804644.1	chr2:9574022-9574081	ENST00000238112.3|ENST00000460593.1	ENSG00000119203.9	CPSF3	-0.178866	7.47616	-2.88306	0.00448555	0.0873853	-2.09691
ENSE00001647300.1	chr12:28122967-28123200	ENST00000545234.1	ENSG00000087494.11	PTHLH	0.250581	5.79813	2.88299	0.00448656	0.0873853	-2.09709
ENSE00002499849.1	chr7:122269311-122269351	ENST00000412584.2|ENST00000449022.2	ENSG00000081803.11	CADPS2	-0.234403	7.04559	-2.88233	0.00449545	0.0874294	-2.09873
ENSE00002639811.1|ENSE00002669364.1|ENSE00002675785.1	chr17:4167231-4167256|chr17:4167231-4167256|chr17:4167231-4167256	ENST00000575955.1|ENST00000341657.4|ENST00000574367.1|ENST00000572412.1	ENSG00000185722.12	ANKFY1	-0.18189	7.13792	-2.88208	0.00449883	0.0874294	-2.09935
ENSE00003553006.1|ENSE00003583985.1	chr18:61160203-61160328|chr18:61160203-61160328	ENST00000382771.4|ENST00000465652.1|ENST00000464346.1	ENSG00000206075.9	SERPINB5	-0.341073	2.89954	-2.88167	0.00450443	0.0874411	-2.10038
ENSE00003281431.1	chr1:52442567-52442727	ENST00000371655.3	ENSG00000169213.6	RAB3B	-0.296004	7.20041	-2.88092	0.00451463	0.0875417	-2.10226
ENSE00003641080.1|ENSE00003690743.1	chr4:123374872-123374975|chr4:123374872-123374975	ENST00000226730.4|ENST00000477645.1	ENSG00000109471.4	IL2	-0.2144	1.89223	-2.8798	0.00452981	0.0876483	-2.10503
ENSE00001875393.1|ENSE00001634820.1|ENSE00001584178.1|ENSE00001812759.1|ENSE00001911916.1	chr2:131100443-131100535|chr2:131100443-131100535|chr2:131100443-131100535|chr2:131100443-131100535|chr2:131100443-131100535	ENST00000495606.1|ENST00000428740.1|ENST00000409649.1|ENST00000477375.1|ENST00000490895.1	ENSG00000136718.5	IMP4	-0.233455	4.70553	-2.87978	0.00453016	0.0876483	-2.1051
ENSE00003540905.1|ENSE00003623898.1	chr6:46563757-46563831|chr6:46563757-46563831	ENST00000480804.1|ENST00000275016.2	ENSG00000146233.3	CYP39A1	0.316394	3.42526	2.87911	0.00453932	0.0877284	-2.10677
ENSE00001150231.1	chr11:34978964-34979128	ENST00000533550.1|ENST00000448838.3|ENST00000227868.4|ENST00000533262.1	ENSG00000110435.7	PDHX	0.149042	8.96322	2.87818	0.00455207	0.0877386	-2.10909
ENSE00001892972.1|ENSE00001936786.1	chr13:41826516-41826884|chr13:41826516-41826884	ENST00000480434.1|ENST00000239852.6	ENSG00000120662.11	MTRF1	-0.326037	2.86074	-2.87808	0.00455342	0.0877386	-2.10933
ENSE00003670398.1|ENSE00003655411.1|ENSE00003595700.1	chr17:48632910-48633199|chr17:48632910-48633199|chr17:48632910-48633199	ENST00000511937.1|ENST00000503063.1|ENST00000504334.1|ENST00000503127.1|ENST00000006658.6|ENST00000356488.4	ENSG00000006282.15	SPATA20	0.175702	7.25524	2.87792	0.0045556	0.0877386	-2.10973
ENSE00003494463.1|ENSE00003600901.1	chr10:95191189-95191270|chr10:95191189-95191270	ENST00000358334.5|ENST00000359263.4|ENST00000371489.1|ENST00000371488.3|ENST00000488645.1	ENSG00000138119.12	MYOF	0.253757	5.35218	2.87732	0.00456387	0.0877386	-2.11123
ENSE00001317116.1	chr15:64008506-64008645	ENST00000443617.2|ENST00000561400.1	ENSG00000103657.9	HERC1	-0.158591	8.18677	-2.87724	0.00456496	0.0877386	-2.11143
ENSE00001608467.1	chr6:136476778-136477171	ENST00000446774.1	ENSG00000171408.9	PDE7B	0.246395	5.09338	2.87526	0.00459217	0.0880601	-2.11634
ENSE00002885067.1	chr1:10703251-10703367	ENST00000377022.3|ENST00000447850.3	ENSG00000130940.10	CASZ1	0.238426	5.92368	2.87509	0.00459461	0.0880601	-2.11678
ENSE00002624444.1	chr16:66768051-66768192	ENST00000561727.1	ENSG00000135720.8	DYNC1LI2	-0.185644	7.80022	-2.8746	0.00460126	0.0880601	-2.11798
ENSE00002023049.1	chr19:45537502-45537774	ENST00000509229.1	ENSG00000104856.9	RELB	-0.170432	6.83066	-2.87282	0.00462606	0.0880601	-2.12242
ENSE00000769816.1	chr3:50617306-50617370	ENST00000434410.1|ENST00000232854.4|ENST00000455834.1|ENST00000443894.1	ENSG00000114735.5	HEMK1	0.320989	4.19184	2.8726	0.00462901	0.0880601	-2.12295
ENSE00003619613.1|ENSE00003503256.1	chr7:154785441-154785470|chr7:154785441-154785470	ENST00000404141.1|ENST00000457196.1|ENST00000473219.1	ENSG00000157212.14	PAXIP1	-0.206598	6.71553	-2.87248	0.00463076	0.0880601	-2.12326
ENSE00003534561.1|ENSE00003672024.1	chr10:82122201-82122337|chr10:82122201-82122337	ENST00000372198.1|ENST00000372199.1|ENST00000372197.1|ENST00000411538.1|ENST00000256039.2	ENSG00000133665.8	DYDC2	0.271118	3.6993	2.87236	0.00463241	0.0880601	-2.12356
ENSE00002560029.1|ENSE00003524951.1|ENSE00003633900.1	chr15:85643387-85643429|chr15:85643387-85643429|chr15:85643387-85643429	ENST00000561105.1|ENST00000478717.1|ENST00000485596.1|ENST00000559742.1|ENST00000560789.1|ENST00000557819.2|ENST00000558543.1|ENST00000557954.1|ENST00000310298.4|ENST00000557957.1|ENST00000339708.5	ENSG00000073417.10	PDE8A	-0.38256	5.21952	-2.87231	0.00463318	0.0880601	-2.12369
ENSE00001821710.1|ENSE00001444089.3	chr1:201798151-201798459|chr1:201798151-201798459	ENST00000361565.4|ENST00000464348.1	ENSG00000198700.5	IPO9	-0.252305	5.78321	-2.87209	0.00463616	0.0880601	-2.12423
ENSE00001157607.4	chr3:157160176-157161287	ENST00000295927.3	ENSG00000163661.3	PTX3	0.211287	3.01667	2.87159	0.00464309	0.0880601	-2.12546
ENSE00002305287.1	chr7:150489158-150489263	ENST00000492607.1|ENST00000326442.5|ENST00000447204.2|ENST00000434545.1|ENST00000429904.2|ENST00000450753.2	ENSG00000106565.13	TMEM176B	0.3658	6.64341	2.87122	0.00464832	0.0880601	-2.12639
ENSE00001849508.1|ENSE00001210186.1	chr10:88704019-88704171|chr10:88704019-88704171	ENST00000474994.2|ENST00000372027.5|ENST00000610081.1|ENST00000609457.1	ENSG00000173269.9	MMRN2	0.229581	5.70591	2.87096	0.00465194	0.0880601	-2.12704
ENSE00003571625.1|ENSE00002077095.1|ENSE00003582237.1	chr4:15987390-15987444|chr4:15987390-15987444|chr4:15987390-15987444	ENST00000505450.1|ENST00000508167.1|ENST00000510224.1|ENST00000513946.1|ENST00000511270.1	ENSG00000007062.7	PROM1	-0.414692	3.30478	-2.87004	0.00466487	0.0880601	-2.12933
ENSE00001112938.1	chr17:58342773-58342832	ENST00000300896.4|ENST00000590133.1|ENST00000393003.3	ENSG00000170832.8	USP32	-0.173073	8.26936	-2.86922	0.00467636	0.0880601	-2.13136
ENSE00001898258.1|ENSE00001870342.1|ENSE00001847157.1|ENSE00001923324.1	chr22:29190562-29191698|chr22:29190562-29191698|chr22:29190562-29191698|chr22:29190562-29191698	ENST00000484256.1|ENST00000403532.3|ENST00000216037.6|ENST00000405219.3	ENSG00000100219.12	XBP1	0.187651	6.81307	2.86916	0.00467716	0.0880601	-2.13151
ENSE00001072568.1	chr1:153346969-153347066	ENST00000368737.3	ENSG00000163221.7	S100A12	0.331547	3.30354	2.86893	0.00468035	0.0880601	-2.13207
ENSE00002196546.1	chr8:61145052-61145185	ENST00000528666.1	ENSG00000178538.5	CA8	0.323199	2.32406	2.86849	0.00468654	0.0880601	-2.13316
ENSE00003576524.1|ENSE00003619833.1	chr19:47884445-47884552|chr19:47884445-47884552	ENST00000460681.1|ENST00000328771.4	ENSG00000134815.14	DHX34	0.235804	5.67481	2.86836	0.00468843	0.0880601	-2.1335
ENSE00003609006.1|ENSE00003680442.1	chr2:209182614-209182665|chr2:209182614-209182665	ENST00000264380.4|ENST00000452564.1|ENST00000443896.1	ENSG00000115020.12	PIKFYVE	-0.198922	6.7984	-2.8683	0.0046893	0.0880601	-2.13365
ENSE00001924279.1	chr3:15674109-15674365	ENST00000471964.1|ENST00000467027.1	ENSG00000169814.8	BTD	0.281555	4.18213	2.86827	0.00468974	0.0880601	-2.13373
ENSE00000787507.1|ENSE00001811500.1|ENSE00001636110.1	chr1:145440908-145441051|chr1:145440908-145441051|chr1:145440908-145441051	ENST00000369317.4|ENST00000486597.1|ENST00000425134.1	ENSG00000117289.7	TXNIP	0.286354	7.95834	2.86819	0.00469081	0.0880601	-2.13392
ENSE00003559727.1|ENSE00003544460.1	chr17:36705321-36705446|chr17:36705321-36705446	ENST00000264659.7|ENST00000578925.1|ENST00000542707.2|ENST00000577193.1|ENST00000398579.4	ENSG00000017373.11	SRCIN1	-0.133873	7.59922	-2.86806	0.00469258	0.0880601	-2.13423
ENSE00003663947.1|ENSE00003639710.1	chr10:43870964-43871017|chr10:43870964-43871017	ENST00000480834.1|ENST00000476166.1	ENSG00000150201.10	FXYD4	-0.137022	7.56381	-2.86751	0.00470044	0.088099	-2.13561
ENSE00003626130.1|ENSE00003673757.1	chr11:77314603-77314684|chr11:77314603-77314684	ENST00000528638.1|ENST00000313578.3	ENSG00000178301.3	AQP11	-0.29036	5.45688	-2.86532	0.00473144	0.088099	-2.14104
ENSE00002123970.1	chr5:171479935-171480156	ENST00000517360.1	ENSG00000072786.8	STK10	0.155932	5.72516	2.86514	0.00473392	0.088099	-2.14148
ENSE00001131095.5|ENSE00002146326.1	chr11:14300156-14300944|chr11:14300156-14300944	ENST00000414023.2|ENST00000529237.1	ENSG00000133818.8	RRAS2	0.245176	5.34399	2.86514	0.004734	0.088099	-2.14149
ENSE00003640282.1|ENSE00003476487.1	chr14:24538393-24538450|chr14:24538393-24538450	ENST00000559694.1|ENST00000560349.1|ENST00000342740.5	ENSG00000186648.10	LRRC16B	-0.224551	5.4139	-2.86389	0.00475172	0.088099	-2.14458
ENSE00003545093.1|ENSE00003512556.1|ENSE00002066305.1	chr6:86216975-86217002|chr6:86216975-86217002|chr6:86216975-86217002	ENST00000346348.3|ENST00000314673.3|ENST00000513865.1|ENST00000505648.1|ENST00000369627.2|ENST00000474645.2|ENST00000508980.1|ENST00000503491.1|ENST00000508658.1	ENSG00000135317.8	SNX14	-0.394356	4.13293	-2.86386	0.00475216	0.088099	-2.14466
ENSE00003682105.1|ENSE00003648891.1	chr2:202000701-202000794|chr2:202000701-202000794	ENST00000309955.3|ENST00000443227.1|ENST00000341222.6|ENST00000341582.6|ENST00000342795.5|ENST00000395148.2|ENST00000423241.2|ENST00000439154.2|ENST00000440180.1|ENST00000457277.1|ENST00000494258.1|ENST00000470178.2|ENST00000462763.1|ENST00000479953.2|ENST00000461820.1|ENST00000461422.1	ENSG00000003402.15	CFLAR	0.194581	7.06843	2.86351	0.00475713	0.088099	-2.14552
ENSE00001482305.2	chr4:120160375-120161056	ENST00000274030.6	ENSG00000145390.7	USP53	0.214051	5.19385	2.86313	0.00476256	0.088099	-2.14646
ENSE00002214486.1	chr3:134085130-134085221	ENST00000249883.5|ENST00000422605.2|ENST00000514516.1|ENST00000513145.1	ENSG00000114019.10	AMOTL2	-0.220045	6.95859	-2.86295	0.00476516	0.088099	-2.14692
ENSE00003603737.1|ENSE00003694177.1	chr8:139631711-139631740|chr8:139631711-139631740	ENST00000341807.4|ENST00000487854.1|ENST00000303045.6	ENSG00000169436.12	COL22A1	0.250195	5.84225	2.86279	0.0047675	0.088099	-2.14732
ENSE00001453704.1|ENSE00001638330.1	chr6:56031711-56031780|chr6:56031711-56031780	ENST00000244728.5|ENST00000370819.1|ENST00000456983.1	ENSG00000124749.12	COL21A1	0.207582	6.23971	2.8626	0.00477016	0.088099	-2.14778
ENSE00002320340.1	chr12:8935509-8935664	ENST00000544257.1|ENST00000542232.2|ENST00000504495.2|ENST00000510357.2	ENSG00000166532.11	RIMKLB	0.281151	3.81879	2.86236	0.00477363	0.088099	-2.14838
ENSE00000998700.3|ENSE00001936425.1	chr13:101256332-101257386|chr13:101256332-101257386	ENST00000342624.5|ENST00000376234.3	ENSG00000125247.11	TMTC4	-0.253992	7.10713	-2.86206	0.0047778	0.088099	-2.1491
ENSE00003530866.1|ENSE00003632852.1|ENSE00003567519.1	chr3:138402535-138402623|chr3:138402535-138402623|chr3:138402535-138402623	ENST00000469284.2|ENST00000462898.1|ENST00000481749.1|ENST00000485060.1|ENST00000473435.1|ENST00000477593.1|ENST00000493568.1	ENSG00000051382.4	PIK3CB	-0.247352	5.79193	-2.86196	0.00477931	0.088099	-2.14937
ENSE00001175297.1	chr20:61291774-61291881	ENST00000497209.1|ENST00000370507.1	ENSG00000101187.11	SLCO4A1	0.194303	6.65039	2.86182	0.00478138	0.088099	-2.14972
ENSE00002372616.1	chr12:56326443-56326561	ENST00000550115.1|ENST00000548378.1	ENSG00000065357.15	DGKA	0.231915	5.0911	2.86174	0.00478249	0.088099	-2.14991
ENSE00001538210.1	chr12:7470626-7470760	ENST00000399422.4	ENSG00000215009.5	ACSM4	-0.263381	2.80459	-2.86169	0.00478311	0.088099	-2.15002
ENSE00003524570.1|ENSE00003651249.1	chr1:15772114-15772238|chr1:15772114-15772238	ENST00000375949.4|ENST00000483406.1	ENSG00000162438.7	CTRC	-0.203144	5.43447	-2.86153	0.00478541	0.088099	-2.15042
ENSE00002609832.1	chr16:90095769-90095977	ENST00000569558.1	ENSG00000141013.10	GAS8	-0.28217	4.13869	-2.86038	0.00480198	0.0882748	-2.15328
ENSE00002924178.1	chr17:74467740-74467966	ENST00000591860.1	ENSG00000129667.8	RHBDF2	0.200627	6.89744	2.86017	0.00480507	0.0882748	-2.15381
ENSE00001168815.4|ENSE00001870583.1	chr2:45615864-45616712|chr2:45615864-45616712	ENST00000263736.4|ENST00000490133.1	ENSG00000068784.8	SRBD1	-0.270073	3.84995	-2.85962	0.0048129	0.0882984	-2.15515
ENSE00001364585.1	chr15:65242070-65242178	ENST00000380230.3|ENST00000395723.1|ENST00000487867.1	ENSG00000166839.12	ANKDD1A	0.195411	5.70198	2.85938	0.00481646	0.0882984	-2.15576
ENSE00001064952.1	chr1:45508926-45509059	ENST00000359600.5	ENSG00000162415.6	ZSWIM5	-0.170727	6.74228	-2.85873	0.00482577	0.0883763	-2.15736
ENSE00003538881.1|ENSE00003569849.1	chr9:14746939-14747018|chr9:14746939-14747018	ENST00000380875.3|ENST00000427623.1|ENST00000380894.1|ENST00000380880.3	ENSG00000164946.15	FREM1	0.301761	4.15588	2.85832	0.00483172	0.0883927	-2.15838
ENSE00000772530.1	chr2:106742078-106742133	ENST00000283148.7|ENST00000409501.3|ENST00000409032.1|ENST00000441952.1|ENST00000416298.1|ENST00000444193.1|ENST00000457835.1|ENST00000436241.1	ENSG00000115652.10	UXS1	-0.132848	7.80074	-2.85759	0.00484234	0.0884943	-2.16019
ENSE00003609878.1|ENSE00003531928.1	chr17:1418758-1418862|chr17:1418758-1418862	ENST00000574955.1|ENST00000406424.4	ENSG00000132376.15	INPP5K	-0.21197	6.10575	-2.85615	0.00486319	0.0885726	-2.16374
ENSE00001411425.3	chr9:35103047-35103155	ENST00000356493.5	ENSG00000165283.11	STOML2	0.145024	7.28476	2.85599	0.00486557	0.0885726	-2.16415
ENSE00002321921.1	chr6:30558312-30559282	ENST00000326195.8	ENSG00000204574.8	ABCF1	-0.295309	5.05958	-2.85554	0.00487203	0.0885726	-2.16524
ENSE00001921592.1|ENSE00003474580.1|ENSE00003551895.1	chr2:97377403-97377492|chr2:97377403-97377492|chr2:97377403-97377492	ENST00000480869.1|ENST00000264963.4|ENST00000377079.4|ENST00000434524.1|ENST00000446780.1|ENST00000434865.1|ENST00000440610.1|ENST00000449221.1|ENST00000474494.1	ENSG00000114988.7	LMAN2L	0.148446	7.9263	2.85511	0.00487832	0.0885726	-2.16631
ENSE00001126701.1	chr1:220310160-220310253	ENST00000366922.1	ENSG00000067704.8	IARS2	-0.351646	5.18972	-2.85508	0.00487875	0.0885726	-2.16638
ENSE00001624342.2	chr7:156469124-156469284	ENST00000430825.2	ENSG00000105983.15	LMBR1	0.2096	5.46561	2.855	0.00487997	0.0885726	-2.16659
ENSE00003571870.1|ENSE00003522126.1	chr3:141304873-141304931|chr3:141304873-141304931	ENST00000286364.3|ENST00000509118.1|ENST00000509032.1	ENSG00000155903.7	RASA2	-0.134068	7.78243	-2.85485	0.00488212	0.0885726	-2.16695
ENSE00001379196.2	chr8:30853436-30854193	ENST00000339382.2	ENSG00000172733.10	PURG	0.180093	5.87693	2.85343	0.00490293	0.0888579	-2.17047
ENSE00001899272.1	chr1:155883924-155884087	ENST00000478002.1	ENSG00000132680.6	KIAA0907	0.234733	6.1973	2.85217	0.00492143	0.0889176	-2.17358
ENSE00001490369.1	chr17:3100955-3101727	ENST00000381951.1	ENSG00000172150.4	OR1A2	-0.330943	3.27583	-2.85193	0.00492493	0.0889176	-2.17417
ENSE00001744438.1	chr9:140435115-140435140	ENST00000277531.4|ENST00000434090.1	ENSG00000130653.11	PNPLA7	0.202509	7.98894	2.85137	0.00493319	0.0889176	-2.17555
ENSE00001618106.1	chr20:37258183-37258267	ENST00000243967.4	ENSG00000124143.6	ARHGAP40	-0.158654	6.18303	-2.85126	0.00493483	0.0889176	-2.17582
ENSE00003114604.1	chr19:4323026-4323138	ENST00000601006.1	ENSG00000105255.6	FSD1	-0.119577	7.43266	-2.85108	0.00493749	0.0889176	-2.17627
ENSE00001863882.1|ENSE00001124048.1	chr13:111955366-111957920|chr13:111955366-111957920	ENST00000426073.2|ENST00000218789.5|ENST00000375736.4	ENSG00000102606.13	ARHGEF7	-0.107209	7.51909	-2.8509	0.00494014	0.0889176	-2.17671
ENSE00003500819.1|ENSE00003515780.1	chr16:58550777-58550827|chr16:58550777-58550827	ENST00000310682.2|ENST00000394266.4|ENST00000219315.4|ENST00000427443.1|ENST00000422445.1|ENST00000418480.1	ENSG00000103037.7	SETD6	-0.16845	6.85305	-2.85079	0.00494185	0.0889176	-2.177
ENSE00003524408.1|ENSE00001748967.2|ENSE00002270457.1|ENSE00003612707.1	chr14:23078708-23078814|chr14:23078708-23078814|chr14:23078708-23078814|chr14:23078708-23078814	ENST00000428304.2|ENST00000216327.6|ENST00000544562.1|ENST00000418446.2|ENST00000541962.1	ENSG00000100439.6	ABHD4	0.295526	6.38981	2.84984	0.00495591	0.0889945	-2.17934
ENSE00001793793.1	chr11:93553780-93554045	ENST00000414919.2	ENSG00000214376.5	VSTM5	-0.19645	4.0771	-2.84966	0.00495845	0.0889945	-2.17977
ENSE00003580110.1|ENSE00003489534.1	chr3:25792591-25792666|chr3:25792591-25792666	ENST00000493324.1|ENST00000280700.5|ENST00000396649.3|ENST00000308710.5|ENST00000280699.9|ENST00000417874.2	ENSG00000151092.12	NGLY1	-0.230838	6.32467	-2.84929	0.00496394	0.0889945	-2.18068
ENSE00002124887.1	chr8:97598631-97598744	ENST00000523877.1	ENSG00000169439.7	SDC2	0.195536	6.21522	2.84912	0.00496649	0.0889945	-2.18111
ENSE00003539951.1|ENSE00003583978.1	chr2:232127047-232127111|chr2:232127047-232127111	ENST00000483477.1|ENST00000467698.1|ENST00000349938.4|ENST00000436339.1|ENST00000424740.1	ENSG00000135931.13	ARMC9	0.167994	7.01075	2.84877	0.00497167	0.088996	-2.18197
ENSE00001307387.1	chr12:6061020-6061046	ENST00000261405.5	ENSG00000110799.9	VWF	0.369352	5.12714	2.84652	0.00500517	0.0895039	-2.18751
ENSE00002097591.1	chr8:23147379-23147408	ENST00000518454.1	ENSG00000104679.6	R3HCC1	-0.209304	5.73444	-2.84554	0.0050199	0.0895072	-2.18994
ENSE00003511164.1|ENSE00003498348.1	chr18:32418711-32418795|chr18:32418711-32418795	ENST00000601632.1|ENST00000348997.5|ENST00000399113.3|ENST00000269192.7	ENSG00000134769.17	DTNA	0.407503	4.09123	2.84518	0.00502531	0.0895072	-2.19083
ENSE00001811750.1	chr2:220290276-220290463	ENST00000483395.1	ENSG00000175084.7	DES	0.205385	5.72655	2.84505	0.00502729	0.0895072	-2.19115
ENSE00001175695.1	chr16:23767728-23767754	ENST00000300113.2	ENSG00000166869.2	CHP2	0.390135	2.91251	2.84452	0.00503524	0.0895072	-2.19246
ENSE00002705892.1	chr17:66270042-66270281	ENST00000578726.1	ENSG00000141337.8	ARSG	0.28344	4.72205	2.84447	0.00503599	0.0895072	-2.19258
ENSE00002256764.1|ENSE00003577454.1|ENSE00003530658.1	chr11:115088614-115088688|chr11:115088614-115088688|chr11:115088614-115088688	ENST00000542450.1|ENST00000452722.3|ENST00000542447.2|ENST00000537058.1|ENST00000536727.1|ENST00000545380.1|ENST00000331581.6|ENST00000537140.1|ENST00000541434.1	ENSG00000182985.12	CADM1	0.218389	6.39607	2.8441	0.00504158	0.0895072	-2.1935
ENSE00003606364.1|ENSE00003686051.1	chr17:27031326-27031415|chr17:27031326-27031415	ENST00000415329.2|ENST00000495203.1|ENST00000584073.1|ENST00000422880.2|ENST00000301039.2	ENSG00000167525.9	PROCA1	0.241227	5.5696	2.844	0.00504309	0.0895072	-2.19375
ENSE00001106704.6	chr11:18387338-18388543	ENST00000265963.4	ENSG00000110768.7	GTF2H1	0.229085	5.79099	2.84378	0.00504634	0.0895072	-2.19428
ENSE00001864967.1|ENSE00002482010.1|ENSE00001107344.2|ENSE00001875312.1	chr12:57424869-57424927|chr12:57424869-57424927|chr12:57424869-57424927|chr12:57424869-57424927	ENST00000487083.1|ENST00000554234.1|ENST00000300119.3|ENST00000442789.2|ENST00000477864.1	ENSG00000166866.8	MYO1A	0.229786	5.44812	2.84339	0.00505228	0.0895217	-2.19525
ENSE00001681400.2	chr2:242664406-242668697	ENST00000313552.6	ENSG00000168395.10	ING5	0.244383	5.36532	2.84266	0.00506315	0.0895523	-2.19702
ENSE00001038811.1	chr2:99992818-99993097	ENST00000289371.6	ENSG00000158417.6	EIF5B	-0.201043	5.17102	-2.84259	0.00506426	0.0895523	-2.1972
ENSE00002515759.1	chr14:64340479-64341290	ENST00000556725.1	ENSG00000054654.11	SYNE2	-0.293623	4.23995	-2.84201	0.00507311	0.0895813	-2.19865
ENSE00000985397.1	chr10:27448639-27448674	ENST00000375946.4|ENST00000375940.4|ENST00000342386.6	ENSG00000120539.10	MASTL	-0.214199	6.79232	-2.8418	0.00507615	0.0895813	-2.19914
ENSE00003590493.1|ENSE00003657376.1	chr3:122880173-122880293|chr3:122880173-122880293	ENST00000316218.7|ENST00000469649.1|ENST00000489923.1	ENSG00000065485.13	PDIA5	0.246268	4.55647	2.84084	0.00509079	0.0897489	-2.20152
ENSE00001479549.1	chr7:107807414-107807487	ENST00000425651.2	ENSG00000091129.15	NRCAM	-0.156031	8.85537	-2.83957	0.00511004	0.0899232	-2.20463
ENSE00001366416.1	chr7:155095535-155095583	ENST00000476756.1	ENSG00000186480.8	INSIG1	-0.473322	4.52874	-2.83871	0.00512324	0.0899232	-2.20676
ENSE00002577495.1	chr16:67866142-67866280	ENST00000566067.1	ENSG00000102901.8	CENPT	-0.144416	6.89298	-2.83841	0.00512773	0.0899232	-2.20749
ENSE00002120685.1	chr8:42171615-42171917	ENST00000522545.1	ENSG00000104365.9	IKBKB	-0.224759	5.19724	-2.83809	0.00513267	0.0899232	-2.20828
ENSE00002700165.1|ENSE00002688344.1|ENSE00002213523.1|ENSE00001543830.1	chr18:596999-597125|chr18:596999-597125|chr18:596999-597125|chr18:596999-597125	ENST00000579912.1|ENST00000579443.1|ENST00000540035.1|ENST00000582020.1|ENST00000580436.1|ENST00000400606.2	ENSG00000079101.12	CLUL1	0.30122	4.18529	2.83771	0.00513842	0.0899232	-2.20921
ENSE00001871720.1|ENSE00003477773.1|ENSE00003533630.1|ENSE00001950938.1	chr2:219553466-219553576|chr2:219553466-219553576|chr2:219553466-219553576|chr2:219553466-219553576	ENST00000480709.1|ENST00000295709.3|ENST00000392105.3|ENST00000440309.1|ENST00000414413.1|ENST00000422778.1|ENST00000470568.1	ENSG00000163482.7	STK36	-0.227291	6.08198	-2.83766	0.00513928	0.0899232	-2.20934
ENSE00002056472.1	chr4:87687585-87688080	ENST00000511105.1	ENSG00000163629.8	PTPN13	0.157194	5.2175	2.83754	0.00514113	0.0899232	-2.20964
ENSE00002126902.1|ENSE00002154442.1	chr11:117978557-117978835|chr11:117978456-117979611	ENST00000517544.1|ENST00000528118.1	ENSG00000137648.12	TMPRSS4	-0.214974	3.36543	-2.83749	0.00514185	0.0899232	-2.20976
ENSE00002230456.1	chr13:111329426-111329450	ENST00000541443.1	ENSG00000134905.12	CARS2	-0.514938	4.79386	-2.83655	0.00515621	0.0900373	-2.21206
ENSE00001715655.1	chr3:25911571-25911595	ENST00000451284.1|ENST00000496997.1	ENSG00000230891.2	LINC00692	0.358967	1.92111	2.83545	0.00517324	0.0900373	-2.21478
ENSE00003594970.1|ENSE00003477671.1	chr1:3761877-3761903|chr1:3761877-3761903	ENST00000378230.3|ENST00000428079.1|ENST00000378223.3|ENST00000494653.1|ENST00000494951.1	ENSG00000116198.8	CEP104	-0.164256	7.93814	-2.83524	0.00517635	0.0900373	-2.21528
ENSE00001849564.1|ENSE00001907665.1|ENSE00003636227.1|ENSE00003667537.1	chr2:85662554-85662619|chr2:85662554-85662619|chr2:85662554-85662619|chr2:85662554-85662619	ENST00000488219.1|ENST00000481395.2|ENST00000340326.2|ENST00000481426.2|ENST00000477170.1	ENSG00000152292.12	SH2D6	-0.216075	6.10423	-2.83523	0.00517653	0.0900373	-2.2153
ENSE00003629369.1|ENSE00002022790.1|ENSE00003473917.1|ENSE00002042782.1|ENSE00003689822.1	chr6:11735826-11735894|chr6:11735826-11735894|chr6:11735826-11735894|chr6:11735826-11735894|chr6:11735826-11735894	ENST00000505099.1|ENST00000414691.3|ENST00000229583.5|ENST00000503285.1|ENST00000514824.1|ENST00000512139.1|ENST00000506810.1|ENST00000379415.2	ENSG00000111863.8	ADTRP	-0.282485	5.26147	-2.83514	0.00517792	0.0900373	-2.21553
ENSE00001542917.1	chr18:31263385-31263484	ENST00000592288.1|ENST00000269197.5	ENSG00000141431.5	ASXL3	0.215816	6.4745	2.83485	0.00518251	0.0900373	-2.21626
ENSE00002340647.1	chr6:170070685-170072492	ENST00000546953.1	ENSG00000184465.11	WDR27	0.153567	6.07334	2.83472	0.00518445	0.0900373	-2.21657
ENSE00003584640.1|ENSE00003520851.1	chr1:196658585-196658737|chr1:196658585-196658737	ENST00000466229.1|ENST00000367429.4|ENST00000359637.2	ENSG00000000971.11	CFH	0.317633	4.71651	2.83406	0.0051946	0.0901239	-2.21818
ENSE00002141264.1|ENSE00003503463.1|ENSE00003623421.1	chr1:156834522-156834588|chr1:156834522-156834588|chr1:156834522-156834588	ENST00000533630.1|ENST00000530298.1|ENST00000392302.2|ENST00000497019.2|ENST00000368196.3|ENST00000524377.1|ENST00000358660.3	ENSG00000198400.7	NTRK1	0.326906	4.77497	2.83365	0.00520094	0.0901444	-2.21919
ENSE00000970098.1	chr4:104082257-104082405	ENST00000380026.3|ENST00000503705.1	ENSG00000138778.7	CENPE	-0.288043	3.07568	-2.83292	0.00521223	0.0902506	-2.22098
ENSE00001839689.2	chr17:17714762-17715087	ENST00000578469.1	ENSG00000072310.12	SREBF1	0.190389	5.12743	2.83194	0.00522757	0.0904267	-2.2234
ENSE00003491212.1|ENSE00003621582.1	chr2:113500288-113500346|chr2:113500288-113500346	ENST00000435431.1|ENST00000302450.6	ENSG00000169607.8	CKAP2L	0.264892	3.10719	2.83115	0.0052398	0.0905224	-2.22533
ENSE00002601255.1	chr16:8961951-8962041	ENST00000570125.1	ENSG00000153048.6	CARHSP1	0.309776	4.50005	2.83079	0.00524545	0.0905224	-2.22622
ENSE00003506542.1|ENSE00003467837.1	chr2:234873325-234873401|chr2:234873325-234873401	ENST00000444298.1|ENST00000324695.4	ENSG00000144481.12	TRPM8	0.296169	4.31636	2.83003	0.00525723	0.0905224	-2.22807
ENSE00000766675.1	chr5:141331063-141331093	ENST00000231484.3	ENSG00000113555.4	PCDH12	-0.259149	4.12811	-2.82995	0.00525858	0.0905224	-2.22828
ENSE00000784084.1	chr2:197080629-197080671	ENST00000260983.3|ENST00000409111.1	ENSG00000138411.6	HECW2	-0.168219	7.55701	-2.82992	0.00525901	0.0905224	-2.22835
ENSE00002101824.1	chr8:93017055-93017505	ENST00000521553.1	ENSG00000079102.12	RUNX1T1	0.188095	6.85924	2.82918	0.00527054	0.0905549	-2.23016
ENSE00001896160.1	chr1:36934528-36934841	ENST00000464365.2	ENSG00000119535.13	CSF3R	0.276844	4.02427	2.82886	0.00527556	0.0905549	-2.23094
ENSE00003467761.1|ENSE00003505344.1	chr12:112601348-112601534|chr12:112601348-112601534	ENST00000547085.1|ENST00000550722.1	ENSG00000173064.6	HECTD4	0.152264	7.48718	2.8288	0.00527645	0.0905549	-2.23108
ENSE00001661182.2	chr7:82478200-82478227	ENST00000413807.2	ENSG00000186472.15	PCLO	-0.394392	3.6025	-2.82833	0.00528384	0.0905672	-2.23224
ENSE00001764561.1	chr7:92300740-92300848	ENST00000265734.4|ENST00000424848.2	ENSG00000105810.5	CDK6	-0.240684	5.99814	-2.82768	0.00529409	0.0905672	-2.23383
ENSE00001643126.1	chr14:55890904-55890971	ENST00000247219.5	ENSG00000182521.5	TBPL2	-0.27894	1.95596	-2.82758	0.00529566	0.0905672	-2.23408
ENSE00002153466.1	chr11:9309266-9309579	ENST00000533867.1	ENSG00000166471.6	TMEM41B	-0.205849	5.52061	-2.82744	0.00529791	0.0905672	-2.23443
ENSE00003685070.1|ENSE00003042450.1|ENSE00003513303.1	chr19:4175677-4175709|chr19:4175677-4175709|chr19:4175677-4175709	ENST00000601488.1|ENST00000337491.2|ENST00000594279.1|ENST00000597896.1|ENST00000601571.1|ENST00000596298.1|ENST00000600938.1	ENSG00000077463.10	SIRT6	0.206994	6.27765	2.82687	0.00530681	0.090583	-2.23581
ENSE00002888603.1	chr17:67103840-67109878	ENST00000590311.1	ENSG00000154262.8	ABCA6	-0.173808	4.09676	-2.82667	0.00531006	0.090583	-2.23632
ENSE00001853403.1	chr3:197574779-197575003	ENST00000494069.1	ENSG00000186001.8	LRCH3	-0.210938	4.52485	-2.82639	0.00531438	0.090583	-2.23699
ENSE00003685701.1|ENSE00003651351.1	chr14:94845826-94845948|chr14:94845826-94845948	ENST00000489769.1|ENST00000440909.1|ENST00000448921.1|ENST00000437397.1|ENST00000355814.4|ENST00000393087.4|ENST00000393088.4|ENST00000404814.4|ENST00000449399.3	ENSG00000197249.8	SERPINA1	0.402756	5.1483	2.82586	0.00532279	0.0906379	-2.23829
ENSE00002175193.1	chr11:71207609-71208632	ENST00000530831.1	ENSG00000172890.7	NADSYN1	0.160171	5.6794	2.82493	0.00533758	0.0906956	-2.24058
ENSE00001817169.1	chr2:37505009-37506123	ENST00000469275.1	ENSG00000115825.5	PRKD3	0.207598	4.24792	2.82482	0.00533925	0.0906956	-2.24084
ENSE00001198596.1	chr4:187192774-187192915	ENST00000403665.2|ENST00000492972.2	ENSG00000088926.9	F11	0.351945	4.62531	2.82466	0.00534175	0.0906956	-2.24123
ENSE00001159980.5	chr2:106682016-106682279	ENST00000238044.3	ENSG00000119147.5	C2orf40	-0.158851	6.65005	-2.82387	0.00535427	0.0907163	-2.24316
ENSE00000698657.1	chr7:81334999-81335058	ENST00000222390.5|ENST00000457544.2	ENSG00000019991.11	HGF	0.480771	3.63824	2.82353	0.00535971	0.0907163	-2.244
ENSE00001512056.2|ENSE00003622450.1|ENSE00003590499.1	chr3:186951910-186954159|chr3:186951910-186954159|chr3:186951910-186954159	ENST00000392472.2|ENST00000480349.1|ENST00000296280.6	ENSG00000127241.12	MASP1	0.215131	5.43989	2.82264	0.00537399	0.0907163	-2.24619
ENSE00001365379.1	chr16:23098473-23098507	ENST00000219689.7	ENSG00000103404.10	USP31	-0.147031	9.32155	-2.82251	0.00537595	0.0907163	-2.24649
ENSE00001018550.1	chr17:48774349-48774452	ENST00000285243.6	ENSG00000154945.6	ANKRD40	-0.201111	7.9249	-2.82244	0.00537709	0.0907163	-2.24667
ENSE00002509113.1|ENSE00002219857.1|ENSE00003483280.1|ENSE00002515628.1|ENSE00003656089.1	chr14:94517285-94517805|chr14:94517285-94517805|chr14:94517285-94517805|chr14:94517285-94517805|chr14:94517285-94517805	ENST00000555762.1|ENST00000544005.1|ENST00000553400.1|ENST00000555054.1|ENST00000330836.5	ENSG00000089737.11	DDX24	0.139559	9.29676	2.82222	0.0053806	0.0907163	-2.2472
ENSE00003625845.1|ENSE00003462912.1|ENSE00001421982.1	chr13:113864287-113864402|chr13:113864287-113864402|chr13:113864287-113864344	ENST00000375440.4|ENST00000375441.3|ENST00000451881.1|ENST00000488558.1|ENST00000474116.1|ENST00000326335.4	ENSG00000139842.10	CUL4A	0.124775	7.68422	2.82216	0.00538154	0.0907163	-2.24735
ENSE00001486466.1	chr14:77872262-77872447	ENST00000380835.2	ENSG00000165555.5	NOXRED1	0.330018	2.97443	2.82159	0.00539073	0.0907163	-2.24875
ENSE00002148987.1|ENSE00001278680.3	chr11:118661816-118661875|chr11:118661816-118661875	ENST00000264018.4|ENST00000525082.1|ENST00000533239.1	ENSG00000110367.7	DDX6	0.189896	6.57928	2.82138	0.00539402	0.0907163	-2.24926
ENSE00001725989.1|ENSE00001098067.1	chr11:47397201-47397272|chr11:47397201-47397272	ENST00000227163.4|ENST00000378538.3|ENST00000533968.1	ENSG00000066336.7	SPI1	0.308598	6.0779	2.82133	0.0053949	0.0907163	-2.24939
ENSE00002603926.1	chr16:88872447-88872564	ENST00000562747.1	ENSG00000167513.4	CDT1	-0.149477	5.87097	-2.81963	0.00542207	0.0909666	-2.25354
ENSE00002533622.1|ENSE00001507082.1	chr14:51383698-51383821|chr14:51383698-51383821	ENST00000553872.1|ENST00000532462.1|ENST00000544180.2|ENST00000216392.7	ENSG00000100504.12	PYGL	0.219825	6.45088	2.81961	0.00542239	0.0909666	-2.25358
ENSE00001509391.2	chr14:60574305-60574890	ENST00000406854.1	ENSG00000126773.8	PCNXL4	-0.251423	6.44378	-2.81943	0.0054254	0.0909666	-2.25404
ENSE00001688858.1	chr6:42110067-42110179	ENST00000341865.4	ENSG00000188112.4	C6orf132	0.158118	6.44134	2.81872	0.0054368	0.0909959	-2.25577
ENSE00003543280.1|ENSE00003617188.1	chr14:24588958-24589105|chr14:24588958-24589105	ENST00000559115.1|ENST00000446197.3|ENST00000396941.4|ENST00000396936.1|ENST00000559144.1|ENST00000557802.1|ENST00000326009.5|ENST00000558914.1|ENST00000558624.1	ENSG00000100897.13	DCAF11	0.15128	8.33922	2.81867	0.00543757	0.0909959	-2.25589
ENSE00002565513.1	chr15:102161852-102161942	ENST00000560883.1	ENSG00000184277.8	TM2D3	-0.38984	3.6754	-2.81794	0.00544934	0.0911056	-2.25767
ENSE00002108762.1	chr5:155297371-155297430	ENST00000517913.1	ENSG00000170624.9	SGCD	-0.307267	3.69109	-2.81732	0.00545939	0.0911567	-2.25919
ENSE00001536117.1	chr8:124978399-124978437	ENST00000522917.1	ENSG00000214814.2	FER1L6	0.212637	6.14467	2.81683	0.00546737	0.0911567	-2.26039
ENSE00002188414.1|ENSE00002142679.1	chr13:52701549-52701617|chr13:52701549-52701617	ENST00000355568.4|ENST00000465811.3	ENSG00000197168.7	NEK5	0.246687	2.91471	2.8167	0.00546945	0.0911567	-2.26071
ENSE00002039861.1	chr3:132077340-132077561	ENST00000507647.1	ENSG00000014257.11	ACPP	-0.297355	2.42403	-2.81646	0.00547326	0.0911567	-2.26128
ENSE00001067874.5	chr1:200374208-200378809	ENST00000294740.3	ENSG00000162702.7	ZNF281	-0.125873	6.809	-2.81548	0.00548914	0.0913121	-2.26367
ENSE00002127593.1|ENSE00002098933.1|ENSE00002116780.1	chr5:89689567-89689909|chr5:89689567-89689909|chr5:89689567-89689909	ENST00000522083.1|ENST00000518458.1|ENST00000522864.1	ENSG00000153140.4	CETN3	0.235069	4.96849	2.81428	0.00550871	0.0913121	-2.26661
ENSE00002609896.1	chr16:1857569-1857820	ENST00000566644.1	ENSG00000063854.8	HAGH	-0.276062	4.14721	-2.81351	0.00552139	0.0913121	-2.2685
ENSE00002164229.1	chr14:95556680-95556999	ENST00000527414.1	ENSG00000100697.10	DICER1	0.167972	7.78998	2.81289	0.00553141	0.0913121	-2.27
ENSE00002328275.1	chr12:71002616-71003100	ENST00000547715.1	ENSG00000127329.10	PTPRB	-0.20865	4.21182	-2.81242	0.00553923	0.0913121	-2.27116
ENSE00002693211.1|ENSE00002885945.1|ENSE00003700815.1	chr19:873517-873581|chr19:873517-873581|chr19:873517-873581	ENST00000395808.3|ENST00000607471.1|ENST00000589119.1|ENST00000606248.1|ENST00000312090.6|ENST00000592943.1|ENST00000586017.1|ENST00000606828.1	ENSG00000175221.10	MED16	0.168869	7.39102	2.81196	0.00554668	0.0913121	-2.27227
ENSE00002162155.1	chr6:117128045-117128321	ENST00000530250.1	ENSG00000173612.5	GPRC6A	-0.299696	2.76401	-2.81168	0.00555129	0.0913121	-2.27295
ENSE00001586330.1	chr2:99921108-99921187	ENST00000409448.1	ENSG00000144214.5	LYG1	0.27609	5.5467	2.81146	0.00555491	0.0913121	-2.27349
ENSE00003641662.1|ENSE00003530145.1	chr17:67161105-67161208|chr17:67161105-67161208	ENST00000269081.4|ENST00000523419.1|ENST00000522406.1|ENST00000519732.1|ENST00000518929.1	ENSG00000154263.13	ABCA10	-0.23254	4.74427	-2.81119	0.00555931	0.0913121	-2.27414
ENSE00003580108.1|ENSE00003469054.1	chr11:120702585-120702696|chr11:120702585-120702696	ENST00000527524.2|ENST00000438375.2|ENST00000533291.1	ENSG00000149403.7	GRIK4	0.192177	6.94439	2.81105	0.00556164	0.0913121	-2.27449
ENSE00001210316.1	chr3:85932446-85932593	ENST00000383699.3|ENST00000407528.2|ENST00000405615.2	ENSG00000175161.9	CADM2	-0.147153	10.4259	-2.81098	0.00556279	0.0913121	-2.27466
ENSE00001844357.1	chr6:107087998-107088081	ENST00000467262.1	ENSG00000130348.7	QRSL1	0.241531	4.15413	2.81072	0.00556707	0.0913121	-2.27529
ENSE00003549342.1|ENSE00003578518.1	chr12:14688598-14688707|chr12:14688598-14688707	ENST00000541618.1|ENST00000240617.5	ENSG00000121316.6	PLBD1	0.352168	3.45059	2.81039	0.00557253	0.0913121	-2.2761
ENSE00003470296.1|ENSE00003499647.1|ENSE00003610706.1	chr19:46141788-46141891|chr19:46141788-46141891|chr19:46141788-46141891	ENST00000588000.1|ENST00000588610.1|ENST00000588889.1|ENST00000586770.1|ENST00000591721.1|ENST00000593255.1|ENST00000590043.1|ENST00000589876.1|ENST00000588308.1|ENST00000245925.3|ENST00000536630.1|ENST00000587152.1|ENST00000399594.3	ENSG00000125746.10	EML2	-0.13232	7.85455	-2.81025	0.00557476	0.0913121	-2.27643
ENSE00001806798.2	chr8:87241958-87242602	ENST00000419776.2	ENSG00000164893.4	SLC7A13	-0.186523	2.56248	-2.8101	0.00557728	0.0913121	-2.2768
ENSE00001713854.1	chr12:7981394-7981420	ENST00000340749.5|ENST00000543909.1|ENST00000431042.2|ENST00000396589.2|ENST00000535295.1|ENST00000539924.1	ENSG00000173262.7	SLC2A14	-0.359485	2.1567	-2.80999	0.00557911	0.0913121	-2.27707
ENSE00002265016.1	chr11:73687920-73688089	ENST00000545562.2	ENSG00000175567.4	UCP2	0.168287	6.41228	2.80997	0.00557936	0.0913121	-2.27711
ENSE00003504450.1	chr6:44310846-44310970	ENST00000515220.1	ENSG00000249481.2	SPATS1	0.153105	7.07667	2.80964	0.00558486	0.0913121	-2.27792
ENSE00001920877.1|ENSE00001886932.1	chr20:25677405-25677453|chr20:25677405-25677536	ENST00000481610.1|ENST00000252979.5	ENSG00000130684.9	ZNF337	-0.226237	5.76556	-2.80952	0.00558681	0.0913121	-2.27821
ENSE00001233010.9	chr6:26124404-26124894	ENST00000314088.6	ENSG00000180573.8	HIST1H2AC	0.142265	8.16023	2.8095	0.00558712	0.0913121	-2.27826
ENSE00003611251.1|ENSE00003680340.1	chr1:171293281-171293409|chr1:171293281-171293409	ENST00000462992.1|ENST00000367749.3	ENSG00000076258.5	FMO4	0.307485	4.53432	2.80918	0.0055925	0.0913145	-2.27905
ENSE00002157472.1|ENSE00002174247.1|ENSE00002182735.1|ENSE00002260009.1	chr15:101459468-101459613|chr15:101459468-101459613|chr15:101459468-101459613|chr15:101459468-101459613	ENST00000388948.3|ENST00000534045.1|ENST00000527698.1|ENST00000532029.2	ENSG00000154237.8	LRRK1	-0.181969	6.09453	-2.80884	0.00559819	0.0913221	-2.27989
ENSE00003681856.1|ENSE00003556144.1	chr1:15695923-15695982|chr1:15695923-15695982	ENST00000471347.1|ENST00000375998.4|ENST00000444385.1|ENST00000529606.1|ENST00000314668.9|ENST00000481324.1	ENSG00000142621.15	FHAD1	0.250866	5.13742	2.80767	0.00561754	0.09149	-2.28273
ENSE00002520605.1	chr14:73140751-73141071	ENST00000554594.1	ENSG00000205683.7	DPF3	-0.118577	5.25993	-2.80707	0.00562741	0.09149	-2.28418
ENSE00002749142.1	chr19:15996807-15997271	ENST00000592710.1	ENSG00000186115.8	CYP4F2	-0.215146	3.38796	-2.80699	0.00562877	0.09149	-2.28437
ENSE00003580315.1|ENSE00003505549.1	chr21:43334730-43334820|chr21:43334730-43334820	ENST00000329623.7|ENST00000380486.3|ENST00000482084.1|ENST00000467074.2|ENST00000490479.1	ENSG00000157617.12	C2CD2	0.168947	7.32185	2.80669	0.00563386	0.09149	-2.28512
ENSE00002170575.1|ENSE00001820591.1|ENSE00002186865.1	chr1:70820508-70820862|chr1:70820508-70820862|chr1:70820508-70820862	ENST00000359875.5|ENST00000486110.1|ENST00000531950.1	ENSG00000197568.9	HHLA3	0.177841	6.3955	2.80664	0.00563467	0.09149	-2.28524
ENSE00001885553.1|ENSE00001852182.1|ENSE00001857723.1	chr10:5931010-5931750|chr10:5931010-5931750|chr10:5931010-5931750	ENST00000380092.4|ENST00000380094.5|ENST00000191063.8	ENSG00000134461.11	ANKRD16	-0.142364	6.35178	-2.80576	0.00564926	0.0916418	-2.28737
ENSE00001935362.1	chr9:92032972-92033120	ENST00000464051.1	ENSG00000187764.7	SEMA4D	-0.226424	4.38648	-2.80487	0.00566415	0.0917151	-2.28954
ENSE00003501404.1|ENSE00003691175.1	chr2:197511078-197511208|chr2:197511078-197511208	ENST00000431807.2|ENST00000389175.4|ENST00000471546.1|ENST00000498512.1	ENSG00000144395.13	CCDC150	0.309602	2.58939	2.80465	0.00566787	0.0917151	-2.29008
ENSE00001748769.1	chr3:38234762-38234884	ENST00000426620.1	ENSG00000172939.4	OXSR1	-0.332356	3.56471	-2.80425	0.00567459	0.0917151	-2.29106
ENSE00000977649.1	chr7:99500841-99500936	ENST00000447480.1|ENST00000355947.2|ENST00000349062.2|ENST00000354241.5	ENSG00000146833.11	TRIM4	-0.287226	2.07092	-2.80424	0.00567478	0.0917151	-2.29108
ENSE00003449063.1	chr10:116056755-116056859	ENST00000304129.4|ENST00000369271.3	ENSG00000169129.10	AFAP1L2	-0.141989	7.40727	-2.80347	0.0056876	0.0918373	-2.29294
ENSE00003663323.1|ENSE00003604829.1	chr1:154956373-154956529|chr1:154956373-154956529	ENST00000315144.10|ENST00000368432.1|ENST00000368431.3|ENST00000487371.1	ENSG00000160688.14	FLAD1	-0.170792	5.81939	-2.80269	0.00570072	0.0919643	-2.29484
ENSE00002172290.1	chr11:124498634-124501313	ENST00000531033.1	ENSG00000154144.8	TBRG1	-0.159442	6.66378	-2.80188	0.00571439	0.0920998	-2.29681
ENSE00003498991.1|ENSE00003605368.1	chr1:156254976-156255056|chr1:156254976-156255056	ENST00000357501.2|ENST00000456810.1|ENST00000463670.1	ENSG00000163472.14	TMEM79	-0.230999	4.20686	-2.80121	0.00572575	0.0921978	-2.29845
ENSE00001889425.1	chr3:10976758-10977004	ENST00000464828.1	ENSG00000132164.5	SLC6A11	0.113324	7.21568	2.8007	0.00573429	0.0922502	-2.29968
ENSE00001805043.1	chr17:11550397-11550483	ENST00000262442.4|ENST00000454412.2	ENSG00000007174.13	DNAH9	0.317846	4.13093	2.80033	0.00574064	0.0922611	-2.30059
ENSE00001228599.1	chr3:126200029-126201297	ENST00000290868.2	ENSG00000159650.4	UROC1	0.256755	4.26332	2.79968	0.00575158	0.0922611	-2.30216
ENSE00002291616.1	chr12:20905250-20905461	ENST00000539415.1	ENSG00000139155.4	SLCO1C1	0.4512	6.60944	2.79961	0.00575271	0.0922611	-2.30232
ENSE00000928834.1	chr6:24835932-24836072	ENST00000259698.4	ENSG00000111913.11	FAM65B	0.199634	6.80437	2.79941	0.00575609	0.0922611	-2.3028
ENSE00003662523.1|ENSE00001953528.1|ENSE00003588054.1	chr19:49481188-49481258|chr19:49481188-49481258|chr19:49481188-49481258	ENST00000496048.1|ENST00000472004.1|ENST00000323798.3|ENST00000263276.6	ENSG00000104812.10	GYS1	0.24677	6.91619	2.79819	0.00577688	0.0923545	-2.30577
ENSE00001711363.1	chr21:35015692-35016056	ENST00000438788.1	ENSG00000205758.7	CRYZL1	-0.25628	3.94806	-2.7979	0.00578184	0.0923545	-2.30648
ENSE00001606097.1|ENSE00001883828.1	chr2:11375867-11376031|chr2:11375867-11376031	ENST00000315872.6|ENST00000261535.3|ENST00000462366.1	ENSG00000134318.9	ROCK2	-0.162923	8.77876	-2.79664	0.00580337	0.0923545	-2.30954
ENSE00001380015.2	chr16:89603197-89604057	ENST00000341316.2	ENSG00000197912.9	SPG7	0.1854	4.14181	2.79653	0.00580527	0.0923545	-2.30981
ENSE00001159661.1	chr18:56377208-56377286	ENST00000348428.3|ENST00000345724.3	ENSG00000172175.8	MALT1	0.278341	5.07197	2.7965	0.00580576	0.0923545	-2.30988
ENSE00001036624.1	chr1:24401813-24401962	ENST00000374434.3	ENSG00000142661.14	MYOM3	-0.22315	3.10922	-2.79645	0.00580657	0.0923545	-2.30999
ENSE00001854290.2	chr17:5113521-5114226	ENST00000399600.4	ENSG00000161929.10	SCIMP	0.277426	3.24968	2.7959	0.00581599	0.0923545	-2.31133
ENSE00003521121.1|ENSE00003667628.1	chr7:86556063-86556193|chr7:86556063-86556193	ENST00000394714.2|ENST00000450689.2|ENST00000444627.1|ENST00000416314.1|ENST00000423294.1	ENSG00000164659.10	KIAA1324L	-0.217163	6.19689	-2.79581	0.00581765	0.0923545	-2.31156
ENSE00003673231.1|ENSE00003538098.1|ENSE00003603246.1	chr1:230795238-230795365|chr1:230795238-230795365|chr1:230795238-230795365	ENST00000366669.4|ENST00000468893.2|ENST00000366668.3|ENST00000534989.1|ENST00000494371.1|ENST00000473671.1	ENSG00000135775.9	COG2	-0.282386	4.85642	-2.79554	0.00582218	0.0923545	-2.31221
ENSE00001578246.1	chr10:97784642-97784668	ENST00000410012.2	ENSG00000188649.7	CC2D2B	-0.418483	2.50541	-2.79511	0.00582951	0.0923545	-2.31324
ENSE00000814582.1	chr1:172001552-172001639	ENST00000367733.2|ENST00000355305.5|ENST00000367731.1|ENST00000520906.1|ENST00000523513.1	ENSG00000197959.9	DNM3	-0.117613	9.17465	-2.79444	0.00584115	0.0923545	-2.31488
ENSE00003477747.1|ENSE00003498123.1	chr3:49848736-49848852|chr3:49848736-49848852	ENST00000333486.3|ENST00000460516.1	ENSG00000182179.6	UBA7	0.238104	5.36541	2.79417	0.00584567	0.0923545	-2.31552
ENSE00000942426.1	chr15:40756067-40756182	ENST00000561234.1|ENST00000416165.1|ENST00000560846.1	ENSG00000140320.7	BAHD1	0.156566	6.87664	2.79376	0.00585279	0.0923545	-2.31652
ENSE00003529377.1|ENSE00001837155.1|ENSE00003593739.1	chr10:96701651-96701681|chr10:96701651-96701681|chr10:96701651-96701681	ENST00000461906.1|ENST00000473496.1|ENST00000260682.6	ENSG00000138109.9	CYP2C9	-0.330495	3.44907	-2.79374	0.00585322	0.0923545	-2.31658
ENSE00001890863.1	chr2:1371115-1371244	ENST00000471239.1	ENSG00000172554.7	SNTG2	-0.183812	6.08561	-2.79326	0.00586147	0.0923545	-2.31774
ENSE00003586795.1|ENSE00003546423.1|ENSE00002616757.1	chr15:75762146-75762336|chr15:75762146-75762336|chr15:75762146-75762336	ENST00000568108.1|ENST00000306726.2|ENST00000563835.1	ENSG00000169410.5	PTPN9	0.179179	7.31789	2.79272	0.00587078	0.0923545	-2.31905
ENSE00001881070.1	chr7:72730564-72730907	ENST00000488217.1	ENSG00000146755.6	TRIM50	0.18574	4.68751	2.79238	0.0058767	0.0923545	-2.31988
ENSE00003623835.1|ENSE00003620132.1	chr17:27419370-27419473|chr17:27419370-27419473	ENST00000533112.1|ENST00000531253.1|ENST00000527372.1|ENST00000530254.2	ENSG00000196535.10	MYO18A	-0.150274	7.96055	-2.79238	0.00587672	0.0923545	-2.31988
ENSE00003570958.1|ENSE00003518863.1	chr2:113007769-113007799|chr2:113007769-113007799	ENST00000474234.1|ENST00000464305.1|ENST00000409573.2	ENSG00000144161.8	ZC3H8	0.175688	8.27729	2.79185	0.00588586	0.0923545	-2.32116
ENSE00003637426.1|ENSE00003651247.1	chr3:52524772-52524849|chr3:52524772-52524849	ENST00000489895.1|ENST00000467594.1|ENST00000479054.1	ENSG00000010322.11	NISCH	0.173719	8.57101	2.79112	0.00589853	0.0923545	-2.32293
ENSE00001851333.1|ENSE00001798818.2	chr1:41236401-41237256|chr1:41236401-41237256	ENST00000447388.3|ENST00000456393.2	ENSG00000066136.15	NFYC	0.145129	6.51324	2.7907	0.00590579	0.0923545	-2.32395
ENSE00002143320.1	chr11:36402072-36402119	ENST00000532843.1	ENSG00000135362.9	PRR5L	-0.193439	1.81923	-2.79061	0.00590726	0.0923545	-2.32415
ENSE00002582297.1|ENSE00001527416.3|ENSE00002606732.1|ENSE00002625592.1	chr15:42840901-42841003|chr15:42840901-42841003|chr15:42840865-42841003|chr15:42840901-42841003	ENST00000397130.3|ENST00000569830.1|ENST00000563454.1|ENST00000570160.1	ENSG00000180979.5	LRRC57	-0.215626	5.90467	-2.78994	0.00591896	0.0923545	-2.32578
ENSE00000692402.1|ENSE00002108167.1|ENSE00002116622.1	chr8:42042628-42042668|chr8:42042628-42042668|chr8:42042628-42042668	ENST00000429089.2|ENST00000220809.4|ENST00000352041.3|ENST00000519510.1|ENST00000524261.1	ENSG00000104368.13	PLAT	0.178629	8.28773	2.78989	0.00591992	0.0923545	-2.32591
ENSE00003562687.1|ENSE00003475822.1	chr10:105838300-105838343|chr10:105838300-105838343	ENST00000483876.1|ENST00000353479.5|ENST00000369733.3|ENST00000393211.3	ENSG00000065618.12	COL17A1	-0.375467	3.26333	-2.78931	0.00592991	0.0923545	-2.3273
ENSE00003463648.1	chr13:24190008-24190183	ENST00000248484.4|ENST00000382258.4|ENST00000382263.3	ENSG00000127863.11	TNFRSF19	-0.13023	6.55442	-2.78909	0.00593379	0.0923545	-2.32784
ENSE00003487330.1|ENSE00003509722.1	chr1:75805267-75805315|chr1:75805267-75805315	ENST00000370859.3|ENST00000370855.5|ENST00000469525.1	ENSG00000137968.12	SLC44A5	-0.229958	5.11438	-2.78901	0.00593526	0.0923545	-2.32804
ENSE00003500266.1|ENSE00003501200.1|ENSE00003304517.1	chr4:71068477-71068584|chr4:71068477-71068584|chr4:71068477-71068584	ENST00000396094.2|ENST00000514097.1|ENST00000510847.1|ENST00000510709.2	ENSG00000109205.12	ODAM	-0.22193	2.3557	-2.78844	0.00594521	0.0923545	-2.32942
ENSE00000792102.1	chr1:209805952-209806116	ENST00000356082.4|ENST00000367030.3	ENSG00000196878.8	LAMB3	-0.24314	2.69191	-2.78841	0.00594572	0.0923545	-2.32949
ENSE00000715198.1	chr9:100890915-100890993	ENST00000343933.5|ENST00000375077.4	ENSG00000106789.8	CORO2A	-0.265953	5.59471	-2.78826	0.00594835	0.0923545	-2.32986
ENSE00002133545.1	chr8:119940981-119941248	ENST00000521597.1	ENSG00000164761.4	TNFRSF11B	0.299375	3.65084	2.78813	0.00595061	0.0923545	-2.33017
ENSE00002666679.1	chr17:7216348-7216572	ENST00000571697.1	ENSG00000132522.11	GPS2	-0.265159	4.98472	-2.78803	0.0059523	0.0923545	-2.3304
ENSE00002286327.1|ENSE00002216872.1	chr12:9102085-9102460|chr12:9102085-9102460	ENST00000000412.3|ENST00000544245.1	ENSG00000003056.3	M6PR	0.182406	4.99464	2.788	0.00595286	0.0923545	-2.33048
ENSE00002260811.1|ENSE00002262687.1|ENSE00000936986.1|ENSE00002286654.1	chr12:6472652-6472844|chr12:6472652-6472844|chr12:6472652-6472844|chr12:6472652-6472844	ENST00000536176.1|ENST00000542966.1|ENST00000360168.3|ENST00000228916.2|ENST00000396966.2|ENST00000338748.5|ENST00000543768.1|ENST00000544882.1	ENSG00000111319.8	SCNN1A	-0.197334	5.85547	-2.78797	0.00595343	0.0923545	-2.33056
ENSE00003468958.1|ENSE00003479201.1	chr2:61022099-61022153|chr2:61022099-61022153	ENST00000414060.1|ENST00000453839.1|ENST00000238714.3|ENST00000412217.1	ENSG00000115421.8	PAPOLG	0.163933	7.47383	2.78789	0.00595482	0.0923545	-2.33075
ENSE00003468111.1|ENSE00003633594.1	chr1:201196016-201196241|chr1:201196016-201196241	ENST00000412892.1|ENST00000437879.2|ENST00000473483.1	ENSG00000163395.12	IGFN1	-0.2337	5.42508	-2.78785	0.00595549	0.0923545	-2.33084
ENSE00003692261.1|ENSE00003467797.1	chr1:231079563-231079639|chr1:231079563-231079639	ENST00000466507.2|ENST00000366661.4	ENSG00000143643.8	TTC13	-0.236541	5.2602	-2.78773	0.0059575	0.0923545	-2.33112
ENSE00003579205.1|ENSE00003623083.1	chr1:212151695-212151811|chr1:212151695-212151811	ENST00000366994.3|ENST00000366993.3|ENST00000366992.3|ENST00000469606.1	ENSG00000143493.8	INTS7	-0.25219	5.44327	-2.78684	0.00597312	0.0923649	-2.33328
ENSE00001598007.1	chr20:34287589-34287635	ENST00000374078.1|ENST00000374077.3|ENST00000374072.1|ENST00000397416.1	ENSG00000125995.11	ROMO1	0.152628	7.74948	2.78654	0.00597836	0.0923649	-2.334
ENSE00001378871.1	chr6:138763126-138763250	ENST00000343505.5	ENSG00000135540.7	NHSL1	0.331984	3.69541	2.7865	0.00597917	0.0923649	-2.33411
ENSE00001802992.1	chr13:49956955-49957077	ENST00000355854.4|ENST00000409308.1|ENST00000410043.1|ENST00000457041.1|ENST00000413278.1|ENST00000409082.1	ENSG00000102547.14	CAB39L	0.293752	7.20844	2.78649	0.00597932	0.0923649	-2.33413
ENSE00003674333.1|ENSE00002612533.1|ENSE00003678598.1	chr16:30500403-30500467|chr16:30500403-30500467|chr16:30500403-30500467	ENST00000356798.6|ENST00000358164.5|ENST00000564935.1|ENST00000568012.1	ENSG00000005844.13	ITGAL	0.278427	5.20417	2.78596	0.00598859	0.0923992	-2.33541
ENSE00001939250.1	chr13:111545379-111545445	ENST00000485844.1	ENSG00000088448.10	ANKRD10	0.155847	7.70131	2.78576	0.00599212	0.0923992	-2.33589
ENSE00003140167.1	chr19:44037180-44037212	ENST00000598080.1	ENSG00000176472.6	ZNF575	-0.228365	2.06112	-2.78516	0.00600273	0.0924812	-2.33735
ENSE00000831277.1	chr1:100602575-100602606	ENST00000370143.1|ENST00000370141.2|ENST00000482437.1|ENST00000370139.1	ENSG00000122435.5	TRMT13	0.372848	4.52025	2.78433	0.00601739	0.0925466	-2.33936
ENSE00001053513.4	chr19:6662845-6665281	ENST00000245912.3|ENST00000326176.9	ENSG00000125735.6	TNFSF14	0.283147	4.53253	2.78408	0.00602184	0.0925466	-2.33996
ENSE00003557245.1|ENSE00003669795.1	chr8:20028950-20028997|chr8:20028950-20028997	ENST00000524272.1|ENST00000265808.7|ENST00000276373.5|ENST00000517776.1|ENST00000519026.1|ENST00000381608.4|ENST00000522513.1	ENSG00000036565.10	SLC18A1	-0.25168	2.80966	-2.78402	0.00602287	0.0925466	-2.3401
ENSE00001643513.1|ENSE00003532920.1|ENSE00001710210.1|ENSE00001911950.1|ENSE00003514366.1	chr2:175260467-175260527|chr2:175260467-175260527|chr2:175260467-175260527|chr2:175260467-175260527|chr2:175260467-175260527	ENST00000458563.1|ENST00000272732.6|ENST00000437944.1|ENST00000548868.1|ENST00000490927.1|ENST00000409673.3	ENSG00000144306.9	SCRN3	0.266976	4.79723	2.78301	0.00604072	0.0925937	-2.34254
ENSE00003459948.1|ENSE00003461215.1	chr5:115813548-115813613|chr5:115813548-115813613	ENST00000343348.6|ENST00000257414.8|ENST00000515129.1|ENST00000510263.1|ENST00000506114.1	ENSG00000092421.12	SEMA6A	-0.271768	7.08508	-2.78297	0.00604142	0.0925937	-2.34263
ENSE00002238739.1	chr22:44681321-44681625	ENST00000381176.4	ENSG00000138944.7	KIAA1644	-0.127218	7.0499	-2.7828	0.00604442	0.0925937	-2.34304
ENSE00003667836.1|ENSE00003683742.1	chr7:44151454-44151566|chr7:44151454-44151566	ENST00000223357.3|ENST00000450684.2|ENST00000413907.1	ENSG00000106624.4	AEBP1	0.187351	7.01116	2.78218	0.00605548	0.0925937	-2.34455
ENSE00002081982.1	chr4:6882528-6885833	ENST00000307659.5	ENSG00000170871.7	KIAA0232	-0.205918	5.53217	-2.78174	0.00606332	0.0925937	-2.34561
ENSE00000796409.1	chr1:200572967-200573068	ENST00000367350.4	ENSG00000118193.7	KIF14	0.269239	3.79601	2.78055	0.00608455	0.0925937	-2.34849
ENSE00000898858.1	chr17:29855436-29855542	ENST00000325874.8|ENST00000394744.2	ENSG00000131242.11	RAB11FIP4	-0.116628	9.03248	-2.78045	0.0060863	0.0925937	-2.34873
ENSE00001773189.1	chr6:30310099-30311442	ENST00000396551.3|ENST00000396548.1|ENST00000376659.5|ENST00000396547.1	ENSG00000204599.10	TRIM39	0.228954	4.72437	2.78024	0.00609009	0.0925937	-2.34924
ENSE00001520773.1	chr14:58890726-58890806	ENST00000395159.2|ENST00000216463.4|ENST00000556007.2|ENST00000556367.2|ENST00000555930.2|ENST00000555097.1	ENSG00000100575.9	TIMM9	0.220492	6.60127	2.78001	0.00609411	0.0925937	-2.34978
ENSE00002579565.1	chr15:76197941-76197992	ENST00000565131.1	ENSG00000167196.9	FBXO22	-0.249231	2.02236	-2.77995	0.00609521	0.0925937	-2.34993
ENSE00000832733.1	chr9:32430428-32430567	ENST00000379923.1|ENST00000309951.6	ENSG00000122729.14	ACO1	0.203279	6.51653	2.77988	0.00609647	0.0925937	-2.3501
ENSE00001841097.1	chr2:138725081-138725196	ENST00000475675.1	ENSG00000150540.9	HNMT	-0.231967	3.17357	-2.77918	0.00610907	0.0925937	-2.3518
ENSE00003512695.1|ENSE00003650729.1|ENSE00003648681.1	chr3:123458805-123458848|chr3:123458805-123458848|chr3:123458805-123458848	ENST00000360772.3|ENST00000346322.5|ENST00000475616.1|ENST00000464489.1|ENST00000506361.1|ENST00000510571.1	ENSG00000065534.14	MYLK	-0.29585	5.33288	-2.77881	0.00611574	0.0925937	-2.35269
ENSE00003629627.1|ENSE00003461352.1	chr17:3657127-3657191|chr17:3657127-3657191	ENST00000572121.1|ENST00000263087.4	ENSG00000083457.7	ITGAE	-0.200503	6.26222	-2.7786	0.00611949	0.0925937	-2.3532
ENSE00001071303.3	chr2:95845950-95846017	ENST00000398107.2|ENST00000340539.5|ENST00000453539.2	ENSG00000163067.10	ZNF2	-0.23967	4.67349	-2.77847	0.0061218	0.0925937	-2.35351
ENSE00001888406.1	chr7:142560551-142561057	ENST00000466783.1	ENSG00000106123.7	EPHB6	-0.181727	7.68238	-2.77801	0.00612999	0.0925937	-2.35461
ENSE00001762331.1	chr1:169863193-169863480	ENST00000423670.1	ENSG00000000457.9	SCYL3	0.322661	3.31181	2.77788	0.00613233	0.0925937	-2.35492
ENSE00003637811.1|ENSE00003668695.1|ENSE00002137650.1|ENSE00002136132.1|ENSE00002098578.1	chr8:87498752-87498848|chr8:87498752-87498848|chr8:87498752-87498848|chr8:87498752-87498848|chr8:87498752-87498848	ENST00000519789.1|ENST00000406452.3|ENST00000523911.1|ENST00000519966.1|ENST00000430676.2|ENST00000518390.1|ENST00000524172.1|ENST00000522804.1|ENST00000523370.1|ENST00000520719.1|ENST00000521045.1	ENSG00000176623.7	RMDN1	-0.200752	6.93274	-2.77726	0.00614351	0.0925937	-2.35642
ENSE00001529695.1	chr21:47737149-47737237	ENST00000397683.1|ENST00000397682.3|ENST00000397679.1	ENSG00000160298.13	C21orf58	-0.111389	7.0395	-2.77694	0.00614924	0.0925937	-2.35719
ENSE00000971156.1	chr5:40958161-40958358	ENST00000313164.9	ENSG00000112936.14	C7	0.35836	4.79221	2.77658	0.00615572	0.0925937	-2.35806
ENSE00001954049.1|ENSE00003477594.1|ENSE00003638177.1	chr3:53913982-53914085|chr3:53913982-53914136|chr3:53913982-53914136	ENST00000482349.1|ENST00000335754.3|ENST00000498740.1	ENSG00000113812.9	ACTR8	-0.154562	7.47154	-2.77625	0.00616168	0.0925937	-2.35885
ENSE00000934305.1	chr2:179213951-179214116	ENST00000392505.2|ENST00000357080.4|ENST00000409045.3|ENST00000190611.4|ENST00000409631.1|ENST00000315022.2	ENSG00000079156.12	OSBPL6	-0.226539	6.51092	-2.77557	0.00617404	0.0925937	-2.3605
ENSE00001927447.1|ENSE00003468669.1|ENSE00003648445.1	chr3:51664288-51664355|chr3:51664288-51664355|chr3:51664288-51664355	ENST00000461680.1|ENST00000487093.1|ENST00000409535.2	ENSG00000164080.9	RAD54L2	-0.167098	5.99572	-2.77548	0.0061756	0.0925937	-2.36071
ENSE00003692774.1|ENSE00003466902.1	chr6:90326299-90326371|chr6:90326299-90326371	ENST00000369408.5|ENST00000339746.4|ENST00000447838.2|ENST00000522441.1|ENST00000485637.1|ENST00000520793.1|ENST00000524056.1|ENST00000518253.1	ENSG00000135299.12	ANKRD6	0.186661	7.8745	2.77542	0.00617675	0.0925937	-2.36086
ENSE00001089523.1	chr9:107599261-107599345	ENST00000374736.3	ENSG00000165029.11	ABCA1	-0.288569	4.12899	-2.7754	0.00617706	0.0925937	-2.3609
ENSE00001888081.1	chr16:85695192-85695366	ENST00000479488.1	ENSG00000131149.13	GSE1	0.158492	6.62734	2.77536	0.00617792	0.0925937	-2.36102
ENSE00000959452.1	chr1:183885636-183885817	ENST00000304685.4|ENST00000360851.3	ENSG00000143344.11	RGL1	0.128808	9.07227	2.77533	0.00617838	0.0925937	-2.36108
ENSE00001307713.4	chr2:3501221-3502850	ENST00000327435.6	ENSG00000182551.9	ADI1	-0.203861	4.8995	-2.77504	0.00618359	0.0925937	-2.36177
ENSE00003704040.1|ENSE00001929140.1|ENSE00002198486.1|ENSE00003706346.1|ENSE00003507990.1	chr2:71298878-71298957|chr2:71298878-71298957|chr2:71298878-71298957|chr2:71298878-71298957|chr2:71298878-71298957	ENST00000475709.1|ENST00000472519.1|ENST00000428360.2|ENST00000479854.1|ENST00000529236.1|ENST00000455662.2|ENST00000418807.3|ENST00000443938.2|ENST00000244204.6|ENST00000450272.1|ENST00000533981.1|ENST00000524736.1|ENST00000455197.1	ENSG00000124357.8	NAGK	0.142163	7.93643	2.7741	0.00620061	0.0925937	-2.36403
ENSE00002398371.1	chr9:136516771-136516895	ENST00000393056.2	ENSG00000123454.6	DBH	0.170662	6.14541	2.77406	0.00620145	0.0925937	-2.36414
ENSE00003497866.1|ENSE00003601508.1	chr12:132632426-132632524|chr12:132632426-132632524	ENST00000330579.1|ENST00000541954.1|ENST00000535343.1	ENSG00000184967.2	NOC4L	-0.203672	7.00528	-2.77396	0.00620325	0.0925937	-2.36438
ENSE00002823438.1	chr16:4779134-4780150	ENST00000590689.1	ENSG00000168096.10	ANKS3	-0.145589	5.54579	-2.77351	0.00621148	0.0925937	-2.36547
ENSE00003603666.1|ENSE00003510891.1	chr12:72863548-72863691|chr12:72863548-72863691	ENST00000548156.1|ENST00000261180.4	ENSG00000072657.4	TRHDE	-0.267883	7.14866	-2.77342	0.00621296	0.0925937	-2.36567
ENSE00001934776.1|ENSE00001847680.1	chr2:172944856-172945127|chr2:172944856-172945127	ENST00000468537.1|ENST00000488581.1	ENSG00000172878.9	METAP1D	0.19418	5.94978	2.77301	0.00622049	0.0925937	-2.36667
ENSE00002521165.1	chr14:32907907-32908192	ENST00000554449.1	ENSG00000151320.6	AKAP6	-0.21597	4.25478	-2.77232	0.00623304	0.0925937	-2.36832
ENSE00001943823.1	chr1:93617789-93620409	ENST00000370290.3	ENSG00000117500.8	TMED5	0.199201	6.82012	2.77208	0.00623739	0.0925937	-2.3689
ENSE00000692443.1|ENSE00001872143.1	chr6:24466937-24467046|chr6:24466937-24467046	ENST00000230036.1|ENST00000474784.1	ENSG00000112293.10	GPLD1	-0.231526	6.10411	-2.77177	0.00624318	0.0925937	-2.36966
ENSE00002411401.1	chr14:75301309-75302141	ENST00000549197.1	ENSG00000119596.13	YLPM1	-0.3132	4.85062	-2.77159	0.00624637	0.0925937	-2.37008
ENSE00002550250.1	chr15:65648546-65648690	ENST00000558354.1	ENSG00000174498.9	IGDCC3	0.159549	5.82762	2.77142	0.00624951	0.0925937	-2.37049
ENSE00003592766.1|ENSE00003508915.1|ENSE00002021009.1	chr5:840686-840711|chr5:840686-840711|chr5:840686-840711	ENST00000503758.2|ENST00000283441.8|ENST00000507800.1|ENST00000511193.1	ENSG00000188818.8	ZDHHC11	-0.526616	4.66479	-2.77135	0.00625073	0.0925937	-2.37065
ENSE00001579384.2	chr2:231742723-231743297	ENST00000409704.2	ENSG00000135916.11	ITM2C	0.145799	9.84549	2.77132	0.0062514	0.0925937	-2.37074
ENSE00000657359.1	chr22:46787538-46787710	ENST00000262738.3	ENSG00000075275.12	CELSR1	-0.173633	6.18185	-2.77082	0.00626043	0.0925937	-2.37193
ENSE00001450939.2	chr5:172110422-172111085	ENST00000522853.1|ENST00000369800.5	ENSG00000214357.4	NEURL1B	0.177233	6.64014	2.77059	0.0062648	0.0925937	-2.3725
ENSE00001461904.2|ENSE00001271242.4|ENSE00002450982.1|ENSE00001889889.1	chr2:220371420-220371660|chr2:220371420-220371660|chr2:220371420-220371660|chr2:220371420-220371660	ENST00000443704.1|ENST00000358215.3|ENST00000373908.1|ENST00000313597.5|ENST00000341142.3|ENST00000373917.3	ENSG00000144591.13	GMPPA	0.127295	6.74119	2.77014	0.00627299	0.0925937	-2.37358
ENSE00001141159.2	chr6:10556082-10557527	ENST00000316170.3	ENSG00000111846.11	GCNT2	0.203331	4.94411	2.76917	0.00629073	0.0925937	-2.3759
ENSE00000931894.1|ENSE00002594366.1	chr15:74703897-74704004|chr15:74703897-74704004	ENST00000261918.4|ENST00000543145.2|ENST00000569617.1	ENSG00000138623.5	SEMA7A	-0.170179	8.71685	-2.76895	0.00629485	0.0925937	-2.37644
ENSE00001445936.1|ENSE00001734099.2|ENSE00001816313.1	chr1:162569104-162569472|chr1:162569104-162569472|chr1:162569104-162569472	ENST00000367925.1|ENST00000367924.1|ENST00000367926.4|ENST00000486089.1	ENSG00000117143.9	UAP1	-0.294978	3.70133	-2.76832	0.00630642	0.0925937	-2.37795
ENSE00002846340.1|ENSE00003514680.1|ENSE00003692671.1	chr19:35633651-35633675|chr19:35633651-35633675|chr19:35633651-35633675	ENST00000589209.1|ENST00000590462.1|ENST00000351325.4|ENST00000455515.2|ENST00000588715.1|ENST00000588607.1|ENST00000589121.1	ENSG00000266964.1	FXYD1	0.287818	7.02896	2.76767	0.00631846	0.0925937	-2.37952
ENSE00001863800.1|ENSE00001903547.1|ENSE00001910306.1|ENSE00001868007.1|ENSE00001906369.1	chr1:215408202-215408488|chr1:215408202-215408488|chr1:215408202-215408488|chr1:215408202-215408488|chr1:215408202-215408488	ENST00000391895.2|ENST00000486921.1|ENST00000467031.1|ENST00000391894.2|ENST00000474771.1	ENSG00000082482.9	KCNK2	-0.152557	6.98634	-2.76733	0.00632476	0.0925937	-2.38034
ENSE00002213893.2	chr14:32622970-32626226	ENST00000216743.6	ENSG00000100852.8	ARHGAP5	0.205894	8.09225	2.76708	0.00632939	0.0925937	-2.38094
ENSE00002830616.1	chr17:35604850-35605065	ENST00000592243.1	ENSG00000132142.15	ACACA	-0.123977	5.89263	-2.76696	0.00633168	0.0925937	-2.38123
ENSE00000748349.1|ENSE00002059224.1	chr5:61659080-61659141|chr5:61659080-61659141	ENST00000401507.3|ENST00000381103.2|ENST00000407818.3|ENST00000506857.1|ENST00000512006.2|ENST00000509624.1	ENSG00000068796.12	KIF2A	-0.147957	8.99016	-2.76695	0.00633173	0.0925937	-2.38124
ENSE00002362601.1|ENSE00002288538.1	chr12:112587556-112587619|chr12:112587556-112587619	ENST00000552890.1|ENST00000412615.2|ENST00000257604.5	ENSG00000135148.7	TRAFD1	0.129771	7.88337	2.76672	0.00633603	0.0925937	-2.3818
ENSE00002732473.1|ENSE00002693200.1	chr17:11973036-11973163|chr17:11973036-11973163	ENST00000579089.1|ENST00000581941.1	ENSG00000065559.10	MAP2K4	0.281177	4.56255	2.76644	0.00634129	0.0925937	-2.38248
ENSE00001478700.1	chr7:123589926-123590021	ENST00000402183.2|ENST00000413927.1|ENST00000460182.1|ENST00000340011.5|ENST00000439500.1|ENST00000223028.7	ENSG00000106304.11	SPAM1	0.198145	2.16797	2.76605	0.0063485	0.0925937	-2.38341
ENSE00000945243.2|ENSE00001833110.1	chr16:72118814-72120638|chr16:72118814-72120638	ENST00000423037.1|ENST00000268483.3	ENSG00000140830.4	TXNL4B	0.216667	5.89307	2.76604	0.00634872	0.0925937	-2.38344
ENSE00003562157.1|ENSE00003630738.1	chr1:65113539-65113686|chr1:65113539-65113686	ENST00000290039.5|ENST00000495994.1|ENST00000470527.1	ENSG00000158966.9	CACHD1	0.169858	6.87419	2.76589	0.0063515	0.0925937	-2.3838
ENSE00002129503.1	chr16:67202953-67203671	ENST00000520833.1	ENSG00000102878.11	HSF4	0.146196	6.46216	2.76584	0.0063523	0.0925937	-2.38391
ENSE00001956610.1|ENSE00002543901.1	chr15:65674781-65676714|chr15:65674781-65676714	ENST00000352385.2|ENST00000558048.1|ENST00000559327.1	ENSG00000103742.7	IGDCC4	0.183087	5.70864	2.76581	0.006353	0.0925937	-2.384
ENSE00000797333.1	chr5:162911076-162911191	ENST00000353866.3|ENST00000393915.4|ENST00000432118.2|ENST00000358715.3	ENSG00000072571.15	HMMR	-0.178402	1.75911	-2.76577	0.00635371	0.0925937	-2.38409
ENSE00001619240.1|ENSE00001886077.1	chr7:42948944-42950487|chr7:42948944-42950487	ENST00000447342.1|ENST00000431882.2	ENSG00000136197.8	C7orf25	-0.174865	6.37461	-2.76573	0.00635446	0.0925937	-2.38419
ENSE00001667178.1	chr11:1618680-1619460	ENST00000412090.1	ENSG00000205867.2	KRTAP5-2	-0.167556	6.45576	-2.76538	0.00636097	0.0925937	-2.38503
ENSE00003605015.1|ENSE00003476800.1	chr7:143098438-143098619|chr7:143098438-143098619	ENST00000488068.1|ENST00000275815.3	ENSG00000146904.4	EPHA1	-0.259433	5.25107	-2.76517	0.00636478	0.0925937	-2.38552
ENSE00002613597.1|ENSE00002587408.1|ENSE00002590392.1|ENSE00002617911.1	chr16:27231888-27232644|chr16:27231888-27232644|chr16:27231888-27232644|chr16:27231888-27232644	ENST00000567735.1|ENST00000286096.4|ENST00000568965.1|ENST00000567785.1	ENSG00000155666.7	KDM8	0.148698	6.29417	2.76478	0.00637212	0.0925937	-2.38647
ENSE00000808105.2	chr14:74706175-74706596	ENST00000261980.2	ENSG00000119614.2	VSX2	0.175961	5.76264	2.7642	0.00638284	0.0925937	-2.38785
ENSE00002142555.1	chr11:1009683-1010487	ENST00000528816.1	ENSG00000183020.9	AP2A2	0.169747	6.16634	2.76341	0.00639754	0.0925937	-2.38974
ENSE00002323757.1	chr12:284903-285883	ENST00000544511.1	ENSG00000120645.7	IQSEC3	-0.175482	7.36767	-2.76332	0.00639926	0.0925937	-2.38996
ENSE00001759022.1	chr3:56594900-56595029	ENST00000439445.1|ENST00000434467.1	ENSG00000180376.12	CCDC66	0.267657	5.99189	2.76306	0.00640419	0.0925937	-2.3906
ENSE00002790218.1	chr10:101953146-101953182	ENST00000588656.1	ENSG00000213341.6	CHUK	-0.328946	4.645	-2.76304	0.00640463	0.0925937	-2.39065
ENSE00002359848.1	chr12:57691796-57691951	ENST00000551465.1	ENSG00000179912.15	R3HDM2	-0.13601	8.14173	-2.76287	0.0064078	0.0925937	-2.39106
ENSE00003653649.1|ENSE00003475948.1	chr3:136219065-136219122|chr3:136219065-136219122	ENST00000383202.2|ENST00000236698.5|ENST00000483235.1|ENST00000487065.1	ENSG00000118007.8	STAG1	-0.309479	4.18863	-2.7627	0.00641096	0.0925937	-2.39146
ENSE00001790549.1	chr3:28503055-28503178	ENST00000428875.1	ENSG00000206559.3	ZCWPW2	0.248627	2.68622	2.76254	0.00641382	0.0925937	-2.39183
ENSE00002586057.1	chr16:47733186-47733622	ENST00000566044.1	ENSG00000102893.11	PHKB	-0.170109	6.53906	-2.76231	0.00641813	0.0925937	-2.39238
ENSE00001900766.1|ENSE00001802528.1	chr6:168466599-168466655|chr6:168466599-168466655	ENST00000468647.1|ENST00000432403.1	ENSG00000153303.12	FRMD1	0.294066	2.87601	2.76204	0.00642325	0.0925937	-2.39304
ENSE00001879289.1	chr3:127310750-127310779	ENST00000490643.1	ENSG00000163870.10	TPRA1	0.272352	4.08649	2.76203	0.00642342	0.0925937	-2.39306
ENSE00001041693.1	chr1:161187809-161187867	ENST00000367992.3|ENST00000289902.1	ENSG00000158869.6	FCER1G	0.443244	4.75776	2.76132	0.00643677	0.0927097	-2.39477
ENSE00000876423.1	chr13:23808751-23808834	ENST00000218867.3	ENSG00000102683.6	SGCG	-0.234673	3.16051	-2.76026	0.00645676	0.0928531	-2.39731
ENSE00003675104.1|ENSE00003619749.1|ENSE00003568005.1	chr3:48460667-48460732|chr3:48460667-48460732|chr3:48460667-48460732	ENST00000484485.1|ENST00000296440.6|ENST00000358536.4|ENST00000456774.1|ENST00000449094.1	ENSG00000164050.8	PLXNB1	-0.164396	6.08295	-2.76022	0.00645753	0.0928531	-2.39741
ENSE00003587695.1|ENSE00002990147.1|ENSE00003672132.1	chr19:50365442-50365482|chr19:50365442-50365482|chr19:50365442-50365482	ENST00000322344.3|ENST00000596014.1|ENST00000600910.1|ENST00000600573.1|ENST00000601816.1|ENST00000594661.1|ENST00000593946.1	ENSG00000039650.5	PNKP	-0.143653	7.21908	-2.75995	0.00646267	0.0928531	-2.39807
ENSE00003695344.1	chr11:57001083-57004774	ENST00000606794.1	ENSG00000134817.9	APLNR	0.324132	6.18279	2.75845	0.00649098	0.093178	-2.40166
ENSE00002220285.1	chr12:15263936-15264343	ENST00000537647.1	ENSG00000134533.2	RERG	0.16859	4.30102	2.75818	0.00649595	0.093178	-2.40229
ENSE00001416399.2|ENSE00003503725.1	chr20:6093137-6093241|chr20:6093137-6093241	ENST00000378844.1|ENST00000217289.4	ENSG00000101311.11	FERMT1	-0.328119	3.40241	-2.75769	0.00650533	0.0931905	-2.40347
ENSE00003639108.1|ENSE00003519387.1	chr5:73142134-73142284|chr5:73142134-73142284	ENST00000296794.6|ENST00000437974.1|ENST00000426542.2|ENST00000296799.4|ENST00000513841.1	ENSG00000214944.5	ARHGEF28	-0.194925	6.66116	-2.75746	0.00650973	0.0931905	-2.40403
ENSE00003303058.1	chr11:17323312-17323417	ENST00000530527.1|ENST00000533773.1|ENST00000323688.6|ENST00000529010.1|ENST00000529313.1	ENSG00000070081.11	NUCB2	0.154	8.0822	2.75724	0.00651387	0.0931905	-2.40455
ENSE00001167685.2	chr1:100212855-100212978	ENST00000287474.5	ENSG00000156869.8	FRRS1	0.269544	2.30467	2.75619	0.00653391	0.0931905	-2.40708
ENSE00003503017.1|ENSE00003655450.1|ENSE00001601721.1|ENSE00003600183.1|ENSE00003673383.1	chr3:9959657-9959729|chr3:9959657-9959729|chr3:9959657-9959795|chr3:9959657-9959729|chr3:9959657-9959729	ENST00000476810.1|ENST00000383812.4|ENST00000434756.1|ENST00000438091.1|ENST00000412901.1|ENST00000295981.3|ENST00000451231.1|ENST00000436503.1|ENST00000403601.3|ENST00000424206.1|ENST00000455057.1|ENST00000413608.1|ENST00000440502.1|ENST00000451271.1|ENST00000466046.1|ENST00000483582.1|ENST00000494365.1|ENST00000490512.1	ENSG00000163702.14	IL17RC	0.12584	6.43221	2.75504	0.00655583	0.0931905	-2.40983
ENSE00001953620.1	chr6:35441560-35442933	ENST00000402886.3|ENST00000338863.7	ENSG00000007866.14	TEAD3	0.169871	4.78071	2.75497	0.00655708	0.0931905	-2.40998
ENSE00000923396.1	chr13:46704983-46705073	ENST00000398576.2	ENSG00000136167.9	LCP1	0.478254	3.42507	2.75465	0.00656321	0.0931905	-2.41075
ENSE00003221849.1	chr19:14628417-14628922	ENST00000598235.1	ENSG00000132002.3	DNAJB1	-0.146186	6.43942	-2.75464	0.00656347	0.0931905	-2.41078
ENSE00001181103.1	chr4:84243423-84243511	ENST00000311412.5|ENST00000405413.2|ENST00000507150.1|ENST00000512196.1|ENST00000509906.1|ENST00000508891.1|ENST00000513463.1	ENSG00000173083.10	HPSE	0.216952	4.08304	2.75415	0.00657281	0.0931905	-2.41195
ENSE00003470467.1|ENSE00003545623.1	chr15:40293189-40293411|chr15:40293189-40293411	ENST00000558629.1|ENST00000263791.5|ENST00000560855.1	ENSG00000128829.7	EIF2AK4	0.138959	7.67209	2.75399	0.00657589	0.0931905	-2.41234
ENSE00001212479.1	chr16:1258016-1258212	ENST00000348261.5|ENST00000565831.1	ENSG00000196557.6	CACNA1H	-0.114867	7.61138	-2.75386	0.00657836	0.0931905	-2.41265
ENSE00001855613.1	chr10:46116229-46116383	ENST00000484333.1	ENSG00000172671.15	ZFAND4	-0.183392	1.95551	-2.75367	0.00658198	0.0931905	-2.4131
ENSE00001082673.1|ENSE00002049010.1	chr5:9202159-9202305|chr5:9202159-9202305	ENST00000382496.5|ENST00000514923.1|ENST00000513968.1	ENSG00000112902.7	SEMA5A	-0.175167	7.25358	-2.75288	0.00659718	0.0931905	-2.41499
ENSE00002063855.1	chr6:11305299-11305362	ENST00000448183.2	ENSG00000111859.12	NEDD9	0.220839	5.6342	2.75275	0.00659966	0.0931905	-2.4153
ENSE00002032211.1	chr3:130403108-130403138	ENST00000512677.1	ENSG00000196455.3	PIK3R4	-0.179133	6.86543	-2.75213	0.00661154	0.0931905	-2.41678
ENSE00003662370.1|ENSE00003492410.1|ENSE00001888230.1	chr9:138831532-138831591|chr9:138831532-138831591|chr9:138831532-138831591	ENST00000489050.1|ENST00000465873.1|ENST00000371756.3|ENST00000471163.1	ENSG00000130560.4	UBAC1	0.126227	7.51654	2.75212	0.00661175	0.0931905	-2.41681
ENSE00002902877.1|ENSE00003465584.1|ENSE00003627171.1	chr19:10260529-10260625|chr19:10260529-10260625|chr19:10260529-10260625	ENST00000586799.1|ENST00000592705.1|ENST00000586667.1|ENST00000340748.4|ENST00000359526.4	ENSG00000130816.10	DNMT1	-0.205361	6.8731	-2.75198	0.00661454	0.0931905	-2.41715
ENSE00001751746.1	chr2:40673664-40673779	ENST00000417271.1	ENSG00000183023.14	SLC8A1	-0.303114	4.82919	-2.75125	0.00662859	0.0931905	-2.41889
ENSE00002124026.1	chr5:158134579-158134644	ENST00000518323.1	ENSG00000164330.12	EBF1	0.241865	4.79179	2.75112	0.00663115	0.0931905	-2.41921
ENSE00003602776.1|ENSE00003511944.1	chr3:187446842-187447773|chr3:187446842-187447773	ENST00000406870.2|ENST00000232014.4|ENST00000450123.2|ENST00000419510.2	ENSG00000113916.13	BCL6	0.177024	8.25085	2.75103	0.00663279	0.0931905	-2.41941
ENSE00003486893.1|ENSE00003627348.1	chr19:8434148-8434198|chr19:8434148-8434198	ENST00000301455.2|ENST00000593998.1|ENST00000597137.1|ENST00000595079.1|ENST00000594348.1	ENSG00000167772.7	ANGPTL4	0.364751	4.94189	2.75102	0.00663307	0.0931905	-2.41945
ENSE00000995358.1	chr12:34175233-34175695	ENST00000266483.2	ENSG00000139133.2	ALG10	0.257349	4.57975	2.75019	0.00664895	0.0931905	-2.42141
ENSE00001204130.3|ENSE00001835874.1	chr3:170714324-170715847|chr3:170714324-170715847	ENST00000314251.3|ENST00000497642.1	ENSG00000163581.9	SLC2A2	-0.206559	2.44485	-2.75016	0.00664957	0.0931905	-2.42149
ENSE00001667564.1	chr2:65659680-65659743	ENST00000440972.1	ENSG00000198369.5	SPRED2	-0.171154	6.44583	-2.75011	0.00665068	0.0931905	-2.42163
ENSE00001562534.1	chr3:130113759-130114295	ENST00000312481.7	ENSG00000172752.10	COL6A5	-0.345158	4.22794	-2.75007	0.00665131	0.0931905	-2.4217
ENSE00000963918.1|ENSE00001920585.1	chr2:99006143-99006226|chr2:99006143-99006226	ENST00000436404.2|ENST00000272602.2|ENST00000409937.1|ENST00000393503.2	ENSG00000144191.7	CNGA3	-0.175087	5.83753	-2.75002	0.00665242	0.0931905	-2.42184
ENSE00003621409.1|ENSE00003528671.1	chr16:28935792-28935936|chr16:28935792-28935936	ENST00000357573.6|ENST00000358201.4|ENST00000567483.1|ENST00000562590.1|ENST00000561803.1|ENST00000564473.1|ENST00000570030.1	ENSG00000177548.8	RABEP2	0.164436	6.78256	2.74991	0.00665453	0.0931905	-2.4221
ENSE00001660203.1	chr12:77426844-77426899	ENST00000322886.7|ENST00000416496.2|ENST00000550669.1	ENSG00000165891.11	E2F7	-0.205246	1.9898	-2.74921	0.00666799	0.0931905	-2.42376
ENSE00001537402.1|ENSE00002034337.1	chr10:63212433-63212996|chr10:63212433-63212996	ENST00000399298.3|ENST00000503886.1	ENSG00000196932.7	TMEM26	0.110373	6.95105	2.74901	0.00667181	0.0931905	-2.42423
ENSE00001445934.2|ENSE00001820621.1	chr1:162602228-162602418|chr1:162602228-162602418	ENST00000367922.3|ENST00000367921.3	ENSG00000162733.12	DDR2	0.180559	3.74894	2.74882	0.00667552	0.0931905	-2.42469
ENSE00000859191.1	chr20:16730558-16730655	ENST00000246081.2	ENSG00000125879.4	OTOR	0.241759	5.51469	2.74857	0.00668053	0.0931905	-2.42531
ENSE00001535614.1	chr21:39668499-39668526	ENST00000398927.1	ENSG00000157551.13	KCNJ15	0.354068	2.85307	2.74833	0.00668506	0.0931905	-2.42586
ENSE00003502721.1|ENSE00003679298.1	chr3:46937234-46937311|chr3:46937234-46937311	ENST00000490109.1|ENST00000449590.1|ENST00000418619.1|ENST00000427125.2|ENST00000313049.5|ENST00000428220.1	ENSG00000160801.9	PTH1R	-0.248126	4.95347	-2.74799	0.0066918	0.0931905	-2.42669
ENSE00003659483.1|ENSE00003587936.1	chr11:85963200-85963242|chr11:85963200-85963242	ENST00000525244.1|ENST00000263360.6|ENST00000528180.1|ENST00000327320.4|ENST00000351625.6	ENSG00000074266.13	EED	0.355721	4.72177	2.74795	0.00669258	0.0931905	-2.42679
ENSE00002794482.1	chr19:13010363-13010859	ENST00000588242.2	ENSG00000105607.8	GCDH	-0.249534	4.8271	-2.74791	0.00669323	0.0931905	-2.42686
ENSE00002153905.1	chr11:65987932-65988210	ENST00000533811.1	ENSG00000175115.7	PACS1	-0.136612	6.05444	-2.74779	0.00669572	0.0931905	-2.42717
ENSE00002427326.1	chr12:58166802-58166847	ENST00000552307.1	ENSG00000123427.11	METTL21B	0.376463	3.68143	2.74761	0.00669905	0.0931905	-2.42758
ENSE00000933394.1	chr10:121571288-121571424	ENST00000361976.2	ENSG00000198825.7	INPP5F	-0.256079	5.99198	-2.74759	0.00669956	0.0931905	-2.42764
ENSE00003081780.1	chr19:50355325-50355602	ENST00000596095.1	ENSG00000104960.11	PTOV1	0.201476	7.24438	2.74709	0.00670935	0.0931905	-2.42884
ENSE00003581654.1|ENSE00003567870.1	chr9:119413824-119414072|chr9:119413824-119414072	ENST00000341734.4|ENST00000358637.4|ENST00000288520.5|ENST00000373986.3|ENST00000361209.2	ENSG00000148219.12	ASTN2	-0.20292	6.36133	-2.74704	0.00671019	0.0931905	-2.42894
ENSE00002698945.1	chr17:17394624-17394805	ENST00000581315.1	ENSG00000141026.4	MED9	0.183737	6.05601	2.74661	0.00671861	0.0932334	-2.42997
ENSE00001354558.1	chr10:99770898-99771066	ENST00000370597.3|ENST00000309155.3	ENSG00000095713.9	CRTAC1	-0.208197	6.43378	-2.74617	0.00672722	0.0932527	-2.43102
ENSE00003577102.1|ENSE00003609754.1	chr14:72190403-72190603|chr14:72190403-72190603	ENST00000554874.1|ENST00000381232.3|ENST00000555818.1|ENST00000358550.2|ENST00000537413.1	ENSG00000197555.5	SIPA1L1	0.134057	9.03904	2.74599	0.00673071	0.0932527	-2.43145
ENSE00001719723.1|ENSE00001292367.1	chr22:29517360-29517436|chr22:29517360-29517436	ENST00000453585.1|ENST00000400335.4|ENST00000400338.2|ENST00000327813.5|ENST00000407188.1	ENSG00000183762.8	KREMEN1	0.15696	7.68931	2.74572	0.00673602	0.0932527	-2.4321
ENSE00001832216.1	chr1:213058636-213058884	ENST00000474693.1	ENSG00000162769.8	FLVCR1	-0.294083	5.35844	-2.74509	0.00674844	0.0933508	-2.43361
ENSE00000844962.1	chr20:43944846-43944978	ENST00000372743.1|ENST00000372741.3|ENST00000343694.3	ENSG00000124232.6	RBPJL	-0.15247	5.67124	-2.74464	0.00675731	0.0933656	-2.43469
ENSE00003603560.1|ENSE00001835977.1|ENSE00001841075.1|ENSE00003576072.1|ENSE00001915466.1	chr9:140006618-140006682|chr9:140006618-140006682|chr9:140006618-140006682|chr9:140006618-140006682|chr9:140006618-140006682	ENST00000473532.1|ENST00000472306.1|ENST00000470766.1|ENST00000485456.1|ENST00000371579.2|ENST00000463619.1	ENSG00000176978.9	DPP7	0.132288	8.93163	2.74426	0.00676468	0.0933656	-2.43558
ENSE00003644998.1|ENSE00003491465.1	chr16:22142553-22142588|chr16:22142553-22142588	ENST00000566668.1|ENST00000568328.1|ENST00000389398.5|ENST00000299840.6	ENSG00000175267.10	VWA3A	0.270937	6.0016	2.74388	0.00677211	0.0933656	-2.43649
ENSE00002617633.1	chr16:53729563-53730187	ENST00000566096.1	ENSG00000103494.8	RPGRIP1L	-0.192308	5.34121	-2.74383	0.00677321	0.0933656	-2.43662
ENSE00001239354.3|ENSE00002358894.1|ENSE00002394617.1	chr12:81648641-81649972|chr12:81648641-81649972|chr12:81648641-81649972	ENST00000548324.1|ENST00000548058.1|ENST00000261206.3	ENSG00000111058.3	ACSS3	0.217288	6.28895	2.74367	0.00677625	0.0933656	-2.43699
ENSE00000941212.2	chr14:96917758-96917896	ENST00000267584.4	ENSG00000140057.4	AK7	-0.333008	3.81246	-2.74257	0.00679806	0.0933656	-2.43963
ENSE00002034006.1|ENSE00002036780.1	chr4:102995166-102995648|chr4:102995166-102995956	ENST00000322953.4|ENST00000444316.2|ENST00000504592.1	ENSG00000153064.7	BANK1	0.282618	2.64458	2.74244	0.0068006	0.0933656	-2.43993
ENSE00001867306.1	chr9:80038907-80039072	ENST00000464095.1	ENSG00000156049.6	GNA14	0.339255	5.22216	2.74225	0.00680432	0.0933656	-2.44038
ENSE00002026678.1	chr4:186320520-186321632	ENST00000514247.1	ENSG00000109775.6	UFSP2	-0.193295	5.67554	-2.74196	0.00680998	0.0933656	-2.44106
ENSE00002769906.1	chr6:41248702-41249711	ENST00000589882.1	ENSG00000124731.8	TREM1	0.224839	2.76596	2.74195	0.00681029	0.0933656	-2.4411
ENSE00001152205.1	chr3:129251109-129251250	ENST00000296271.3	ENSG00000163914.4	RHO	-0.272216	5.73871	-2.74159	0.00681746	0.0933656	-2.44197
ENSE00002470518.1	chr7:98501008-98501114	ENST00000359863.4|ENST00000355540.3|ENST00000446306.3|ENST00000456197.1	ENSG00000196367.8	TRRAP	-0.189327	6.981	-2.74154	0.00681827	0.0933656	-2.44206
ENSE00001468616.1	chr13:109318234-109318476	ENST00000251041.5|ENST00000357550.2	ENSG00000041515.11	MYO16	0.189612	6.07287	2.74146	0.0068199	0.0933656	-2.44226
ENSE00003467900.1|ENSE00003532841.1|ENSE00001876245.1|ENSE00001917889.1	chr1:79107138-79107294|chr1:79107138-79107294|chr1:79107138-79107294|chr1:79107138-79107294	ENST00000370751.5|ENST00000476521.1|ENST00000486882.1|ENST00000494910.1|ENST00000476876.1	ENSG00000137959.11	IFI44L	-0.687225	3.10681	-2.74106	0.00682787	0.0933656	-2.44322
ENSE00002715186.1	chr18:72176397-72176544	ENST00000577355.1	ENSG00000133313.10	CNDP2	-0.316964	4.61477	-2.74091	0.00683089	0.0933656	-2.44358
ENSE00001926647.1	chr1:39338982-39339738	ENST00000397572.2	ENSG00000214114.4	MYCBP	0.141648	5.70315	2.7405	0.00683894	0.0933656	-2.44455
ENSE00001597031.1	chr6:107519060-107519085	ENST00000449027.1	ENSG00000164494.7	PDSS2	0.311669	1.89787	2.74043	0.00684036	0.0933656	-2.44472
ENSE00001079195.1	chr1:37307408-37307538	ENST00000373091.3|ENST00000373093.4	ENSG00000163873.5	GRIK3	-0.231281	7.06706	-2.73963	0.00685625	0.0934442	-2.44662
ENSE00001196173.4|ENSE00002085404.1|ENSE00002027033.1|ENSE00001888213.1	chr5:137203500-137203634|chr5:137203500-137203634|chr5:137203500-137203634|chr5:137203500-137203634	ENST00000421631.2|ENST00000511625.1|ENST00000509812.1|ENST00000515645.1|ENST00000239926.4	ENSG00000120729.5	MYOT	0.183597	4.62791	2.73918	0.00686519	0.0934442	-2.44769
ENSE00001258422.1	chr5:101595951-101596000	ENST00000310954.6	ENSG00000173930.8	SLCO4C1	-0.504653	4.32181	-2.7391	0.00686677	0.0934442	-2.44788
ENSE00002093374.1|ENSE00001277207.4	chr8:38644481-38645253|chr8:38644481-38645253	ENST00000276520.8|ENST00000317827.4	ENSG00000147526.15	TACC1	-0.145004	7.75728	-2.73898	0.00686926	0.0934442	-2.44818
ENSE00003532623.1|ENSE00003491123.1	chr7:91864173-91864228|chr7:91864173-91864228	ENST00000340022.2|ENST00000412043.2|ENST00000394505.2|ENST00000394503.2|ENST00000445516.1|ENST00000486261.1|ENST00000475770.1	ENSG00000001631.10	KRIT1	0.360145	5.91557	2.7388	0.00687286	0.0934442	-2.44861
ENSE00001822221.1	chr9:130151185-130151257	ENST00000497703.1	ENSG00000136895.14	GARNL3	0.179267	7.23789	2.73838	0.00688109	0.0934834	-2.44959
ENSE00001044983.1	chr1:17662672-17662714	ENST00000375448.4	ENSG00000159339.9	PADI4	0.210245	6.23039	2.73766	0.00689553	0.0935351	-2.45131
ENSE00002110770.1	chr6:56607091-56607183	ENST00000523817.1	ENSG00000151914.13	DST	0.251374	4.36121	2.73766	0.00689561	0.0935351	-2.45132
ENSE00002460917.1	chr14:65560251-65560532	ENST00000556702.1	ENSG00000125952.14	MAX	-0.183536	7.1791	-2.73664	0.00691604	0.0936327	-2.45375
ENSE00001332780.1	chr10:25839925-25840002	ENST00000376351.3	ENSG00000151025.9	GPR158	-0.194688	9.91532	-2.73642	0.00692034	0.0936327	-2.45426
ENSE00003572991.1|ENSE00002688763.1|ENSE00003591988.1	chr17:18151894-18152018|chr17:18151894-18152018|chr17:18151894-18152018	ENST00000327031.4|ENST00000545457.2|ENST00000579294.1|ENST00000577402.1|ENST00000578101.1	ENSG00000177731.11	FLII	-0.176337	7.06988	-2.73625	0.0069238	0.0936327	-2.45467
ENSE00002058687.1|ENSE00002045308.1|ENSE00003501952.1|ENSE00003683879.1	chr5:180666528-180666562|chr5:180666528-180666562|chr5:180666528-180666562|chr5:180666528-180666562	ENST00000509535.1|ENST00000513027.1|ENST00000502905.1|ENST00000507756.1|ENST00000511566.1|ENST00000504128.1|ENST00000376817.4|ENST00000512805.1|ENST00000511900.1|ENST00000512968.1|ENST00000510199.1|ENST00000502844.1|ENST00000507000.1|ENST00000503081.1|ENST00000511473.1|ENST00000504325.1|ENST00000508682.1|ENST00000513060.1|ENST00000514183.1|ENST00000502890.1|ENST00000503494.1|ENST00000506312.1	ENSG00000204628.7	GNB2L1	0.093747	11.1054	2.73554	0.00693803	0.0936327	-2.45636
ENSE00003696349.1	chr6:79612543-79612802	ENST00000606929.1	ENSG00000146243.9	IRAK1BP1	0.238722	4.84507	2.73537	0.00694153	0.0936327	-2.45677
ENSE00000724257.1|ENSE00001828609.1	chr10:114169275-114169443|chr10:114169275-114169443	ENST00000354655.4|ENST00000393081.1|ENST00000354273.4|ENST00000495539.1	ENSG00000197142.6	ACSL5	0.269629	4.7692	2.73504	0.0069482	0.0936327	-2.45756
ENSE00003609558.1|ENSE00003539310.1	chr14:20844289-20844399|chr14:20844289-20844399	ENST00000555727.1|ENST00000557314.1|ENST00000556488.1|ENST00000471684.2|ENST00000262715.5|ENST00000555008.1|ENST00000556935.1	ENSG00000129566.8	TEP1	0.140928	7.12829	2.73479	0.00695328	0.0936327	-2.45816
ENSE00001588454.2|ENSE00001705239.2|ENSE00001809871.1	chr2:175870021-175870172|chr2:175870021-175870172|chr2:175870021-175870172	ENST00000425395.1|ENST00000409156.3|ENST00000488080.1	ENSG00000128656.9	CHN1	0.0786713	8.87886	2.73444	0.00696021	0.0936327	-2.45898
ENSE00001465599.3	chr1:20978609-20979017	ENST00000602624.2|ENST00000375048.3	ENSG00000244038.5	DDOST	0.137055	7.05394	2.73397	0.00696981	0.0936327	-2.46011
ENSE00001409642.3	chr19:48700487-48700857	ENST00000328759.7	ENSG00000185453.8	C19orf68	-0.281602	4.07721	-2.73391	0.00697102	0.0936327	-2.46025
ENSE00003676263.1|ENSE00003647940.1|ENSE00001781484.1	chr2:234173542-234173767|chr2:234173542-234173767|chr2:234173542-234173767	ENST00000392017.4|ENST00000392020.4|ENST00000392018.1|ENST00000392021.3|ENST00000479942.1|ENST00000474148.1|ENST00000431917.1	ENSG00000085978.17	ATG16L1	-0.174322	6.59714	-2.73346	0.00697998	0.0936327	-2.4613
ENSE00001012136.1	chr3:119344017-119344074	ENST00000273371.4|ENST00000488919.1|ENST00000495992.1|ENST00000494440.1	ENSG00000144837.4	PLA1A	0.32666	3.76184	2.73326	0.00698405	0.0936327	-2.46178
ENSE00002107589.1	chr5:67576204-67576517	ENST00000522084.1	ENSG00000145675.10	PIK3R1	-0.149387	5.9717	-2.73323	0.00698459	0.0936327	-2.46184
ENSE00001717548.1|ENSE00001136073.2|ENSE00001635975.1	chr7:50132674-50132991|chr7:50132674-50132991|chr7:50132674-50132991	ENST00000413331.1|ENST00000046087.2|ENST00000419417.1	ENSG00000042813.3	ZPBP	0.163638	6.29795	2.73279	0.00699354	0.0936327	-2.46289
ENSE00002638437.1	chr16:71570527-71571741	ENST00000572693.1	ENSG00000140835.8	CHST4	-0.231041	4.62487	-2.73267	0.00699604	0.0936327	-2.46319
ENSE00003636381.1|ENSE00003489851.1	chr22:26342109-26342216|chr22:26342109-26342216	ENST00000536101.1|ENST00000335473.7|ENST00000407587.2|ENST00000539302.1|ENST00000418374.2	ENSG00000133454.11	MYO18B	-0.222406	5.69645	-2.73232	0.00700304	0.0936327	-2.46401
ENSE00001387977.1	chr19:2823073-2823105	ENST00000317243.5|ENST00000590116.1|ENST00000591265.1	ENSG00000172006.7	ZNF554	-0.120991	7.72919	-2.73171	0.0070156	0.0936327	-2.46548
ENSE00001756951.1|ENSE00003664113.1|ENSE00003525201.1	chr4:154478198-154478234|chr4:154478198-154478234|chr4:154478198-154478234	ENST00000445960.1|ENST00000462540.1|ENST00000409663.3|ENST00000409959.3|ENST00000240487.5	ENSG00000121210.11	KIAA0922	-0.406217	4.14718	-2.73162	0.00701744	0.0936327	-2.46569
ENSE00001947928.1|ENSE00001647464.1|ENSE00001055464.1|ENSE00001899006.1	chr7:98963514-98963683|chr7:98963514-98963683|chr7:98963514-98963683|chr7:98963514-98963683	ENST00000262942.5|ENST00000432786.1|ENST00000477240.1|ENST00000463009.1	ENSG00000241685.4	ARPC1A	-0.203934	6.49523	-2.73159	0.00701789	0.0936327	-2.46575
ENSE00003510304.1|ENSE00003573747.1	chr12:50847269-50847446|chr12:50847269-50847446	ENST00000521120.1|ENST00000429001.3|ENST00000398473.2|ENST00000522085.1|ENST00000518444.1|ENST00000518561.1|ENST00000520064.2	ENSG00000161813.16	LARP4	0.162097	7.65898	2.73159	0.00701799	0.0936327	-2.46576
ENSE00002020057.1	chr4:113153080-113153306	ENST00000506522.1	ENSG00000138660.7	AP1AR	-0.119151	8.2539	-2.7314	0.00702183	0.0936327	-2.46621
ENSE00002027391.1|ENSE00002069667.1	chr4:107845166-107845343|chr4:107845166-107845343	ENST00000510463.1|ENST00000513208.1	ENSG00000155011.4	DKK2	-0.254323	5.60395	-2.73136	0.00702264	0.0936327	-2.4663
ENSE00003604784.1|ENSE00003604350.1	chr6:43414039-43414149|chr6:43414039-43414149	ENST00000372530.4|ENST00000244533.3|ENST00000463024.1	ENSG00000124574.10	ABCC10	-0.221117	5.25222	-2.73074	0.00703524	0.0936327	-2.46777
ENSE00002207123.1|ENSE00002253008.1	chr12:123310991-123311913|chr12:123310991-123311913	ENST00000253079.6|ENST00000537566.1	ENSG00000130783.9	CCDC62	0.194876	2.97885	2.73065	0.00703713	0.0936327	-2.46799
ENSE00002125113.1	chr7:139224223-139225203	ENST00000520413.1	ENSG00000236279.2	CLEC2L	-0.179619	5.52185	-2.73064	0.00703729	0.0936327	-2.46801
ENSE00003589942.1|ENSE00003512002.1	chr17:40025300-40025367|chr17:40025300-40025367	ENST00000588779.1|ENST00000352035.2|ENST00000590151.1|ENST00000353196.1|ENST00000537919.1|ENST00000393896.2	ENSG00000131473.12	ACLY	-0.214705	8.081	-2.73038	0.00704253	0.0936327	-2.46862
ENSE00003496665.1|ENSE00003550370.1	chr10:97006995-97007099|chr10:97006995-97007099	ENST00000477757.1|ENST00000329399.6	ENSG00000107438.4	PDLIM1	0.368251	3.8946	2.73012	0.00704795	0.0936327	-2.46925
ENSE00001915070.1|ENSE00001207383.1	chr7:128807644-128808608|chr7:128807644-128808608	ENST00000289407.4|ENST00000486685.1	ENSG00000158457.4	TSPAN33	0.26296	4.82827	2.72988	0.00705287	0.0936327	-2.46983
ENSE00003616323.1|ENSE00003481314.1|ENSE00003498017.1	chr15:55647020-55647152|chr15:55647020-55647152|chr15:55647020-55647152	ENST00000164305.5|ENST00000565367.1|ENST00000563742.1|ENST00000565502.1	ENSG00000069943.5	PIGB	-0.202507	5.50998	-2.72886	0.00707354	0.0937825	-2.47223
ENSE00000877603.1	chr7:98633142-98633330	ENST00000361368.2|ENST00000361125.1	ENSG00000198742.5	SMURF1	-0.182218	7.24372	-2.72874	0.00707611	0.0937825	-2.47252
ENSE00003668092.1|ENSE00003622503.1	chr2:231407563-231408488|chr2:231407563-231408488	ENST00000488180.1|ENST00000431952.1	ENSG00000067066.12	SP100	0.259453	3.94115	2.72854	0.00708025	0.0937825	-2.473
ENSE00001154893.1	chr12:101759275-101759383	ENST00000261637.4	ENSG00000120800.4	UTP20	0.350639	3.95268	2.72789	0.00709349	0.0938867	-2.47454
ENSE00002670527.1	chr16:67975726-67975836	ENST00000576450.1	ENSG00000213398.3	LCAT	0.187249	7.06113	2.72598	0.00713275	0.0939493	-2.47906
ENSE00001890312.1	chr1:161641237-161642983	ENST00000485778.1	ENSG00000072694.14	FCGR2B	0.280068	4.77112	2.72588	0.00713485	0.0939493	-2.47931
ENSE00000793512.1	chr1:236718851-236718917	ENST00000366582.3|ENST00000366581.2	ENSG00000119285.6	HEATR1	-0.239443	5.63006	-2.72555	0.00714159	0.0939493	-2.48008
ENSE00003587011.1	chr17:57971197-57971279	ENST00000489824.1	ENSG00000108443.9	RPS6KB1	-0.204292	6.14051	-2.72542	0.00714438	0.0939493	-2.4804
ENSE00001506270.1	chr11:93815590-93815734	ENST00000315765.9	ENSG00000181333.11	HEPHL1	-0.244246	2.00892	-2.72514	0.00715024	0.0939493	-2.48107
ENSE00001484774.1|ENSE00001277897.3	chr20:3018712-3019312|chr20:3018712-3019312	ENST00000380393.3|ENST00000318266.5|ENST00000356147.3	ENSG00000132670.16	PTPRA	0.132358	8.50407	2.72491	0.00715498	0.0939493	-2.48162
ENSE00001517973.3	chr6:41658739-41659195	ENST00000343317.6	ENSG00000112561.13	TFEB	-0.308338	4.21531	-2.72459	0.00716149	0.0939493	-2.48236
ENSE00001902927.1	chr20:34843564-34844746	ENST00000320849.4|ENST00000373932.3	ENSG00000131043.7	AAR2	-0.134602	6.60348	-2.72349	0.00718427	0.0939493	-2.48497
ENSE00001251532.6	chr13:60737775-60737891	ENST00000377908.2|ENST00000400319.1|ENST00000400320.1|ENST00000267215.4	ENSG00000139734.13	DIAPH3	-0.15444	7.05848	-2.72338	0.00718658	0.0939493	-2.48523
ENSE00001847256.1	chr7:149535392-149535529	ENST00000489820.1|ENST00000460379.1	ENSG00000106479.6	ZNF862	0.280629	4.96667	2.72334	0.00718751	0.0939493	-2.48534
ENSE00001463333.1	chr20:34020848-34020930	ENST00000374375.1	ENSG00000204183.1	GDF5OS	0.226687	3.03383	2.72309	0.00719262	0.0939493	-2.48592
ENSE00001071318.1	chr4:52894158-52894261	ENST00000381431.5	ENSG00000163069.8	SGCB	-0.155034	7.76583	-2.72285	0.00719768	0.0939493	-2.4865
ENSE00003556253.1|ENSE00003653344.1	chr3:12560591-12560661|chr3:12560591-12560661	ENST00000446004.1|ENST00000454502.2|ENST00000402228.3|ENST00000284995.6|ENST00000415684.1|ENST00000473755.1	ENSG00000154743.13	TSEN2	-0.158578	7.42252	-2.72256	0.00720357	0.0939493	-2.48717
ENSE00000844941.1	chr20:43932912-43933432	ENST00000372756.1|ENST00000372754.1|ENST00000360607.6	ENSG00000124159.11	MATN4	-0.266196	4.63895	-2.72214	0.00721247	0.0939493	-2.48818
ENSE00003575235.1|ENSE00003550566.1	chr8:22064829-22065012|chr8:22064829-22065012	ENST00000306385.5|ENST00000520970.1|ENST00000520982.1|ENST00000520626.1	ENSG00000168487.13	BMP1	0.255926	5.50242	2.72208	0.00721365	0.0939493	-2.48831
ENSE00003538568.1|ENSE00003506008.1	chr14:57083907-57083991|chr14:57083907-57083991	ENST00000556422.1|ENST00000261556.6|ENST00000555497.1|ENST00000553335.1|ENST00000556648.1	ENSG00000070269.9	TMEM260	-0.289675	2.3241	-2.72203	0.00721476	0.0939493	-2.48844
ENSE00001820548.1	chr21:46685959-46687255	ENST00000485190.1	ENSG00000186866.12	POFUT2	0.154509	5.06373	2.72192	0.00721697	0.0939493	-2.48869
ENSE00002586746.1	chr16:81074961-81075292	ENST00000562969.1	ENSG00000166454.5	ATMIN	-0.179864	5.89159	-2.72144	0.00722697	0.0939493	-2.48983
ENSE00001803950.1|ENSE00001698386.1	chr7:120614782-120614866|chr7:120614782-120614866	ENST00000427726.1|ENST00000431467.1	ENSG00000071243.11	ING3	-0.178795	5.69026	-2.721	0.00723615	0.0939493	-2.49087
ENSE00002721089.1	chr17:55442288-55442330	ENST00000581776.1	ENSG00000153944.6	MSI2	0.344659	4.29906	2.72098	0.00723656	0.0939493	-2.49091
ENSE00001925563.1	chr21:46933372-46933464	ENST00000460174.1	ENSG00000173638.14	SLC19A1	-0.196262	6.07696	-2.72071	0.00724224	0.0939493	-2.49156
ENSE00003461003.1|ENSE00003562346.1|ENSE00001635851.1	chr6:112397140-112397251|chr6:112397140-112397251|chr6:112397140-112397251	ENST00000604814.1|ENST00000604743.1|ENST00000368662.5|ENST00000441191.1	ENSG00000074935.9	TUBE1	0.244428	5.12424	2.72068	0.00724287	0.0939493	-2.49163
ENSE00003547407.1|ENSE00003575254.1	chr11:3381976-3382006|chr11:3381976-3382006	ENST00000399602.4|ENST00000528410.1|ENST00000526540.1	ENSG00000005801.12	ZNF195	-0.246609	6.72239	-2.72049	0.00724675	0.0939493	-2.49207
ENSE00001827322.1	chr8:133091973-133092488	ENST00000473291.1	ENSG00000132297.7	HHLA1	0.213296	3.76698	2.72037	0.00724946	0.0939493	-2.49237
ENSE00002245432.1	chr18:24722698-24722861	ENST00000284224.8|ENST00000580774.1	ENSG00000154080.8	CHST9	-0.292513	3.46305	-2.72028	0.00725117	0.0939493	-2.49257
ENSE00001930403.1|ENSE00001181053.4	chr7:99767263-99768076|chr7:99767263-99768076	ENST00000471050.1|ENST00000292377.2	ENSG00000213420.3	GPC2	-0.146217	4.62422	-2.72002	0.00725665	0.0939493	-2.49319
ENSE00002106721.1|ENSE00001374568.4	chr8:30515496-30515702|chr8:30515496-30515702	ENST00000523499.1|ENST00000355904.4	ENSG00000197265.4	GTF2E2	-0.123179	7.34577	-2.71998	0.0072575	0.0939493	-2.49328
ENSE00001838591.1	chr1:111702003-111703474	ENST00000480324.1	ENSG00000134255.9	CEPT1	-0.175089	5.54406	-2.71972	0.00726298	0.0939493	-2.4939
ENSE00001914992.1|ENSE00001486636.1|ENSE00001682863.1	chr2:24425999-24427271|chr2:24425999-24426628|chr2:24425999-24426628	ENST00000478720.1|ENST00000361999.3|ENST00000355123.4|ENST00000427234.1	ENSG00000198399.10	ITSN2	0.22265	5.36662	2.71964	0.00726469	0.0939493	-2.49409
ENSE00003561412.1|ENSE00003584460.1	chr9:19369853-19369956|chr9:19369853-19369956	ENST00000434457.2|ENST00000602925.1|ENST00000380427.1|ENST00000361024.2|ENST00000380437.4|ENST00000494124.2	ENSG00000137145.16	DENND4C	0.171029	7.13171	2.71949	0.00726771	0.0939493	-2.49444
ENSE00000761815.1	chr1:27943709-27943733	ENST00000374005.3|ENST00000399173.1|ENST00000374004.1|ENST00000374003.3|ENST00000457296.1	ENSG00000000938.8	FGR	0.360519	6.78858	2.71915	0.0072749	0.0939493	-2.49525
ENSE00001455290.1|ENSE00001455297.2	chr10:95360675-95360730|chr10:95360675-95360730	ENST00000371464.3|ENST00000371467.1|ENST00000371469.2	ENSG00000138207.8	RBP4	0.252893	6.40867	2.7191	0.00727591	0.0939493	-2.49536
ENSE00003530946.1|ENSE00003659566.1|ENSE00003585882.1	chr2:128381774-128381894|chr2:128381774-128381894|chr2:128381774-128381894	ENST00000496841.1|ENST00000491278.1|ENST00000437387.1|ENST00000409816.2|ENST00000409090.1	ENSG00000169994.14	MYO7B	-0.256608	4.21283	-2.71886	0.007281	0.0939493	-2.49593
ENSE00002549994.1|ENSE00001858017.1|ENSE00001391653.1	chr15:45059495-45060022|chr15:45059495-45060022|chr15:45059495-45060022	ENST00000338264.4|ENST00000560442.1|ENST00000558329.1|ENST00000559390.1|ENST00000561043.1|ENST00000558173.1	ENSG00000185880.8	TRIM69	-0.158097	3.04699	-2.71862	0.007286	0.0939493	-2.4965
ENSE00003654834.1|ENSE00002513979.1|ENSE00003678110.1|ENSE00001158167.1	chr14:81864639-81864917|chr14:81864686-81864917|chr14:81864639-81864917|chr14:81864639-81864917	ENST00000555447.1|ENST00000557055.1|ENST00000554710.1|ENST00000555226.1|ENST00000267540.2	ENSG00000140022.5	STON2	0.212483	7.80098	2.71859	0.00728668	0.0939493	-2.49657
ENSE00001136427.1|ENSE00002045780.1|ENSE00002072119.1	chr4:108816520-108817150|chr4:108816520-108817150|chr4:108816520-108817150	ENST00000394684.4|ENST00000359079.4|ENST00000394686.3|ENST00000503385.1|ENST00000506993.1	ENSG00000164023.10	SGMS2	0.235227	3.78621	2.71764	0.00730675	0.0939493	-2.49883
ENSE00003650498.1	chr10:121156207-121156284	ENST00000392870.2	ENSG00000198873.10	GRK5	-0.319876	3.8616	-2.71758	0.00730796	0.0939493	-2.49896
ENSE00003475848.1|ENSE00001813367.1|ENSE00003581898.1	chr5:96333723-96333756|chr5:96333723-96333756|chr5:96333723-96333756	ENST00000231368.5|ENST00000395770.3|ENST00000474122.1|ENST00000473914.1	ENSG00000113441.11	LNPEP	-0.195663	8.22672	-2.7175	0.00730971	0.0939493	-2.49916
ENSE00002256456.1	chr12:27950696-27950987	ENST00000539176.1	ENSG00000087448.5	KLHL42	-0.169676	8.43578	-2.71732	0.00731354	0.0939493	-2.49959
ENSE00002175922.1	chr11:119294130-119294809	ENST00000284240.5	ENSG00000154096.9	THY1	-0.154301	6.51736	-2.71669	0.00732683	0.0939493	-2.50108
ENSE00001845457.1	chr13:96236833-96237164	ENST00000479518.1	ENSG00000134874.13	DZIP1	0.178963	5.45589	2.71613	0.00733854	0.0939493	-2.50239
ENSE00002584109.1|ENSE00003502931.1|ENSE00003605993.1	chr16:68721435-68721622|chr16:68721435-68721622|chr16:68721435-68721622	ENST00000567674.1|ENST00000542274.1|ENST00000264012.4|ENST00000429102.2	ENSG00000062038.9	CDH3	0.296596	4.47657	2.71604	0.00734052	0.0939493	-2.50261
ENSE00001413549.1	chr11:124824037-124824255	ENST00000529051.1|ENST00000344762.5	ENSG00000149548.10	CCDC15	-0.183161	4.62185	-2.71576	0.00734643	0.0939493	-2.50327
ENSE00003579813.1|ENSE00003639959.1|ENSE00003677777.1|ENSE00003484261.1	chr14:24651484-24651607|chr14:24651484-24651607|chr14:24651484-24651607|chr14:24651484-24651607	ENST00000354464.6|ENST00000561462.1|ENST00000558233.1|ENST00000558780.1|ENST00000561090.1|ENST00000560798.1|ENST00000558046.1|ENST00000559588.1|ENST00000561199.1|ENST00000560155.1	ENSG00000196497.11	IPO4	-0.211347	5.31474	-2.71572	0.00734725	0.0939493	-2.50336
ENSE00001803534.1	chr9:100407906-100407998	ENST00000375147.3	ENSG00000136937.8	NCBP1	0.131193	8.04714	2.71545	0.00735293	0.0939493	-2.50399
ENSE00002324488.1|ENSE00002216018.1|ENSE00003665261.1|ENSE00002239546.1|ENSE00003598874.1|ENSE00002312420.1	chr11:113295090-113295366|chr11:113295090-113295404|chr11:113295090-113295404|chr11:113295090-113295404|chr11:113295090-113295404|chr11:113295090-113295366	ENST00000538967.1|ENST00000544518.1|ENST00000346454.3|ENST00000362072.3|ENST00000543292.1|ENST00000542616.1|ENST00000540600.1|ENST00000535984.1	ENSG00000149295.9	DRD2	-0.286351	4.89096	-2.71528	0.00735665	0.0939493	-2.50441
ENSE00003522320.1|ENSE00003518554.1|ENSE00003610858.1	chr19:1105365-1105486|chr19:1105365-1105486|chr19:1105365-1105486	ENST00000592940.1|ENST00000585362.2|ENST00000354171.8|ENST00000589115.1|ENST00000593032.1|ENST00000588919.1|ENST00000587648.1	ENSG00000167468.12	GPX4	0.144036	9.64094	2.71504	0.00736159	0.0939493	-2.50496
ENSE00001589279.1|ENSE00001956499.1|ENSE00001467560.2	chr2:160143112-160143205|chr2:160143112-160143205|chr2:160143112-160143205	ENST00000409124.1|ENST00000359774.4|ENST00000358147.4	ENSG00000196151.6	WDSUB1	0.141135	7.60869	2.71485	0.00736574	0.0939493	-2.50542
ENSE00002165165.1	chr14:73563738-73563786	ENST00000532192.1	ENSG00000119707.9	RBM25	-0.242621	5.69215	-2.71452	0.00737268	0.0939493	-2.50619
ENSE00001922709.1	chr7:77229985-77230367	ENST00000494248.1	ENSG00000127947.11	PTPN12	-0.153438	6.30633	-2.71447	0.0073739	0.0939493	-2.50633
ENSE00000984815.1	chr9:138454666-138454691	ENST00000371768.3|ENST00000479141.1|ENST00000371766.2|ENST00000277508.5|ENST00000433563.1|ENST00000418284.1|ENST00000454923.1	ENSG00000122133.12	PAEP	-0.255964	1.77182	-2.71435	0.00737631	0.0939493	-2.50659
ENSE00001357628.1	chr14:51243674-51243837	ENST00000476352.1|ENST00000530997.2|ENST00000382043.4|ENST00000382041.3|ENST00000453401.2	ENSG00000100503.19	NIN	-0.162711	6.61337	-2.7123	0.00742011	0.0939493	-2.51145
ENSE00002928358.1	chr19:9529181-9529964	ENST00000591213.1	ENSG00000174652.13	ZNF266	-0.252957	4.31532	-2.71219	0.00742243	0.0939493	-2.5117
ENSE00003465988.1|ENSE00003616693.1	chr11:100126500-100126623|chr11:100126500-100126623	ENST00000527185.1|ENST00000528682.1|ENST00000524871.1|ENST00000418526.2|ENST00000524560.1	ENSG00000149972.6	CNTN5	0.221552	5.44957	2.71207	0.00742505	0.0939493	-2.51199
ENSE00001557933.1	chr7:1579603-1580883	ENST00000403150.1	ENSG00000198517.5	MAFK	-0.1339	7.01352	-2.71196	0.00742731	0.0939493	-2.51224
ENSE00001355695.3	chr12:50184950-50185694	ENST00000335999.6	ENSG00000167566.12	NCKAP5L	0.131591	5.69714	2.71177	0.00743144	0.0939493	-2.5127
ENSE00002240148.1	chr19:33222637-33222760	ENST00000444215.2|ENST00000421545.2	ENSG00000173809.11	TDRD12	-0.230115	3.07786	-2.7114	0.00743939	0.0939493	-2.51357
ENSE00002314557.1	chr16:71100122-71101293	ENST00000288168.10	ENSG00000157423.13	HYDIN	0.182913	5.81738	2.71128	0.00744182	0.0939493	-2.51384
ENSE00001688323.1|ENSE00001717647.1|ENSE00001608844.1	chr21:35278766-35279486|chr21:35278766-35279486|chr21:35278766-35279486	ENST00000417181.1|ENST00000429064.1|ENST00000417181.1	ENSG00000241837.2	ATP5O	-0.267396	4.96708	-2.71108	0.00744621	0.0939493	-2.51432
ENSE00002026939.1|ENSE00002022423.2	chr19:19636850-19637069|chr19:19637004-19637490	ENST00000502506.2|ENST00000511584.2	ENSG00000186010.14	NDUFA13	0.136282	8.7073	2.71103	0.00744731	0.0939493	-2.51445
ENSE00000662442.1	chr20:44528102-44528153	ENST00000372420.1|ENST00000372431.3|ENST00000354050.4|ENST00000477313.1|ENST00000420868.2	ENSG00000100979.10	PLTP	0.28134	7.46642	2.71082	0.00745166	0.0939493	-2.51492
ENSE00002151069.1	chr11:7693979-7694744	ENST00000526084.1	ENSG00000166394.10	CYB5R2	-0.220593	4.51458	-2.71078	0.00745262	0.0939493	-2.51503
ENSE00001892470.1	chr4:123300206-123300599	ENST00000464160.1	ENSG00000164113.6	ADAD1	0.15273	5.59255	2.71047	0.00745919	0.0939493	-2.51575
ENSE00003515482.1|ENSE00003482739.1	chr17:73626873-73626909|chr17:73626873-73626909	ENST00000443199.2|ENST00000423245.2|ENST00000317905.5|ENST00000580707.1	ENSG00000108469.10	RECQL5	-0.28181	4.61378	-2.7099	0.00747143	0.0939493	-2.5171
ENSE00002485687.1	chr2:152581371-152581475	ENST00000409198.1|ENST00000604864.1|ENST00000603639.1	ENSG00000183091.15	NEB	-0.280968	3.743	-2.70967	0.00747646	0.0939493	-2.51765
ENSE00000815979.1	chr10:17083084-17083193	ENST00000377833.4	ENSG00000107611.10	CUBN	0.270366	3.71084	2.70966	0.00747667	0.0939493	-2.51767
ENSE00000757523.1	chr12:130926537-130926998	ENST00000261655.4|ENST00000535703.1	ENSG00000060709.9	RIMBP2	0.144246	8.51862	2.70952	0.0074797	0.0939493	-2.518
ENSE00002043427.1	chr4:667092-667294	ENST00000515116.1	ENSG00000169020.5	ATP5I	0.172472	5.81531	2.70948	0.00748057	0.0939493	-2.5181
ENSE00002479004.1	chr14:77753088-77753487	ENST00000556404.1	ENSG00000009830.7	POMT2	-0.164465	4.98732	-2.70913	0.00748818	0.0939493	-2.51893
ENSE00001067777.1	chr1:197094212-197094301	ENST00000367409.4|ENST00000367408.1	ENSG00000066279.12	ASPM	0.269748	2.64732	2.70911	0.00748847	0.0939493	-2.51896
ENSE00001707752.1|ENSE00001561643.1	chr19:45139726-45139944|chr19:45139726-45139944	ENST00000428245.1|ENST00000402988.1	ENSG00000216588.4	IGSF23	0.245553	3.51504	2.70898	0.00749129	0.0939493	-2.51927
ENSE00002041093.1	chr5:10275710-10276264	ENST00000503834.1	ENSG00000164237.4	CMBL	0.288718	5.10291	2.70873	0.00749661	0.0939493	-2.51985
ENSE00001476604.1	chr17:35960529-35960878	ENST00000378189.1	ENSG00000006114.11	SYNRG	-0.339878	3.41761	-2.70865	0.0074985	0.0939493	-2.52006
ENSE00001003673.3	chr13:33112755-33112908	ENST00000267068.3	ENSG00000244754.4	N4BP2L2	0.144514	8.30898	2.70857	0.00750023	0.0939493	-2.52025
ENSE00002038959.1|ENSE00002075750.1	chr4:36245326-36245460|chr4:36245326-36245460	ENST00000506189.1|ENST00000508066.1	ENSG00000047365.7	ARAP2	-0.256299	6.4408	-2.7083	0.00750603	0.0939493	-2.52088
ENSE00001861222.1|ENSE00001446940.3	chr1:155305724-155307538|chr1:155305724-155307538	ENST00000392403.3|ENST00000368346.3	ENSG00000116539.6	ASH1L	-0.104362	8.29962	-2.70826	0.00750691	0.0939493	-2.52098
ENSE00001845514.1|ENSE00001737074.1	chr1:980827-980903|chr1:980827-980903	ENST00000479707.1|ENST00000379370.2	ENSG00000188157.9	AGRN	-0.161301	7.24847	-2.70794	0.00751371	0.0939671	-2.52172
ENSE00000805426.1	chr1:238046043-238046141	ENST00000366570.4	ENSG00000116996.5	ZP4	0.289339	3.73853	2.70696	0.00753497	0.0941542	-2.52403
ENSE00001514256.1	chr7:134343154-134343412	ENST00000393132.2	ENSG00000172331.7	BPGM	0.306729	3.79641	2.70675	0.00753945	0.0941542	-2.52452
ENSE00002486402.1	chr4:169305826-169305942	ENST00000511577.1	ENSG00000181381.9	DDX60L	0.330552	3.81904	2.70647	0.00754553	0.0941628	-2.52518
ENSE00003483003.1|ENSE00003475211.1	chr3:108273233-108273310|chr3:108273233-108273310	ENST00000295746.8|ENST00000491772.1|ENST00000481530.1	ENSG00000163507.9	KIAA1524	0.288642	3.13176	2.70599	0.00755594	0.0941654	-2.52631
ENSE00000942136.1	chr15:49037130-49037154	ENST00000380950.2|ENST00000399334.3|ENST00000325747.5	ENSG00000103995.9	CEP152	0.555846	2.52867	2.70583	0.00755947	0.0941654	-2.52669
ENSE00001118352.1|ENSE00001921788.1	chr17:38445727-38445826|chr17:38445727-38445826	ENST00000209728.4|ENST00000580824.1|ENST00000577249.1|ENST00000473555.1	ENSG00000094804.5	CDC6	0.242554	6.25061	2.7055	0.00756669	0.0941654	-2.52747
ENSE00002021811.1|ENSE00003667426.1|ENSE00003633649.1|ENSE00002061933.1	chr4:8216225-8216307|chr4:8216225-8216307|chr4:8216225-8216307|chr4:8216225-8216307	ENST00000507891.1|ENST00000509119.1|ENST00000502669.1|ENST00000245105.3|ENST00000506360.1|ENST00000515682.1|ENST00000512100.1|ENST00000503284.1	ENSG00000125089.12	SH3TC1	0.205809	6.01324	2.70488	0.00758015	0.0941654	-2.52893
ENSE00001445197.1	chr1:178819894-178820419	ENST00000367629.1	ENSG00000116194.8	ANGPTL1	0.232971	3.81583	2.70487	0.0075805	0.0941654	-2.52897
ENSE00000975575.1	chr6:129955209-129955247	ENST00000368149.2	ENSG00000146376.6	ARHGAP18	0.247299	5.33039	2.70461	0.00758599	0.0941654	-2.52956
ENSE00001947284.1	chr9:75538802-75539039	ENST00000482210.1	ENSG00000165092.8	ALDH1A1	-0.159133	4.33558	-2.70453	0.00758784	0.0941654	-2.52976
ENSE00001071480.1	chr2:167297939-167298208	ENST00000409855.1|ENST00000424326.1|ENST00000419992.1	ENSG00000136546.9	SCN7A	0.257689	5.59471	2.70436	0.00759143	0.0941654	-2.53015
ENSE00002785345.1|ENSE00001427540.2|ENSE00001558132.2	chr19:9452690-9454164|chr19:9452690-9454164|chr19:9452690-9454164	ENST00000393883.2|ENST00000587557.1|ENST00000603380.1|ENST00000605750.1	ENSG00000188321.9	ZNF559	0.290176	5.26658	2.70383	0.0076032	0.0941654	-2.53142
ENSE00003595040.1|ENSE00003548234.1	chr14:89105163-89105232|chr14:89105163-89105232	ENST00000553526.1|ENST00000553281.1|ENST00000553962.1|ENST00000554922.1|ENST00000380664.5	ENSG00000165521.11	EML5	0.248497	2.26807	2.70374	0.00760497	0.0941654	-2.53161
ENSE00003676783.1|ENSE00003492768.1|ENSE00001946442.1	chr9:84230897-84231019|chr9:84230897-84231019|chr9:84230966-84231019	ENST00000491534.1|ENST00000376499.3|ENST00000464999.1	ENSG00000196781.9	TLE1	0.200244	7.90982	2.70374	0.00760503	0.0941654	-2.53161
ENSE00002184598.1	chr6:43269954-43270144	ENST00000372589.3|ENST00000372585.5|ENST00000372574.3|ENST00000436107.1	ENSG00000137204.10	SLC22A7	-0.210541	6.00253	-2.70271	0.00762755	0.0943774	-2.53404
ENSE00003599071.1|ENSE00003647797.1	chr3:122591301-122591417|chr3:122591301-122591417	ENST00000477647.1|ENST00000261038.5	ENSG00000138463.8	DIRC2	-0.314801	5.20426	-2.7023	0.00763666	0.0944233	-2.53501
ENSE00003673612.1|ENSE00003547589.1	chr2:155098581-155098682|chr2:155098581-155098682	ENST00000431076.1|ENST00000392825.3|ENST00000409237.1	ENSG00000144278.10	GALNT13	-0.283783	5.17493	-2.70054	0.00767524	0.0948332	-2.53914
ENSE00003528171.1	chr9:112172307-112172348	ENST00000374541.2	ENSG00000070159.9	PTPN3	-0.310927	6.15324	-2.70011	0.00768476	0.0948727	-2.54016
ENSE00001714986.2	chr13:52342132-52342386	ENST00000444610.2	ENSG00000102796.6	DHRS12	0.163346	5.79869	2.69991	0.0076893	0.0948727	-2.54064
ENSE00001188040.1	chr11:66472168-66472494	ENST00000533211.1|ENST00000529997.1	ENSG00000173898.7	SPTBN2	0.147979	6.85005	2.69905	0.00770829	0.0948846	-2.54266
ENSE00002477533.1|ENSE00003493358.1|ENSE00003546452.1	chr12:25272125-25272214|chr12:25272125-25272214|chr12:25272125-25272214	ENST00000557684.1|ENST00000556006.2|ENST00000354189.5|ENST00000395987.3|ENST00000320267.9|ENST00000395990.2|ENST00000545133.1|ENST00000554533.1	ENSG00000118307.14	CASC1	-0.254384	4.17103	-2.69876	0.00771454	0.0948846	-2.54332
ENSE00003473299.1|ENSE00003649137.1	chr18:33058262-33058311|chr18:33058262-33058311	ENST00000592173.1|ENST00000334598.7|ENST00000441607.2|ENST00000586489.1|ENST00000591139.1|ENST00000587450.1	ENSG00000153391.11	INO80C	0.266172	5.8742	2.69865	0.00771711	0.0948846	-2.5436
ENSE00002081193.1|ENSE00001316165.2|ENSE00002023588.1	chr4:110355068-110355158|chr4:110355068-110355158|chr4:110355068-110355158	ENST00000265175.5|ENST00000504968.2|ENST00000399100.2	ENSG00000138802.7	SEC24B	0.118861	8.64503	2.69857	0.00771889	0.0948846	-2.54379
ENSE00003466237.1|ENSE00003600319.1	chr9:6477623-6477786|chr9:6477623-6477786	ENST00000484159.1|ENST00000468435.2|ENST00000276893.5	ENSG00000147854.12	UHRF2	-0.205618	6.33297	-2.69844	0.00772169	0.0948846	-2.54408
ENSE00003552126.1|ENSE00003140283.1|ENSE00003463865.1	chr19:8661888-8662010|chr19:8661888-8662010|chr19:8661888-8662010	ENST00000597188.1|ENST00000593913.1|ENST00000596851.1|ENST00000601163.1	ENSG00000142303.9	ADAMTS10	0.191457	6.40957	2.69839	0.00772285	0.0948846	-2.5442
ENSE00003472457.1|ENSE00003499253.1	chr10:98376425-98376463|chr10:98376425-98376463	ENST00000467625.1|ENST00000489982.1|ENST00000339364.5|ENST00000371110.2|ENST00000371109.3	ENSG00000155629.10	PIK3AP1	0.190103	7.64937	2.69794	0.00773292	0.0949323	-2.54527
ENSE00000998549.1	chr4:100528020-100528102	ENST00000511045.1|ENST00000265517.5	ENSG00000138823.8	MTTP	0.18279	4.84406	2.69757	0.00774098	0.0949323	-2.54613
ENSE00001081475.1	chr4:174312324-174312553	ENST00000296506.3|ENST00000512188.1	ENSG00000164106.3	SCRG1	0.23136	8.61306	2.69748	0.00774304	0.0949323	-2.54634
ENSE00002141537.1|ENSE00003636025.1|ENSE00003465726.1	chr19:15229979-15230102|chr19:15229979-15230102|chr19:15229979-15230102	ENST00000531635.1|ENST00000533086.1|ENST00000533148.1|ENST00000263383.3|ENST00000534378.1|ENST00000598709.1	ENSG00000105135.11	ILVBL	0.180632	6.64789	2.69691	0.00775581	0.094983	-2.54769
ENSE00003462508.1|ENSE00003659250.1|ENSE00001623803.1	chr7:121722875-121722945|chr7:121722875-121722945|chr7:121722875-121722945	ENST00000358954.2|ENST00000460376.1|ENST00000426162.1	ENSG00000008311.10	AASS	0.306344	2.5768	2.69641	0.00776688	0.094983	-2.54886
ENSE00003539324.1|ENSE00001910598.1|ENSE00001925307.1|ENSE00003483122.1|ENSE00001647754.1	chr2:219139334-219140344|chr2:219139334-219140344|chr2:219139334-219140344|chr2:219139334-219140344|chr2:219139334-219140344	ENST00000444881.1|ENST00000396809.2|ENST00000437694.2|ENST00000258412.3|ENST00000465082.1|ENST00000445635.1	ENSG00000135926.8	TMBIM1	0.244079	6.98852	2.69637	0.00776772	0.094983	-2.54895
ENSE00003566067.1|ENSE00002621665.1|ENSE00003463982.1|ENSE00002598300.1	chr16:20931454-20931533|chr16:20931454-20931533|chr16:20931454-20931533|chr16:20931454-20931533	ENST00000412082.2|ENST00000562740.1|ENST00000568820.1|ENST00000568663.1|ENST00000439021.1|ENST00000569023.1|ENST00000219168.4|ENST00000567954.1|ENST00000396052.2|ENST00000567165.1	ENSG00000102897.5	LYRM1	0.231396	6.40812	2.69567	0.00778322	0.094983	-2.55058
ENSE00001220738.1	chr5:74526387-74526459	ENST00000506364.2	ENSG00000145700.5	ANKRD31	0.317567	2.87216	2.69496	0.00779929	0.094983	-2.55227
ENSE00001554634.1	chr22:19951692-19952452	ENST00000403184.1	ENSG00000093010.7	COMT	0.182143	5.96182	2.69493	0.00779977	0.094983	-2.55232
ENSE00001756894.1|ENSE00002085447.1|ENSE00003531778.1|ENSE00003553659.1	chr2:27676934-27677029|chr2:27676934-27676966|chr2:27676934-27677029|chr2:27676934-27677029	ENST00000450564.1|ENST00000509128.1|ENST00000507184.1|ENST00000260570.3|ENST00000443889.1	ENSG00000138002.10	IFT172	-0.109931	8.25124	-2.6948	0.00780278	0.094983	-2.55264
ENSE00001926214.1	chr7:151814253-151816314	ENST00000491061.1	ENSG00000178234.8	GALNT11	0.175939	5.94861	2.69457	0.00780784	0.094983	-2.55317
ENSE00002831782.1	chr19:38900470-38900736	ENST00000587738.1	ENSG00000171777.11	RASGRP4	0.220802	5.02168	2.69445	0.00781064	0.094983	-2.55346
ENSE00001260237.5|ENSE00001809695.1	chr6:35995521-35996049|chr6:35995521-35996049	ENST00000229795.3|ENST00000229794.4	ENSG00000112062.6	MAPK14	0.137877	6.37236	2.6941	0.00781848	0.094983	-2.55428
ENSE00003656724.1|ENSE00003643057.1	chr15:78885423-78885491|chr15:78885423-78885491	ENST00000559002.1|ENST00000559658.1|ENST00000348639.3	ENSG00000080644.11	CHRNA3	0.306642	4.51658	2.69387	0.00782359	0.094983	-2.55482
ENSE00003500223.1|ENSE00003462976.1	chr1:57216779-57216849|chr1:57216779-57216849	ENST00000493000.1|ENST00000484327.1|ENST00000343433.6	ENSG00000187889.8	C1orf168	0.264383	5.01433	2.69371	0.00782729	0.094983	-2.5552
ENSE00002418921.1|ENSE00001194725.1	chr12:72050676-72051080|chr12:72050676-72051080	ENST00000549407.1|ENST00000378743.3|ENST00000552994.1|ENST00000552037.1	ENSG00000133858.11	ZFC3H1	0.150314	8.7159	2.69361	0.00782933	0.094983	-2.55542
ENSE00001189300.1	chr7:29915459-29915563	ENST00000409123.1|ENST00000409290.1	ENSG00000122574.6	WIPF3	0.191019	6.24331	2.69351	0.00783171	0.094983	-2.55567
ENSE00003688283.1|ENSE00003527641.1	chr17:5352147-5352214|chr17:5352147-5352214	ENST00000575153.1|ENST00000574023.1|ENST00000225296.3|ENST00000433302.3|ENST00000572490.1	ENSG00000005100.8	DHX33	0.291153	5.00061	2.69344	0.00783317	0.094983	-2.55582
ENSE00003709243.1	chr21:33951006-33951043	ENST00000300258.3|ENST00000491828.1|ENST00000472557.1|ENST00000582575.1	ENSG00000242220.2	TCP10L	0.255224	5.89234	2.6934	0.00783416	0.094983	-2.55592
ENSE00002265353.1|ENSE00001093213.1	chr11:71942050-71942221|chr11:71942050-71942221	ENST00000537755.1|ENST00000298229.2|ENST00000538751.1	ENSG00000165458.9	INPPL1	-0.259174	5.686	-2.69293	0.00784463	0.0949937	-2.55701
ENSE00001901667.1	chr13:33686914-33687300	ENST00000491333.1	ENSG00000133121.16	STARD13	-0.190191	5.36303	-2.69288	0.00784591	0.0949937	-2.55715
ENSE00000656363.1	chr22:42458837-42459019	ENST00000396398.3|ENST00000403363.1|ENST00000402937.1	ENSG00000198951.7	NAGA	0.178522	6.62228	2.69248	0.00785482	0.0950357	-2.55808
ENSE00001084086.1	chr5:132097504-132097539	ENST00000378719.2|ENST00000378721.4|ENST00000296873.7|ENST00000378706.1|ENST00000378699.2|ENST00000378701.1|ENST00000458488.2	ENSG00000164402.9	SEPT8	-0.115152	9.40122	-2.69062	0.00789677	0.0953731	-2.56244
ENSE00001781677.1	chr9:99797008-99797101	ENST00000259470.5|ENST00000538255.1	ENSG00000136943.6	CTSV	-0.270338	3.39704	-2.69058	0.0078978	0.0953731	-2.56254
ENSE00001473105.4	chr13:79172764-79176618	ENST00000377208.5	ENSG00000152192.6	POU4F1	-0.157636	5.18499	-2.69039	0.00790206	0.0953731	-2.56298
ENSE00001616273.1	chr8:76468217-76468265	ENST00000354370.1|ENST00000396423.2	ENSG00000164749.7	HNF4G	-0.27235	4.94359	-2.69023	0.00790558	0.0953731	-2.56335
ENSE00001338204.1	chr16:67218600-67218942	ENST00000545725.2|ENST00000563889.1	ENSG00000179044.11	EXOC3L1	-0.139176	6.94397	-2.69004	0.00791	0.0953731	-2.56381
ENSE00001410091.1	chr7:34724173-34724284	ENST00000381553.3|ENST00000465305.1|ENST00000360581.1|ENST00000396095.2|ENST00000381542.1|ENST00000381544.2|ENST00000359791.1|ENST00000531252.1|ENST00000381539.3	ENSG00000187258.9	NPSR1	-0.244383	2.57859	-2.68955	0.00792096	0.0954228	-2.56494
ENSE00003511277.1|ENSE00003618356.1	chr18:19395586-19395703|chr18:19395586-19395703	ENST00000261537.6|ENST00000578646.1|ENST00000577749.1|ENST00000578260.1	ENSG00000101752.7	MIB1	-0.184591	7.62293	-2.68929	0.00792692	0.0954228	-2.56556
ENSE00002551146.1	chr15:38214230-38214390	ENST00000560841.1	ENSG00000166069.9	TMCO5A	-0.294746	2.47141	-2.68913	0.00793051	0.0954228	-2.56593
ENSE00002178531.1	chr4:70896470-70897023	ENST00000528003.1	ENSG00000205649.3	HTN3	-0.292292	2.52439	-2.6882	0.00795161	0.0955541	-2.5681
ENSE00002852114.1	chr18:43309168-43310244	ENST00000587601.1	ENSG00000141469.12	SLC14A1	0.403913	6.32429	2.68813	0.00795335	0.0955541	-2.56828
ENSE00001445622.2	chr1:169558702-169558793	ENST00000367786.2	ENSG00000174175.12	SELP	0.225238	2.92198	2.68793	0.00795783	0.0955541	-2.56874
ENSE00003638607.1|ENSE00003644534.1	chr7:33946481-33946512|chr7:33946481-33946512	ENST00000496609.1|ENST00000448280.1|ENST00000297161.2|ENST00000436222.1|ENST00000444773.1	ENSG00000164619.4	BMPER	-0.304176	5.42726	-2.68723	0.0079738	0.0955617	-2.57038
ENSE00003557441.1|ENSE00003481758.1	chr2:152226540-152226662|chr2:152226540-152226662	ENST00000243347.3|ENST00000460812.1	ENSG00000123610.3	TNFAIP6	-0.26931	5.36446	-2.68715	0.00797571	0.0955617	-2.57058
ENSE00001834358.1	chr9:95080920-95081191	ENST00000467230.1	ENSG00000198000.7	NOL8	0.195532	4.18682	2.68713	0.00797601	0.0955617	-2.57061
ENSE00002579015.1	chr16:88926159-88926374	ENST00000563514.1	ENSG00000167515.6	TRAPPC2L	-0.134644	7.52819	-2.68691	0.00798102	0.0955617	-2.57112
ENSE00001814150.1|ENSE00001892679.1	chr10:119043471-119044980|chr10:119043471-119044980	ENST00000489302.1|ENST00000482496.1	ENSG00000165650.7	PDZD8	-0.182563	7.08992	-2.6867	0.00798581	0.0955617	-2.57161
ENSE00002340933.1	chr12:112280156-112280568	ENST00000549875.1	ENSG00000089022.9	MAPKAPK5	-0.216158	5.39011	-2.68634	0.00799412	0.0955927	-2.57246
ENSE00003075325.1	chr19:8214429-8214713	ENST00000600128.1	ENSG00000142449.8	FBN3	-0.229244	4.3798	-2.68607	0.00800026	0.0955927	-2.57309
ENSE00001582741.1	chr2:170668339-170669007	ENST00000410097.1	ENSG00000138382.9	METTL5	0.183667	5.38035	2.68547	0.00801401	0.0955927	-2.5745
ENSE00000985558.1|ENSE00001674123.1	chr10:17369018-17369115|chr10:17369018-17369115	ENST00000377602.4|ENST00000440449.1	ENSG00000148488.11	ST8SIA6	-0.372991	3.30687	-2.68514	0.00802164	0.0955927	-2.57528
ENSE00001301382.1	chr3:19295194-19295306	ENST00000328405.2|ENST00000452398.1	ENSG00000183960.4	KCNH8	-0.336119	5.85114	-2.68468	0.00803221	0.0955927	-2.57635
ENSE00000726777.1	chr12:21997705-21997794	ENST00000261200.4|ENST00000544039.1|ENST00000261201.4	ENSG00000069431.6	ABCC9	0.411717	4.14488	2.68404	0.00804697	0.0955927	-2.57785
ENSE00000917548.2	chr9:77359017-77359046	ENST00000360774.1	ENSG00000119121.17	TRPM6	-0.196829	6.37306	-2.68334	0.00806308	0.0955927	-2.57949
ENSE00001148399.1	chr6:22297184-22297684	ENST00000306482.1	ENSG00000172179.7	PRL	0.222595	2.79632	2.68301	0.00807061	0.0955927	-2.58025
ENSE00002044094.1	chr4:10027473-10027589	ENST00000509214.1	ENSG00000109667.7	SLC2A9	0.274843	4.43407	2.68298	0.00807129	0.0955927	-2.58032
ENSE00003614960.1|ENSE00003503975.1	chr11:66335465-66335512|chr11:66335465-66335512	ENST00000526010.1|ENST00000310325.5	ENSG00000174080.6	CTSF	-0.134556	7.73197	-2.68294	0.00807221	0.0955927	-2.58042
ENSE00001027660.1	chr10:76741604-76741629	ENST00000372725.1|ENST00000372724.1|ENST00000287239.4|ENST00000372714.1|ENST00000372711.1	ENSG00000156650.8	KAT6B	-0.257817	6.40847	-2.68275	0.00807649	0.0955927	-2.58085
ENSE00002263401.1|ENSE00001108477.1	chr18:33734844-33734934|chr18:33734844-33734934	ENST00000542050.1|ENST00000358232.6|ENST00000351393.6|ENST00000442325.2|ENST00000423854.2|ENST00000539560.1|ENST00000350494.6|ENST00000542824.1	ENSG00000134759.9	ELP2	-0.27402	4.31554	-2.68271	0.00807757	0.0955927	-2.58096
ENSE00002429703.1	chr12:70636821-70636969	ENST00000547780.1	ENSG00000111596.7	CNOT2	-0.124154	6.60174	-2.68235	0.00808581	0.0955927	-2.58179
ENSE00001135503.1	chr2:85778616-85778719	ENST00000233838.4|ENST00000430215.3	ENSG00000115486.7	GGCX	0.129102	7.54078	2.6823	0.00808689	0.0955927	-2.5819
ENSE00003593378.1|ENSE00001923284.1|ENSE00003544734.1|ENSE00001924574.1	chr3:21606069-21606157|chr3:21606069-21606157|chr3:21606069-21606157|chr3:21606069-21606157	ENST00000494118.1|ENST00000478967.1|ENST00000469927.1|ENST00000281523.2|ENST00000446749.1|ENST00000494108.1	ENSG00000151789.5	ZNF385D	-0.219836	7.93911	-2.68224	0.00808838	0.0955927	-2.58205
ENSE00001769801.1|ENSE00001921144.1|ENSE00001794472.1|ENSE00001871339.1	chr2:113931599-113931624|chr2:113931599-113931624|chr2:113931599-113931624|chr2:113931599-113931624	ENST00000441564.3|ENST00000245796.6|ENST00000418251.2|ENST00000485525.1	ENSG00000125637.11	PSD4	0.390493	4.41924	2.68218	0.00808975	0.0955927	-2.58219
ENSE00003622922.1|ENSE00003589573.1|ENSE00001810370.1	chr7:73452044-73452068|chr7:73452044-73452068|chr7:73452044-73452068	ENST00000492003.1|ENST00000468517.1|ENST00000480728.1|ENST00000462506.1|ENST00000479432.1|ENST00000416107.1|ENST00000473323.1|ENST00000445912.1|ENST00000252034.7|ENST00000431562.1|ENST00000320492.7|ENST00000438906.1|ENST00000438880.1|ENST00000414324.1|ENST00000380562.4|ENST00000380575.4|ENST00000380584.4|ENST00000458204.1|ENST00000357036.5|ENST00000417091.1|ENST00000429192.1|ENST00000442310.1|ENS…	ENSG00000049540.12	ELN	0.624654	3.71022	2.68201	0.00809362	0.0955927	-2.58258
ENSE00002745344.1	chr18:47406741-47406856	ENST00000585859.1	ENSG00000167306.14	MYO5B	-0.330728	4.16059	-2.68192	0.00809581	0.0955927	-2.5828
ENSE00003540148.1|ENSE00002506810.1	chr10:71921440-71921471|chr10:71921440-71921471	ENST00000373239.2|ENST00000373242.2|ENST00000373238.1|ENST00000373241.4|ENST00000431664.2|ENST00000373236.1	ENSG00000079332.10	SAR1A	-0.266357	5.87736	-2.68185	0.00809745	0.0955927	-2.58297
ENSE00002497162.1	chr2:96049767-96049791	ENST00000468529.1	ENSG00000115041.8	KCNIP3	-0.224905	10.0728	-2.68183	0.00809783	0.0955927	-2.58301
ENSE00002200484.1	chr11:118094727-118094756	ENST00000525565.1	ENSG00000160593.13	AMICA1	-0.347692	3.88497	-2.68119	0.00811261	0.0957025	-2.5845
ENSE00003501363.1|ENSE00003651175.1	chr22:26854421-26854472|chr22:26854421-26854472	ENST00000519774.1|ENST00000493455.2|ENST00000429411.1|ENST00000464362.1|ENST00000439453.1|ENST00000466781.1|ENST00000485842.1|ENST00000398145.2|ENST00000402105.3|ENST00000336873.5	ENSG00000100099.16	HPS4	0.133486	8.00743	2.6809	0.00811942	0.0957182	-2.58519
ENSE00003637752.1|ENSE00003470711.1	chr4:146686753-146686882|chr4:146686753-146686882	ENST00000508784.1|ENST00000513320.1|ENST00000379448.4|ENST00000511659.1|ENST00000515386.1	ENSG00000151612.11	ZNF827	0.120578	7.02633	2.68028	0.00813378	0.0958078	-2.58663
ENSE00001583105.1	chr2:72688658-72692426	ENST00000410104.1	ENSG00000144036.10	EXOC6B	-0.241266	4.63736	-2.6801	0.00813799	0.0958078	-2.58705
ENSE00002355686.1	chr17:10354648-10354742	ENST00000255381.2	ENSG00000264424.1	MYH4	-0.29596	2.95296	-2.67965	0.0081484	0.0958168	-2.5881
ENSE00000928305.1|ENSE00002097984.1	chr9:36923380-36923474|chr9:36923320-36923474	ENST00000358127.4|ENST00000377853.2|ENST00000377852.2|ENST00000520281.1|ENST00000446742.1|ENST00000522003.1|ENST00000523145.1|ENST00000414447.1|ENST00000377847.2|ENST00000524340.1|ENST00000520083.1	ENSG00000196092.8	PAX5	0.254802	5.03255	2.67935	0.00815551	0.0958168	-2.58881
ENSE00003621605.1|ENSE00001794830.1|ENSE00003476399.1	chr3:15778574-15778730|chr3:15778574-15778730|chr3:15778574-15778730	ENST00000497037.1|ENST00000498524.1|ENST00000476472.1|ENST00000460278.1|ENST00000439830.1|ENST00000399451.2|ENST00000412318.1|ENST00000451422.1	ENSG00000206560.6	ANKRD28	-0.20859	6.15636	-2.67893	0.00816527	0.0958168	-2.58979
ENSE00002620405.1|ENSE00003685339.1|ENSE00003693890.1	chr16:56643191-56643368|chr16:56643191-56643368|chr16:56643191-56643368	ENST00000563985.1|ENST00000567300.1|ENST00000245185.5	ENSG00000125148.6	MT2A	0.33743	10.0731	2.67892	0.00816546	0.0958168	-2.58981
ENSE00001811152.1	chr20:62364940-62365951	ENST00000468235.1	ENSG00000197114.7	ZGPAT	0.139679	5.81201	2.67832	0.00817943	0.0958168	-2.59121
ENSE00003628285.1	chr11:1095687-1095803	ENST00000441003.2	ENSG00000198788.7	MUC2	-0.233212	5.18835	-2.67821	0.00818194	0.0958168	-2.59146
ENSE00003601067.1	chr2:19551781-19552118	ENST00000487581.1	ENSG00000143867.5	OSR1	0.217863	6.09857	2.67795	0.00818795	0.0958168	-2.59206
ENSE00002271888.1	chr17:72277715-72278138	ENST00000579490.1	ENSG00000171595.9	DNAI2	0.177721	3.86889	2.67781	0.00819125	0.0958168	-2.59239
ENSE00002174673.1	chr8:146054741-146054933	ENST00000529767.1	ENSG00000147789.11	ZNF7	0.161522	7.08103	2.67774	0.00819293	0.0958168	-2.59256
ENSE00000774748.1	chr3:100962389-100963631	ENST00000193391.7	ENSG00000081148.11	IMPG2	0.169528	5.15874	2.67714	0.00820691	0.0958168	-2.59395
ENSE00001093579.1	chr11:82888814-82888842	ENST00000298281.4|ENST00000530906.1	ENSG00000165494.6	PCF11	-0.240747	1.81348	-2.6769	0.00821258	0.0958168	-2.59452
ENSE00001559215.1	chr12:41585260-41585346	ENST00000402685.2	ENSG00000165966.10	PDZRN4	-0.386639	3.97664	-2.67683	0.00821419	0.0958168	-2.59468
ENSE00003692425.1|ENSE00003459455.1	chr12:62926250-62926417|chr12:62926250-62926417	ENST00000547095.1|ENST00000393632.2|ENST00000546600.1|ENST00000552738.1|ENST00000393629.2|ENST00000552115.1	ENSG00000061987.10	MON2	-0.155806	7.8133	-2.67677	0.00821564	0.0958168	-2.59482
ENSE00001442975.3|ENSE00001423416.2	chr1:220957299-220957544|chr1:220957299-220957544	ENST00000472447.1|ENST00000359316.2	ENSG00000117791.11	MARC2	0.210774	6.8257	2.67664	0.00821878	0.0958168	-2.59513
ENSE00003542716.1|ENSE00003500827.1	chr14:68236317-68236447|chr14:68236317-68236447	ENST00000554557.1|ENST00000554523.1|ENST00000347230.4|ENST00000555452.1	ENSG00000072121.11	ZFYVE26	-0.151854	6.76945	-2.67617	0.00822983	0.0958168	-2.59623
ENSE00003573203.1|ENSE00003478185.1	chr17:26685963-26685997|chr17:26685963-26685997	ENST00000292114.3|ENST00000555264.2|ENST00000581386.1|ENST00000483505.2	ENSG00000244045.6	TMEM199	-0.322231	4.8058	-2.67598	0.00823409	0.0958168	-2.59666
ENSE00001633724.2	chr15:52708256-52708491	ENST00000561810.1	ENSG00000197535.10	MYO5A	-0.163856	5.70298	-2.67596	0.00823468	0.0958168	-2.59671
ENSE00003515278.1|ENSE00003499377.1|ENSE00003555664.1	chr1:77629550-77629586|chr1:77629550-77629586|chr1:77629550-77629586	ENST00000370812.3|ENST00000445065.1|ENST00000359130.1|ENST00000487906.1|ENST00000478391.1	ENSG00000142892.10	PIGK	-0.195777	7.28968	-2.67584	0.00823747	0.0958168	-2.59699
ENSE00001881285.1	chr7:105915826-105917574	ENST00000489732.1	ENSG00000105835.7	NAMPT	0.262869	2.7606	2.67549	0.00824571	0.0958488	-2.59781
ENSE00002266615.1|ENSE00002219377.1|ENSE00001276910.5|ENSE00001726843.1|ENSE00003501511.1	chr12:19282734-19282808|chr12:19282734-19282808|chr12:19282734-19282808|chr12:19282649-19282808|chr12:19282734-19282808	ENST00000538714.1|ENST00000429027.2|ENST00000540972.1|ENST00000355397.3|ENST00000299275.6	ENSG00000052126.10	PLEKHA5	0.110314	8.02569	2.67482	0.0082614	0.0959673	-2.59936
ENSE00001151417.1	chr3:97673237-97673337	ENST00000333396.7|ENST00000394198.2|ENST00000360258.4|ENST00000514314.1	ENSG00000170854.13	MINA	0.164214	6.96594	2.67451	0.00826886	0.0959769	-2.6001
ENSE00001301933.3	chr15:100511952-100514766	ENST00000268070.4	ENSG00000140470.9	ADAMTS17	-0.188741	5.1007	-2.67432	0.00827321	0.0959769	-2.60053
ENSE00003552714.1|ENSE00003378199.1|ENSE00003470222.1	chr9:108337262-108337418|chr9:108337262-108337418|chr9:108337262-108337418	ENST00000602661.1|ENST00000223528.2|ENST00000448551.2|ENST00000602526.1|ENST00000490134.1	ENSG00000106692.9	FKTN	0.281443	3.72679	2.67396	0.00828181	0.0960129	-2.60138
ENSE00003648839.1	chr10:6556994-6557091	ENST00000263125.5	ENSG00000065675.10	PRKCQ	-0.226666	5.64572	-2.6735	0.00829265	0.0960749	-2.60245
ENSE00001447867.1	chr1:153362874-153362991	ENST00000368732.1|ENST00000368733.3	ENSG00000143546.5	S100A8	0.622059	3.94934	2.67238	0.00831905	0.096186	-2.60505
ENSE00001534746.1	chr7:57207340-57207518	ENST00000331162.4	ENSG00000185177.8	ZNF479	-0.288196	3.43735	-2.67234	0.00832005	0.096186	-2.60515
ENSE00003494954.1|ENSE00003464612.1	chr18:12479708-12479852|chr18:12479708-12479852	ENST00000464481.1|ENST00000409402.4|ENST00000410092.3|ENST00000309836.5|ENST00000440472.2|ENST00000453447.2	ENSG00000134278.10	SPIRE1	0.113212	8.42502	2.67234	0.00832012	0.096186	-2.60515
ENSE00001821399.1	chr7:150774189-150774231	ENST00000465272.1	ENSG00000164896.15	FASTK	0.166386	6.6945	2.67175	0.00833406	0.096186	-2.60652
ENSE00002237178.1	chr6:90449964-90450079	ENST00000369393.3	ENSG00000112159.7	MDN1	-0.244274	5.95723	-2.67173	0.00833456	0.096186	-2.60657
ENSE00001312903.1	chr12:43750290-43750391	ENST00000389420.3	ENSG00000173157.12	ADAMTS20	0.236956	3.49238	2.67166	0.00833626	0.096186	-2.60674
ENSE00001636446.1	chr6:32171991-32172166	ENST00000375023.3	ENSG00000204301.5	NOTCH4	0.200434	5.73915	2.6711	0.00834952	0.096186	-2.60804
ENSE00002297074.1	chr12:130824191-130824240	ENST00000535956.1	ENSG00000125207.3	PIWIL1	-0.253319	4.89636	-2.6711	0.0083496	0.096186	-2.60805
ENSE00001886265.2	chr11:767235-770378	ENST00000354286.4	ENSG00000177225.12	PDDC1	0.167398	5.94062	2.67101	0.00835179	0.096186	-2.60826
ENSE00003547611.1|ENSE00003585063.1|ENSE00002843899.1	chr19:1111021-1111072|chr19:1111021-1111072|chr19:1111021-1111072	ENST00000587673.1|ENST00000361757.3|ENST00000587024.1|ENST00000438103.2|ENST00000586109.1	ENSG00000064932.11	SBNO2	-0.102477	8.36889	-2.67038	0.00836662	0.0962083	-2.60971
ENSE00002769102.1	chr19:56665634-56668114	ENST00000587195.1	ENSG00000167685.10	ZNF444	0.246343	5.63478	2.67031	0.00836823	0.0962083	-2.60987
ENSE00003503944.1	chr12:122801318-122801345	ENST00000361654.4|ENST00000545889.1|ENST00000302528.7|ENST00000537178.1|ENST00000540338.1	ENSG00000130779.15	CLIP1	0.21036	7.00154	2.67023	0.00837025	0.0962083	-2.61006
ENSE00002545737.1|ENSE00001444411.1	chr1:197901051-197901800|chr1:197901051-197901800	ENST00000561173.1|ENST00000367391.1	ENSG00000143355.11	LHX9	-0.309022	2.66043	-2.66994	0.00837712	0.096224	-2.61073
ENSE00001758800.1	chr3:3084601-3084680	ENST00000427741.1	ENSG00000144619.10	CNTN4	-0.246578	2.31446	-2.66926	0.00839345	0.0963423	-2.61233
ENSE00003628782.1|ENSE00003464960.1	chr3:13432713-13432786|chr3:13432713-13432786	ENST00000254508.5|ENST00000420141.2	ENSG00000132182.7	NUP210	-0.15867	6.78544	-2.66894	0.00840097	0.0963423	-2.61306
ENSE00001850045.1	chr22:32021576-32021801	ENST00000478893.1	ENSG00000241878.5	PISD	0.1188	6.93143	2.66882	0.00840397	0.0963423	-2.61335
ENSE00001900104.1	chr3:69245911-69246145	ENST00000497475.1	ENSG00000114541.10	FRMD4B	-0.296443	4.85704	-2.66821	0.00841862	0.096447	-2.61477
ENSE00003502165.1|ENSE00003631279.1	chr15:44066674-44066706|chr15:44066674-44066706	ENST00000467869.1|ENST00000497465.1|ENST00000319359.3	ENSG00000128886.7	ELL3	0.316726	2.95141	2.66797	0.00842418	0.0964475	-2.61531
ENSE00002373333.1	chr3:119720910-119721082	ENST00000264235.8|ENST00000316626.5	ENSG00000082701.10	GSK3B	-0.154822	9.77679	-2.66749	0.00843573	0.0965165	-2.61643
ENSE00002147717.1	chr11:65147604-65147695	ENST00000526898.1	ENSG00000162241.8	SLC25A45	-0.23966	5.11054	-2.66706	0.00844614	0.0965474	-2.61744
ENSE00001462187.3|ENSE00001887352.1	chr6:34664290-34664547|chr6:34664290-34664547	ENST00000374023.3|ENST00000374026.3	ENSG00000196821.5	C6orf106	-0.104697	8.10725	-2.66665	0.00845591	0.0965474	-2.61839
ENSE00003682710.1|ENSE00003620745.1|ENSE00002324191.1	chr12:10321673-10321739|chr12:10321673-10321739|chr12:10321673-10321739	ENST00000543414.1|ENST00000309539.3|ENST00000544577.1|ENST00000545927.1|ENST00000432556.2|ENST00000539518.1	ENSG00000173391.4	OLR1	-0.287281	6.96518	-2.666	0.00847173	0.0965474	-2.61991
ENSE00001011674.1	chr3:37670686-37670825	ENST00000264741.5	ENSG00000144668.7	ITGA9	0.223333	6.3091	2.66562	0.00848072	0.0965474	-2.62078
ENSE00003634848.1|ENSE00003545950.1	chr17:7573987-7574024|chr17:7573987-7574024	ENST00000504290.1|ENST00000510385.1|ENST00000504937.1|ENST00000455263.2|ENST00000420246.2|ENST00000269305.4|ENST00000445888.2	ENSG00000141510.11	TP53	0.326783	4.72845	2.66549	0.00848393	0.0965474	-2.62109
ENSE00003615252.1|ENSE00003619736.1	chr2:27716804-27716904|chr2:27716804-27716904	ENST00000264703.3|ENST00000476197.1	ENSG00000115226.5	FNDC4	-0.179375	8.53882	-2.66529	0.00848884	0.0965474	-2.62156
ENSE00003630276.1|ENSE00003649360.1	chr8:99118521-99118546|chr8:99118521-99118546	ENST00000254878.3|ENST00000520507.1|ENST00000521560.1|ENST00000522791.1	ENSG00000132541.6	HRSP12	0.25148	6.93209	2.66514	0.00849229	0.0965474	-2.62189
ENSE00003534849.1|ENSE00003594470.1	chr5:102513384-102513475|chr5:102513384-102513475	ENST00000513500.1|ENST00000511724.1|ENST00000507966.3|ENST00000321521.9|ENST00000358359.3|ENST00000509597.1	ENSG00000145725.15	PPIP5K2	-0.198869	7.38932	-2.66372	0.00852676	0.0965474	-2.6252
ENSE00001743407.1|ENSE00003481636.1|ENSE00003592961.1	chr2:216213858-216213967|chr2:216213858-216213967|chr2:216213858-216213967	ENST00000426233.1|ENST00000443953.1|ENST00000479093.1|ENST00000236959.9|ENST00000435675.1|ENST00000442048.1	ENSG00000138363.10	ATIC	-0.206961	5.57896	-2.66368	0.00852769	0.0965474	-2.62529
ENSE00003035034.1	chr19:7996569-7996694	ENST00000598968.1	ENSG00000104980.3	TIMM44	0.206743	5.40954	2.66337	0.00853519	0.0965474	-2.62601
ENSE00003045308.1	chr19:50925730-50926289	ENST00000599923.1	ENSG00000269404.2	SPIB	0.171199	4.61182	2.66336	0.00853546	0.0965474	-2.62604
ENSE00003570345.1|ENSE00003516041.1	chr19:48807212-48807385|chr19:48807212-48807385	ENST00000315396.7|ENST00000474199.1	ENSG00000105479.11	CCDC114	0.221733	5.58004	2.66329	0.00853719	0.0965474	-2.6262
ENSE00002353592.1	chr12:70149164-70149258	ENST00000547591.1	ENSG00000127328.17	RAB3IP	0.179957	8.62897	2.66312	0.00854136	0.0965474	-2.6266
ENSE00003631492.1|ENSE00003546979.1|ENSE00003481913.1	chr14:24567417-24567575|chr14:24567417-24567575|chr14:24567417-24567575	ENST00000560736.1|ENST00000559837.1|ENST00000545054.2|ENST00000561286.1|ENST00000558096.1|ENST00000559250.1|ENST00000216780.4|ENST00000396973.4|ENST00000560106.1|ENST00000561050.1	ENSG00000100889.7	PCK2	0.132733	6.33105	2.66311	0.00854154	0.0965474	-2.62662
ENSE00001782995.1|ENSE00001675967.1	chr3:194346629-194346655|chr3:194346629-194346655	ENST00000430601.1|ENST00000452358.1	ENSG00000145014.13	TMEM44	0.413718	2.90043	2.66306	0.00854262	0.0965474	-2.62672
ENSE00002877229.1|ENSE00002814450.1	chr17:42959055-42959166|chr17:42959055-42959166	ENST00000586875.1|ENST00000593200.1	ENSG00000108883.8	EFTUD2	-0.255485	3.01079	-2.66287	0.00854727	0.0965474	-2.62717
ENSE00003663204.1|ENSE00001819766.1|ENSE00003509025.1	chr1:52820283-52820370|chr1:52820283-52820370|chr1:52820283-52820370	ENST00000371586.2|ENST00000284376.3|ENST00000438021.1|ENST00000450942.2|ENST00000492426.1|ENST00000470844.1|ENST00000491136.2|ENST00000460261.1|ENST00000460370.1	ENSG00000154222.10	CC2D1B	-0.243423	5.30965	-2.66272	0.00855107	0.0965474	-2.62753
ENSE00001914388.1	chr2:66668031-66668107	ENST00000466811.1	ENSG00000143995.15	MEIS1	0.241105	4.08963	2.66262	0.00855343	0.0965474	-2.62776
ENSE00001375046.3	chr4:187005804-187009089	ENST00000296795.3	ENSG00000164342.8	TLR3	0.18897	2.75669	2.66229	0.00856149	0.0965474	-2.62853
ENSE00003546985.1|ENSE00003515859.1	chr4:74010474-74010499|chr4:74010474-74010499	ENST00000514252.1|ENST00000358602.4|ENST00000558247.1|ENST00000509867.2|ENST00000330838.6|ENST00000560372.1	ENSG00000132466.13	ANKRD17	-0.138771	9.14644	-2.66221	0.00856351	0.0965474	-2.62872
ENSE00001868313.1	chr21:38460133-38460639	ENST00000484047.1	ENSG00000182670.9	TTC3	0.284005	2.73382	2.66198	0.00856897	0.0965474	-2.62924
ENSE00002266556.1	chr11:61090494-61091433	ENST00000539739.1	ENSG00000167986.9	DDB1	-0.120369	6.33469	-2.66193	0.00857019	0.0965474	-2.62935
ENSE00001921320.1|ENSE00001900138.1	chr1:221915327-221915440|chr1:221915327-221915440	ENST00000477026.1|ENST00000366899.3	ENSG00000143507.13	DUSP10	-0.273576	5.47931	-2.66192	0.00857055	0.0965474	-2.62939
ENSE00002149752.1	chr1:247737463-247737713	ENST00000527541.1	ENSG00000169224.8	GCSAML	-0.184721	2.93412	-2.66179	0.00857374	0.0965474	-2.62969
ENSE00002186575.1|ENSE00002171319.1|ENSE00001156923.3	chr11:10562671-10562771|chr11:10562671-10562771|chr11:10562671-10562771	ENST00000528665.1|ENST00000265981.2|ENST00000530156.1	ENSG00000110315.2	RNF141	-0.14016	7.5949	-2.66162	0.00857765	0.0965474	-2.63007
ENSE00001657616.1	chr13:23915597-23915808	ENST00000455470.1	ENSG00000151835.9	SACS	-0.188629	8.19518	-2.66142	0.00858267	0.0965474	-2.63054
ENSE00000935276.1|ENSE00002022579.1	chr4:122749774-122749859|chr4:122749774-122749859	ENST00000264499.4|ENST00000506636.1|ENST00000507814.1	ENSG00000138686.5	BBS7	-0.22158	5.2429	-2.6609	0.00859522	0.0965474	-2.63174
ENSE00002712752.1|ENSE00002480293.1|ENSE00001430091.4	chr14:45431084-45431138|chr14:45431084-45431138|chr14:45431084-45431138	ENST00000579157.1|ENST00000556500.1|ENST00000396128.4	ENSG00000179454.9	KLHL28	0.179047	6.88653	2.66079	0.00859802	0.0965474	-2.632
ENSE00000845123.1	chr20:44642296-44642422	ENST00000372330.3	ENSG00000100985.7	MMP9	-0.301694	4.3246	-2.66057	0.00860346	0.0965474	-2.63252
ENSE00000982373.1	chr9:37733481-37733563	ENST00000377765.3|ENST00000539465.1	ENSG00000070601.5	FRMPD1	-0.284526	3.12487	-2.66	0.0086174	0.0965474	-2.63384
ENSE00003531482.1|ENSE00003693368.1	chr6:160198348-160198471|chr6:160198348-160198471	ENST00000472052.1|ENST00000367048.4	ENSG00000120437.7	ACAT2	-0.238353	6.92557	-2.65985	0.00862098	0.0965474	-2.63418
ENSE00001635991.1	chr2:44776778-44776864	ENST00000428993.1	ENSG00000143919.10	CAMKMT	0.248496	2.27508	2.65972	0.00862425	0.0965474	-2.63449
ENSE00001648810.1|ENSE00003493147.1|ENSE00003660382.1	chr9:97934321-97934429|chr9:97934321-97934429|chr9:97934321-97934429	ENST00000433829.1|ENST00000289081.3|ENST00000375305.1|ENST00000474949.1	ENSG00000158169.7	FANCC	-0.201934	2.13104	-2.65931	0.00863414	0.0965474	-2.63543
ENSE00001173477.1	chr6:35200638-35200747	ENST00000274938.7	ENSG00000146197.7	SCUBE3	-0.184457	5.97956	-2.65925	0.00863568	0.0965474	-2.63557
ENSE00001931826.1	chr2:54587340-54587498	ENST00000486488.1	ENSG00000177994.11	C2orf73	0.225728	3.81956	2.65919	0.00863707	0.0965474	-2.63571
ENSE00002071177.1	chr4:108991611-108991913	ENST00000505328.1	ENSG00000138795.5	LEF1	-0.263641	2.13277	-2.65896	0.0086429	0.0965474	-2.63626
ENSE00001549011.1	chr22:29659974-29660206	ENST00000406335.1	ENSG00000100263.9	RHBDD3	-0.132841	6.934	-2.65886	0.00864521	0.0965474	-2.63647
ENSE00001656315.1	chr2:44117397-44117479	ENST00000419884.1	ENSG00000138095.14	LRPPRC	0.203804	3.2814	2.65804	0.00866535	0.0965474	-2.63838
ENSE00001142503.3	chr3:195961244-195965702	ENST00000292823.2	ENSG00000161217.7	PCYT1A	-0.126038	6.76102	-2.65775	0.00867263	0.0965474	-2.63906
ENSE00001145078.1	chr16:4953904-4954006	ENST00000345988.2|ENST00000590782.2|ENST00000592772.1	ENSG00000118898.11	PPL	-0.151255	6.712	-2.65767	0.00867452	0.0965474	-2.63924
ENSE00001903813.2	chr10:76858798-76859017	ENST00000478873.2	ENSG00000079393.16	DUSP13	0.171704	5.54912	2.65758	0.00867666	0.0965474	-2.63944
ENSE00003602671.1|ENSE00001534231.1	chr2:43804164-43804369|chr2:43804164-43804369	ENST00000405975.2|ENST00000405006.4|ENST00000402360.2|ENST00000404790.1|ENST00000474159.2|ENST00000403856.1|ENST00000398653.1|ENST00000408045.3	ENSG00000115970.14	THADA	-0.121641	6.94582	-2.65757	0.008677	0.0965474	-2.63947
ENSE00001723740.1|ENSE00001252925.6	chr19:13033310-13033686|chr19:13033310-13033686	ENST00000423140.2|ENST00000314606.4|ENST00000588025.1	ENSG00000179115.6	FARSA	-0.135458	6.87813	-2.65743	0.00868036	0.0965474	-2.63979
ENSE00001850115.1	chr13:107209416-107210978	ENST00000472226.1	ENSG00000134884.9	ARGLU1	0.159543	8.63385	2.65602	0.00871531	0.0965474	-2.64307
ENSE00003670935.1|ENSE00003676634.1|ENSE00002119897.1|ENSE00002110767.1	chr8:32600197-32600695|chr8:32600197-32600695|chr8:32600197-32600695|chr8:32600197-32600695	ENST00000518206.1|ENST00000520407.1|ENST00000520502.2|ENST00000523041.1	ENSG00000157168.14	NRG1	-0.250399	6.12862	-2.65577	0.00872141	0.0965474	-2.64364
ENSE00003458892.1|ENSE00003571008.1	chr11:32438049-32438077|chr11:32438049-32438077	ENST00000379079.2|ENST00000332351.3|ENST00000448076.3|ENST00000527882.1|ENST00000527775.1|ENST00000379077.3	ENSG00000184937.8	WT1	0.377025	3.53348	2.65571	0.00872286	0.0965474	-2.64378
ENSE00003619977.1|ENSE00003631591.1	chr6:70978514-70978557|chr6:70978514-70978557	ENST00000357250.6|ENST00000320755.7|ENST00000489611.1	ENSG00000112280.11	COL9A1	0.264297	4.74766	2.6557	0.00872314	0.0965474	-2.6438
ENSE00003557847.1	chr17:43190231-43190365	ENST00000540511.1|ENST00000543623.1	ENSG00000161714.7	PLCD3	0.174036	6.87785	2.65567	0.00872379	0.0965474	-2.64386
ENSE00003624080.1|ENSE00003545807.1	chr17:42456027-42456078|chr17:42456027-42456078	ENST00000262407.5|ENST00000592462.1	ENSG00000005961.13	ITGA2B	-0.214041	5.75253	-2.65534	0.00873192	0.0965474	-2.64463
ENSE00001829147.1|ENSE00001314971.1|ENSE00001922913.1	chr1:155099953-155100535|chr1:155099953-155100535|chr1:155099953-155100535	ENST00000368406.2|ENST00000368407.3|ENST00000469878.1	ENSG00000169242.7	EFNA1	0.134949	6.87298	2.65521	0.00873532	0.0965474	-2.64494
ENSE00001371629.1	chr11:197379-197413	ENST00000325113.4|ENST00000525282.1	ENSG00000177947.9	ODF3	0.242543	4.93898	2.65502	0.00874007	0.0965474	-2.64539
ENSE00003541391.1|ENSE00003563490.1	chr5:134131706-134131763|chr5:134131706-134131763	ENST00000507392.1|ENST00000503946.1|ENST00000452510.2|ENST00000354283.4	ENSG00000145833.11	DDX46	-0.176706	7.05631	-2.65501	0.0087401	0.0965474	-2.64539
ENSE00003470033.1|ENSE00003531761.1	chr11:125525153-125525242|chr11:125525153-125525242	ENST00000498122.3|ENST00000428830.2|ENST00000524737.1	ENSG00000149554.8	CHEK1	0.328799	2.82068	2.65481	0.00874507	0.0965474	-2.64585
ENSE00001888522.2	chr2:148688098-148693259	ENST00000392857.5	ENSG00000115947.9	ORC4	-0.192291	6.4175	-2.65455	0.00875155	0.0965474	-2.64646
ENSE00002958876.1	chr19:10227762-10228455	ENST00000589674.1	ENSG00000130811.6	EIF3G	0.141791	6.44669	2.6545	0.00875281	0.0965474	-2.64658
ENSE00002945716.1	chr16:4846193-4846419	ENST00000586440.1	ENSG00000267795.1	SMIM22	-0.226935	3.67426	-2.65445	0.00875411	0.0965474	-2.6467
ENSE00001954148.1	chr2:209719033-209719068	ENST00000487472.2	ENSG00000144407.5	PTH2R	-0.379446	4.01197	-2.65377	0.00877099	0.0965474	-2.64827
ENSE00001095610.1	chr9:135759299-135759449	ENST00000372136.3|ENST00000356311.5|ENST00000350499.6	ENSG00000165698.11	C9orf9	0.11336	8.10586	2.65309	0.00878789	0.0965474	-2.64984
ENSE00001631866.1|ENSE00003521975.1|ENSE00003677707.1	chr2:31168660-31168735|chr2:31168660-31168735|chr2:31168660-31168735	ENST00000424136.1|ENST00000486564.1|ENST00000481023.1|ENST00000324589.5|ENST00000349752.5|ENST00000406653.1|ENST00000430167.1	ENSG00000158089.10	GALNT14	-0.254187	5.99516	-2.65293	0.0087918	0.0965474	-2.65021
ENSE00001699437.1	chr3:10360955-10360984	ENST00000428626.1|ENST00000445064.1	ENSG00000157020.13	SEC13	-0.262339	2.3441	-2.65274	0.00879669	0.0965474	-2.65066
ENSE00003688775.1|ENSE00003595141.1	chr1:218610704-218610833|chr1:218610704-218610833	ENST00000366930.4|ENST00000366929.4|ENST00000479322.1	ENSG00000092969.7	TGFB2	0.238605	7.6867	2.65243	0.00880434	0.0965474	-2.65137
ENSE00002265748.1|ENSE00002311815.1|ENSE00001195286.2	chr11:64084260-64084440|chr11:64084260-64084440|chr11:64084260-64084440	ENST00000544844.1|ENST00000537918.1|ENST00000308774.2	ENSG00000173113.2	TRMT112	0.185793	7.84036	2.65173	0.00882183	0.0965474	-2.65299
ENSE00001012847.3	chr17:70119800-70122035	ENST00000245479.2	ENSG00000125398.5	SOX9	0.200203	8.45639	2.65155	0.00882644	0.0965474	-2.65342
ENSE00001257864.1	chr19:40433242-40433725	ENST00000221347.6	ENSG00000090920.9	FCGBP	0.207377	5.9756	2.6513	0.00883252	0.0965474	-2.65398
ENSE00003633178.1|ENSE00003569331.1	chr3:48506360-48506461|chr3:48506360-48506461	ENST00000320211.3|ENST00000346691.4|ENST00000412052.1|ENST00000424906.1	ENSG00000164053.13	ATRIP	-0.240918	5.29505	-2.65109	0.00883787	0.0965474	-2.65447
ENSE00003552487.1|ENSE00003570928.1	chr14:50245138-50245212|chr14:50245138-50245212	ENST00000298307.5|ENST00000555739.1|ENST00000554589.1|ENST00000555443.1|ENST00000557247.1|ENST00000557063.1|ENST00000556559.1	ENSG00000165516.6	KLHDC2	-0.170457	7.9058	-2.65074	0.00884661	0.0965474	-2.65528
ENSE00001683168.1|ENSE00003661155.1|ENSE00003675713.1|ENSE00001909951.1	chr7:100661936-100662064|chr7:100661936-100662064|chr7:100661936-100662064|chr7:100661936-100662064	ENST00000305119.3|ENST00000467414.1|ENST00000379442.3|ENST00000473098.1|ENST00000474482.1	ENSG00000205277.5	MUC12	0.181211	5.47069	2.65055	0.00885148	0.0965474	-2.65573
ENSE00001914399.1|ENSE00001826126.1	chr7:50437247-50437438|chr7:50437247-50437438	ENST00000492119.1|ENST00000492782.1	ENSG00000185811.12	IKZF1	0.275568	5.03937	2.65054	0.00885156	0.0965474	-2.65574
ENSE00001885695.1	chr1:154531392-154531485	ENST00000497453.1	ENSG00000160714.5	UBE2Q1	0.161117	6.14504	2.65048	0.00885326	0.0965474	-2.65589
ENSE00003620335.1|ENSE00003636057.1	chr4:47901400-47901544|chr4:47901400-47901544	ENST00000507131.1|ENST00000381538.3|ENST00000464756.2|ENST00000507489.1	ENSG00000170448.7	NFXL1	-0.182112	6.45034	-2.65036	0.00885614	0.0965474	-2.65616
ENSE00000901867.1	chr18:2890567-2892449	ENST00000254528.3	ENSG00000132205.6	EMILIN2	0.163462	5.49596	2.64993	0.00886703	0.0965474	-2.65716
ENSE00001638672.1|ENSE00003096730.1|ENSE00003188433.1|ENSE00003003576.1	chr19:35532635-35532756|chr19:35532635-35532756|chr19:35532635-35532756|chr19:35532635-35532756	ENST00000392226.1|ENST00000599363.1|ENST00000600390.1|ENST00000597419.1	ENSG00000105707.9	HPN	-0.155509	6.59921	-2.64966	0.00887376	0.0965474	-2.65778
ENSE00001932482.1	chr13:51297322-51297369	ENST00000470726.2	ENSG00000176124.7	DLEU1	-0.335756	3.7014	-2.64959	0.0088756	0.0965474	-2.65795
ENSE00001154660.1	chr8:98712023-98712079	ENST00000336273.3|ENST00000521933.1	ENSG00000147649.5	MTDH	-0.151791	9.41232	-2.64923	0.00888445	0.0965474	-2.65876
ENSE00003580234.1|ENSE00003634286.1|ENSE00002460562.1	chr14:73440819-73440901|chr14:73440819-73440901|chr14:73440819-73440901	ENST00000556040.1|ENST00000553891.1|ENST00000318876.5|ENST00000556143.1|ENST00000394207.2|ENST00000555072.1|ENST00000556761.1	ENSG00000165861.9	ZFYVE1	0.143986	7.18808	2.64889	0.00889308	0.0965474	-2.65956
ENSE00001868906.1	chr1:217664955-217665091	ENST00000489246.2	ENSG00000092978.6	GPATCH2	-0.156088	3.45817	-2.64886	0.00889397	0.0965474	-2.65964
ENSE00002176318.1	chr11:43606120-43606185	ENST00000526615.1|ENST00000532864.1|ENST00000533358.1	ENSG00000149084.7	HSD17B12	-0.294744	5.3945	-2.64885	0.00889416	0.0965474	-2.65966
ENSE00001463511.1|ENSE00001646804.1	chr9:113538088-113538195|chr9:113538088-113538195	ENST00000374438.1|ENST00000189978.5|ENST00000416899.2	ENSG00000030304.8	MUSK	-0.219306	4.91548	-2.64879	0.00889552	0.0965474	-2.65978
ENSE00000927329.1	chr9:132720780-132720823	ENST00000446176.2|ENST00000449089.2|ENST00000355681.3	ENSG00000187239.12	FNBP1	-0.181609	7.23589	-2.64875	0.00889656	0.0965474	-2.65988
ENSE00001840090.1	chr3:137832268-137832292	ENST00000469243.1	ENSG00000158163.10	DZIP1L	0.619735	3.0602	2.64864	0.00889927	0.0965474	-2.66013
ENSE00000341727.1	chr19:39883105-39883155	ENST00000315588.5|ENST00000600973.1|ENST00000594368.1|ENST00000599213.2|ENST00000596297.1	ENSG00000063322.9	MED29	0.133553	8.84534	2.64836	0.00890633	0.0965474	-2.66077
ENSE00003498286.1|ENSE00003533637.1	chr5:136320833-136320858|chr5:136320833-136320858	ENST00000509978.1|ENST00000394945.1	ENSG00000152377.8	SPOCK1	-0.206511	9.45357	-2.64835	0.00890666	0.0965474	-2.6608
ENSE00003582635.1|ENSE00003657093.1|ENSE00003201215.1	chr19:39359895-39360050|chr19:39359895-39360050|chr19:39359895-39360050	ENST00000598904.1|ENST00000591812.1|ENST00000589111.1|ENST00000593809.1	ENSG00000187994.9	RINL	0.172853	6.16145	2.6483	0.00890789	0.0965474	-2.66092
ENSE00002058905.1	chr4:147684992-147685242	ENST00000504272.1	ENSG00000137473.13	TTC29	-0.152517	2.35465	-2.64803	0.00891473	0.0965474	-2.66154
ENSE00003572793.1|ENSE00003592524.1|ENSE00003525030.1	chr17:37868187-37868293|chr17:37868187-37868293|chr17:37868187-37868293	ENST00000584601.1|ENST00000578199.1|ENST00000445658.2|ENST00000584450.1|ENST00000269571.5|ENST00000578502.1|ENST00000582648.1|ENST00000582788.1|ENST00000578373.1|ENST00000583038.1	ENSG00000141736.9	ERBB2	0.163774	6.31251	2.64754	0.00892706	0.0965474	-2.66267
ENSE00001927416.1|ENSE00001941447.1|ENSE00001905099.1	chr6:3273290-3273603|chr6:3273290-3273603|chr6:3273290-3273603	ENST00000497691.1|ENST00000482874.1|ENST00000490273.1	ENSG00000137266.10	SLC22A23	-0.118782	9.02274	-2.64741	0.00893052	0.0965474	-2.66299
ENSE00001736723.1	chr3:44362534-44362671	ENST00000309765.4	ENSG00000173769.4	TOPAZ1	-0.257053	3.78576	-2.64715	0.00893704	0.0965474	-2.66358
ENSE00002574578.1	chr3:53372118-53372160	ENST00000560076.1	ENSG00000162290.12	DCP1A	-0.267949	2.47856	-2.64703	0.00894009	0.0965474	-2.66386
ENSE00002046955.1	chr17:47902030-47902100	ENST00000503101.1	ENSG00000136504.7	KAT7	-0.270119	2.31884	-2.64691	0.00894295	0.0965474	-2.66412
ENSE00003506536.1|ENSE00003669659.1	chr9:5812131-5812188|chr9:5812131-5812188	ENST00000214893.5|ENST00000462592.1|ENST00000339450.5|ENST00000489219.1|ENST00000487088.1	ENSG00000099219.9	ERMP1	-0.168218	6.75071	-2.64676	0.00894684	0.0965474	-2.66448
ENSE00003528055.1|ENSE00003515805.1	chr1:160168744-160168822|chr1:160168744-160168822	ENST00000481081.1|ENST00000368078.3|ENST00000467691.1	ENSG00000143318.8	CASQ1	0.386204	3.46444	2.64669	0.00894875	0.0965474	-2.66465
ENSE00001901731.1	chr2:110901160-110902137	ENST00000496524.1	ENSG00000144061.8	NPHP1	0.269583	4.29486	2.64602	0.00896556	0.0965474	-2.66618
ENSE00003645918.1|ENSE00003555228.1|ENSE00002266935.2|ENSE00003471598.1|ENSE00003672968.1	chr19:19307783-19307841|chr19:19307783-19307841|chr19:19307783-19307841|chr19:19307783-19307841|chr19:19307783-19307841	ENST00000303088.4|ENST00000456252.3|ENST00000407360.3|ENST00000540981.1|ENST00000535017.1|ENST00000593273.1|ENST00000392324.4|ENST00000421262.3|ENST00000541873.2|ENST00000545522.2	ENSG00000064490.9	RFXANK	0.102913	8.33463	2.64584	0.00897014	0.0965474	-2.6666
ENSE00003527589.1|ENSE00003642827.1	chr12:100647302-100647490|chr12:100647302-100647490	ENST00000299185.8|ENST00000550587.1|ENST00000549249.1	ENSG00000166153.12	DEPDC4	0.319047	2.85115	2.64578	0.00897169	0.0965474	-2.66674
ENSE00003685204.1|ENSE00002430063.1|ENSE00003595704.1	chr14:31581627-31581745|chr14:31581627-31581745|chr14:31581627-31581745	ENST00000554882.1|ENST00000553700.1|ENST00000399332.1|ENST00000555311.1|ENST00000555843.1	ENSG00000092148.8	HECTD1	-0.146314	8.3931	-2.64554	0.00897777	0.0965474	-2.66729
ENSE00001722970.1	chr17:47491612-47491692	ENST00000419140.2	ENSG00000167085.7	PHB	-0.241945	2.34125	-2.64553	0.008978	0.0965474	-2.66731
ENSE00001154030.1	chr20:31590692-31590725	ENST00000375523.3|ENST00000356173.3|ENST00000420875.1|ENST00000375519.2	ENSG00000167098.7	SUN5	0.098007	7.97136	2.6451	0.00898902	0.0965474	-2.66832
ENSE00002138142.1	chr8:38033334-38034350	ENST00000522515.1	ENSG00000175324.5	LSM1	0.10823	6.88785	2.64477	0.00899734	0.0965474	-2.66907
ENSE00001509832.1	chr1:247581382-247581592	ENST00000391828.3	ENSG00000162711.12	NLRP3	-0.186729	4.21655	-2.64477	0.00899734	0.0965474	-2.66907
ENSE00001271969.1	chr17:38857413-38857543	ENST00000264651.2	ENSG00000167916.4	KRT24	-0.205826	5.67066	-2.64469	0.00899934	0.0965474	-2.66925
ENSE00000657662.1	chr22:50876686-50876716	ENST00000359139.3|ENST00000395741.3|ENST00000395744.3|ENST00000216061.5|ENST00000401672.3|ENST00000427222.2	ENSG00000100239.11	PPP6R2	-0.0959161	8.95005	-2.64462	0.0090011	0.0965474	-2.66941
ENSE00001080477.1	chr1:43233253-43233283	ENST00000372525.5	ENSG00000164008.9	C1orf50	0.247136	5.14608	2.64458	0.0090021	0.0965474	-2.6695
ENSE00001596095.1	chr20:2489494-2489526	ENST00000421216.1	ENSG00000088876.7	ZNF343	-0.142193	7.1292	-2.64432	0.00900885	0.0965483	-2.67011
ENSE00001048396.1	chr19:44803018-44803043	ENST00000592844.1|ENST00000589799.1|ENST00000589248.1|ENST00000291182.4|ENST00000591609.1	ENSG00000159917.10	ZNF235	-0.487222	3.43826	-2.64415	0.00901324	0.0965483	-2.67051
ENSE00001913076.1	chr1:31744088-31744305	ENST00000474025.1	ENSG00000060688.8	SNRNP40	-0.247365	4.0576	-2.64369	0.00902496	0.0965637	-2.67157
ENSE00002232767.1	chr2:179484348-179484890	ENST00000342992.6|ENST00000460472.2|ENST00000589042.1|ENST00000591111.1	ENSG00000155657.19	TTN	0.238671	3.14903	2.64366	0.00902573	0.0965637	-2.67164
ENSE00003552880.1|ENSE00003465082.1	chr4:40138580-40138701|chr4:40138580-40138701	ENST00000511480.1|ENST00000261435.6|ENST00000513269.1	ENSG00000078177.9	N4BP2	-0.236766	2.70211	-2.64318	0.00903787	0.0966344	-2.67274
ENSE00000767902.1|ENSE00002134582.1	chr5:151775027-151775129|chr5:151775027-151775129	ENST00000255262.3|ENST00000518933.1	ENSG00000132911.4	NMUR2	0.219305	5.47323	2.64259	0.00905296	0.0967354	-2.6741
ENSE00001887655.1	chr7:116140527-116140954	ENST00000462876.1	ENSG00000105971.10	CAV2	0.288179	4.37646	2.64216	0.00906401	0.0967354	-2.67509
ENSE00001917001.1	chr10:131334524-131335281	ENST00000482547.1	ENSG00000170430.9	MGMT	0.318021	4.6242	2.64191	0.00907031	0.0967354	-2.67566
ENSE00002882018.1|ENSE00001266814.8|ENSE00002794011.1|ENSE00002206993.1	chr18:32621285-32621622|chr18:32621285-32621622|chr18:32621285-32621622|chr18:32621285-32621622	ENST00000585592.1|ENST00000300249.5|ENST00000588910.1|ENST00000538170.2	ENSG00000166974.8	MAPRE2	0.143238	7.46374	2.64112	0.00909057	0.0967354	-2.67748
ENSE00002295275.1	chr17:79268645-79268693	ENST00000540233.1	ENSG00000157637.8	SLC38A10	0.247121	5.09486	2.64111	0.009091	0.0967354	-2.67752
ENSE00001480164.1|ENSE00001904613.1	chr12:58018301-58018340|chr12:58018301-58018340	ENST00000474359.2|ENST00000440686.1|ENST00000490243.1	ENSG00000135502.12	SLC26A10	-0.175148	6.58891	-2.6411	0.00909129	0.0967354	-2.67755
ENSE00003544949.1|ENSE00003547744.1|ENSE00003668324.1	chr11:63992990-63993030|chr11:63992990-63993030|chr11:63992990-63993030	ENST00000394547.3|ENST00000546089.1|ENST00000317459.6|ENST00000545812.1|ENST00000537907.1	ENSG00000149743.9	TRPT1	-0.168134	6.04207	-2.64097	0.00909438	0.0967354	-2.67782
ENSE00003552853.1|ENSE00003687999.1|ENSE00001886143.1|ENSE00001706486.1	chr3:52840934-52841089|chr3:52840934-52841089|chr3:52840934-52841089|chr3:52840934-52841089	ENST00000493136.1|ENST00000449956.2|ENST00000495622.1|ENST00000416872.2	ENSG00000162267.8	ITIH3	0.187395	5.60647	2.64072	0.00910096	0.0967354	-2.67841
ENSE00000722832.1	chr7:129094266-129094367	ENST00000249344.2|ENST00000435494.2	ENSG00000128578.5	STRIP2	0.165097	6.61846	2.64037	0.00911004	0.0967354	-2.67923
ENSE00003698783.1|ENSE00003490036.1|ENSE00003694939.1	chr1:45101231-45101338|chr1:45101231-45101338|chr1:45101231-45101338	ENST00000488865.2|ENST00000453863.1|ENST00000335497.7|ENST00000471494.1|ENST00000497469.1	ENSG00000187147.13	RNF220	-0.144265	7.45882	-2.64019	0.00911452	0.0967354	-2.67963
ENSE00003519635.1|ENSE00003548696.1	chr8:144876085-144876112|chr8:144876085-144876112	ENST00000546337.1|ENST00000356994.2|ENST00000320476.3|ENST00000526832.1|ENST00000377533.3	ENSG00000180900.12	SCRIB	-0.175503	7.04776	-2.63996	0.00912039	0.0967354	-2.68015
ENSE00001452146.1	chr1:94140324-94140465	ENST00000260502.6|ENST00000370244.1|ENST00000370243.1	ENSG00000137936.12	BCAR3	0.210511	5.9797	2.63987	0.00912268	0.0967354	-2.68036
ENSE00001644497.1	chr6:30520264-30520428	ENST00000376621.3	ENSG00000204590.8	GNL1	-0.114377	7.5536	-2.63966	0.00912821	0.0967354	-2.68085
ENSE00001122515.1	chr6:144178936-144179140	ENST00000367576.5	ENSG00000135521.8	LTV1	-0.183728	6.89217	-2.63962	0.00912931	0.0967354	-2.68095
ENSE00002710626.1	chr17:31121228-31121275	ENST00000394649.4	ENSG00000176658.12	MYO1D	0.284415	3.27973	2.63953	0.00913148	0.0967354	-2.68114
ENSE00003152162.1	chr19:52668478-52668562	ENST00000602187.1	ENSG00000196267.8	ZNF836	-0.25256	3.0443	-2.6387	0.00915311	0.0967354	-2.68308
ENSE00003485377.1|ENSE00003559293.1	chr11:116717134-116717244|chr11:116717134-116717244	ENST00000445177.1|ENST00000375300.1|ENST00000446921.2|ENST00000488337.1|ENST00000465421.1|ENST00000415541.1	ENSG00000160584.11	SIK3	-0.124478	8.33754	-2.63808	0.00916891	0.0967354	-2.68448
ENSE00003501028.1	chr5:72865341-72865500	ENST00000296792.4|ENST00000509005.1|ENST00000508491.1	ENSG00000164338.5	UTP15	-0.178722	5.86965	-2.63793	0.009173	0.0967354	-2.68485
ENSE00003501133.1|ENSE00003466846.1	chr20:56846424-56846560|chr20:56846424-56846560	ENST00000244070.3|ENST00000495058.1|ENST00000475130.1|ENST00000462333.1	ENSG00000124224.12	PPP4R1L	0.252507	4.65216	2.63791	0.0091734	0.0967354	-2.68488
ENSE00001446338.1	chr1:159751968-159752315	ENST00000368109.1|ENST00000368108.3|ENST00000368107.1	ENSG00000158716.4	DUSP23	0.136242	5.75305	2.63788	0.00917432	0.0967354	-2.68496
ENSE00003555121.1	chr1:22181111-22181246	ENST00000374695.3	ENSG00000142798.12	HSPG2	0.14736	7.14503	2.63784	0.0091753	0.0967354	-2.68505
ENSE00003604884.1|ENSE00002069941.1|ENSE00003636334.1	chr5:75923269-75923325|chr5:75923269-75923325|chr5:75923269-75923325	ENST00000274364.6|ENST00000514350.1|ENST00000505766.1|ENST00000514001.1|ENST00000396234.3|ENST00000509074.1|ENST00000502745.1|ENST00000513534.1|ENST00000504254.1|ENST00000515505.1	ENSG00000145703.11	IQGAP2	0.20885	6.21944	2.63754	0.00918307	0.0967354	-2.68574
ENSE00002209132.3	chr17:61890589-61890649	ENST00000577940.2	ENSG00000198231.8	DDX42	-0.139357	8.89982	-2.63736	0.00918754	0.0967354	-2.68614
ENSE00002074885.1|ENSE00001130362.1	chr5:127507366-127507406|chr5:127507366-127507406	ENST00000509616.1|ENST00000262461.2|ENST00000509205.1|ENST00000343225.4	ENSG00000064651.9	SLC12A2	-0.206275	8.89091	-2.63725	0.0091906	0.0967354	-2.68641
ENSE00001213130.7	chr3:12938830-12940933	ENST00000273221.4	ENSG00000144711.9	IQSEC1	-0.125798	9.27335	-2.63704	0.00919589	0.0967354	-2.68688
ENSE00003686301.1|ENSE00003486726.1	chr12:18237459-18237593|chr12:18237459-18237593	ENST00000540148.1|ENST00000541632.1|ENST00000229002.2|ENST00000538724.1	ENSG00000111404.2	RERGL	-0.26291	6.72846	-2.63691	0.00919947	0.0967354	-2.6872
ENSE00001854910.1|ENSE00003541838.1|ENSE00003688951.1	chr7:148990470-148990520|chr7:148990470-148990520|chr7:148990470-148990520	ENST00000489518.1|ENST00000378052.1|ENST00000476295.1|ENST00000481519.1	ENSG00000204946.5	ZNF783	0.26949	4.73703	2.63665	0.00920613	0.0967354	-2.68779
ENSE00002100250.1|ENSE00003474596.1|ENSE00003569344.1	chr21:46321484-46321641|chr21:46321484-46321641|chr21:46321484-46321641	ENST00000521987.1|ENST00000498666.1|ENST00000523323.1|ENST00000397852.1|ENST00000397857.1|ENST00000397854.3|ENST00000355153.4|ENST00000397850.2|ENST00000302347.5|ENST00000320216.6	ENSG00000160255.12	ITGB2	0.264799	6.29266	2.63642	0.00921196	0.0967354	-2.6883
ENSE00001101191.1	chr10:72628112-72628183	ENST00000373202.3	ENSG00000166224.12	SGPL1	-0.131778	7.5738	-2.63626	0.00921616	0.0967354	-2.68867
ENSE00003594914.1|ENSE00003574226.1|ENSE00003557584.1	chr19:44840778-44840867|chr19:44840778-44840867|chr19:44840778-44840867	ENST00000354340.4|ENST00000337401.4|ENST00000590687.1|ENST00000588057.1|ENST00000587909.1|ENST00000592151.1	ENSG00000062370.12	ZNF112	-0.243234	5.29618	-2.63589	0.00922591	0.0967354	-2.68954
ENSE00000922346.1	chr2:219754706-219755078	ENST00000258411.3	ENSG00000135925.4	WNT10A	-0.215535	6.62585	-2.63585	0.00922691	0.0967354	-2.68963
ENSE00001737793.1	chr22:36696173-36696255	ENST00000216181.5	ENSG00000100345.16	MYH9	0.1368	7.48113	2.6356	0.00923331	0.0967354	-2.69019
ENSE00003622145.1|ENSE00003648871.1	chr5:96122182-96122250|chr5:96122182-96122250	ENST00000296754.3|ENST00000443439.2|ENST00000514604.1|ENST00000507859.1	ENSG00000164307.8	ERAP1	-0.148451	6.4871	-2.63536	0.00923978	0.0967354	-2.69076
ENSE00003539982.1|ENSE00003548361.1	chr5:145515169-145515197|chr5:145515169-145515197	ENST00000512412.1|ENST00000394434.2|ENST00000510191.1	ENSG00000133706.13	LARS	-0.232261	6.63883	-2.63524	0.00924283	0.0967354	-2.69103
ENSE00003672106.1|ENSE00003507394.1	chr19:55872384-55872463|chr19:55872384-55872463	ENST00000424985.3|ENST00000585734.1	ENSG00000180043.7	FAM71E2	0.207933	5.01158	2.63516	0.00924476	0.0967354	-2.6912
ENSE00001895456.1	chr1:107873469-107874153	ENST00000477948.1	ENSG00000162631.14	NTNG1	-0.176731	3.81225	-2.63493	0.00925081	0.0967354	-2.69174
ENSE00001445393.1	chr1:174188263-174188413	ENST00000251507.4|ENST00000457696.1	ENSG00000152061.17	RABGAP1L	-0.183132	7.24601	-2.63483	0.00925339	0.0967354	-2.69196
ENSE00001467019.1	chr9:96081398-96081455	ENST00000375419.1	ENSG00000204352.2	C9orf129	-0.226971	5.96185	-2.63467	0.00925771	0.0967354	-2.69234
ENSE00001344455.3	chr1:110207654-110208055	ENST00000326729.5	ENSG00000168765.11	GSTM4	0.223354	5.77437	2.63429	0.00926745	0.0967689	-2.6932
ENSE00001682922.1|ENSE00002303025.1	chr12:19646739-19646883|chr12:19646739-19646883	ENST00000541908.1|ENST00000398864.3|ENST00000266508.9|ENST00000360995.4|ENST00000538425.1	ENSG00000139154.10	AEBP2	0.137344	8.53388	2.63412	0.00927207	0.0967689	-2.69361
ENSE00001546877.1|ENSE00001553076.1	chr2:242106536-242106572|chr2:242106536-242106572	ENST00000402734.1|ENST00000404405.3|ENST00000406106.3|ENST00000401987.1	ENSG00000115685.10	PPP1R7	-0.204712	6.11598	-2.63374	0.00928189	0.0967689	-2.69447
ENSE00003692909.1|ENSE00003512757.1	chr4:148876473-148876520|chr4:148876473-148876520	ENST00000336498.3|ENST00000507661.1|ENST00000506054.1|ENST00000506020.1	ENSG00000071205.7	ARHGAP10	0.294888	5.65803	2.63232	0.00931906	0.0967689	-2.69773
ENSE00001646583.1|ENSE00001685615.1	chr16:448237-448324|chr16:448237-448324	ENST00000448828.1|ENST00000454619.1	ENSG00000103202.8	NME4	0.166229	6.48257	2.63215	0.00932358	0.0967689	-2.69813
ENSE00002149149.1	chr11:68213076-68213153	ENST00000529702.1	ENSG00000162337.7	LRP5	-0.227112	5.94716	-2.6321	0.00932505	0.0967689	-2.69825
ENSE00001269262.1|ENSE00001656212.1	chr1:179608990-179609114|chr1:179608990-179609114	ENST00000367614.1|ENST00000294848.8|ENST00000417329.1	ENSG00000162782.11	TDRD5	0.282579	5.02584	2.63174	0.00933454	0.0967689	-2.69908
ENSE00002182615.1|ENSE00001138289.1	chr11:20948854-20948970|chr11:20948854-20948970	ENST00000528495.1|ENST00000298925.5|ENST00000357134.5|ENST00000532434.1	ENSG00000165973.13	NELL1	-0.172928	7.20458	-2.63172	0.00933505	0.0967689	-2.69913
ENSE00001886518.1	chr2:218851502-218851547	ENST00000465306.1	ENSG00000079308.12	TNS1	0.236286	5.58815	2.6316	0.00933809	0.0967689	-2.69939
ENSE00001907361.1	chr17:27041315-27042292	ENST00000474704.1	ENSG00000109113.13	RAB34	0.191179	5.37535	2.6315	0.00934065	0.0967689	-2.69962
ENSE00002409951.1|ENSE00002366273.1|ENSE00002382820.1	chr12:59989891-59990017|chr12:59989891-59990017|chr12:59989891-59990017	ENST00000547379.1|ENST00000549465.1|ENST00000552432.1	ENSG00000118596.7	SLC16A7	-0.17737	6.58115	-2.63149	0.00934094	0.0967689	-2.69964
ENSE00002470725.1	chr14:35568860-35571918	ENST00000553901.1	ENSG00000151327.8	FAM177A1	0.234073	2.7901	2.63112	0.00935072	0.0967689	-2.7005
ENSE00002395768.1|ENSE00002392099.1|ENSE00001162819.1	chr12:50390888-50390932|chr12:50390888-50390932|chr12:50390888-50390932	ENST00000548320.1|ENST00000547061.1|ENST00000427314.2|ENST00000312377.5|ENST00000454520.2|ENST00000551016.1|ENST00000547905.1	ENSG00000161800.8	RACGAP1	-0.192722	6.97906	-2.63071	0.00936146	0.0967689	-2.70143
ENSE00003686007.1|ENSE00003620077.1	chr13:75873482-75873684|chr13:75873482-75873684	ENST00000377636.3|ENST00000478591.1	ENSG00000136111.8	TBC1D4	-0.168038	6.87517	-2.63032	0.00937176	0.0967689	-2.70233
ENSE00001907076.1|ENSE00003625532.1|ENSE00003642881.1	chr22:39034751-39034801|chr22:39034751-39034801|chr22:39034751-39034801	ENST00000484582.1|ENST00000540952.1|ENST00000544346.1|ENST00000608409.1|ENST00000424706.1|ENST00000355830.6	ENSG00000184949.11	FAM227A	0.159163	6.59905	2.63027	0.00937302	0.0967689	-2.70244
ENSE00002558607.1|ENSE00002543474.1	chr15:33355188-33357237|chr15:33355188-33357237	ENST00000559150.1|ENST00000558197.1	ENSG00000248905.4	FMN1	-0.142093	5.95588	-2.63013	0.00937678	0.0967689	-2.70276
ENSE00001652073.1	chr9:2039490-2039560	ENST00000439732.1	ENSG00000080503.15	SMARCA2	0.129356	8.81606	2.62991	0.00938271	0.0967689	-2.70328
ENSE00001895102.1|ENSE00001731937.2|ENSE00002038535.1	chr5:135215668-135215761|chr5:135215668-135215761|chr5:135215668-135215761	ENST00000471980.1|ENST00000510147.1|ENST00000433282.2	ENSG00000145832.8	SLC25A48	-0.181162	6.69481	-2.62983	0.00938475	0.0967689	-2.70346
ENSE00002230988.2	chr1:247319915-247320684	ENST00000543802.2	ENSG00000196418.8	ZNF124	-0.235745	6.30048	-2.62964	0.00938971	0.0967689	-2.70389
ENSE00001390272.5	chr1:27248227-27248411	ENST00000321265.5	ENSG00000090273.9	NUDC	0.167501	6.46191	2.62951	0.00939323	0.0967689	-2.70419
ENSE00002579628.1	chr15:42529703-42529761	ENST00000563371.1	ENSG00000103978.11	TMEM87A	-0.199483	7.06155	-2.62943	0.00939522	0.0967689	-2.70437
ENSE00001713159.1	chr1:152975608-152975968	ENST00000443178.1	ENSG00000163209.10	SPRR3	0.241427	3.99162	2.62935	0.00939753	0.0967689	-2.70457
ENSE00000722578.1	chr19:51630287-51630548	ENST00000250360.3|ENST00000440804.3|ENST00000599948.1	ENSG00000129450.4	SIGLEC9	0.25201	5.41692	2.62916	0.00940246	0.0967689	-2.70499
ENSE00001840246.2|ENSE00001683058.1|ENSE00002140791.1	chr1:31538537-31538720|chr1:31538537-31538720|chr1:31538537-31538720	ENST00000373741.4|ENST00000373742.2|ENST00000525843.1	ENSG00000134644.11	PUM1	0.184971	5.99113	2.62884	0.00941106	0.0967689	-2.70574
ENSE00001679327.1	chr6:153315650-153315926	ENST00000448966.1	ENSG00000112031.11	MTRF1L	0.202479	2.33845	2.62847	0.00942072	0.0967689	-2.70658
ENSE00003526559.1|ENSE00003656374.1|ENSE00003533046.1	chr4:4314775-4314830|chr4:4314775-4314830|chr4:4314775-4314830	ENST00000337872.4|ENST00000503703.1|ENST00000511458.1	ENSG00000168826.11	ZBTB49	-0.179999	6.57337	-2.62801	0.00943304	0.0967689	-2.70764
ENSE00000932263.1	chr2:21263857-21263898	ENST00000233242.1|ENST00000399256.4	ENSG00000084674.9	APOB	0.347717	3.71732	2.62779	0.00943871	0.0967689	-2.70813
ENSE00001223393.6	chr16:52479922-52480033	ENST00000407228.3|ENST00000219746.9	ENSG00000103460.12	TOX3	0.302799	4.69444	2.62776	0.00943972	0.0967689	-2.70822
ENSE00001324194.1	chr6:146284872-146285128	ENST00000438092.2|ENST00000275233.7	ENSG00000146414.11	SHPRH	-0.243047	5.53315	-2.62758	0.00944441	0.0967689	-2.70862
ENSE00000912939.1	chr15:34123174-34123282	ENST00000415757.3|ENST00000389232.4	ENSG00000198838.7	RYR3	0.230025	4.19319	2.62721	0.00945428	0.0967689	-2.70948
ENSE00001794965.1	chr10:88729625-88730319	ENST00000416348.1	ENSG00000148671.9	ADIRF	0.215632	5.32178	2.62692	0.00946199	0.0967689	-2.71014
ENSE00003539323.1	chr7:99696646-99697017	ENST00000489841.1|ENST00000485286.1	ENSG00000166508.13	MCM7	-0.177505	6.18162	-2.62683	0.00946439	0.0967689	-2.71035
ENSE00002793782.1|ENSE00001182037.5	chr19:36237638-36237897|chr19:36237638-36237897	ENST00000222266.2|ENST00000587708.2	ENSG00000205155.3	PSENEN	0.151287	6.6927	2.62681	0.00946481	0.0967689	-2.71038
ENSE00001915295.1	chr11:27394701-27395198	ENST00000489910.1	ENSG00000205213.9	LGR4	0.231885	4.66029	2.62632	0.00947799	0.0967689	-2.71152
ENSE00003697957.1	chr2:190526248-190526333	ENST00000607690.1|ENST00000607829.1	ENSG00000138381.5	ASNSD1	0.112373	7.97031	2.62631	0.00947833	0.0967689	-2.71155
ENSE00002462479.1	chr6:117846532-117846596	ENST00000296955.8|ENST00000338728.5	ENSG00000164465.14	DCBLD1	-0.246035	6.02159	-2.62622	0.00948051	0.0967689	-2.71173
ENSE00001910660.1	chr22:49817109-49817307	ENST00000498829.1	ENSG00000188511.8	C22orf34	-0.188526	5.58905	-2.62566	0.0094956	0.0967689	-2.71303
ENSE00001876313.1|ENSE00003489412.1|ENSE00003677341.1	chr7:149422410-149422576|chr7:149422410-149422576|chr7:149422410-149422576	ENST00000496080.1|ENST00000466546.1|ENST00000479560.1|ENST00000485033.2|ENST00000496259.1	ENSG00000133619.13	KRBA1	0.202578	6.17839	2.62557	0.00949783	0.0967689	-2.71322
ENSE00002064320.1	chr5:176520167-176520541	ENST00000508139.1	ENSG00000160867.10	FGFR4	0.129628	6.36607	2.62548	0.00950045	0.0967689	-2.71345
ENSE00001811302.1|ENSE00001947446.1|ENSE00001942373.1|ENSE00001876503.1|ENSE00001869738.1	chr9:138395396-138395571|chr9:138395396-138395571|chr9:138395396-138395571|chr9:138395396-138395571|chr9:138395396-138395571	ENST00000485333.1|ENST00000472946.1|ENST00000488610.1|ENST00000472852.1|ENST00000462948.1	ENSG00000122140.6	MRPS2	0.177425	8.11788	2.62546	0.00950089	0.0967689	-2.71348
ENSE00001457179.1	chr10:82112234-82112325	ENST00000372204.3|ENST00000372202.1|ENST00000454362.1|ENST00000453477.1	ENSG00000170788.9	DYDC1	0.146223	1.71092	2.6252	0.00950784	0.0967689	-2.71408
ENSE00003478080.1|ENSE00003532379.1	chr4:1987503-1987568|chr4:1987503-1987568	ENST00000382882.3|ENST00000411638.2|ENST00000416258.1|ENST00000453740.1|ENST00000467661.1|ENST00000463820.1|ENST00000333877.4	ENSG00000185049.8	NELFA	0.121566	7.44034	2.62507	0.00951134	0.0967689	-2.71438
ENSE00003587641.1|ENSE00003641536.1|ENSE00002248063.1	chr11:67232536-67232688|chr11:67232536-67232688|chr11:67232536-67232688	ENST00000545682.1|ENST00000541059.1|ENST00000535175.1	ENSG00000172663.4	TMEM134	0.112862	8.06247	2.62484	0.00951755	0.0967689	-2.71491
ENSE00001843281.2	chr9:16704773-16704969	ENST00000471301.2	ENSG00000173068.13	BNC2	0.223509	5.01358	2.62478	0.00951915	0.0967689	-2.71505
ENSE00002989004.1	chr19:51359509-51360098	ENST00000595151.1	ENSG00000142515.10	KLK3	0.167139	5.96534	2.62474	0.00952006	0.0967689	-2.71513
ENSE00001445683.3	chr1:168698108-168698489	ENST00000367817.3	ENSG00000143196.4	DPT	0.218981	3.42453	2.62461	0.00952364	0.0967689	-2.71543
ENSE00002298981.1	chr6:118596643-118596730	ENST00000360388.4	ENSG00000196376.6	SLC35F1	-0.222075	9.45818	-2.62424	0.00953353	0.0967689	-2.71628
ENSE00001708426.1	chr19:35639597-35639753	ENST00000439441.1	ENSG00000221946.3	FXYD7	0.182456	6.52934	2.62397	0.00954067	0.0967689	-2.71689
ENSE00001875901.1	chr10:30662621-30662744	ENST00000471055.1	ENSG00000107951.8	MTPAP	-0.279117	3.15331	-2.62381	0.00954513	0.0967689	-2.71727
ENSE00003503710.1|ENSE00003468329.1	chr5:38953605-38953648|chr5:38953605-38953648	ENST00000357387.3|ENST00000296782.5|ENST00000511516.1	ENSG00000164327.8	RICTOR	-0.149494	8.20214	-2.62349	0.00955371	0.0967689	-2.718
ENSE00001872390.1	chr1:161809887-161810257	ENST00000476437.1	ENSG00000118217.5	ATF6	0.196152	2.65471	2.62295	0.00956825	0.0967689	-2.71924
ENSE00001260447.3	chr8:87623821-87623886	ENST00000320005.5	ENSG00000170289.8	CNGB3	0.194298	3.72261	2.62279	0.00957237	0.0967689	-2.71959
ENSE00001930851.1	chr7:5360188-5360272	ENST00000464852.1	ENSG00000182095.10	TNRC18	0.111749	7.24912	2.62232	0.00958512	0.0967689	-2.72068
ENSE00000938089.1	chr12:110983740-110983835	ENST00000354300.3	ENSG00000196850.4	PPTC7	-0.153335	7.49175	-2.62176	0.00960015	0.0967689	-2.72195
ENSE00002019040.1	chr4:95503698-95503933	ENST00000514830.1	ENSG00000163110.10	PDLIM5	0.194916	2.69119	2.62139	0.0096101	0.0967689	-2.7228
ENSE00001175484.1	chr20:60990844-60990910	ENST00000252998.1	ENSG00000130701.3	RBBP8NL	0.0968489	9.36896	2.62097	0.00962148	0.0967689	-2.72376
ENSE00003186409.1|ENSE00003612704.1|ENSE00003540871.1	chr19:50519281-50519396|chr19:50519281-50519396|chr19:50519281-50519396	ENST00000602029.1|ENST00000424804.2|ENST00000599138.1|ENST00000316763.3|ENST00000377011.2|ENST00000599538.1|ENST00000596814.1|ENST00000601341.1|ENST00000594948.1|ENST00000601912.1|ENST00000594092.1|ENST00000593919.1|ENST00000594090.1|ENST00000596121.1|ENST00000599342.1|ENST00000600137.1|ENST00000597215.1|ENST00000600259.1|ENST00000596445.1|ENST00000601324.1	ENSG00000105053.6	VRK3	0.142408	8.28269	2.6209	0.00962333	0.0967689	-2.72392
ENSE00001896196.1	chr3:33424342-33425675	ENST00000464990.1	ENSG00000153558.9	FBXL2	0.134481	6.5971	2.62088	0.00962404	0.0967689	-2.72398
ENSE00001881310.1	chr2:85981567-85982077	ENST00000463422.1	ENSG00000168874.8	ATOH8	0.115365	6.32116	2.62032	0.00963923	0.0967689	-2.72526
ENSE00003482731.1|ENSE00003506161.1	chr12:107083103-107083142|chr12:107083103-107083142	ENST00000392842.1|ENST00000357881.4|ENST00000536722.1|ENST00000551640.1|ENST00000552866.1|ENST00000229387.5|ENST00000536688.1|ENST00000552917.1	ENSG00000111783.8	RFX4	0.411348	5.03481	2.6203	0.00963969	0.0967689	-2.7253
ENSE00003547577.1|ENSE00003671416.1|ENSE00001817895.1	chr3:48602571-48602614|chr3:48602571-48602614|chr3:48602571-48602614	ENST00000328333.8|ENST00000487017.1|ENST00000466591.1	ENSG00000114270.11	COL7A1	-0.222097	2.26706	-2.62027	0.00964043	0.0967689	-2.72536
ENSE00000836792.1	chr13:47285926-47285978	ENST00000311191.6|ENST00000389798.3|ENST00000389797.3	ENSG00000136141.10	LRCH1	0.258664	5.10125	2.62001	0.00964763	0.0967689	-2.72597
ENSE00003458424.1|ENSE00003624670.1	chr6:16141865-16142010|chr6:16141865-16142010	ENST00000349606.4|ENST00000356840.3	ENSG00000007944.10	MYLIP	-0.179229	4.77171	-2.61969	0.00965614	0.0967689	-2.72669
ENSE00003575060.1|ENSE00003672137.1	chr2:186696562-186696604|chr2:186696562-186696604	ENST00000415915.1|ENST00000424728.1	ENSG00000188738.9	FSIP2	0.272292	4.49048	2.61948	0.00966186	0.0967689	-2.72717
ENSE00001922369.1	chr5:1461338-1461463	ENST00000475622.1	ENSG00000153395.5	LPCAT1	0.285803	4.56173	2.61928	0.00966728	0.0967689	-2.72763
ENSE00003549491.1|ENSE00003652764.1	chr2:210802253-210802301|chr2:210802253-210802301	ENST00000272845.6|ENST00000489023.1	ENSG00000144406.14	UNC80	-0.212188	8.1586	-2.61927	0.0096676	0.0967689	-2.72766
ENSE00001207947.2	chr4:173873188-173873383	ENST00000506823.1|ENST00000508122.1	ENSG00000174473.11	GALNTL6	0.177895	5.98017	2.61919	0.00966972	0.0967689	-2.72784
ENSE00003622679.1|ENSE00003473910.1	chr8:103271254-103271346|chr8:103271254-103271346	ENST00000517465.1|ENST00000520539.1|ENST00000220959.4|ENST00000518205.1|ENST00000521922.1	ENSG00000104517.8	UBR5	0.147074	8.11953	2.61888	0.00967817	0.0967689	-2.72855
ENSE00001029705.1	chr3:10130144-10130184	ENST00000287647.3|ENST00000383807.1|ENST00000419585.1|ENST00000421731.1	ENSG00000144554.6	FANCD2	-0.146811	6.87458	-2.61878	0.00968085	0.0967689	-2.72877
ENSE00001854957.1|ENSE00001426539.4	chr6:27356550-27356852|chr6:27356550-27356852	ENST00000482767.1|ENST00000244576.4	ENSG00000124613.4	ZNF391	0.231457	5.74519	2.61858	0.00968626	0.0967689	-2.72923
ENSE00003566653.1|ENSE00003605950.1	chr16:72157449-72157541|chr16:72157449-72157541	ENST00000379073.5|ENST00000537792.1|ENST00000537465.1|ENST00000237353.10	ENSG00000118557.11	PMFBP1	0.180193	4.83811	2.61841	0.00969094	0.0967689	-2.72962
ENSE00001849468.1|ENSE00002214664.1|ENSE00003695682.1	chr1:2322939-2323138|chr1:2322939-2323138|chr1:2322939-2323138	ENST00000378531.3|ENST00000378529.3|ENST00000378525.2|ENST00000606372.1	ENSG00000116151.9	MORN1	0.175469	5.7115	2.61836	0.00969231	0.0967689	-2.72974
ENSE00003479156.1|ENSE00002340339.1|ENSE00003469228.1	chr12:56482328-56482413|chr12:56482328-56482413|chr12:56482328-56482413	ENST00000546748.1|ENST00000551176.1|ENST00000267101.3|ENST00000551085.1|ENST00000551242.1|ENST00000415288.2	ENSG00000065361.10	ERBB3	-0.360008	5.9295	-2.61821	0.0096965	0.0967689	-2.73009
ENSE00002484952.1	chr2:54848543-54848624	ENST00000356805.4|ENST00000389980.3|ENST00000333896.5	ENSG00000115306.11	SPTBN1	-0.162327	9.14289	-2.61781	0.00970737	0.0967689	-2.731
ENSE00001331285.2	chr15:65342299-65342439	ENST00000334287.2	ENSG00000186198.3	SLC51B	-0.251606	5.05501	-2.6178	0.00970764	0.0967689	-2.73102
ENSE00001835214.1	chr1:33477173-33477292	ENST00000491241.1	ENSG00000004455.12	AK2	0.162115	7.03592	2.61762	0.00971236	0.0967689	-2.73142
ENSE00001948273.1	chr6:26094560-26095284	ENST00000485729.1	ENSG00000010704.14	HFE	0.203432	4.12307	2.6176	0.00971304	0.0967689	-2.73148
ENSE00003553407.1|ENSE00003594371.1	chr4:146065479-146065567|chr4:146065479-146065567	ENST00000454497.2|ENST00000447906.2|ENST00000455611.2	ENSG00000164164.11	OTUD4	0.161394	7.95045	2.61739	0.00971869	0.0967689	-2.73195
ENSE00000948539.1	chr18:29788097-29788189	ENST00000269202.6|ENST00000581447.1	ENSG00000141434.7	MEP1B	0.312315	3.97394	2.61724	0.00972271	0.0967689	-2.73229
ENSE00001628201.1	chr3:105470344-105470425	ENST00000264122.4|ENST00000403724.1|ENST00000405772.1	ENSG00000114423.14	CBLB	-0.214958	5.12926	-2.61715	0.0097253	0.0967689	-2.73251
ENSE00001843648.1	chr10:71874580-71874821	ENST00000482166.1	ENSG00000042286.10	AIFM2	-0.180725	5.36378	-2.61622	0.00975074	0.0967689	-2.73463
ENSE00003613381.1|ENSE00003495658.1	chr3:130346171-130346213|chr3:130346171-130346213	ENST00000506143.1|ENST00000358511.6	ENSG00000206384.6	COL6A6	0.194075	5.73633	2.61622	0.0097508	0.0967689	-2.73464
ENSE00002103668.1	chr8:8647836-8647887	ENST00000521881.1|ENST00000520091.1	ENSG00000147324.6	MFHAS1	0.257475	3.65008	2.61595	0.0097581	0.0967689	-2.73525
ENSE00003664013.1|ENSE00003537424.1	chr14:75558007-75558075|chr14:75558007-75558075	ENST00000557026.1|ENST00000556170.1|ENST00000238616.5	ENSG00000119638.8	NEK9	-0.167764	6.81547	-2.61554	0.00976941	0.0967689	-2.73619
ENSE00003659872.1|ENSE00002179844.1|ENSE00003671564.1|ENSE00003607395.1	chr11:59945748-59945780|chr11:59945748-59945780|chr11:59945748-59945780|chr11:59945748-59945780	ENST00000527254.1|ENST00000531914.1|ENST00000529906.1|ENST00000528851.1|ENST00000420732.2|ENST00000530839.1|ENST00000533989.1|ENST00000529054.1|ENST00000412309.2	ENSG00000110077.10	MS4A6A	0.415814	4.89626	2.61534	0.00977485	0.0967689	-2.73665
ENSE00003549841.1|ENSE00003462173.1	chr12:96679821-96679883|chr12:96679821-96679883	ENST00000261211.3|ENST00000543119.2|ENST00000542666.1|ENST00000550971.1	ENSG00000059758.3	CDK17	0.181148	8.31138	2.61519	0.00977897	0.0967689	-2.73699
ENSE00001523583.1	chr20:49628918-49628951	ENST00000439216.1|ENST00000424171.1|ENST00000433903.1|ENST00000447736.1	ENSG00000026559.9	KCNG1	0.290186	4.65715	2.61462	0.00979453	0.0967689	-2.73828
ENSE00001731083.1|ENSE00003187173.1|ENSE00002978307.1	chr19:4683723-4685922|chr19:4683723-4685922|chr19:4683723-4685922	ENST00000594671.1|ENST00000262960.9|ENST00000601720.1|ENST00000598800.1|ENST00000595327.1|ENST00000597900.1	ENSG00000142002.12	DPP9	-0.335233	3.79524	-2.61435	0.00980183	0.0967689	-2.73889
ENSE00002845676.1	chr19:37080521-37080578	ENST00000586115.1|ENST00000585983.1|ENST00000585960.1|ENST00000586458.1|ENST00000587286.1	ENSG00000186020.8	ZNF529	0.20311	6.87669	2.61425	0.00980477	0.0967689	-2.73913
ENSE00001122686.1	chr10:28223951-28224165	ENST00000305242.5	ENSG00000169126.11	ARMC4	0.245071	4.36702	2.61419	0.00980646	0.0967689	-2.73928
ENSE00003575950.1	chr4:76708215-76708355	ENST00000264904.6	ENSG00000138768.10	USO1	-0.133849	9.34643	-2.61404	0.00981056	0.0967689	-2.73962
ENSE00003601823.1|ENSE00003479094.1	chr17:74276912-74276991|chr17:74276912-74276991	ENST00000262765.5|ENST00000447564.2|ENST00000524722.1	ENSG00000129646.9	QRICH2	0.210099	5.86682	2.61391	0.00981396	0.0967689	-2.7399
ENSE00001852870.1|ENSE00001588717.1	chr2:74760665-74760788|chr2:74760665-74760788	ENST00000393937.2|ENST00000409549.1	ENSG00000115318.7	LOXL3	0.119558	6.45046	2.61387	0.00981521	0.0967689	-2.74
ENSE00003151376.1	chr19:52249670-52250225	ENST00000600815.1	ENSG00000171051.4	FPR1	0.330625	4.44374	2.61386	0.00981544	0.0967689	-2.74002
ENSE00002057538.1|ENSE00002076278.1	chr5:179200946-179201822|chr5:179200946-179201822	ENST00000507385.1|ENST00000511027.1	ENSG00000161021.7	MAML1	0.198955	6.0212	2.61375	0.00981839	0.0967689	-2.74026
ENSE00003485733.1|ENSE00003532862.1	chr4:73003758-73003855|chr4:73003758-73003855	ENST00000344413.5|ENST00000308744.6|ENST00000395999.1|ENST00000358749.3	ENSG00000056291.13	NPFFR2	-0.302774	3.61584	-2.61371	0.00981958	0.0967689	-2.74036
ENSE00003655547.1|ENSE00003686382.1	chr2:60695870-60695931|chr2:60695870-60695931	ENST00000489516.2|ENST00000492272.1|ENST00000477659.1|ENST00000356842.4|ENST00000359629.5|ENST00000335712.6	ENSG00000119866.16	BCL11A	-0.165541	7.78941	-2.61338	0.0098286	0.0967689	-2.74111
ENSE00003654065.1|ENSE00003633719.1	chr18:21705417-21705486|chr18:21705417-21705486	ENST00000304621.6|ENST00000317571.3|ENST00000540918.2|ENST00000584424.1	ENSG00000168234.8	TTC39C	-0.176858	7.23725	-2.61338	0.00982863	0.0967689	-2.74111
ENSE00002135093.1	chr8:91702672-91702761	ENST00000523902.1	ENSG00000180694.9	TMEM64	0.254664	3.79577	2.61332	0.00983033	0.0967689	-2.74125
ENSE00003664967.1|ENSE00003581262.1|ENSE00002616184.1	chr16:89920703-89920749|chr16:89920703-89920749|chr16:89920703-89920749	ENST00000393062.2|ENST00000378247.3|ENST00000566337.1|ENST00000569108.1|ENST00000561883.1	ENSG00000204991.6	SPIRE2	0.124812	8.00338	2.61321	0.00983347	0.0967689	-2.74152
ENSE00001867512.1|ENSE00002730985.1|ENSE00001829921.1	chr18:74844541-74844681|chr18:74844541-74844681|chr18:74844541-74844681	ENST00000397860.3|ENST00000579129.1|ENST00000487778.1	ENSG00000197971.10	MBP	0.126054	8.28278	2.61299	0.00983933	0.0967689	-2.742
ENSE00002623178.1|ENSE00003692621.1|ENSE00003687245.1	chr16:28990746-28990770|chr16:28990746-28990770|chr16:28990746-28990770	ENST00000568388.1|ENST00000561868.1|ENST00000565975.1|ENST00000311008.11|ENST00000323081.8|ENST00000334536.8|ENST00000352260.7|ENST00000566059.1|ENST00000564476.1	ENSG00000169682.13	SPNS1	0.548815	5.28769	2.6122	0.00986131	0.0967689	-2.74382
ENSE00001473033.1|ENSE00002797173.1	chr17:42019789-42019828|chr17:42019789-42019828	ENST00000591703.1|ENST00000225992.3	ENSG00000108849.3	PPY	-0.266091	4.1329	-2.61216	0.00986235	0.0967689	-2.7439
ENSE00002387441.1	chr12:63042301-63042416	ENST00000551214.1	ENSG00000111110.7	PPM1H	-0.240637	6.13458	-2.61211	0.0098638	0.0967689	-2.74402
ENSE00001258528.1	chr16:20384347-20384435	ENST00000302451.4	ENSG00000169340.5	PDILT	-0.204264	2.03448	-2.61185	0.00987097	0.0967689	-2.74461
ENSE00003509475.1|ENSE00003480891.1	chr1:3396378-3396469|chr1:3396378-3396469	ENST00000378378.4|ENST00000378373.1|ENST00000378371.2|ENST00000485984.1	ENSG00000130762.10	ARHGEF16	0.160921	6.13388	2.61161	0.00987748	0.0967689	-2.74515
ENSE00002115848.1|ENSE00001405031.3|ENSE00002106298.1	chr8:103876051-103876377|chr8:103876051-103876377|chr8:103876051-103876377	ENST00000518940.1|ENST00000347770.4|ENST00000518353.1	ENSG00000155096.9	AZIN1	0.14736	8.34602	2.61112	0.00989096	0.0967689	-2.74626
ENSE00001634480.2	chr17:71228394-71228622	ENST00000255557.4	ENSG00000141219.11	C17orf80	0.167592	6.30512	2.611	0.00989434	0.0967689	-2.74654
ENSE00003710901.1|ENSE00003707824.1	chr22:22048884-22048943|chr22:22048884-22048943	ENST00000335025.8|ENST00000398831.3|ENST00000492445.2|ENST00000406385.1|ENST00000417788.1|ENST00000446951.1	ENSG00000100023.13	PPIL2	0.137989	7.74248	2.61082	0.00989951	0.0967689	-2.74697
ENSE00002081156.1	chr5:135385141-135385462	ENST00000509749.1	ENSG00000120708.12	TGFBI	0.220504	4.72219	2.61076	0.00990106	0.0967689	-2.74709
ENSE00001888781.1	chr6:99992111-99992144	ENST00000486428.2	ENSG00000112237.8	CCNC	-0.316657	3.94236	-2.61072	0.00990216	0.0967689	-2.74718
ENSE00001671142.1	chr7:93538860-93540338	ENST00000455502.1	ENSG00000127928.8	GNGT1	0.244602	4.22331	2.61055	0.00990687	0.0967689	-2.74757
ENSE00001871414.1	chr20:33894584-33894844	ENST00000496812.1	ENSG00000101019.17	UQCC1	0.294619	3.39886	2.61011	0.00991899	0.0967689	-2.74857
ENSE00000942609.1	chr15:68599947-68600024	ENST00000423218.2	ENSG00000137809.12	ITGA11	-0.274201	4.79327	-2.61007	0.00992024	0.0967689	-2.74867
ENSE00003469879.1|ENSE00003461645.1	chr3:113652359-113652476|chr3:113652359-113652476	ENST00000358160.4|ENST00000472026.1|ENST00000462838.1|ENST00000440446.2|ENST00000479212.1|ENST00000472384.1	ENSG00000178075.15	GRAMD1C	0.284789	6.22667	2.60957	0.00993423	0.0967689	-2.74982
ENSE00002334142.1	chr17:10416194-10416277	ENST00000226207.5	ENSG00000109061.9	MYH1	-0.164424	1.65683	-2.60933	0.00994067	0.0967689	-2.75034
ENSE00003466883.1|ENSE00003625486.1	chr1:167038166-167038373|chr1:167038166-167038373	ENST00000367868.3|ENST00000527955.1|ENST00000534512.1	ENSG00000143167.7	GPA33	0.167764	4.50335	2.60929	0.00994188	0.0967689	-2.75044
ENSE00003501293.1|ENSE00003461862.1	chr10:79576781-79576854|chr10:79576781-79576854	ENST00000475613.2|ENST00000463362.1|ENST00000459739.1|ENST00000468332.2|ENST00000476354.2|ENST00000424842.1|ENST00000372391.2	ENSG00000151208.12	DLG5	-0.26531	5.9794	-2.60912	0.00994661	0.0967689	-2.75083
ENSE00003657909.1|ENSE00003645914.1	chr2:111414616-111414690|chr2:111414616-111414690	ENST00000409311.1|ENST00000302759.6|ENST00000466333.1	ENSG00000169679.10	BUB1	0.310585	4.3443	2.60903	0.00994918	0.0967689	-2.75104
ENSE00000761801.1	chr1:28220564-28220613	ENST00000373912.3|ENST00000419958.1|ENST00000373909.3|ENST00000313433.7	ENSG00000117748.5	RPA2	0.399926	3.05069	2.60903	0.00994926	0.0967689	-2.75105
ENSE00003509778.1|ENSE00003635555.1|ENSE00002573436.1	chr15:90764600-90764685|chr15:90764600-90764685|chr15:90764600-90764685	ENST00000560089.1|ENST00000558065.1|ENST00000332496.6|ENST00000411539.2|ENST00000558051.1	ENSG00000185033.10	SEMA4B	0.165601	6.74978	2.60896	0.00995101	0.0967689	-2.75119
ENSE00001332882.1	chr2:25978927-25978967	ENST00000435504.4|ENST00000404843.1	ENSG00000143970.12	ASXL2	-0.28463	5.51021	-2.60859	0.00996128	0.0967689	-2.75203
ENSE00003563904.1|ENSE00003693927.1	chr21:17177449-17177556|chr21:17177449-17177556	ENST00000285679.6|ENST00000351097.5|ENST00000285681.2|ENST00000547201.1|ENST00000549362.1	ENSG00000155313.11	USP25	-0.193398	8.14301	-2.60852	0.0099635	0.0967689	-2.75221
ENSE00001750493.1	chr13:21370974-21371084	ENST00000255305.6	ENSG00000132953.12	XPO4	0.240058	5.64897	2.60794	0.00997961	0.0967689	-2.75353
ENSE00001874095.1	chr6:36725066-36725162	ENST00000459703.1|ENST00000493411.1	ENSG00000124772.7	CPNE5	-0.234277	4.52202	-2.6078	0.00998358	0.0967689	-2.75385
ENSE00003475796.1|ENSE00003577864.1	chr6:169621527-169621621|chr6:169621527-169621621	ENST00000366787.3|ENST00000488355.1	ENSG00000186340.10	THBS2	-0.184895	7.10261	-2.60754	0.00999082	0.0967689	-2.75444
ENSE00003520160.1	chr1:206666601-206666706	ENST00000367120.3	ENSG00000143466.9	IKBKE	0.248046	5.09008	2.60744	0.00999343	0.0967689	-2.75465
ENSE00002827257.1	chr17:74734461-74734514	ENST00000588768.1	ENSG00000092931.7	MFSD11	-0.258488	5.96768	-2.60723	0.00999942	0.0967689	-2.75514
ENSE00000896147.1	chr19:49655261-49655293	ENST00000252825.4|ENST00000595625.1	ENSG00000130528.7	HRC	-0.200854	5.5478	-2.60702	0.0100054	0.0967689	-2.75563
ENSE00001185394.1	chr11:67396419-67396513	ENST00000301490.4|ENST00000376693.2	ENSG00000167799.5	NUDT8	-0.117132	7.50266	-2.60678	0.010012	0.0967689	-2.75617
ENSE00000538475.3	chr5:128442647-128442750	ENST00000173527.5	ENSG00000066583.7	ISOC1	-0.197678	6.78509	-2.60677	0.0100124	0.0967689	-2.7562
ENSE00001944643.1	chr10:100194896-100195116	ENST00000474873.1	ENSG00000107521.14	HPS1	-0.14057	6.61711	-2.60667	0.010015	0.0967689	-2.75641
ENSE00002294319.1	chr11:63257730-63257932	ENST00000538712.1	ENSG00000168004.5	HRASLS5	-0.155367	5.40729	-2.60645	0.0100211	0.0967689	-2.75691
ENSE00003526909.1|ENSE00003458963.1	chr15:50515225-50515356|chr15:50515225-50515356	ENST00000559938.1|ENST00000267842.5|ENST00000380902.4|ENST00000544960.1	ENSG00000140284.6	SLC27A2	0.325774	4.51364	2.60634	0.0100242	0.0967689	-2.75716
ENSE00001451884.3	chr1:101004455-101007388	ENST00000315033.4	ENSG00000181656.6	GPR88	0.132108	6.55882	2.60614	0.01003	0.0967689	-2.75763
ENSE00003588100.1|ENSE00003613576.1	chr9:135668047-135668159|chr9:135668047-135668159	ENST00000298545.3|ENST00000477396.1|ENST00000476719.1	ENSG00000165695.5	AK8	0.204129	6.14083	2.60613	0.0100303	0.0967689	-2.75766
ENSE00003694758.1	chr1:113005208-113005939	ENST00000607039.1	ENSG00000143079.10	CTTNBP2NL	-0.201971	4.80246	-2.60591	0.0100363	0.0967689	-2.75814
ENSE00003548778.1|ENSE00003506561.1	chr11:3111088-3111166|chr11:3111088-3111166	ENST00000498536.1|ENST00000471998.2|ENST00000478260.1|ENST00000263650.7|ENST00000389989.3|ENST00000534454.1|ENST00000525498.1|ENST00000348039.5	ENSG00000021762.15	OSBPL5	-0.185751	6.89586	-2.60558	0.0100457	0.0967689	-2.7589
ENSE00001434166.3	chr6:88032600-88032758	ENST00000525899.1|ENST00000442973.2	ENSG00000164411.6	GJB7	0.23827	5.33956	2.60551	0.0100478	0.0967689	-2.75907
ENSE00001840833.1	chr2:100040640-100041002	ENST00000481719.1	ENSG00000135945.5	REV1	-0.158878	5.75182	-2.60542	0.0100502	0.0967689	-2.75927
ENSE00001875874.1|ENSE00002217771.1|ENSE00003547640.1|ENSE00001812855.1|ENSE00001909956.1|ENSE00001928018.1|ENSE00003490061.1	chr3:49893801-49893996|chr3:49893801-49893996|chr3:49893801-49893996|chr3:49893801-49893996|chr3:49893801-49893996|chr3:49893801-49893996|chr3:49893801-49893996	ENST00000482582.1|ENST00000489948.1|ENST00000473863.1|ENST00000482243.1|ENST00000469027.1|ENST00000331456.2|ENST00000473195.1|ENST00000477546.1	ENSG00000183763.4	TRAIP	0.202149	5.03199	2.60531	0.0100533	0.0967689	-2.75952
ENSE00001921650.1	chr2:75186166-75186218	ENST00000465242.1	ENSG00000115350.7	POLE4	0.356455	3.61272	2.60524	0.0100553	0.0967689	-2.75968
ENSE00001505349.1	chr15:55931870-55932025	ENST00000389286.4	ENSG00000166450.8	PRTG	0.201877	5.77965	2.60523	0.0100554	0.0967689	-2.75969
ENSE00001720327.1	chr1:9097956-9097992	ENST00000377424.4	ENSG00000142583.13	SLC2A5	0.25921	6.15454	2.60512	0.0100585	0.0967689	-2.75994
ENSE00001285731.6	chr1:36448222-36448877	ENST00000324350.5	ENSG00000126070.14	AGO3	-0.359117	3.74401	-2.60473	0.0100696	0.0968218	-2.76083
ENSE00002181520.1	chr11:2908614-2909695	ENST00000533594.1	ENSG00000254827.1	SLC22A18AS	-0.289039	4.79865	-2.60401	0.0100899	0.0969088	-2.76248
ENSE00003465330.1|ENSE00003469590.1	chr7:92017133-92017196|chr7:92017133-92017196	ENST00000265742.3|ENST00000422095.1	ENSG00000001629.5	ANKIB1	-0.239201	6.23509	-2.60321	0.0101125	0.0969088	-2.7643
ENSE00001068917.1	chr1:220809213-220809342	ENST00000366918.4|ENST00000366917.4	ENSG00000116141.11	MARK1	-0.140736	8.40324	-2.60298	0.0101189	0.0969088	-2.76481
ENSE00002634508.1	chr16:4511786-4511960	ENST00000573533.1	ENSG00000153406.9	NMRAL1	0.132726	7.23841	2.60298	0.010119	0.0969088	-2.76482
ENSE00000766075.1	chr1:36367550-36367664	ENST00000373206.1|ENST00000373204.4	ENSG00000092847.6	AGO1	-0.187103	6.49934	-2.60267	0.0101278	0.0969088	-2.76553
ENSE00001340088.1	chr15:72972356-72972528	ENST00000311755.3	ENSG00000175202.3	HIGD2B	-0.248741	2.9252	-2.6026	0.0101298	0.0969088	-2.76568
ENSE00001811200.1	chr20:34426288-34426364	ENST00000461122.1	ENSG00000025293.11	PHF20	-0.337003	3.76995	-2.60255	0.0101311	0.0969088	-2.76579
ENSE00002127207.1|ENSE00002101934.1	chr8:16424901-16424965|chr8:16424901-16424965	ENST00000518343.1|ENST00000522130.1	ENSG00000038945.10	MSR1	-0.233325	2.06732	-2.60235	0.0101367	0.0969088	-2.76624
ENSE00001950986.1	chr2:70038480-70038601	ENST00000472124.1	ENSG00000196975.10	ANXA4	-0.279111	4.66349	-2.60211	0.0101435	0.0969088	-2.76679
ENSE00002609936.1|ENSE00002611446.1	chr16:56693030-56693114|chr16:56693030-56693114	ENST00000334350.6|ENST00000568475.1	ENSG00000198417.5	MT1F	0.33307	7.88102	2.602	0.0101468	0.0969088	-2.76705
ENSE00001457779.1|ENSE00003512741.1|ENSE00001457785.1	chr1:43916839-43916978|chr1:43916839-43916978|chr1:43916839-43916978	ENST00000470662.1|ENST00000487366.1|ENST00000372430.3|ENST00000372432.1|ENST00000372427.1|ENST00000372433.1|ENST00000372434.1	ENSG00000178922.12	HYI	0.302	4.57029	2.60199	0.0101471	0.0969088	-2.76707
ENSE00002127796.1	chr6:116914143-116918248	ENST00000466444.2	ENSG00000111832.8	RWDD1	-0.196627	7.5257	-2.60186	0.0101505	0.0969088	-2.76735
ENSE00002147499.1	chr12:70824267-70824548	ENST00000531884.1	ENSG00000135643.4	KCNMB4	-0.143313	8.98798	-2.60151	0.0101605	0.0969088	-2.76815
ENSE00001880495.1|ENSE00001818889.1|ENSE00001592284.1|ENSE00002305826.1	chr13:78315430-78315571|chr13:78315430-78315571|chr13:78315430-78315571|chr13:78315430-78315571	ENST00000462234.1|ENST00000465831.1|ENST00000441784.1|ENST00000351546.3	ENSG00000139737.17	SLAIN1	-0.32859	4.94083	-2.60139	0.0101641	0.0969088	-2.76843
ENSE00000926472.1	chr9:100326343-100326450	ENST00000395211.2|ENST00000259365.4|ENST00000375175.1	ENSG00000136842.9	TMOD1	0.242495	7.65458	2.60125	0.0101678	0.0969088	-2.76874
ENSE00002174936.1|ENSE00002192854.1	chr1:66797584-66797914|chr1:66797584-66797914	ENST00000531025.1|ENST00000526197.1	ENSG00000184588.13	PDE4B	-0.309057	4.99215	-2.60097	0.010176	0.0969088	-2.76939
ENSE00001725788.1|ENSE00001932899.1|ENSE00001918884.1|ENSE00001043045.3	chr9:139876066-139876183|chr9:139876066-139876183|chr9:139876066-139876183|chr9:139876066-139876183	ENST00000446677.1|ENST00000371625.3|ENST00000467871.1|ENST00000492068.1|ENST00000444903.1	ENSG00000107317.7	PTGDS	0.201108	10.0509	2.60038	0.0101927	0.0969088	-2.77072
ENSE00002563078.1	chr15:41030701-41031856	ENST00000560588.1	ENSG00000137824.11	RMDN3	-0.209258	4.86109	-2.60026	0.0101962	0.0969088	-2.771
ENSE00003659650.1|ENSE00003674938.1	chr18:43529453-43529508|chr18:43529453-43529508	ENST00000282041.5|ENST00000587974.1	ENSG00000152223.8	EPG5	0.163159	6.9447	2.59987	0.0102072	0.0969088	-2.77188
ENSE00000834045.1	chr10:75520488-75520585	ENST00000465076.1|ENST00000345254.4|ENST00000339365.2	ENSG00000176986.10	SEC24C	0.12581	8.17915	2.59986	0.0102077	0.0969088	-2.77192
ENSE00002661162.1	chr17:79637293-79637337	ENST00000574200.1	ENSG00000185298.8	CCDC137	-0.169125	6.19158	-2.59984	0.0102081	0.0969088	-2.77196
ENSE00002099030.1	chr8:125495606-125495632	ENST00000517684.2	ENSG00000170881.4	RNF139	-0.155283	1.51064	-2.59952	0.0102172	0.0969088	-2.77267
ENSE00001827692.1	chr6:149768801-149769113	ENST00000498662.1	ENSG00000178199.9	ZC3H12D	-0.221319	2.96019	-2.59941	0.0102204	0.0969088	-2.77293
ENSE00001894617.1	chr1:47264754-47264894	ENST00000371919.4	ENSG00000142973.8	CYP4B1	0.337043	2.86933	2.59926	0.0102246	0.0969088	-2.77326
ENSE00001762287.1	chr7:73249270-73249327	ENST00000458679.1	ENSG00000165171.6	WBSCR27	0.236505	5.12777	2.59925	0.0102248	0.0969088	-2.77328
ENSE00000803807.1	chr9:77275542-77275633	ENST00000376896.3	ENSG00000198963.6	RORB	-0.158821	8.56287	-2.5987	0.0102405	0.0969088	-2.77453
ENSE00003555392.1|ENSE00003582319.1|ENSE00002406279.1	chr12:108138322-108138416|chr12:108138322-108138416|chr12:108138322-108138416	ENST00000228437.5|ENST00000550376.1|ENST00000550659.1	ENSG00000110851.7	PRDM4	-0.188949	7.1822	-2.5987	0.0102406	0.0969088	-2.77454
ENSE00003597372.1|ENSE00003618009.1	chr3:184105201-184105265|chr3:184105201-184105265	ENST00000448472.1|ENST00000420973.1|ENST00000460627.1|ENST00000204604.1|ENST00000450923.1|ENST00000348986.3	ENSG00000090539.11	CHRD	0.224698	5.38648	2.59865	0.0102419	0.0969088	-2.77464
ENSE00001224518.1	chr20:30438415-30438472	ENST00000278979.3	ENSG00000149599.11	DUSP15	0.283488	4.72431	2.59853	0.0102453	0.0969088	-2.77492
ENSE00001810181.2	chr2:216256355-216258286	ENST00000492816.2	ENSG00000115414.14	FN1	0.287831	5.03901	2.59831	0.0102516	0.0969088	-2.77541
ENSE00001877234.1|ENSE00001928283.1	chr3:186502230-186502744|chr3:186502230-186502831	ENST00000491473.1|ENST00000465222.1	ENSG00000156976.10	EIF4A2	-0.187547	5.7794	-2.59806	0.0102591	0.0969088	-2.776
ENSE00003521550.1|ENSE00003626015.1	chr18:670727-670866|chr18:670727-670866	ENST00000323274.10|ENST00000323250.5|ENST00000323224.7|ENST00000581920.1	ENSG00000176890.11	TYMS	-0.297848	5.737	-2.59797	0.0102616	0.0969088	-2.7762
ENSE00002226165.1	chr6:75912484-75912541	ENST00000322507.8|ENST00000345356.6|ENST00000483888.2	ENSG00000111799.16	COL12A1	-0.236623	5.48449	-2.59797	0.0102616	0.0969088	-2.77621
ENSE00003610826.1|ENSE00003467577.1|ENSE00003565059.1	chr6:31919347-31919381|chr6:31919347-31919381|chr6:31919347-31919381	ENST00000456570.1|ENST00000477310.1|ENST00000482312.1|ENST00000425368.2|ENST00000483004.1	ENSG00000244255.1	CFB	0.36473	2.61753	2.59747	0.0102759	0.096936	-2.77734
ENSE00003610826.1|ENSE00003467577.1|ENSE00003565059.1	chr6:31919347-31919381|chr6:31919347-31919381|chr6:31919347-31919381	ENST00000456570.1|ENST00000477310.1|ENST00000482312.1|ENST00000425368.2|ENST00000483004.1	ENSG00000243649.4	CFB	0.36473	2.61753	2.59747	0.0102759	0.096936	-2.77734
ENSE00003468521.1|ENSE00003477434.1	chr7:99709751-99709822|chr7:99709751-99709822	ENST00000453269.2|ENST00000472509.1|ENST00000452041.1|ENST00000344095.4|ENST00000437822.2|ENST00000493322.1|ENST00000440225.1|ENST00000421980.1|ENST00000487288.1	ENSG00000106290.10	TAF6	-0.201758	6.26941	-2.5971	0.0102865	0.096936	-2.77818
ENSE00002131519.1	chr8:30421595-30421969	ENST00000520971.1	ENSG00000157110.11	RBPMS	-0.200377	5.08803	-2.59709	0.0102866	0.096936	-2.77819
ENSE00001865802.1	chr2:27427665-27427915	ENST00000476319.1	ENSG00000138074.10	SLC5A6	0.17497	5.99386	2.59709	0.0102867	0.096936	-2.77819
ENSE00002175131.1	chr11:126139111-126139280	ENST00000532125.1	ENSG00000110074.6	FOXRED1	0.123056	6.44984	2.59678	0.0102958	0.0969689	-2.77891
ENSE00003654658.1|ENSE00003514692.1	chr7:6449793-6449991|chr7:6449793-6449991	ENST00000297056.6|ENST00000425398.2|ENST00000436575.1|ENST00000462934.1|ENST00000482149.1	ENSG00000164535.10	DAGLB	0.183086	6.46942	2.59607	0.0103159	0.0969773	-2.7805
ENSE00003666778.1|ENSE00003659782.1	chr12:58203595-58203652|chr12:58203595-58203652	ENST00000257861.3|ENST00000549851.1|ENST00000548843.1	ENSG00000135407.6	AVIL	0.309148	3.05613	2.59601	0.0103179	0.0969773	-2.78065
ENSE00002087401.1	chr5:134296276-134296785	ENST00000254908.6	ENSG00000132570.10	PCBD2	0.177222	5.17195	2.59597	0.010319	0.0969773	-2.78074
ENSE00001904753.1	chr2:207040046-207041481	ENST00000407325.2	ENSG00000183671.8	GPR1	0.238569	2.78417	2.59578	0.0103243	0.0969773	-2.78116
ENSE00003554825.1|ENSE00003554541.1	chr11:117246424-117246503|chr11:117246424-117246503	ENST00000533675.1|ENST00000533706.1|ENST00000278935.3	ENSG00000110274.10	CEP164	-0.126047	6.99098	-2.59562	0.0103291	0.0969773	-2.78154
ENSE00001635631.1|ENSE00001629373.1	chr2:150224266-150224332|chr2:150224266-150224332	ENST00000414420.1|ENST00000392854.4	ENSG00000187123.10	LYPD6	0.302757	4.63423	2.59553	0.0103316	0.0969773	-2.78174
ENSE00001429613.1	chr14:92174521-92174556	ENST00000256343.3|ENST00000553329.1	ENSG00000133962.3	CATSPERB	0.23591	1.91423	2.59534	0.0103372	0.0969773	-2.78218
ENSE00001322888.2	chr16:31234178-31234263	ENST00000322122.3	ENSG00000177238.9	TRIM72	-0.222925	5.89396	-2.5952	0.0103411	0.0969773	-2.78248
ENSE00003529179.1|ENSE00003681804.1	chr5:150660575-150660726|chr5:150660575-150660726	ENST00000335230.3|ENST00000377713.3|ENST00000423071.2	ENSG00000186334.5	SLC36A3	0.311101	3.52354	2.59444	0.010363	0.0971126	-2.7842
ENSE00000990422.2|ENSE00002164416.1	chr11:130059660-130059788|chr11:130059660-130059788	ENST00000278742.5|ENST00000530532.1	ENSG00000149418.6	ST14	0.173433	6.53831	2.59432	0.0103666	0.0971126	-2.78449
ENSE00002504957.1|ENSE00002458691.1|ENSE00002440208.1	chr14:100762000-100762325|chr14:100761963-100762325|chr14:100762000-100762325	ENST00000556873.1|ENST00000556868.1|ENST00000553359.1	ENSG00000197119.8	SLC25A29	0.21673	5.20296	2.59229	0.0104255	0.0975652	-2.78909
ENSE00002304626.1	chr12:2934628-2936453	ENST00000337508.4	ENSG00000053702.10	NRIP2	-0.232167	5.77708	-2.59226	0.0104261	0.0975652	-2.78914
ENSE00001890178.1	chr22:39708958-39709299	ENST00000473638.1	ENSG00000100316.11	RPL3	-0.224676	5.48711	-2.59197	0.0104346	0.0975929	-2.78981
ENSE00003536935.1|ENSE00003678649.1	chr12:45803147-45803241|chr12:45803147-45803241	ENST00000426898.2|ENST00000425752.2|ENST00000423947.3|ENST00000320560.8|ENST00000441606.2	ENSG00000177119.11	ANO6	0.288045	5.23532	2.59172	0.0104419	0.0976085	-2.79037
ENSE00001781228.1	chr2:137990495-137990654	ENST00000409968.1	ENSG00000144229.7	THSD7B	0.2316	4.39144	2.59099	0.0104633	0.0977563	-2.79204
ENSE00001876213.1	chr22:37524636-37524760	ENST00000483573.1	ENSG00000100385.9	IL2RB	-0.238229	4.41029	-2.59047	0.0104783	0.0977644	-2.7932
ENSE00001765971.1	chr3:186571983-186575330	ENST00000412955.2|ENST00000320741.2|ENST00000444204.2	ENSG00000181092.5	ADIPOQ	0.16479	4.14998	2.59044	0.0104792	0.0977644	-2.79327
ENSE00002928774.1	chr19:1064161-1064252	ENST00000263094.6|ENST00000435683.2|ENST00000525073.2	ENSG00000064687.8	ABCA7	0.162307	6.1457	2.58989	0.0104953	0.0977644	-2.79452
ENSE00001820344.1|ENSE00001702312.1	chr22:42993695-42993732|chr22:42993695-42993732	ENST00000491021.1|ENST00000454057.1	ENSG00000100227.13	POLDIP3	-0.300194	3.0876	-2.58987	0.0104959	0.0977644	-2.79457
ENSE00001528875.2|ENSE00002247932.1|ENSE00002600156.1|ENSE00002268929.1	chr16:1398423-1398481|chr16:1398423-1398481|chr16:1398423-1398481|chr16:1398423-1398481	ENST00000568887.1|ENST00000421665.2|ENST00000562208.1|ENST00000426824.3	ENSG00000007516.9	BAIAP3	0.185686	7.59545	2.58976	0.0104989	0.0977644	-2.7948
ENSE00001045522.1	chr22:37902270-37902386	ENST00000403299.1|ENST00000406271.3|ENST00000251973.5|ENST00000437756.1	ENSG00000100065.10	CARD10	0.237858	5.16786	2.58955	0.0105053	0.0977644	-2.79529
ENSE00003588117.1|ENSE00003563261.1	chr12:54922031-54922064|chr12:54922031-54922064	ENST00000293373.6|ENST00000545638.2|ENST00000548221.1	ENSG00000123338.8	NCKAP1L	0.324793	2.57363	2.5891	0.0105185	0.0977644	-2.79631
ENSE00003686162.1|ENSE00003530033.1	chr7:30651729-30651851|chr7:30651729-30651851	ENST00000478124.1|ENST00000389266.3	ENSG00000106105.9	GARS	-0.174702	8.2635	-2.58908	0.0105189	0.0977644	-2.79635
ENSE00002923038.1	chr17:41322488-41322590	ENST00000341165.6	ENSG00000188554.9	NBR1	0.233652	3.2929	2.58866	0.0105314	0.0977644	-2.79731
ENSE00003673439.1	chr12:117705848-117705938	ENST00000317775.6|ENST00000338101.4	ENSG00000089250.14	NOS1	-0.281275	4.46303	-2.58855	0.0105345	0.0977644	-2.79755
ENSE00001056590.1	chr3:179470073-179470131	ENST00000263966.3|ENST00000496897.1|ENST00000497155.1	ENSG00000058056.4	USP13	-0.204252	6.20893	-2.58845	0.0105374	0.0977644	-2.79778
ENSE00001817193.1	chr1:203798461-203798707	ENST00000480354.1	ENSG00000058673.11	ZC3H11A	-0.207126	2.94993	-2.58833	0.0105409	0.0977644	-2.79804
ENSE00002156358.1	chr11:128786304-128786924	ENST00000338350.4	ENSG00000120457.7	KCNJ5	0.230053	5.03646	2.58818	0.0105453	0.0977644	-2.79838
ENSE00002373645.1	chr14:31917342-31917614	ENST00000549850.1	ENSG00000129480.8	DTD2	-0.154414	7.29322	-2.58809	0.0105479	0.0977644	-2.79858
ENSE00003511075.1|ENSE00003530324.1	chr12:22408214-22408318|chr12:22408214-22408318	ENST00000545524.1|ENST00000545494.1|ENST00000396037.4|ENST00000540824.1|ENST00000541868.1	ENSG00000111728.6	ST8SIA1	-0.198024	6.05198	-2.58805	0.0105492	0.0977644	-2.79868
ENSE00001458433.1	chr1:40944773-40945116	ENST00000372706.1	ENSG00000187815.5	ZFP69	0.20978	6.03239	2.5879	0.0105537	0.0977644	-2.79903
ENSE00002223580.1	chr11:114141047-114141179	ENST00000541090.1	ENSG00000166741.3	NNMT	0.270138	4.60637	2.58737	0.0105691	0.097792	-2.80021
ENSE00003523937.1|ENSE00002612230.1|ENSE00001904157.1	chr16:56716371-56716480|chr16:56716371-56716480|chr16:56716371-56716480	ENST00000562939.1|ENST00000564974.1|ENST00000394485.4	ENSG00000187193.8	MT1X	0.252897	7.35861	2.58729	0.0105716	0.097792	-2.80041
ENSE00002113094.1	chr5:732108-732724	ENST00000522356.1	ENSG00000206077.6	ZDHHC11B	-0.258701	6.6989	-2.5872	0.0105741	0.097792	-2.8006
ENSE00003666210.1	chr20:45228612-45228675	ENST00000396360.1|ENST00000279027.4|ENST00000472148.1|ENST00000495082.1|ENST00000468915.1|ENST00000450298.1	ENSG00000158296.9	SLC13A3	0.15698	6.68711	2.58702	0.0105795	0.097792	-2.80102
ENSE00001811255.1	chr16:418505-420217	ENST00000481453.1	ENSG00000086504.11	MRPL28	0.122302	6.75212	2.58665	0.0105902	0.097792	-2.80184
ENSE00003683978.1|ENSE00003565118.1	chr11:62529267-62529366|chr11:62529267-62529366	ENST00000533442.1|ENST00000301788.7|ENST00000525455.1|ENST00000531996.1	ENSG00000168002.7	POLR2G	0.134233	8.51557	2.58665	0.0105903	0.097792	-2.80184
ENSE00002880684.1|ENSE00002804162.1|ENSE00002277409.1|ENSE00002224076.2	chr19:34663425-34663668|chr19:34663425-34663668|chr19:34663425-34663668|chr19:34663425-34663668	ENST00000544216.3|ENST00000433627.5|ENST00000540746.2|ENST00000589878.1	ENSG00000257103.4	LSM14A	0.0781792	8.23228	2.58605	0.0106081	0.0978367	-2.80321
ENSE00002489765.1|ENSE00002518637.1|ENSE00002477660.1|ENSE00002430127.1|ENSE00002454040.1|ENSE00002518659.1	chr14:99947720-99947795|chr14:99947720-99947795|chr14:99947720-99947795|chr14:99947720-99947795|chr14:99947720-99947795|chr14:99947720-99947795	ENST00000557165.1|ENST00000553636.1|ENST00000555049.1|ENST00000556641.1|ENST00000555842.1|ENST00000389879.5	ENSG00000090061.13	CCNK	-0.228224	4.62406	-2.58596	0.0106108	0.0978367	-2.80342
ENSE00003490939.1|ENSE00003675417.1	chr4:17488041-17488840|chr4:17488041-17488840	ENST00000281243.5|ENST00000507439.1	ENSG00000151552.7	QDPR	-0.192157	8.32688	-2.58592	0.0106119	0.0978367	-2.8035
ENSE00003571776.1|ENSE00003644327.1	chr9:98677972-98678065|chr9:98677972-98678065	ENST00000466840.1|ENST00000288985.7	ENSG00000182150.11	ERCC6L2	-0.145169	7.2803	-2.58532	0.0106295	0.0978891	-2.80485
ENSE00001853032.1	chr3:123697717-123699327	ENST00000459660.1|ENST00000479867.1	ENSG00000065371.13	ROPN1	0.132675	7.04044	2.58482	0.0106444	0.0978891	-2.80599
ENSE00002800780.1|ENSE00000862898.2	chr19:36393392-36393524|chr19:36393392-36393524	ENST00000437550.2|ENST00000246551.4	ENSG00000126264.5	HCST	0.169439	4.62624	2.58465	0.0106495	0.0978891	-2.80638
ENSE00002195077.1	chr8:145578525-145578926	ENST00000531225.1	ENSG00000271698.1	TMEM249	-0.151531	7.52301	-2.58463	0.01065	0.0978891	-2.80641
ENSE00003551603.1|ENSE00003684991.1	chr1:155726983-155727102|chr1:155726983-155727102	ENST00000437809.1|ENST00000271883.5|ENST00000460075.1	ENSG00000116580.14	GON4L	-0.142065	6.819	-2.58455	0.0106523	0.0978891	-2.80659
ENSE00000985785.1	chr10:30740595-30740672	ENST00000263056.1|ENST00000375321.1	ENSG00000107968.5	MAP3K8	0.234857	5.36447	2.58455	0.0106525	0.0978891	-2.80661
ENSE00003549540.1|ENSE00003622175.1	chr11:26463468-26463637|chr11:26463468-26463637	ENST00000525139.1|ENST00000256737.3|ENST00000531646.1	ENSG00000134343.8	ANO3	0.145824	8.76859	2.58428	0.0106604	0.0978891	-2.80721
ENSE00001003224.1	chr1:94505605-94505677	ENST00000370225.3	ENSG00000198691.7	ABCA4	-0.230567	4.73054	-2.58421	0.0106624	0.0978891	-2.80736
ENSE00002259337.1	chr2:287631-287892	ENST00000403610.4|ENST00000452023.1	ENSG00000189292.11	FAM150B	-0.094626	7.53887	-2.58322	0.0106917	0.0979419	-2.80959
ENSE00002039936.1	chr4:189013941-189014133	ENST00000503141.1	ENSG00000179046.4	TRIML2	-0.228251	2.6526	-2.58306	0.0106967	0.0979419	-2.80997
ENSE00002215991.1	chr12:30864684-30864710	ENST00000433722.2	ENSG00000110888.13	CAPRIN2	-0.453122	3.9225	-2.58279	0.0107045	0.0979419	-2.81056
ENSE00003479526.1|ENSE00003672313.1	chr3:39176588-39176664|chr3:39176588-39176664	ENST00000472866.2|ENST00000493856.1|ENST00000431162.2|ENST00000430597.2|ENST00000440121.1	ENSG00000168026.12	TTC21A	0.243343	5.13103	2.58279	0.0107045	0.0979419	-2.81057
ENSE00003620706.1|ENSE00001940391.1|ENSE00003475583.1	chr2:102956573-102956730|chr2:102956573-102956730|chr2:102956573-102956730	ENST00000233954.1|ENST00000311734.2|ENST00000409584.1|ENST00000427077.1|ENST00000473175.1|ENST00000482701.1	ENSG00000115602.12	IL1RL1	0.660922	2.99039	2.58273	0.0107064	0.0979419	-2.81071
ENSE00003527420.1|ENSE00003579402.1	chr15:69718410-69718501|chr15:69718410-69718501	ENST00000559279.1|ENST00000395392.2|ENST00000352331.4|ENST00000558346.1|ENST00000558585.1|ENST00000559283.1|ENST00000561089.1	ENSG00000137807.9	KIF23	-0.303146	3.056	-2.58267	0.0107081	0.0979419	-2.81084
ENSE00003667387.1|ENSE00003545032.1	chr19:35979704-35979737|chr19:35979704-35979737	ENST00000479340.1|ENST00000484218.2|ENST00000338897.3	ENSG00000188508.6	KRTDAP	-0.21076	1.92922	-2.58227	0.01072	0.0979419	-2.81174
ENSE00003557120.1|ENSE00003691372.1	chr17:30361965-30361999|chr17:30361965-30361999	ENST00000583204.1|ENST00000580871.1|ENST00000582815.1|ENST00000583758.1|ENST00000580303.1|ENST00000543378.2|ENST00000327564.7|ENST00000584368.1|ENST00000578674.1|ENST00000341671.7	ENSG00000185158.8	LRRC37B	0.196939	7.49712	2.58227	0.0107201	0.0979419	-2.81175
ENSE00003466037.1|ENSE00003541987.1|ENSE00002104526.1|ENSE00002091878.1|ENSE00003595897.1|ENSE00002100608.1|ENSE00002120960.1|ENSE00002132420.1	chr8:141754776-141754840|chr8:141754776-141754840|chr8:141754776-141754840|chr8:141754776-141754840|chr8:141754776-141754840|chr8:141754776-141754840|chr8:141754776-141754840|chr8:141754776-141754840	ENST00000522684.1|ENST00000519654.1|ENST00000519465.1|ENST00000517887.1|ENST00000521059.1|ENST00000523539.1|ENST00000340930.3|ENST00000519419.1|ENST00000521986.1|ENST00000519993.1|ENST00000524202.1|ENST00000523670.1|ENST00000519024.1|ENST00000523746.1|ENST00000520151.1|ENST00000520917.1|ENST00000510126.2|ENST00000518509.1	ENSG00000169398.15	PTK2	-0.166842	7.9113	-2.58201	0.0107279	0.0979419	-2.81234
ENSE00002174939.1|ENSE00002141270.1|ENSE00003605508.1|ENSE00003640035.1	chr11:57259194-57259335|chr11:57259194-57259335|chr11:57259194-57259335|chr11:57259194-57259335	ENST00000530159.1|ENST00000534298.1|ENST00000278426.3|ENST00000528450.1|ENST00000529452.1|ENST00000533515.1	ENSG00000149150.4	SLC43A1	-0.189375	5.8589	-2.58189	0.0107313	0.0979419	-2.81259
ENSE00003483139.1|ENSE00003483130.1	chr16:28946785-28946835|chr16:28946785-28946835	ENST00000324662.3|ENST00000567541.1|ENST00000565089.1	ENSG00000177455.7	CD19	-0.172097	5.845	-2.58179	0.0107343	0.0979419	-2.81283
ENSE00002044276.1	chr6:15533489-15533750	ENST00000514651.1	ENSG00000047579.15	DTNBP1	0.152787	5.62089	2.58175	0.0107354	0.0979419	-2.81291
ENSE00002606543.1	chr16:2511242-2511783	ENST00000566580.1	ENSG00000162062.10	C16orf59	0.166069	5.58881	2.58147	0.010744	0.0979691	-2.81356
ENSE00001588380.1	chr2:196933444-196933513	ENST00000312428.6|ENST00000410072.1	ENSG00000118997.9	DNAH7	0.143723	7.54236	2.58059	0.0107701	0.0979876	-2.81553
ENSE00003666813.1	chr20:16506737-16506820	ENST00000354981.2|ENST00000408042.1	ENSG00000089177.13	KIF16B	0.179075	6.47777	2.58032	0.0107782	0.0979876	-2.81614
ENSE00002580681.1	chr16:10273517-10274141	ENST00000566665.1	ENSG00000183454.9	GRIN2A	0.157761	6.23489	2.58015	0.0107834	0.0979876	-2.81653
ENSE00003639062.1|ENSE00003495409.1	chr12:53553407-53553494|chr12:53553407-53553494	ENST00000475890.1|ENST00000267085.4|ENST00000379850.3|ENST00000379846.1|ENST00000444623.1|ENST00000453446.2	ENSG00000139631.14	CSAD	0.278291	5.66004	2.58014	0.0107835	0.0979876	-2.81654
ENSE00000702905.1	chr8:121309750-121309808	ENST00000309791.4|ENST00000297848.3	ENSG00000187955.7	COL14A1	-0.26527	2.75131	-2.58009	0.0107851	0.0979876	-2.81666
ENSE00001865985.1	chr7:92206991-92207304	ENST00000481407.1	ENSG00000234545.3	FAM133B	-0.203662	4.3394	-2.57993	0.0107901	0.0979876	-2.81703
ENSE00001527762.2	chr19:43670443-43670680	ENST00000366175.3	ENSG00000204941.9	PSG5	-0.213824	2.49383	-2.57993	0.0107901	0.0979876	-2.81704
ENSE00002632352.1|ENSE00002143128.1|ENSE00002171847.1|ENSE00002153766.1	chr6:125583990-125584041|chr6:125583990-125584041|chr6:125583990-125584041|chr6:125583990-125584041	ENST00000576089.1|ENST00000532423.1|ENST00000528193.1|ENST00000532429.1	ENSG00000111907.16	TPD52L1	0.196103	8.24853	2.5799	0.0107909	0.0979876	-2.8171
ENSE00001548840.1|ENSE00001686366.1	chr10:116211390-116211424|chr10:116211390-116211424	ENST00000392952.3|ENST00000392955.3|ENST00000369253.2|ENST00000369256.2|ENST00000277895.5|ENST00000440467.1|ENST00000428430.1	ENSG00000099204.14	ABLIM1	0.123563	9.20222	2.5796	0.0107999	0.0980002	-2.81778
ENSE00003616718.1|ENSE00003510068.1	chr12:95688061-95688139|chr12:95688061-95688139	ENST00000547997.1|ENST00000548838.1|ENST00000552660.1|ENST00000551994.1|ENST00000549192.1|ENST00000550106.1|ENST00000356859.4|ENST00000552306.1|ENST00000436874.1|ENST00000397792.4	ENSG00000028203.13	VEZT	0.197495	6.75943	2.57943	0.0108051	0.0980002	-2.81817
ENSE00003533121.1|ENSE00003489729.1|ENSE00003565850.1	chr1:53727757-53727875|chr1:53727757-53727875|chr1:53727757-53727875	ENST00000480045.1|ENST00000459674.1|ENST00000460214.1|ENST00000306052.6|ENST00000371454.2|ENST00000465675.1|ENST00000354412.3|ENST00000347547.2|ENST00000481431.1	ENSG00000157193.10	LRP8	-0.160796	7.8934	-2.57923	0.0108111	0.0980002	-2.81862
ENSE00001736227.1	chr2:220073148-220073281	ENST00000422255.1	ENSG00000158552.8	ZFAND2B	-0.12523	6.32696	-2.57894	0.0108196	0.0980002	-2.81926
ENSE00001754153.1	chr4:119737843-119737944	ENST00000506622.1	ENSG00000150961.10	SEC24D	0.312366	3.66396	2.57819	0.0108423	0.0980002	-2.82096
ENSE00002102248.1	chr8:86250231-86250368	ENST00000520990.1	ENSG00000133742.9	CA1	0.190294	3.82312	2.57817	0.0108429	0.0980002	-2.82101
ENSE00001708376.1	chr12:50031278-50031356	ENST00000548825.2|ENST00000261897.1|ENST00000380281.1	ENSG00000110844.9	PRPF40B	-0.199834	6.11368	-2.57805	0.0108466	0.0980002	-2.82128
ENSE00002153690.1	chr8:145161739-145162481	ENST00000534811.1	ENSG00000179632.5	MAF1	0.106518	6.59136	2.57753	0.010862	0.0980002	-2.82244
ENSE00003518607.1|ENSE00003679045.1	chr1:193050506-193050594|chr1:193050506-193050594	ENST00000400968.2|ENST00000432079.1|ENST00000367446.3|ENST00000367443.1|ENST00000367445.3|ENST00000367444.3|ENST00000367441.1|ENST00000460715.2	ENSG00000116747.8	TROVE2	-0.189712	6.8634	-2.57749	0.0108632	0.0980002	-2.82253
ENSE00002856668.1	chr19:44376571-44378172	ENST00000587539.1	ENSG00000176222.7	ZNF404	0.266233	5.08678	2.57736	0.0108673	0.0980002	-2.82283
ENSE00003627292.1|ENSE00003555275.1	chr3:136035807-136035906|chr3:136035807-136035906	ENST00000251654.4|ENST00000490504.1|ENST00000483687.1|ENST00000468777.1|ENST00000462637.1|ENST00000466072.1|ENST00000484181.1|ENST00000482086.1|ENST00000471595.1|ENST00000469217.1|ENST00000474833.1|ENST00000475214.1|ENST00000473073.1	ENSG00000114054.9	PCCB	-0.172965	6.96011	-2.57704	0.0108767	0.0980002	-2.82354
ENSE00001882202.1|ENSE00001839909.1|ENSE00002046473.2	chr2:109124023-109125729|chr2:109124023-109125729|chr2:109124023-109125729	ENST00000480863.1|ENST00000482325.1|ENST00000309863.6	ENSG00000135968.15	GCC2	-0.301868	4.91329	-2.57685	0.0108827	0.0980002	-2.82398
[truncated: 15,584 more rows]
