# Supplementary material for: Exon-variant interplay and multi-modal evidence identify endocrine dysregulation in severe psychiatric disorders impacting excitatory neurons
Source: Transl Psychiatry. 2025 Apr 19;15:153. doi: 10.1038/s41398-025-03366-8 (PMC12009313; doi:10.1038/s41398-025-03366-8)
Supplement: Supplementary file 6 — Supplementary Table 3 [file 41398_2025_3366_MOESM6_ESM.xlsx]

## Sheet: Sheet1 - TableS3_pmb_cis-eQTL_g
TableS3_pmb_cis-eQTL_gene_hits_cases_vs_controls
SNP	Ensembl Gene ID	Gene Symbol	Beta coefficient	T-statistic	P-value	FDR estimate	SNP Location	SNP Allele1	SNP Allele2	Gene Location	Gene Strand	eQTL Type
rs1966001	ENSG00000196126.6	HLA-DRB1	1.22876354938474	13.8824411857848	8.06915281374975e-29	1.60865445226024e-22	6:32581782	C	T	chr6:32546582..32557592	-	cis
rs2002779	ENSG00000196126.6	HLA-DRB1	1.22876354938474	13.8824411857848	8.06915281374975e-29	1.60865445226024e-22	6:32601684	T	G	chr6:32546582..32557592	-	cis
rs2395515	ENSG00000196126.6	HLA-DRB1	1.22876354938474	13.8824411857848	8.06915281374975e-29	1.60865445226024e-22	6:32580637	C	T	chr6:32546582..32557592	-	cis
rs2395517	ENSG00000196126.6	HLA-DRB1	1.22876354938474	13.8824411857848	8.06915281374975e-29	1.60865445226024e-22	6:32597792	A	T	chr6:32546582..32557592	-	cis
rs3104370	ENSG00000196126.6	HLA-DRB1	1.22876354938474	13.8824411857848	8.06915281374975e-29	1.60865445226024e-22	6:32602341	G	A	chr6:32546582..32557592	-	cis
rs3104379	ENSG00000196126.6	HLA-DRB1	1.22876354938474	13.8824411857848	8.06915281374975e-29	1.60865445226024e-22	6:32599114	G	T	chr6:32546582..32557592	-	cis
rs3104380	ENSG00000196126.6	HLA-DRB1	1.22876354938474	13.8824411857848	8.06915281374975e-29	1.60865445226024e-22	6:32599042	G	T	chr6:32546582..32557592	-	cis
rs3104386	ENSG00000196126.6	HLA-DRB1	1.22876354938474	13.8824411857848	8.06915281374975e-29	1.60865445226024e-22	6:32596937	G	T	chr6:32546582..32557592	-	cis
rs3129749	ENSG00000196126.6	HLA-DRB1	1.22876354938474	13.8824411857848	8.06915281374975e-29	1.60865445226024e-22	6:32581333	G	A	chr6:32546582..32557592	-	cis
rs3129750	ENSG00000196126.6	HLA-DRB1	1.22876354938474	13.8824411857848	8.06915281374975e-29	1.60865445226024e-22	6:32581515	G	A	chr6:32546582..32557592	-	cis
rs374533318	ENSG00000196126.6	HLA-DRB1	1.22876354938474	13.8824411857848	8.06915281374975e-29	1.60865445226024e-22	6:32577197	GT	G	chr6:32546582..32557592	-	cis
rs4329147	ENSG00000196126.6	HLA-DRB1	1.22876354938474	13.8824411857848	8.06915281374975e-29	1.60865445226024e-22	6:32566577	C	T	chr6:32546582..32557592	-	cis
rs9270048	ENSG00000196126.6	HLA-DRB1	1.22876354938474	13.8824411857848	8.06915281374975e-29	1.60865445226024e-22	6:32553705	A	G	chr6:32546582..32557592	-	cis
rs9270079	ENSG00000196126.6	HLA-DRB1	1.22876354938474	13.8824411857848	8.06915281374975e-29	1.60865445226024e-22	6:32554189	G	C	chr6:32546582..32557592	-	cis
rs9270141	ENSG00000196126.6	HLA-DRB1	1.22876354938474	13.8824411857848	8.06915281374975e-29	1.60865445226024e-22	6:32555217	T	C	chr6:32546582..32557592	-	cis
rs9270656	ENSG00000196126.6	HLA-DRB1	1.22876354938474	13.8824411857848	8.06915281374975e-29	1.60865445226024e-22	6:32566011	C	A	chr6:32546582..32557592	-	cis
rs9270715	ENSG00000196126.6	HLA-DRB1	1.22876354938474	13.8824411857848	8.06915281374975e-29	1.60865445226024e-22	6:32567491	G	T	chr6:32546582..32557592	-	cis
rs9270717	ENSG00000196126.6	HLA-DRB1	1.22876354938474	13.8824411857848	8.06915281374975e-29	1.60865445226024e-22	6:32567506	C	G	chr6:32546582..32557592	-	cis
rs9270790	ENSG00000196126.6	HLA-DRB1	1.22876354938474	13.8824411857848	8.06915281374975e-29	1.60865445226024e-22	6:32569230	G	A	chr6:32546582..32557592	-	cis
rs9270815	ENSG00000196126.6	HLA-DRB1	1.22876354938474	13.8824411857848	8.06915281374975e-29	1.60865445226024e-22	6:32569859	A	G	chr6:32546582..32557592	-	cis
rs9270928	ENSG00000196126.6	HLA-DRB1	1.22876354938474	13.8824411857848	8.06915281374975e-29	1.60865445226024e-22	6:32572461	G	T	chr6:32546582..32557592	-	cis
rs9270980	ENSG00000196126.6	HLA-DRB1	1.22876354938474	13.8824411857848	8.06915281374975e-29	1.60865445226024e-22	6:32573909	C	A	chr6:32546582..32557592	-	cis
rs9270986	ENSG00000196126.6	HLA-DRB1	1.22876354938474	13.8824411857848	8.06915281374975e-29	1.60865445226024e-22	6:32574060	A	C	chr6:32546582..32557592	-	cis
rs9270997	ENSG00000196126.6	HLA-DRB1	1.22876354938474	13.8824411857848	8.06915281374975e-29	1.60865445226024e-22	6:32574374	G	A	chr6:32546582..32557592	-	cis
rs9271025	ENSG00000196126.6	HLA-DRB1	1.22876354938474	13.8824411857848	8.06915281374975e-29	1.60865445226024e-22	6:32574990	T	C	chr6:32546582..32557592	-	cis
rs9271055	ENSG00000196126.6	HLA-DRB1	1.22876354938474	13.8824411857848	8.06915281374975e-29	1.60865445226024e-22	6:32575369	G	T	chr6:32546582..32557592	-	cis
rs9271056	ENSG00000196126.6	HLA-DRB1	1.22876354938474	13.8824411857848	8.06915281374975e-29	1.60865445226024e-22	6:32575378	T	C	chr6:32546582..32557592	-	cis
rs9271080	ENSG00000196126.6	HLA-DRB1	1.22876354938474	13.8824411857848	8.06915281374975e-29	1.60865445226024e-22	6:32576076	C	T	chr6:32546582..32557592	-	cis
rs9271085	ENSG00000196126.6	HLA-DRB1	1.22876354938474	13.8824411857848	8.06915281374975e-29	1.60865445226024e-22	6:32576152	T	C	chr6:32546582..32557592	-	cis
rs9271093	ENSG00000196126.6	HLA-DRB1	1.22876354938474	13.8824411857848	8.06915281374975e-29	1.60865445226024e-22	6:32576341	G	A	chr6:32546582..32557592	-	cis
rs9271116	ENSG00000196126.6	HLA-DRB1	1.23259443516005	14.057022385125	2.75898266552796e-29	1.60865445226024e-22	6:32576764	T	G	chr6:32546582..32557592	-	cis
rs9271124	ENSG00000196126.6	HLA-DRB1	1.23910253533774	14.0203722209262	3.45564035463524e-29	1.60865445226024e-22	6:32576846	C	T	chr6:32546582..32557592	-	cis
rs9271125	ENSG00000196126.6	HLA-DRB1	1.24283039438267	14.355998610018	4.41048906036131e-30	1.60865445226024e-22	6:32576865	G	A	chr6:32546582..32557592	-	cis
rs9271126	ENSG00000196126.6	HLA-DRB1	1.24283039438267	14.355998610018	4.41048906036131e-30	1.60865445226024e-22	6:32576873	G	T	chr6:32546582..32557592	-	cis
rs9271152	ENSG00000196126.6	HLA-DRB1	1.22876354938474	13.8824411857848	8.06915281374975e-29	1.60865445226024e-22	6:32577531	T	G	chr6:32546582..32557592	-	cis
rs9271155	ENSG00000196126.6	HLA-DRB1	1.22876354938474	13.8824411857848	8.06915281374975e-29	1.60865445226024e-22	6:32577586	G	A	chr6:32546582..32557592	-	cis
rs9271160	ENSG00000196126.6	HLA-DRB1	1.22876354938474	13.8824411857848	8.06915281374975e-29	1.60865445226024e-22	6:32577646	A	G	chr6:32546582..32557592	-	cis
rs9271161	ENSG00000196126.6	HLA-DRB1	1.22876354938474	13.8824411857848	8.06915281374975e-29	1.60865445226024e-22	6:32577713	T	C	chr6:32546582..32557592	-	cis
rs9271203	ENSG00000196126.6	HLA-DRB1	1.22876354938474	13.8824411857848	8.06915281374975e-29	1.60865445226024e-22	6:32578885	T	C	chr6:32546582..32557592	-	cis
rs9271256	ENSG00000196126.6	HLA-DRB1	1.22876354938474	13.8824411857848	8.06915281374975e-29	1.60865445226024e-22	6:32580411	A	G	chr6:32546582..32557592	-	cis
rs9271525	ENSG00000196126.6	HLA-DRB1	1.22876354938474	13.8824411857848	8.06915281374975e-29	1.60865445226024e-22	6:32589842	G	A	chr6:32546582..32557592	-	cis
rs9271956	ENSG00000196126.6	HLA-DRB1	1.22876354938474	13.8824411857848	8.06915281374975e-29	1.60865445226024e-22	6:32597313	T	C	chr6:32546582..32557592	-	cis
rs9272328	ENSG00000196126.6	HLA-DRB1	1.22876354938474	13.8824411857848	8.06915281374975e-29	1.60865445226024e-22	6:32604196	T	C	chr6:32546582..32557592	-	cis
rs9272336	ENSG00000196126.6	HLA-DRB1	1.22876354938474	13.8824411857848	8.06915281374975e-29	1.60865445226024e-22	6:32604264	G	T	chr6:32546582..32557592	-	cis
rs9272349	ENSG00000196126.6	HLA-DRB1	1.22876354938474	13.8824411857848	8.06915281374975e-29	1.60865445226024e-22	6:32604402	G	A	chr6:32546582..32557592	-	cis
rs9270984	ENSG00000196126.6	HLA-DRB1	1.23726184460011	13.7149400083002	2.26314526563643e-28	4.31978281131393e-22	6:32573991	T	G	chr6:32546582..32557592	-	cis
rs9270994	ENSG00000196126.6	HLA-DRB1	1.23726184460011	13.7149400083002	2.26314526563643e-28	4.31978281131393e-22	6:32574250	T	C	chr6:32546582..32557592	-	cis
rs4478449	ENSG00000196126.6	HLA-DRB1	1.17580682073818	13.6961717502395	2.54060959910936e-28	4.74836435442404e-22	6:32571801	A	G	chr6:32546582..32557592	-	cis
rs9271159	ENSG00000196126.6	HLA-DRB1	1.18188116180777	13.5643370170409	5.72740490817723e-28	1.0485982924648e-21	6:32577645	C	T	chr6:32546582..32557592	-	cis
rs138158507	ENSG00000196126.6	HLA-DRB1	1.20966542889004	13.5508269003019	6.22523169248836e-28	1.11694774143673e-21	6:32577157	G	GCTCT	chr6:32546582..32557592	-	cis
rs9270051	ENSG00000196126.6	HLA-DRB1	1.22344673419683	13.5449798910104	6.45390509900219e-28	1.13527150629493e-21	6:32553751	T	C	chr6:32546582..32557592	-	cis
rs9271184	ENSG00000196126.6	HLA-DRB1	1.21913900955249	13.4328708694541	1.28929422942366e-27	2.18234550352019e-21	6:32578285	A	C	chr6:32546582..32557592	-	cis
rs9271191	ENSG00000196126.6	HLA-DRB1	1.21913900955249	13.4328708694541	1.28929422942366e-27	2.18234550352019e-21	6:32578449	T	C	chr6:32546582..32557592	-	cis
rs9271082	ENSG00000196126.6	HLA-DRB1	1.20668282605302	13.4114488924584	1.47165404949215e-27	2.44488991342062e-21	6:32576086	T	C	chr6:32546582..32557592	-	cis
rs5760104	ENSG00000184674.8	GSTT1	-0.592276675805545	-13.3558041930027	2.07531943988023e-27	3.34431571537867e-21	22:24249573	G	A	chr22:24376073..24384690	-	cis
rs9270096	ENSG00000196126.6	HLA-DRB1	1.20552128711886	13.3519842886959	2.12488184772924e-27	3.34431571537867e-21	6:32554487	T	G	chr6:32546582..32557592	-	cis
rs9270454	ENSG00000196126.6	HLA-DRB1	1.20552128711886	13.3519842886959	2.12488184772924e-27	3.34431571537867e-21	6:32558862	G	A	chr6:32546582..32557592	-	cis
rs1129463	ENSG00000109047.7	RCVRN	0.568761952225461	13.3371688016985	2.32858035224045e-27	3.42459116997676e-21	17:9816226	A	G	chr17:9799775..9808658	-	cis
rs1129464	ENSG00000109047.7	RCVRN	0.568761952225461	13.3371688016985	2.32858035224045e-27	3.42459116997676e-21	17:9816452	G	A	chr17:9799775..9808658	-	cis
rs15814	ENSG00000109047.7	RCVRN	0.568761952225461	13.3371688016985	2.32858035224045e-27	3.42459116997676e-21	17:9816390	G	T	chr17:9799775..9808658	-	cis
rs3177567	ENSG00000109047.7	RCVRN	0.568761952225461	13.3371688016985	2.32858035224045e-27	3.42459116997676e-21	17:9816631	G	C	chr17:9799775..9808658	-	cis
rs1007888	ENSG00000184674.8	GSTT1	-0.608797632047926	-13.2809241792448	3.29652000554108e-27	4.54977267288273e-21	22:24241101	C	T	chr22:24376073..24384690	-	cis
rs2000468	ENSG00000184674.8	GSTT1	-0.608797632047926	-13.2809241792448	3.29652000554108e-27	4.54977267288273e-21	22:24241611	G	T	chr22:24376073..24384690	-	cis
rs4822450	ENSG00000184674.8	GSTT1	-0.608797632047926	-13.2809241792448	3.29652000554108e-27	4.54977267288273e-21	22:24242887	C	T	chr22:24376073..24384690	-	cis
rs5751761	ENSG00000184674.8	GSTT1	-0.608797632047926	-13.2809241792448	3.29652000554108e-27	4.54977267288273e-21	22:24243736	C	T	chr22:24376073..24384690	-	cis
rs9271147	ENSG00000196126.6	HLA-DRB1	1.20353854171242	13.2637570215435	3.66559532996362e-27	4.96500547562889e-21	6:32577385	T	C	chr6:32546582..32557592	-	cis
rs1266073	ENSG00000204435.9	CSNK2B	0.559618574152184	13.2332116004266	4.42753884266861e-27	4.96500547562889e-21	6:31667028	A	C	chr6:31633127..31637825	+	cis
rs1266075	ENSG00000204435.9	CSNK2B	0.559618574152184	13.2332116004266	4.42753884266861e-27	4.96500547562889e-21	6:31653120	A	G	chr6:31633127..31637825	+	cis
rs4569	ENSG00000204435.9	CSNK2B	0.559618574152184	13.2332116004266	4.42753884266861e-27	4.96500547562889e-21	6:31637807	T	C	chr6:31633127..31637825	+	cis
rs7029	ENSG00000204435.9	CSNK2B	0.559618574152184	13.2332116004266	4.42753884266861e-27	4.96500547562889e-21	6:31629953	G	A	chr6:31633127..31637825	+	cis
rs707917	ENSG00000204435.9	CSNK2B	0.559618574152184	13.2332116004266	4.42753884266861e-27	4.96500547562889e-21	6:31657754	G	C	chr6:31633127..31637825	+	cis
rs707918	ENSG00000204435.9	CSNK2B	0.559618574152184	13.2332116004266	4.42753884266861e-27	4.96500547562889e-21	6:31654732	A	T	chr6:31633127..31637825	+	cis
rs707920	ENSG00000204435.9	CSNK2B	0.559618574152184	13.2332116004266	4.42753884266861e-27	4.96500547562889e-21	6:31629096	C	T	chr6:31633127..31637825	+	cis
rs7992	ENSG00000204435.9	CSNK2B	0.559618574152184	13.2332116004266	4.42753884266861e-27	4.96500547562889e-21	6:31630241	T	C	chr6:31633127..31637825	+	cis
rs805271	ENSG00000204435.9	CSNK2B	0.559618574152184	13.2332116004266	4.42753884266861e-27	4.96500547562889e-21	6:31643251	T	A	chr6:31633127..31637825	+	cis
rs805274	ENSG00000204435.9	CSNK2B	0.559618574152184	13.2332116004266	4.42753884266861e-27	4.96500547562889e-21	6:31665194	C	T	chr6:31633127..31637825	+	cis
rs805276	ENSG00000204435.9	CSNK2B	0.559618574152184	13.2332116004266	4.42753884266861e-27	4.96500547562889e-21	6:31664219	G	A	chr6:31633127..31637825	+	cis
rs805280	ENSG00000204435.9	CSNK2B	0.559618574152184	13.2332116004266	4.42753884266861e-27	4.96500547562889e-21	6:31662229	G	A	chr6:31633127..31637825	+	cis
rs805281	ENSG00000204435.9	CSNK2B	0.559618574152184	13.2332116004266	4.42753884266861e-27	4.96500547562889e-21	6:31661489	C	T	chr6:31633127..31637825	+	cis
rs805290	ENSG00000204435.9	CSNK2B	0.559618574152184	13.2332116004266	4.42753884266861e-27	4.96500547562889e-21	6:31648403	T	C	chr6:31633127..31637825	+	cis
rs9272410	ENSG00000196126.6	HLA-DRB1	1.20492132511502	13.1636897462707	6.80602157637008e-27	7.44606474242745e-21	6:32604969	A	G	chr6:32546582..32557592	-	cis
rs9272458	ENSG00000196126.6	HLA-DRB1	1.20492132511502	13.1636897462707	6.80602157637008e-27	7.44606474242745e-21	6:32605558	G	A	chr6:32546582..32557592	-	cis
rs3104383	ENSG00000196126.6	HLA-DRB1	1.21061472430524	13.1556860600392	7.1514747070586e-27	7.72973941921518e-21	6:32598784	G	C	chr6:32546582..32557592	-	cis
rs9270502	ENSG00000196126.6	HLA-DRB1	1.22025404856286	13.126983175188	8.54113124699641e-27	9.12186096122366e-21	6:32559175	C	T	chr6:32546582..32557592	-	cis
rs56045528	ENSG00000204435.9	CSNK2B	0.557937060286455	13.1153781313323	9.17697890860711e-27	9.46297776857359e-21	6:31629022	TTTGAC	T	chr6:31633127..31637825	+	cis
rs805277	ENSG00000204435.9	CSNK2B	0.557937060286455	13.1153781313323	9.17697890860711e-27	9.46297776857359e-21	6:31662957	T	C	chr6:31633127..31637825	+	cis
rs805282	ENSG00000204435.9	CSNK2B	0.557937060286455	13.1153781313323	9.17697890860711e-27	9.46297776857359e-21	6:31659731	G	T	chr6:31633127..31637825	+	cis
rs1047334	ENSG00000109047.7	RCVRN	0.56811527413671	13.0474203745026	1.39749799150134e-26	1.39301573408218e-20	17:9815187	C	T	chr17:9799775..9808658	-	cis
rs1047339	ENSG00000109047.7	RCVRN	0.56811527413671	13.0474203745026	1.39749799150134e-26	1.39301573408218e-20	17:9815411	A	G	chr17:9799775..9808658	-	cis
rs4668	ENSG00000109047.7	RCVRN	0.56811527413671	13.0474203745026	1.39749799150134e-26	1.39301573408218e-20	17:9814423	T	C	chr17:9799775..9808658	-	cis
rs5751760	ENSG00000184674.8	GSTT1	-0.594153525075484	-13.0428826782477	1.43730719986488e-26	1.41695333466175e-20	22:24243573	G	A	chr22:24376073..24384690	-	cis
rs1047342	ENSG00000109047.7	RCVRN	0.568265865327224	13.0261736038067	1.59393289906799e-26	1.5542810288211e-20	17:9815580	T	C	chr17:9799775..9808658	-	cis
rs9270148	ENSG00000196126.6	HLA-DRB1	1.19079302985124	12.8866335983865	3.78224828795972e-26	3.60968679088642e-20	6:32555351	A	C	chr6:32546582..32557592	-	cis
rs9270149	ENSG00000196126.6	HLA-DRB1	1.19079302985124	12.8866335983865	3.78224828795972e-26	3.60968679088642e-20	6:32555352	A	C	chr6:32546582..32557592	-	cis
rs4103004	ENSG00000163576.13	EFHB	0.452611920170412	12.8664926860686	4.28486191151287e-26	4.04632315275704e-20	3:20042834	T	C	chr3:19920981..19988504	-	cis
rs143954774	ENSG00000196126.6	HLA-DRB1	1.14104109294237	12.8393175267991	5.07055764538865e-26	4.73840120671358e-20	6:32555270	AC	A	chr6:32546582..32557592	-	cis
6:32468894:T	ENSG00000196126.6	HLA-DRB1	1.18798659926234	12.7858771592001	7.06103598676678e-26	6.40730121787786e-20	6:32468894	T	TG	chr6:32546582..32557592	-	cis
rs73731427	ENSG00000196126.6	HLA-DRB1	1.18798659926234	12.7858771592001	7.06103598676678e-26	6.40730121787786e-20	6:32468906	T	A	chr6:32546582..32557592	-	cis
rs9272018	ENSG00000196126.6	HLA-DRB1	1.11742168705523	12.785656240847	7.07070954062906e-26	6.40730121787786e-20	6:32598460	T	C	chr6:32546582..32557592	-	cis
rs9270880	ENSG00000196126.6	HLA-DRB1	1.12957462435444	12.7648919630248	8.04172948021911e-26	7.21434319546231e-20	6:32571659	G	T	chr6:32546582..32557592	-	cis
rs9270150	ENSG00000196126.6	HLA-DRB1	1.17086133114774	12.7584337675177	8.3701333561225e-26	7.4346125840229e-20	6:32555357	T	C	chr6:32546582..32557592	-	cis
rs140006648	ENSG00000196126.6	HLA-DRB1	1.19815747144445	12.7522142330881	8.69907943197384e-26	7.57675790203624e-20	6:32499015	T	C	chr6:32546582..32557592	-	cis
rs147478643	ENSG00000196126.6	HLA-DRB1	1.19815747144445	12.7522142330881	8.69907943197384e-26	7.57675790203624e-20	6:32499006	G	A	chr6:32546582..32557592	-	cis
rs4822458	ENSG00000184674.8	GSTT1	-0.574492485884682	-12.7321688624292	9.84988777200784e-26	8.49660212525529e-20	22:24265659	C	T	chr22:24376073..24384690	-	cis
rs113620044	ENSG00000196126.6	HLA-DRB1	1.19358833351197	12.7184414208374	1.07246931687538e-25	8.99183723862666e-20	6:32498980	G	A	chr6:32546582..32557592	-	cis
rs114164610	ENSG00000196126.6	HLA-DRB1	1.19358833351197	12.7184414208374	1.07246931687538e-25	8.99183723862666e-20	6:32498960	G	C	chr6:32546582..32557592	-	cis
rs75244979	ENSG00000196126.6	HLA-DRB1	1.19358833351197	12.7184414208374	1.07246931687538e-25	8.99183723862666e-20	6:32498919	G	A	chr6:32546582..32557592	-	cis
rs3129771	ENSG00000196126.6	HLA-DRB1	1.18029227885287	12.6755833568172	1.39883827139456e-25	1.16195976269677e-19	6:32597202	G	C	chr6:32546582..32557592	-	cis
rs1801760	ENSG00000109047.7	RCVRN	0.547957369264203	12.5505360501882	3.0374154123488e-25	2.49991379578943e-19	17:9817874	G	A	chr17:9799775..9808658	-	cis
rs113333416	ENSG00000196126.6	HLA-DRB1	1.19737815440556	12.540530529624	3.23186018946298e-25	2.61202256808574e-19	6:32506627	C	G	chr6:32546582..32557592	-	cis
rs71549277	ENSG00000196126.6	HLA-DRB1	1.19737815440556	12.540530529624	3.23186018946298e-25	2.61202256808574e-19	6:32504035	T	C	chr6:32546582..32557592	-	cis
rs67542250	ENSG00000196126.6	HLA-DRB1	1.19213236338981	12.501065068776	4.12812506591772e-25	3.30660381449055e-19	6:32507548	G	A	chr6:32546582..32557592	-	cis
rs35479294	ENSG00000204435.9	CSNK2B	0.536543707965688	12.4796521492576	4.71446387573428e-25	3.74283953061285e-19	6:31673120	C	CTATT	chr6:31633127..31637825	+	cis
rs142691766	ENSG00000196126.6	HLA-DRB1	1.20358127239932	12.4457073968546	5.81933514842479e-25	4.14333609726152e-19	6:32569135	TA	T	chr6:32546582..32557592	-	cis
rs3129757	ENSG00000196126.6	HLA-DRB1	1.20358127239932	12.4457073968546	5.81933514842479e-25	4.14333609726152e-19	6:32584609	A	C	chr6:32546582..32557592	-	cis
rs3129762	ENSG00000196126.6	HLA-DRB1	1.20358127239932	12.4457073968546	5.81933514842479e-25	4.14333609726152e-19	6:32585755	T	A	chr6:32546582..32557592	-	cis
rs3135005	ENSG00000196126.6	HLA-DRB1	1.20358127239932	12.4457073968546	5.81933514842479e-25	4.14333609726152e-19	6:32586019	A	G	chr6:32546582..32557592	-	cis
rs372479352	ENSG00000196126.6	HLA-DRB1	1.20358127239932	12.4457073968546	5.81933514842479e-25	4.14333609726152e-19	6:32590362	TC	T	chr6:32546582..32557592	-	cis
rs3997873	ENSG00000196126.6	HLA-DRB1	1.20358127239932	12.4457073968546	5.81933514842479e-25	4.14333609726152e-19	6:32580723	G	T	chr6:32546582..32557592	-	cis
rs73405151	ENSG00000196126.6	HLA-DRB1	1.20358127239932	12.4457073968546	5.81933514842479e-25	4.14333609726152e-19	6:32486756	T	G	chr6:32546582..32557592	-	cis
rs9270643	ENSG00000196126.6	HLA-DRB1	1.20358127239932	12.4457073968546	5.81933514842479e-25	4.14333609726152e-19	6:32565721	T	C	chr6:32546582..32557592	-	cis
rs9271351	ENSG00000196126.6	HLA-DRB1	1.20358127239932	12.4457073968546	5.81933514842479e-25	4.14333609726152e-19	6:32583860	C	G	chr6:32546582..32557592	-	cis
rs9271353	ENSG00000196126.6	HLA-DRB1	1.20358127239932	12.4457073968546	5.81933514842479e-25	4.14333609726152e-19	6:32584014	T	C	chr6:32546582..32557592	-	cis
rs9271354	ENSG00000196126.6	HLA-DRB1	1.20358127239932	12.4457073968546	5.81933514842479e-25	4.14333609726152e-19	6:32584066	C	T	chr6:32546582..32557592	-	cis
rs9271366	ENSG00000196126.6	HLA-DRB1	1.20358127239932	12.4457073968546	5.81933514842479e-25	4.14333609726152e-19	6:32586854	G	A	chr6:32546582..32557592	-	cis
rs9271481	ENSG00000196126.6	HLA-DRB1	1.20358127239932	12.4457073968546	5.81933514842479e-25	4.14333609726152e-19	6:32588877	A	G	chr6:32546582..32557592	-	cis
rs9272627	ENSG00000196126.6	HLA-DRB1	1.16147000069616	12.3955498729282	7.94325451974649e-25	5.61102361404929e-19	6:32608060	A	G	chr6:32546582..32557592	-	cis
rs11128927	ENSG00000163576.13	EFHB	0.447112821670444	12.341366451246	1.11168134883488e-24	7.73104049188399e-19	3:19988437	C	G	chr3:19920981..19988504	-	cis
rs1133328	ENSG00000163576.13	EFHB	0.447112821670444	12.341366451246	1.11168134883488e-24	7.73104049188399e-19	3:19987539	T	G	chr3:19920981..19988504	-	cis
rs9272367	ENSG00000196126.6	HLA-DRB1	1.22120545124512	12.3165135974559	1.29700708997442e-24	8.95048021031531e-19	6:32604625	T	C	chr6:32546582..32557592	-	cis
rs1002286	ENSG00000184674.8	GSTT1	-0.576537226856304	-12.2666771154043	1.76694578786688e-24	1.18294830276081e-18	22:24257337	G	A	chr22:24376073..24384690	-	cis
rs1892713	ENSG00000184674.8	GSTT1	-0.576537226856304	-12.2666771154043	1.76694578786688e-24	1.18294830276081e-18	22:24260463	C	T	chr22:24376073..24384690	-	cis
rs5760112	ENSG00000184674.8	GSTT1	-0.576537226856304	-12.2666771154043	1.76694578786688e-24	1.18294830276081e-18	22:24259772	C	G	chr22:24376073..24384690	-	cis
rs5844574	ENSG00000184674.8	GSTT1	-0.576537226856304	-12.2666771154043	1.76694578786688e-24	1.18294830276081e-18	22:24256102	GC	G	chr22:24376073..24384690	-	cis
rs4822457	ENSG00000184674.8	GSTT1	-0.57406743199825	-12.2357647484279	2.14050697025516e-24	1.42242775141055e-18	22:24263474	C	T	chr22:24376073..24384690	-	cis
rs4959108	ENSG00000196126.6	HLA-DRB1	1.1999286736876	12.1982035553722	2.70225769540635e-24	1.78252320719087e-18	6:32591922	G	A	chr6:32546582..32557592	-	cis
rs34204106	ENSG00000184674.8	GSTT1	-0.564733249207035	-12.1412286607841	3.84812227094473e-24	2.46585858258694e-18	22:24273325	TG	T	chr22:24376073..24384690	-	cis
rs34819965	ENSG00000184674.8	GSTT1	-0.564733249207035	-12.1412286607841	3.84812227094473e-24	2.46585858258694e-18	22:24267078	AC	A	chr22:24376073..24384690	-	cis
rs5760124	ENSG00000184674.8	GSTT1	-0.564733249207035	-12.1412286607841	3.84812227094473e-24	2.46585858258694e-18	22:24272122	C	T	chr22:24376073..24384690	-	cis
rs9612520	ENSG00000184674.8	GSTT1	-0.564733249207035	-12.1412286607841	3.84812227094473e-24	2.46585858258694e-18	22:24269459	G	T	chr22:24376073..24384690	-	cis
rs9271069	ENSG00000196126.6	HLA-DRB1	1.19173004937852	12.1121479017794	4.60901558056761e-24	2.93248907237293e-18	6:32575700	A	G	chr6:32546582..32557592	-	cis
rs28366281	ENSG00000196126.6	HLA-DRB1	1.18956185895181	12.0754129501946	5.78882885243331e-24	3.65720836333539e-18	6:32560266	T	C	chr6:32546582..32557592	-	cis
rs138536568	ENSG00000196126.6	HLA-DRB1	1.09053033830693	12.0621069760044	6.28699637791798e-24	3.90479623709312e-18	6:32496645	T	G	chr6:32546582..32557592	-	cis
rs139212224	ENSG00000196126.6	HLA-DRB1	1.09053033830693	12.0621069760044	6.28699637791798e-24	3.90479623709312e-18	6:32496628	A	G	chr6:32546582..32557592	-	cis
rs139894726	ENSG00000196126.6	HLA-DRB1	1.09350579327192	12.0614850207661	6.3113031272279e-24	3.90479623709312e-18	6:32496642	T	C	chr6:32546582..32557592	-	cis
rs9272024	ENSG00000196126.6	HLA-DRB1	1.06598345784552	12.0565686019486	6.50677925846809e-24	3.99816356064794e-18	6:32598559	A	G	chr6:32546582..32557592	-	cis
rs9271413	ENSG00000196126.6	HLA-DRB1	1.19326463256899	12.0541268469519	6.60610141847689e-24	4.00433921500919e-18	6:32587768	G	A	chr6:32546582..32557592	-	cis
rs9271423	ENSG00000196126.6	HLA-DRB1	1.19326463256899	12.0541268469519	6.60610141847689e-24	4.00433921500919e-18	6:32587897	G	T	chr6:32546582..32557592	-	cis
rs147783849	ENSG00000196126.6	HLA-DRB1	1.18201024093892	11.9587166855229	1.19401501619019e-23	6.73689848355524e-18	6:32453663	A	G	chr6:32546582..32557592	-	cis
rs67150692	ENSG00000196126.6	HLA-DRB1	1.18201024093892	11.9587166855229	1.19401501619019e-23	6.73689848355524e-18	6:32453661	GA	G	chr6:32546582..32557592	-	cis
rs6919993	ENSG00000196126.6	HLA-DRB1	1.18201024093892	11.9587166855229	1.19401501619019e-23	6.73689848355524e-18	6:32556154	A	G	chr6:32546582..32557592	-	cis
rs9268851	ENSG00000196126.6	HLA-DRB1	1.18201024093892	11.9587166855229	1.19401501619019e-23	6.73689848355524e-18	6:32429582	A	G	chr6:32546582..32557592	-	cis
rs9268925	ENSG00000196126.6	HLA-DRB1	1.18201024093892	11.9587166855229	1.19401501619019e-23	6.73689848355524e-18	6:32432969	A	C	chr6:32546582..32557592	-	cis
rs9268927	ENSG00000196126.6	HLA-DRB1	1.18201024093892	11.9587166855229	1.19401501619019e-23	6.73689848355524e-18	6:32433085	A	T	chr6:32546582..32557592	-	cis
rs9268978	ENSG00000196126.6	HLA-DRB1	1.18201024093892	11.9587166855229	1.19401501619019e-23	6.73689848355524e-18	6:32434978	A	G	chr6:32546582..32557592	-	cis
rs9269047	ENSG00000196126.6	HLA-DRB1	1.18201024093892	11.9587166855229	1.19401501619019e-23	6.73689848355524e-18	6:32438783	C	G	chr6:32546582..32557592	-	cis
rs9270192	ENSG00000196126.6	HLA-DRB1	1.18201024093892	11.9587166855229	1.19401501619019e-23	6.73689848355524e-18	6:32556156	A	G	chr6:32546582..32557592	-	cis
rs9270194	ENSG00000196126.6	HLA-DRB1	1.18201024093892	11.9587166855229	1.19401501619019e-23	6.73689848355524e-18	6:32556159	T	A	chr6:32546582..32557592	-	cis
rs9270703	ENSG00000196126.6	HLA-DRB1	1.18201024093892	11.9587166855229	1.19401501619019e-23	6.73689848355524e-18	6:32567326	A	G	chr6:32546582..32557592	-	cis
rs2270121	ENSG00000109047.7	RCVRN	0.548841501425334	11.9575645439978	1.20257960159249e-23	6.74281414455932e-18	17:9816671	A	G	chr17:9799775..9808658	-	cis
rs9271347	ENSG00000196126.6	HLA-DRB1	1.13818338019383	11.949694525019	1.26274809223138e-23	7.03620013501693e-18	6:32583543	A	G	chr6:32546582..32557592	-	cis
rs9271687	ENSG00000196126.6	HLA-DRB1	1.196704097236	11.935845278711	1.37602980137093e-23	7.62009111017842e-18	6:32592985	A	G	chr6:32546582..32557592	-	cis
rs3104377	ENSG00000196126.6	HLA-DRB1	1.10930244236541	11.9266081967934	1.45717904729754e-23	8.01996831262617e-18	6:32599689	C	G	chr6:32546582..32557592	-	cis
rs5760095	ENSG00000184674.8	GSTT1	-0.573220078430391	-11.9032605222641	1.684266394131e-23	9.20064548846634e-18	22:24247293	A	G	chr22:24376073..24384690	-	cis
6:32506590:T	ENSG00000196126.6	HLA-DRB1	1.09275113735423	11.8920971446342	1.8050266822682e-23	9.20064548846634e-18	6:32506590	T	C	chr6:32546582..32557592	-	cis
rs2036202	ENSG00000196126.6	HLA-DRB1	1.0593629912236	11.8926948573479	1.79834691146088e-23	9.20064548846634e-18	6:32596309	C	T	chr6:32546582..32557592	-	cis
rs2105898	ENSG00000196126.6	HLA-DRB1	1.0593629912236	11.8926948573479	1.79834691146088e-23	9.20064548846634e-18	6:32590498	T	G	chr6:32546582..32557592	-	cis
rs2105899	ENSG00000196126.6	HLA-DRB1	1.0593629912236	11.8926948573479	1.79834691146088e-23	9.20064548846634e-18	6:32590473	T	C	chr6:32546582..32557592	-	cis
rs3129765	ENSG00000196126.6	HLA-DRB1	1.0593629912236	11.8926948573479	1.79834691146088e-23	9.20064548846634e-18	6:32591428	A	G	chr6:32546582..32557592	-	cis
rs3129768	ENSG00000196126.6	HLA-DRB1	1.0593629912236	11.8926948573479	1.79834691146088e-23	9.20064548846634e-18	6:32595083	G	T	chr6:32546582..32557592	-	cis
rs9271513	ENSG00000196126.6	HLA-DRB1	1.0593629912236	11.8926948573479	1.79834691146088e-23	9.20064548846634e-18	6:32589523	C	G	chr6:32546582..32557592	-	cis
rs9271622	ENSG00000196126.6	HLA-DRB1	1.0593629912236	11.8926948573479	1.79834691146088e-23	9.20064548846634e-18	6:32591845	G	A	chr6:32546582..32557592	-	cis
rs9271629	ENSG00000196126.6	HLA-DRB1	1.0593629912236	11.8926948573479	1.79834691146088e-23	9.20064548846634e-18	6:32591976	C	A	chr6:32546582..32557592	-	cis
rs9271631	ENSG00000196126.6	HLA-DRB1	1.0593629912236	11.8926948573479	1.79834691146088e-23	9.20064548846634e-18	6:32591996	A	G	chr6:32546582..32557592	-	cis
rs9271695	ENSG00000196126.6	HLA-DRB1	1.0593629912236	11.8926948573479	1.79834691146088e-23	9.20064548846634e-18	6:32593080	A	G	chr6:32546582..32557592	-	cis
rs9271770	ENSG00000196126.6	HLA-DRB1	1.0593629912236	11.8926948573479	1.79834691146088e-23	9.20064548846634e-18	6:32594248	G	A	chr6:32546582..32557592	-	cis
rs3104392	ENSG00000196126.6	HLA-DRB1	1.18692583816396	11.8626325854681	2.16697848672707e-23	1.09831944422869e-17	6:32594425	C	T	chr6:32546582..32557592	-	cis
rs112421947	ENSG00000196126.6	HLA-DRB1	1.12127782873902	11.8305942195129	2.64334126664433e-23	1.31743158035899e-17	6:32506163	T	C	chr6:32546582..32557592	-	cis
rs201277695	ENSG00000196126.6	HLA-DRB1	1.12127782873902	11.8305942195129	2.64334126664433e-23	1.31743158035899e-17	6:32506116	G	A	chr6:32546582..32557592	-	cis
rs75492971	ENSG00000196126.6	HLA-DRB1	1.12127782873902	11.8305942195129	2.64334126664433e-23	1.31743158035899e-17	6:32506128	C	T	chr6:32546582..32557592	-	cis
rs9271874	ENSG00000196126.6	HLA-DRB1	1.17879013018486	11.8233325175422	2.76511058021611e-23	1.37050703112848e-17	6:32595424	T	C	chr6:32546582..32557592	-	cis
rs114899302	ENSG00000196126.6	HLA-DRB1	1.20199378822005	11.8213483296018	2.79934754933745e-23	1.37231266107886e-17	6:32507226	G	C	chr6:32546582..32557592	-	cis
rs115562562	ENSG00000196126.6	HLA-DRB1	1.20199378822005	11.8213483296018	2.79934754933745e-23	1.37231266107886e-17	6:32507200	T	C	chr6:32546582..32557592	-	cis
rs9271640	ENSG00000196126.6	HLA-DRB1	1.06977338482443	11.8027853467797	3.14089987359966e-23	1.5068146167142e-17	6:32592200	T	C	chr6:32546582..32557592	-	cis
rs9271641	ENSG00000196126.6	HLA-DRB1	1.06977338482443	11.8027853467797	3.14089987359966e-23	1.5068146167142e-17	6:32592209	A	G	chr6:32546582..32557592	-	cis
rs10941110	ENSG00000242110.3	AMACR	-0.331589706620423	-11.8027915878778	3.14077830794205e-23	1.5068146167142e-17	5:33999079	G	A	chr5:33986196..34008177	-	cis
rs9918189	ENSG00000242110.3	AMACR	-0.331589706620423	-11.8027915878778	3.14077830794205e-23	1.5068146167142e-17	5:33996454	C	T	chr5:33986196..34008177	-	cis
rs71534503	ENSG00000196126.6	HLA-DRB1	1.20572936137762	11.7987496804534	3.22050064959595e-23	1.52060750276644e-17	6:32505394	G	A	chr6:32546582..32557592	-	cis
rs71549286	ENSG00000196126.6	HLA-DRB1	1.20572936137762	11.7987496804534	3.22050064959595e-23	1.52060750276644e-17	6:32505386	C	T	chr6:32546582..32557592	-	cis
rs77544868	ENSG00000196126.6	HLA-DRB1	1.20572936137762	11.7987496804534	3.22050064959595e-23	1.52060750276644e-17	6:32502774	T	C	chr6:32546582..32557592	-	cis
rs4286817	ENSG00000196126.6	HLA-DRB1	1.13265043187601	11.751729053221	4.3107802877977e-23	2.02474278404784e-17	6:32608821	A	G	chr6:32546582..32557592	-	cis
rs3104373	ENSG00000196126.6	HLA-DRB1	1.18084090478562	11.7484487013915	4.39936170119215e-23	2.03439499463539e-17	6:32600375	T	C	chr6:32546582..32557592	-	cis
rs4959030	ENSG00000196126.6	HLA-DRB1	1.18084090478562	11.7484487013915	4.39936170119215e-23	2.03439499463539e-17	6:32591751	A	G	chr6:32546582..32557592	-	cis
rs9272159	ENSG00000196126.6	HLA-DRB1	1.18084090478562	11.7484487013915	4.39936170119215e-23	2.03439499463539e-17	6:32601129	A	T	chr6:32546582..32557592	-	cis
rs79238108	ENSG00000196126.6	HLA-DRB1	1.0845136845944	11.7348347143946	4.78685605707959e-23	2.20223213579934e-17	6:32459807	C	T	chr6:32546582..32557592	-	cis
rs9270700	ENSG00000196126.6	HLA-DRB1	1.11656480902137	11.7270652985868	5.02309882431788e-23	2.25314460729441e-17	6:32567306	C	T	chr6:32546582..32557592	-	cis
rs9270917	ENSG00000196126.6	HLA-DRB1	1.11656480902137	11.7270652985868	5.02309882431788e-23	2.25314460729441e-17	6:32572294	G	T	chr6:32546582..32557592	-	cis
rs9270923	ENSG00000196126.6	HLA-DRB1	1.11656480902137	11.7270652985868	5.02309882431788e-23	2.25314460729441e-17	6:32572405	C	T	chr6:32546582..32557592	-	cis
rs9271061	ENSG00000196126.6	HLA-DRB1	1.11656480902137	11.7270652985868	5.02309882431788e-23	2.25314460729441e-17	6:32575544	A	T	chr6:32546582..32557592	-	cis
rs9271062	ENSG00000196126.6	HLA-DRB1	1.11656480902137	11.7270652985868	5.02309882431788e-23	2.25314460729441e-17	6:32575575	T	A	chr6:32546582..32557592	-	cis
rs9271466	ENSG00000196126.6	HLA-DRB1	1.11570001118886	11.7195690928337	5.26207346136809e-23	2.34859530415769e-17	6:32588606	C	G	chr6:32546582..32557592	-	cis
rs62405590	ENSG00000196126.6	HLA-DRB1	1.19139352182154	11.6986756777495	5.9898299935662e-23	2.66017657972864e-17	6:32508559	G	T	chr6:32546582..32557592	-	cis
6:32490395:T	ENSG00000196126.6	HLA-DRB1	1.03821278704219	11.662833456537	7.48021569423357e-23	3.28951061734563e-17	6:32490395	T	C	chr6:32546582..32557592	-	cis
6:32490399:A	ENSG00000196126.6	HLA-DRB1	1.03821278704219	11.662833456537	7.48021569423357e-23	3.28951061734563e-17	6:32490399	A	G	chr6:32546582..32557592	-	cis
rs9271222	ENSG00000196126.6	HLA-DRB1	1.17340691247376	11.6540299141911	7.899770033215e-23	3.45706803644777e-17	6:32579365	C	T	chr6:32546582..32557592	-	cis
rs9269343	ENSG00000196126.6	HLA-DRB1	1.10193889053398	11.6395865982965	8.63965037986061e-23	3.7624980780056e-17	6:32540383	T	A	chr6:32546582..32557592	-	cis
6:32453831:A	ENSG00000196126.6	HLA-DRB1	1.17120469167119	11.6334067391115	8.97701285590639e-23	3.89053064504143e-17	6:32453831	A	AT	chr6:32546582..32557592	-	cis
rs9271421	ENSG00000196126.6	HLA-DRB1	1.17593722357698	11.6283763485469	9.26132156261315e-23	3.99444979947884e-17	6:32587859	T	C	chr6:32546582..32557592	-	cis
rs168803	ENSG00000242110.3	AMACR	-0.331318758531637	-11.5996472386706	1.10663067781897e-22	4.75011099931182e-17	5:33995705	C	A	chr5:33986196..34008177	-	cis
6:32459233:G	ENSG00000196126.6	HLA-DRB1	1.0306985192146	11.5667663853386	1.35673999307363e-22	5.7560934654411e-17	6:32459233	G	T	chr6:32546582..32557592	-	cis
rs3129860	ENSG00000196126.6	HLA-DRB1	1.16850071935727	11.5648350042748	1.37307503748706e-22	5.7560934654411e-17	6:32401079	A	G	chr6:32546582..32557592	-	cis
rs3129865	ENSG00000196126.6	HLA-DRB1	1.16850071935727	11.5648350042748	1.37307503748706e-22	5.7560934654411e-17	6:32404048	G	C	chr6:32546582..32557592	-	cis
rs3129868	ENSG00000196126.6	HLA-DRB1	1.16850071935727	11.5648350042748	1.37307503748706e-22	5.7560934654411e-17	6:32404377	A	C	chr6:32546582..32557592	-	cis
rs3763323	ENSG00000196126.6	HLA-DRB1	1.16850071935727	11.5648350042748	1.37307503748706e-22	5.7560934654411e-17	6:32406843	C	T	chr6:32546582..32557592	-	cis
rs9271429	ENSG00000196126.6	HLA-DRB1	1.05633208565137	11.5423996250861	1.57785883752366e-22	6.583806003127e-17	6:32587985	A	G	chr6:32546582..32557592	-	cis
rs72492318	ENSG00000196126.6	HLA-DRB1	1.1621118234247	11.4906579065259	2.17411393536326e-22	9.02975334629619e-17	6:32512506	A	G	chr6:32546582..32557592	-	cis
rs10941112	ENSG00000242110.3	AMACR	-0.329376724284347	-11.4824511510479	2.28749375637826e-22	9.45687225063748e-17	5:34004707	C	T	chr5:33986196..34008177	-	cis
rs9271536	ENSG00000196126.6	HLA-DRB1	1.03503590441455	11.4784508943745	2.34488198207316e-22	9.6496560737962e-17	6:32589978	A	T	chr6:32546582..32557592	-	cis
rs71534504	ENSG00000196126.6	HLA-DRB1	1.20745138812566	11.4626501233048	2.58597589980683e-22	1.05932128124841e-16	6:32505433	C	T	chr6:32546582..32557592	-	cis
rs9271766	ENSG00000196126.6	HLA-DRB1	1.04535157222643	11.458560248125	2.65231763012699e-22	1.0815589366e-16	6:32594169	A	G	chr6:32546582..32557592	-	cis
rs67920980	ENSG00000196126.6	HLA-DRB1	1.10584083278418	11.4480535494135	2.83064679630212e-22	1.14905481598337e-16	6:32534712	A	C	chr6:32546582..32557592	-	cis
rs73729748	ENSG00000196126.6	HLA-DRB1	1.08995421661862	11.4266502924631	3.23183962857666e-22	1.30600297528322e-16	6:32469312	C	T	chr6:32546582..32557592	-	cis
rs139672306	ENSG00000196126.6	HLA-DRB1	1.02952776753938	11.4151624167235	3.47011418194379e-22	1.39600264459671e-16	6:32486447	G	A	chr6:32546582..32557592	-	cis
rs9271697	ENSG00000196126.6	HLA-DRB1	1.01706769675958	11.4130555753568	3.51568061893567e-22	1.40801971348691e-16	6:32593095	G	A	chr6:32546582..32557592	-	cis
rs9270142	ENSG00000196126.6	HLA-DRB1	1.04506003504656	11.4121180478014	3.53614905171066e-22	1.40992296147797e-16	6:32555253	A	C	chr6:32546582..32557592	-	cis
6:32458026:T	ENSG00000196126.6	HLA-DRB1	1.03848752259092	11.3725202457095	4.51858823752858e-22	1.68903583824308e-16	6:32458026	T	G	chr6:32546582..32557592	-	cis
6:32458027:G	ENSG00000196126.6	HLA-DRB1	1.03848752259092	11.3725202457095	4.51858823752858e-22	1.68903583824308e-16	6:32458027	G	A	chr6:32546582..32557592	-	cis
6:32458073:A	ENSG00000196126.6	HLA-DRB1	1.03848752259092	11.3725202457095	4.51858823752858e-22	1.68903583824308e-16	6:32458073	A	T	chr6:32546582..32557592	-	cis
rs112886967	ENSG00000196126.6	HLA-DRB1	1.03848752259092	11.3725202457095	4.51858823752858e-22	1.68903583824308e-16	6:32480285	C	A	chr6:32546582..32557592	-	cis
rs112918203	ENSG00000196126.6	HLA-DRB1	1.03848752259092	11.3725202457095	4.51858823752858e-22	1.68903583824308e-16	6:32480282	A	G	chr6:32546582..32557592	-	cis
rs113190834	ENSG00000196126.6	HLA-DRB1	1.02657902590382	11.3737178128753	4.48521277747506e-22	1.68903583824308e-16	6:32478834	G	A	chr6:32546582..32557592	-	cis
rs114340096	ENSG00000196126.6	HLA-DRB1	1.03848752259092	11.3725202457095	4.51858823752858e-22	1.68903583824308e-16	6:32480262	T	C	chr6:32546582..32557592	-	cis
rs140350368	ENSG00000196126.6	HLA-DRB1	1.03848752259092	11.3725202457095	4.51858823752858e-22	1.68903583824308e-16	6:32458023	A	C	chr6:32546582..32557592	-	cis
rs150967448	ENSG00000196126.6	HLA-DRB1	1.02657902590382	11.3737178128753	4.48521277747506e-22	1.68903583824308e-16	6:32478905	G	A	chr6:32546582..32557592	-	cis
rs201691501	ENSG00000196126.6	HLA-DRB1	1.03848752259092	11.3725202457095	4.51858823752858e-22	1.68903583824308e-16	6:32458079	G	A	chr6:32546582..32557592	-	cis
rs72849291	ENSG00000196126.6	HLA-DRB1	1.02657902590382	11.3737178128753	4.48521277747506e-22	1.68903583824308e-16	6:32479924	C	T	chr6:32546582..32557592	-	cis
rs73729750	ENSG00000196126.6	HLA-DRB1	1.09093116574911	11.3757532160811	4.42905140064977e-22	1.68903583824308e-16	6:32473503	G	A	chr6:32546582..32557592	-	cis
rs74428884	ENSG00000196126.6	HLA-DRB1	1.02657902590382	11.3737178128753	4.48521277747506e-22	1.68903583824308e-16	6:32479872	C	T	chr6:32546582..32557592	-	cis
rs76132540	ENSG00000196126.6	HLA-DRB1	1.03848752259092	11.3725202457095	4.51858823752858e-22	1.68903583824308e-16	6:32459626	C	T	chr6:32546582..32557592	-	cis
rs78181233	ENSG00000196126.6	HLA-DRB1	1.03848752259092	11.3725202457095	4.51858823752858e-22	1.68903583824308e-16	6:32459526	G	A	chr6:32546582..32557592	-	cis
rs79677293	ENSG00000196126.6	HLA-DRB1	1.05998751157545	11.3630347236985	4.79186149495027e-22	1.78375232786112e-16	6:32456156	C	T	chr6:32546582..32557592	-	cis
rs77764113	ENSG00000196126.6	HLA-DRB1	1.0498054174478	11.3285887572489	5.93060429960142e-22	2.18050185572295e-16	6:32455928	T	C	chr6:32546582..32557592	-	cis
rs78323436	ENSG00000196126.6	HLA-DRB1	1.0498054174478	11.3285887572489	5.93060429960142e-22	2.18050185572295e-16	6:32455952	T	C	chr6:32546582..32557592	-	cis
rs79202302	ENSG00000196126.6	HLA-DRB1	1.0498054174478	11.3285887572489	5.93060429960142e-22	2.18050185572295e-16	6:32455906	A	G	chr6:32546582..32557592	-	cis
rs115356556	ENSG00000196126.6	HLA-DRB1	1.06787017781153	11.3265954498119	6.00421997547795e-22	2.19855760673745e-16	6:32496609	G	A	chr6:32546582..32557592	-	cis
rs112441817	ENSG00000196126.6	HLA-DRB1	1.02809788181452	11.3245486243417	6.08076220575111e-22	2.2175338195875e-16	6:32493977	G	A	chr6:32546582..32557592	-	cis
rs67382147	ENSG00000196126.6	HLA-DRB1	1.1549696253845	11.2995959700782	7.0960999614164e-22	2.57733048265795e-16	6:32507752	T	G	chr6:32546582..32557592	-	cis
rs114195502	ENSG00000196126.6	HLA-DRB1	1.06074159951036	11.2591021794174	9.11646099812861e-22	3.28453784370841e-16	6:32486943	T	G	chr6:32546582..32557592	-	cis
rs150596400	ENSG00000196126.6	HLA-DRB1	1.06074159951036	11.2591021794174	9.11646099812861e-22	3.28453784370841e-16	6:32486953	A	C	chr6:32546582..32557592	-	cis
rs66479855	ENSG00000196126.6	HLA-DRB1	1.15652093328355	11.2343936024121	1.06219350977307e-21	3.7964462963686e-16	6:32508187	T	C	chr6:32546582..32557592	-	cis
rs67342127	ENSG00000196126.6	HLA-DRB1	1.15652093328355	11.2343936024121	1.06219350977307e-21	3.7964462963686e-16	6:32508204	T	G	chr6:32546582..32557592	-	cis
rs4822466	ENSG00000184674.8	GSTT1	-0.544765028849625	-11.191123032992	1.38809321058156e-21	4.94157541976509e-16	22:24312204	G	A	chr22:24376073..24384690	-	cis
6:32479347:T	ENSG00000196126.6	HLA-DRB1	1.01053939055941	11.1869077152217	1.42474813784536e-21	5.03212847180565e-16	6:32479347	T	G	chr6:32546582..32557592	-	cis
rs78214806	ENSG00000196126.6	HLA-DRB1	1.0250901578464	11.1872591342813	1.42165572879677e-21	5.03212847180565e-16	6:32455838	G	A	chr6:32546582..32557592	-	cis
rs3129889	ENSG00000196126.6	HLA-DRB1	1.15236893894625	11.1735477754893	1.54743163897031e-21	5.27840929060802e-16	6:32413545	G	A	chr6:32546582..32557592	-	cis
rs3135384	ENSG00000196126.6	HLA-DRB1	1.15236893894625	11.1735477754893	1.54743163897031e-21	5.27840929060802e-16	6:32419959	A	G	chr6:32546582..32557592	-	cis
rs3135388	ENSG00000196126.6	HLA-DRB1	1.15236893894625	11.1735477754893	1.54743163897031e-21	5.27840929060802e-16	6:32413051	A	G	chr6:32546582..32557592	-	cis
rs3135391	ENSG00000196126.6	HLA-DRB1	1.15236893894625	11.1735477754893	1.54743163897031e-21	5.27840929060802e-16	6:32410987	A	G	chr6:32546582..32557592	-	cis
rs9268635	ENSG00000196126.6	HLA-DRB1	1.15236893894625	11.1735477754893	1.54743163897031e-21	5.27840929060802e-16	6:32406579	T	C	chr6:32546582..32557592	-	cis
rs9268653	ENSG00000196126.6	HLA-DRB1	1.15236893894625	11.1735477754893	1.54743163897031e-21	5.27840929060802e-16	6:32409058	T	C	chr6:32546582..32557592	-	cis
rs14365	ENSG00000204435.9	CSNK2B	0.597450022629619	11.1747230364342	1.53622867764277e-21	5.27840929060802e-16	6:31635710	C	T	chr6:31633127..31637825	+	cis
rs34161953	ENSG00000204435.9	CSNK2B	0.597450022629619	11.1747230364342	1.53622867764277e-21	5.27840929060802e-16	6:31635963	C	CCAAA	chr6:31633127..31637825	+	cis
rs34561980	ENSG00000204435.9	CSNK2B	0.597450022629619	11.1747230364342	1.53622867764277e-21	5.27840929060802e-16	6:31635958	C	CTAT	chr6:31633127..31637825	+	cis
rs74372324	ENSG00000196126.6	HLA-DRB1	1.05793876560741	11.1095892306164	2.29773148861291e-21	7.80805183734574e-16	6:32468996	A	C	chr6:32546582..32557592	-	cis
rs9281913	ENSG00000196126.6	HLA-DRB1	1.14752049135788	11.1012676078159	2.41897410653514e-21	8.18903419258852e-16	6:32567633	G	GA	chr6:32546582..32557592	-	cis
rs36104135	ENSG00000242110.3	AMACR	-0.322221745900623	-11.0849617040272	2.67538001866999e-21	9.02300465446353e-16	5:34005414	C	CT	chr5:33986196..34008177	-	cis
rs9271686	ENSG00000196126.6	HLA-DRB1	1.03281650507785	11.0807563274064	2.74580054903618e-21	9.19139715973771e-16	6:32592973	T	C	chr6:32546582..32557592	-	cis
rs9271689	ENSG00000196126.6	HLA-DRB1	1.03281650507785	11.0807563274064	2.74580054903618e-21	9.19139715973771e-16	6:32592999	C	G	chr6:32546582..32557592	-	cis
rs66654841	ENSG00000196126.6	HLA-DRB1	1.13525562108448	11.0712399205254	2.91206564603852e-21	9.69998338494933e-16	6:32521741	T	C	chr6:32546582..32557592	-	cis
rs75224167	ENSG00000196126.6	HLA-DRB1	1.07290399526971	11.0708350327387	2.91935840344142e-21	9.69998338494933e-16	6:32525748	C	T	chr6:32546582..32557592	-	cis
rs113712440	ENSG00000196126.6	HLA-DRB1	1.01516094696962	11.0345599234506	3.65252554052936e-21	1.19153802535486e-15	6:32459266	T	C	chr6:32546582..32557592	-	cis
rs181332009	ENSG00000196126.6	HLA-DRB1	1.01516094696962	11.0345599234506	3.65252554052936e-21	1.19153802535486e-15	6:32459293	T	C	chr6:32546582..32557592	-	cis
rs183899028	ENSG00000196126.6	HLA-DRB1	1.01516094696962	11.0345599234506	3.65252554052936e-21	1.19153802535486e-15	6:32459275	G	T	chr6:32546582..32557592	-	cis
rs188621671	ENSG00000196126.6	HLA-DRB1	1.01516094696962	11.0345599234506	3.65252554052936e-21	1.19153802535486e-15	6:32459289	A	G	chr6:32546582..32557592	-	cis
rs77278603	ENSG00000196126.6	HLA-DRB1	1.05720137239169	11.0367787544905	3.60281728557967e-21	1.19153802535486e-15	6:32469421	A	T	chr6:32546582..32557592	-	cis
rs9608219	ENSG00000184674.8	GSTT1	-0.537270231711922	-11.0210903000466	3.96932873297245e-21	1.29019491147149e-15	22:24274119	G	C	chr22:24376073..24384690	-	cis
6:32459223:T	ENSG00000196126.6	HLA-DRB1	1.00517161048348	11.0087005066066	4.28490469596026e-21	1.38774201358117e-15	6:32459223	T	G	chr6:32546582..32557592	-	cis
rs14302	ENSG00000177084.12	POLE	0.171723208148744	10.9724262982987	5.36033533298508e-21	1.69324950778557e-15	12:133200748	T	C	chr12:133200348..133263929	-	cis
rs4883544	ENSG00000177084.12	POLE	0.171723208148744	10.9724262982987	5.36033533298508e-21	1.69324950778557e-15	12:133201947	T	C	chr12:133200348..133263929	-	cis
rs4883631	ENSG00000177084.12	POLE	0.171723208148744	10.9724262982987	5.36033533298508e-21	1.69324950778557e-15	12:133199786	G	A	chr12:133200348..133263929	-	cis
rs5745059	ENSG00000177084.12	POLE	0.171723208148744	10.9724262982987	5.36033533298508e-21	1.69324950778557e-15	12:133203351	T	C	chr12:133200348..133263929	-	cis
rs5745061	ENSG00000177084.12	POLE	0.171723208148744	10.9724262982987	5.36033533298508e-21	1.69324950778557e-15	12:133203297	G	C	chr12:133200348..133263929	-	cis
rs7973007	ENSG00000177084.12	POLE	0.171723208148744	10.9724262982987	5.36033533298508e-21	1.69324950778557e-15	12:133198909	T	C	chr12:133200348..133263929	-	cis
6:32493994:C	ENSG00000196126.6	HLA-DRB1	1.02166045131233	10.9725624854532	5.35583146541173e-21	1.69324950778557e-15	6:32493994	C	A	chr6:32546582..32557592	-	cis
rs114548292	ENSG00000196126.6	HLA-DRB1	1.01471969433212	10.9612466938767	5.7432526585316e-21	1.80784170600765e-15	6:32486491	T	C	chr6:32546582..32557592	-	cis
rs9271634	ENSG00000196126.6	HLA-DRB1	0.991569696650612	10.9580570071344	5.85742903912918e-21	1.82457570207556e-15	6:32592112	A	G	chr6:32546582..32557592	-	cis
rs9271635	ENSG00000196126.6	HLA-DRB1	0.991569696650612	10.9580570071344	5.85742903912918e-21	1.82457570207556e-15	6:32592116	C	G	chr6:32546582..32557592	-	cis
rs9271639	ENSG00000196126.6	HLA-DRB1	0.991569696650612	10.9580570071344	5.85742903912918e-21	1.82457570207556e-15	6:32592143	A	G	chr6:32546582..32557592	-	cis
rs72508435	ENSG00000196126.6	HLA-DRB1	1.05140044758295	10.9534049462121	6.02802721923624e-21	1.87121935420806e-15	6:32487662	G	C	chr6:32546582..32557592	-	cis
rs76753104	ENSG00000196126.6	HLA-DRB1	1.05814518242069	10.9374780868623	6.65054591875526e-21	2.05734268776731e-15	6:32486926	C	G	chr6:32546582..32557592	-	cis
rs3129898	ENSG00000196126.6	HLA-DRB1	1.12199592309216	10.9338298170251	6.80194828956213e-21	2.08976674268965e-15	6:32422125	G	A	chr6:32546582..32557592	-	cis
rs9268807	ENSG00000196126.6	HLA-DRB1	1.12199592309216	10.9338298170251	6.80194828956213e-21	2.08976674268965e-15	6:32423915	C	G	chr6:32546582..32557592	-	cis
rs75880270	ENSG00000196126.6	HLA-DRB1	1.18537416760533	10.9183453302213	7.48380244717919e-21	2.29140593292806e-15	6:32505320	T	G	chr6:32546582..32557592	-	cis
rs141744022	ENSG00000196126.6	HLA-DRB1	1.06887629698707	10.9023266301737	8.26106745757164e-21	2.52078715370094e-15	6:32454126	A	AAATGTAC	chr6:32546582..32557592	-	cis
rs201904949	ENSG00000177084.12	POLE	0.170065218578088	10.8767011088829	9.67548096230198e-21	2.81818296297766e-15	12:133209745	A	AC	chr12:133200348..133263929	-	cis
rs4883626	ENSG00000177084.12	POLE	0.170065218578088	10.8767011088829	9.67548096230198e-21	2.81818296297766e-15	12:133207967	G	C	chr12:133200348..133263929	-	cis
rs4883627	ENSG00000177084.12	POLE	0.170065218578088	10.8767011088829	9.67548096230198e-21	2.81818296297766e-15	12:133207412	T	C	chr12:133200348..133263929	-	cis
rs4883628	ENSG00000177084.12	POLE	0.170065218578088	10.8767011088829	9.67548096230198e-21	2.81818296297766e-15	12:133204797	G	A	chr12:133200348..133263929	-	cis
rs4883629	ENSG00000177084.12	POLE	0.170065218578088	10.8767011088829	9.67548096230198e-21	2.81818296297766e-15	12:133204362	G	A	chr12:133200348..133263929	-	cis
rs5744998	ENSG00000177084.12	POLE	0.170065218578088	10.8767011088829	9.67548096230198e-21	2.81818296297766e-15	12:133211791	G	A	chr12:133200348..133263929	-	cis
rs5745000	ENSG00000177084.12	POLE	0.170065218578088	10.8767011088829	9.67548096230198e-21	2.81818296297766e-15	12:133211597	G	C	chr12:133200348..133263929	-	cis
rs5745001	ENSG00000177084.12	POLE	0.170065218578088	10.8767011088829	9.67548096230198e-21	2.81818296297766e-15	12:133211590	C	T	chr12:133200348..133263929	-	cis
rs5745005	ENSG00000177084.12	POLE	0.170065218578088	10.8767011088829	9.67548096230198e-21	2.81818296297766e-15	12:133210985	C	T	chr12:133200348..133263929	-	cis
rs5745016	ENSG00000177084.12	POLE	0.170065218578088	10.8767011088829	9.67548096230198e-21	2.81818296297766e-15	12:133209724	C	T	chr12:133200348..133263929	-	cis
rs5745019	ENSG00000177084.12	POLE	0.170065218578088	10.8767011088829	9.67548096230198e-21	2.81818296297766e-15	12:133209653	C	T	chr12:133200348..133263929	-	cis
rs5745020	ENSG00000177084.12	POLE	0.170065218578088	10.8767011088829	9.67548096230198e-21	2.81818296297766e-15	12:133209593	T	C	chr12:133200348..133263929	-	cis
rs5745022	ENSG00000177084.12	POLE	0.170065218578088	10.8767011088829	9.67548096230198e-21	2.81818296297766e-15	12:133208979	T	C	chr12:133200348..133263929	-	cis
rs5745032	ENSG00000177084.12	POLE	0.170065218578088	10.8767011088829	9.67548096230198e-21	2.81818296297766e-15	12:133208511	G	C	chr12:133200348..133263929	-	cis
rs111359734	ENSG00000196126.6	HLA-DRB1	1.08672857011455	10.8547295790377	1.10791895752255e-20	3.1959129640782e-15	6:32499033	A	G	chr6:32546582..32557592	-	cis
rs149189956	ENSG00000196126.6	HLA-DRB1	1.08672857011455	10.8547295790377	1.10791895752255e-20	3.1959129640782e-15	6:32499047	C	T	chr6:32546582..32557592	-	cis
rs78247055	ENSG00000196126.6	HLA-DRB1	1.08672857011455	10.8547295790377	1.10791895752255e-20	3.1959129640782e-15	6:32499214	A	G	chr6:32546582..32557592	-	cis
rs146905608	ENSG00000196126.6	HLA-DRB1	1.03616434455844	10.8541341322686	1.11199363340124e-20	3.1973858273045e-15	6:32455901	T	C	chr6:32546582..32557592	-	cis
rs9271363	ENSG00000196126.6	HLA-DRB1	1.04099738408268	10.8519728564593	1.12690947290798e-20	3.22992197272712e-15	6:32586732	G	C	chr6:32546582..32557592	-	cis
rs112055096	ENSG00000196126.6	HLA-DRB1	0.991342590521334	10.8357622859604	1.2453404411482e-20	3.55799867790624e-15	6:32479363	G	A	chr6:32546582..32557592	-	cis
rs75176490	ENSG00000196126.6	HLA-DRB1	1.00821601794902	10.8227997430945	1.34892024353339e-20	3.80545412740838e-15	6:32472604	C	T	chr6:32546582..32557592	-	cis
rs75427248	ENSG00000196126.6	HLA-DRB1	1.00821601794902	10.8227997430945	1.34892024353339e-20	3.80545412740838e-15	6:32472605	C	T	chr6:32546582..32557592	-	cis
rs79662721	ENSG00000196126.6	HLA-DRB1	1.00821601794902	10.8227997430945	1.34892024353339e-20	3.80545412740838e-15	6:32499145	C	T	chr6:32546582..32557592	-	cis
rs805287	ENSG00000204435.9	CSNK2B	0.500714949570167	10.8242963143592	1.33653545665822e-20	3.80545412740838e-15	6:31678730	G	A	chr6:31633127..31637825	+	cis
rs4484563	ENSG00000196126.6	HLA-DRB1	1.19046319071177	10.8079258643019	1.47841008591898e-20	4.15768490278673e-15	6:32497254	C	T	chr6:32546582..32557592	-	cis
rs1332018	ENSG00000134202.6	GSTM3	-0.336035115772865	-10.8059010351895	1.4969721196751e-20	4.19673041567879e-15	1:110282972	G	T	chr1:110276731..110283660	-	cis
rs68176300	ENSG00000196126.6	HLA-DRB1	1.12592472189726	10.804789342866	1.50726198042456e-20	4.21241403388408e-15	6:32526490	T	G	chr6:32546582..32557592	-	cis
rs5745018	ENSG00000177084.12	POLE	0.168862519547512	10.7873245288932	1.67850333593331e-20	4.65378585019179e-15	12:133209660	G	A	chr12:133200348..133263929	-	cis
rs72849285	ENSG00000196126.6	HLA-DRB1	1.00711322990431	10.7871070616549	1.68075366198931e-20	4.65378585019179e-15	6:32472797	G	A	chr6:32546582..32557592	-	cis
rs79617281	ENSG00000196126.6	HLA-DRB1	1.00711322990431	10.7871070616549	1.68075366198931e-20	4.65378585019179e-15	6:32472820	A	T	chr6:32546582..32557592	-	cis
rs149079064	ENSG00000196126.6	HLA-DRB1	1.00205540614789	10.7808291051394	1.74703190738948e-20	4.82241759038874e-15	6:32490391	A	T	chr6:32546582..32557592	-	cis
rs75793795	ENSG00000196126.6	HLA-DRB1	1.0120287042315	10.7764854539221	1.79440997110803e-20	4.92290278969579e-15	6:32499131	T	C	chr6:32546582..32557592	-	cis
rs79187454	ENSG00000196126.6	HLA-DRB1	1.0120287042315	10.7764854539221	1.79440997110803e-20	4.92290278969579e-15	6:32499123	G	T	chr6:32546582..32557592	-	cis
rs60255287	ENSG00000196126.6	HLA-DRB1	1.05136911092129	10.7662599773246	1.91106889699419e-20	5.22696797776226e-15	6:32525754	T	C	chr6:32546582..32557592	-	cis
rs115198947	ENSG00000196126.6	HLA-DRB1	1.07216127441068	10.7588697338011	2.00006648413155e-20	5.42080490575419e-15	6:32487398	C	T	chr6:32546582..32557592	-	cis
rs116576223	ENSG00000196126.6	HLA-DRB1	1.04541346685215	10.7596932677262	1.98994764086014e-20	5.42080490575419e-15	6:32486948	C	G	chr6:32546582..32557592	-	cis
rs77180119	ENSG00000196126.6	HLA-DRB1	1.07216127441068	10.7588697338011	2.00006648413155e-20	5.42080490575419e-15	6:32487390	T	G	chr6:32546582..32557592	-	cis
rs3129764	ENSG00000196126.6	HLA-DRB1	0.961645289384737	10.7493934473771	2.1202647336706e-20	5.72927073168879e-15	6:32591300	G	A	chr6:32546582..32557592	-	cis
rs113440750	ENSG00000196126.6	HLA-DRB1	1.00119190661547	10.7433996605237	2.19998607877189e-20	5.85648952249216e-15	6:32486682	A	C	chr6:32546582..32557592	-	cis
rs115109434	ENSG00000196126.6	HLA-DRB1	1.00119190661547	10.7433996605237	2.19998607877189e-20	5.85648952249216e-15	6:32486667	G	A	chr6:32546582..32557592	-	cis
rs116577630	ENSG00000196126.6	HLA-DRB1	1.00119190661547	10.7433996605237	2.19998607877189e-20	5.85648952249216e-15	6:32486639	T	A	chr6:32546582..32557592	-	cis
rs142829465	ENSG00000196126.6	HLA-DRB1	1.00119190661547	10.7433996605237	2.19998607877189e-20	5.85648952249216e-15	6:32486625	G	C	chr6:32546582..32557592	-	cis
rs147404658	ENSG00000196126.6	HLA-DRB1	1.00119190661547	10.7433996605237	2.19998607877189e-20	5.85648952249216e-15	6:32486632	T	C	chr6:32546582..32557592	-	cis
rs805288	ENSG00000204435.9	CSNK2B	0.502762364121119	10.7392452286844	2.25699166386696e-20	5.99046580702197e-15	6:31678028	T	C	chr6:31633127..31637825	+	cis
rs3129895	ENSG00000196126.6	HLA-DRB1	1.09678053100394	10.7283359773557	2.41380194201201e-20	6.38777003830967e-15	6:32421227	A	G	chr6:32546582..32557592	-	cis
rs112925453	ENSG00000196126.6	HLA-DRB1	1.03185623649286	10.7205186626005	2.53281317696287e-20	6.6830018100642e-15	6:32537376	A	G	chr6:32546582..32557592	-	cis
rs7478850	ENSG00000185627.13	PSMD13	0.424941983525046	10.7181602054653	2.56985553306223e-20	6.76085574509008e-15	11:245686	A	G	chr11:236625..252957	+	cis
rs71549270	ENSG00000196126.6	HLA-DRB1	1.17543013725412	10.7145923698611	2.62692288544113e-20	6.87069298841596e-15	6:32503039	A	G	chr6:32546582..32557592	-	cis
rs71549271	ENSG00000196126.6	HLA-DRB1	1.17543013725412	10.7145923698611	2.62692288544113e-20	6.87069298841596e-15	6:32503050	G	C	chr6:32546582..32557592	-	cis
rs9271683	ENSG00000196126.6	HLA-DRB1	1.00806938424681	10.7016380222778	2.84496876920672e-20	7.41935923542781e-15	6:32592950	C	T	chr6:32546582..32557592	-	cis
rs74949117	ENSG00000196126.6	HLA-DRB1	1.12843444141997	10.697882115702	2.91150138909278e-20	7.57086052509778e-15	6:32506846	T	G	chr6:32546582..32557592	-	cis
rs12483948	ENSG00000184674.8	GSTT1	-0.519450244036331	-10.6899462800416	3.05722894435324e-20	7.88126730538753e-15	22:24296152	C	T	chr22:24376073..24384690	-	cis
rs2097433	ENSG00000184674.8	GSTT1	-0.519450244036331	-10.6899462800416	3.05722894435324e-20	7.88126730538753e-15	22:24296894	A	G	chr22:24376073..24384690	-	cis
rs2739334	ENSG00000184674.8	GSTT1	-0.519450244036331	-10.6899462800416	3.05722894435324e-20	7.88126730538753e-15	22:24295427	C	T	chr22:24376073..24384690	-	cis
rs67767519	ENSG00000196126.6	HLA-DRB1	1.0629423319642	10.6805357050064	3.23950059685349e-20	8.32721880329587e-15	6:32534275	T	C	chr6:32546582..32557592	-	cis
rs75044322	ENSG00000196126.6	HLA-DRB1	1.00971655820104	10.6771200406875	3.30830743866551e-20	8.43161051552112e-15	6:32455827	A	G	chr6:32546582..32557592	-	cis
rs75592097	ENSG00000196126.6	HLA-DRB1	1.00971655820104	10.6771200406875	3.30830743866551e-20	8.43161051552112e-15	6:32455828	T	C	chr6:32546582..32557592	-	cis
rs78658333	ENSG00000196126.6	HLA-DRB1	1.00971655820104	10.6771200406875	3.30830743866551e-20	8.43161051552112e-15	6:32455810	G	T	chr6:32546582..32557592	-	cis
rs9270707	ENSG00000196126.6	HLA-DRB1	1.09920374965141	10.6743066409102	3.36607609456438e-20	8.55453806286859e-15	6:32567351	A	G	chr6:32546582..32557592	-	cis
6:32455839:T	ENSG00000196126.6	HLA-DRB1	0.995180612876765	10.6584496356631	3.71101650951574e-20	9.4045271220272e-15	6:32455839	T	C	chr6:32546582..32557592	-	cis
rs113856962	ENSG00000196126.6	HLA-DRB1	1.04053363492258	10.6315212599509	4.37950829890906e-20	1.10362795970995e-14	6:32492899	T	C	chr6:32546582..32557592	-	cis
rs373974466	ENSG00000196126.6	HLA-DRB1	1.04053363492258	10.6315212599509	4.37950829890906e-20	1.10362795970995e-14	6:32492930	A	T	chr6:32546582..32557592	-	cis
rs79250000	ENSG00000196126.6	HLA-DRB1	1.03265151701258	10.6167866153618	4.79485282965906e-20	1.20490943321191e-14	6:32487686	G	A	chr6:32546582..32557592	-	cis
rs150945160	ENSG00000196126.6	HLA-DRB1	1.02239463989832	10.6150373043558	4.84670366323164e-20	1.21453708202434e-14	6:32458463	C	T	chr6:32546582..32557592	-	cis
rs3104390	ENSG00000196126.6	HLA-DRB1	0.997077066208671	10.6114495738698	4.95480384834573e-20	1.23816737525752e-14	6:32595031	A	T	chr6:32546582..32557592	-	cis
rs3129767	ENSG00000196126.6	HLA-DRB1	1.10916982118354	10.6029720705945	5.21989168733001e-20	1.30078742418151e-14	6:32594975	G	T	chr6:32546582..32557592	-	cis
rs200697630	ENSG00000184674.8	GSTT1	-0.518107471688151	-10.6015964163259	5.26422298346218e-20	1.30458699624576e-14	22:24294207	G	A	chr22:24376073..24384690	-	cis
rs9271775	ENSG00000196126.6	HLA-DRB1	1.03115388464782	10.6017039469997	5.26074424638121e-20	1.30458699624576e-14	6:32594328	C	T	chr6:32546582..32557592	-	cis
rs9271702	ENSG00000196126.6	HLA-DRB1	0.945422851365169	10.5986392764569	5.36079464811564e-20	1.32485968591319e-14	6:32593220	T	G	chr6:32546582..32557592	-	cis
rs74930081	ENSG00000196126.6	HLA-DRB1	1.00408137095701	10.592297266997	5.57390947844542e-20	1.36251466696493e-14	6:32474088	C	T	chr6:32546582..32557592	-	cis
rs75800703	ENSG00000196126.6	HLA-DRB1	1.00408137095701	10.592297266997	5.57390947844542e-20	1.36251466696493e-14	6:32474096	T	G	chr6:32546582..32557592	-	cis
rs76659340	ENSG00000196126.6	HLA-DRB1	1.00408137095701	10.592297266997	5.57390947844542e-20	1.36251466696493e-14	6:32474090	G	T	chr6:32546582..32557592	-	cis
rs77017079	ENSG00000196126.6	HLA-DRB1	1.00408137095701	10.592297266997	5.57390947844542e-20	1.36251466696493e-14	6:32474095	C	T	chr6:32546582..32557592	-	cis
rs4970777	ENSG00000134202.6	GSTM3	-0.333722752006882	-10.5878443601972	5.72857574409343e-20	1.39651684936289e-14	1:110283785	C	T	chr1:110276731..110283660	-	cis
rs149047701	ENSG00000184674.8	GSTT1	-0.51915695813972	-10.5806602147641	5.9871874991603e-20	1.45560598209683e-14	22:24299403	T	C	chr22:24376073..24384690	-	cis
rs3104391	ENSG00000196126.6	HLA-DRB1	1.06011404942435	10.5795592508062	6.02783616518999e-20	1.46152771257248e-14	6:32594901	T	C	chr6:32546582..32557592	-	cis
rs66982628	ENSG00000196126.6	HLA-DRB1	1.02335880793621	10.5719378245925	6.31688019967077e-20	1.52748188952844e-14	6:32534863	A	G	chr6:32546582..32557592	-	cis
rs3104376	ENSG00000196126.6	HLA-DRB1	1.01712224521398	10.5693936504726	6.41641536831431e-20	1.54737960825714e-14	6:32600003	T	C	chr6:32546582..32557592	-	cis
6:32487440:G	ENSG00000196126.6	HLA-DRB1	0.953485917312135	10.5588947667463	6.84398867680133e-20	1.64606806513857e-14	6:32487440	G	A	chr6:32546582..32557592	-	cis
rs3129971	ENSG00000196126.6	HLA-DRB1	1.11350278450184	10.5427370383081	7.55822053181103e-20	1.80334596905867e-14	6:32393235	G	C	chr6:32546582..32557592	-	cis
rs3135350	ENSG00000196126.6	HLA-DRB1	1.11350278450184	10.5427370383081	7.55822053181103e-20	1.80334596905867e-14	6:32392981	C	T	chr6:32546582..32557592	-	cis
rs3135352	ENSG00000196126.6	HLA-DRB1	1.11350278450184	10.5427370383081	7.55822053181103e-20	1.80334596905867e-14	6:32392906	C	A	chr6:32546582..32557592	-	cis
rs73729759	ENSG00000196126.6	HLA-DRB1	0.986591043823906	10.5272515307133	8.31242468805326e-20	1.97803381724646e-14	6:32486713	A	G	chr6:32546582..32557592	-	cis
rs66781242	ENSG00000196126.6	HLA-DRB1	1.17862616195099	10.5215290353036	8.609750185694e-20	2.04336565506378e-14	6:32507812	G	A	chr6:32546582..32557592	-	cis
rs113965088	ENSG00000196126.6	HLA-DRB1	1.07707449547172	10.5207125593622	8.6530284183118e-20	2.04821837945067e-14	6:32486456	A	G	chr6:32546582..32557592	-	cis
rs113941649	ENSG00000196126.6	HLA-DRB1	0.98549785095509	10.5114714626982	9.15825881822396e-20	2.11752490075111e-14	6:32473379	C	T	chr6:32546582..32557592	-	cis
rs72849286	ENSG00000196126.6	HLA-DRB1	0.98549785095509	10.5114714626982	9.15825881822396e-20	2.11752490075111e-14	6:32472873	C	G	chr6:32546582..32557592	-	cis
rs72849287	ENSG00000196126.6	HLA-DRB1	0.98549785095509	10.5114714626982	9.15825881822396e-20	2.11752490075111e-14	6:32473321	G	T	chr6:32546582..32557592	-	cis
rs75424998	ENSG00000196126.6	HLA-DRB1	0.98549785095509	10.5114714626982	9.15825881822396e-20	2.11752490075111e-14	6:32472830	A	G	chr6:32546582..32557592	-	cis
rs76384286	ENSG00000196126.6	HLA-DRB1	0.98549785095509	10.5114714626982	9.15825881822396e-20	2.11752490075111e-14	6:32472725	C	G	chr6:32546582..32557592	-	cis
rs77096675	ENSG00000196126.6	HLA-DRB1	0.98549785095509	10.5114714626982	9.15825881822396e-20	2.11752490075111e-14	6:32472910	T	G	chr6:32546582..32557592	-	cis
rs78242887	ENSG00000196126.6	HLA-DRB1	0.98549785095509	10.5114714626982	9.15825881822396e-20	2.11752490075111e-14	6:32472899	T	A	chr6:32546582..32557592	-	cis
rs79982994	ENSG00000196126.6	HLA-DRB1	0.98549785095509	10.5114714626982	9.15825881822396e-20	2.11752490075111e-14	6:32481693	A	G	chr6:32546582..32557592	-	cis
rs80326593	ENSG00000196126.6	HLA-DRB1	0.98549785095509	10.5114714626982	9.15825881822396e-20	2.11752490075111e-14	6:32472827	T	C	chr6:32546582..32557592	-	cis
6:32490369:C	ENSG00000196126.6	HLA-DRB1	0.93674640543535	10.5041936236184	9.57678632998231e-20	2.20860237783961e-14	6:32490369	C	T	chr6:32546582..32557592	-	cis
rs112146790	ENSG00000196126.6	HLA-DRB1	0.986916475151696	10.4979581047209	9.95051929142912e-20	2.28305475544613e-14	6:32490908	A	T	chr6:32546582..32557592	-	cis
rs73729754	ENSG00000196126.6	HLA-DRB1	0.986916475151696	10.4979581047209	9.95051929142912e-20	2.28305475544613e-14	6:32479668	G	A	chr6:32546582..32557592	-	cis
rs17843569	ENSG00000196126.6	HLA-DRB1	1.04022869718056	10.487038417631	1.06403972721097e-19	2.43511297646149e-14	6:32614943	C	G	chr6:32546582..32557592	-	cis
rs10870483	ENSG00000177084.12	POLE	0.166560311168365	10.4697443945474	1.18319179522501e-19	2.58892000593779e-14	12:133220670	G	A	chr12:133200348..133263929	-	cis
rs10870492	ENSG00000177084.12	POLE	0.166560311168365	10.4697443945474	1.18319179522501e-19	2.58892000593779e-14	12:133275044	T	C	chr12:133200348..133263929	-	cis
rs11146989	ENSG00000177084.12	POLE	0.166560311168365	10.4697443945474	1.18319179522501e-19	2.58892000593779e-14	12:133222747	G	A	chr12:133200348..133263929	-	cis
rs11147002	ENSG00000177084.12	POLE	0.166560311168365	10.4697443945474	1.18319179522501e-19	2.58892000593779e-14	12:133259752	T	C	chr12:133200348..133263929	-	cis
rs11147006	ENSG00000177084.12	POLE	0.166560311168365	10.4697443945474	1.18319179522501e-19	2.58892000593779e-14	12:133274313	G	A	chr12:133200348..133263929	-	cis
rs12814504	ENSG00000177084.12	POLE	0.166560311168365	10.4697443945474	1.18319179522501e-19	2.58892000593779e-14	12:133235577	A	C	chr12:133200348..133263929	-	cis
rs139781321	ENSG00000177084.12	POLE	0.166560311168365	10.4697443945474	1.18319179522501e-19	2.58892000593779e-14	12:133273979	TTTTATTTA	T	chr12:133200348..133263929	-	cis
rs4883611	ENSG00000177084.12	POLE	0.166560311168365	10.4697443945474	1.18319179522501e-19	2.58892000593779e-14	12:133230205	C	T	chr12:133200348..133263929	-	cis
rs4883613	ENSG00000177084.12	POLE	0.166560311168365	10.4697443945474	1.18319179522501e-19	2.58892000593779e-14	12:133226159	T	C	chr12:133200348..133263929	-	cis
rs4883614	ENSG00000177084.12	POLE	0.166560311168365	10.4697443945474	1.18319179522501e-19	2.58892000593779e-14	12:133220321	T	A	chr12:133200348..133263929	-	cis
rs4883625	ENSG00000177084.12	POLE	0.166560311168365	10.4697443945474	1.18319179522501e-19	2.58892000593779e-14	12:133212692	T	C	chr12:133200348..133263929	-	cis
rs5744839	ENSG00000177084.12	POLE	0.166560311168365	10.4697443945474	1.18319179522501e-19	2.58892000593779e-14	12:133239844	G	A	chr12:133200348..133263929	-	cis
rs5744873	ENSG00000177084.12	POLE	0.166560311168365	10.4697443945474	1.18319179522501e-19	2.58892000593779e-14	12:133235332	T	G	chr12:133200348..133263929	-	cis
rs5744896	ENSG00000177084.12	POLE	0.166560311168365	10.4697443945474	1.18319179522501e-19	2.58892000593779e-14	12:133226906	C	T	chr12:133200348..133263929	-	cis
rs5744932	ENSG00000177084.12	POLE	0.166560311168365	10.4697443945474	1.18319179522501e-19	2.58892000593779e-14	12:133220652	A	AG	chr12:133200348..133263929	-	cis
rs5744970	ENSG00000177084.12	POLE	0.166560311168365	10.4697443945474	1.18319179522501e-19	2.58892000593779e-14	12:133214768	A	G	chr12:133200348..133263929	-	cis
rs59513785	ENSG00000177084.12	POLE	0.166560311168365	10.4697443945474	1.18319179522501e-19	2.58892000593779e-14	12:133216124	T	TCCCTCAACACAA	chr12:133200348..133263929	-	cis
rs7979349	ENSG00000177084.12	POLE	0.166560311168365	10.4697443945474	1.18319179522501e-19	2.58892000593779e-14	12:133223453	T	A	chr12:133200348..133263929	-	cis
rs4883540	ENSG00000177084.12	POLE	0.168765322763328	10.4603874308927	1.25311693018099e-19	2.73525055304394e-14	12:133206307	A	C	chr12:133200348..133263929	-	cis
rs78205167	ENSG00000196126.6	HLA-DRB1	1.06079392748646	10.4583777595489	1.26866505882589e-19	2.75577823655653e-14	6:32525774	G	A	chr6:32546582..32557592	-	cis
rs9271529	ENSG00000196126.6	HLA-DRB1	0.945230777808601	10.4586150611024	1.26681916335009e-19	2.75577823655653e-14	6:32589937	G	A	chr6:32546582..32557592	-	cis
rs111537693	ENSG00000196126.6	HLA-DRB1	0.993690901196056	10.4520158796276	1.31916510635653e-19	2.85166429044148e-14	6:32482481	T	C	chr6:32546582..32557592	-	cis
rs112135250	ENSG00000196126.6	HLA-DRB1	0.993690901196056	10.4520158796276	1.31916510635653e-19	2.85166429044148e-14	6:32482504	A	T	chr6:32546582..32557592	-	cis
6:32487439:G	ENSG00000196126.6	HLA-DRB1	0.956757267148165	10.42968296932	1.51285227041397e-19	3.26250006942373e-14	6:32487439	G	A	chr6:32546582..32557592	-	cis
6:32496477:T	ENSG00000196126.6	HLA-DRB1	0.973577876129355	10.4192936416163	1.61238380487699e-19	3.46050502673277e-14	6:32496477	T	C	chr6:32546582..32557592	-	cis
6:32496485:C	ENSG00000196126.6	HLA-DRB1	0.973577876129355	10.4192936416163	1.61238380487699e-19	3.46050502673277e-14	6:32496485	C	T	chr6:32546582..32557592	-	cis
6:32479390:G	ENSG00000196126.6	HLA-DRB1	0.952715658796015	10.415128946494	1.65409294970772e-19	3.48335430396102e-14	6:32479390	G	A	chr6:32546582..32557592	-	cis
6:32479394:A	ENSG00000196126.6	HLA-DRB1	0.952715658796015	10.415128946494	1.65409294970772e-19	3.48335430396102e-14	6:32479394	A	G	chr6:32546582..32557592	-	cis
rs112951059	ENSG00000196126.6	HLA-DRB1	0.952715658796015	10.415128946494	1.65409294970772e-19	3.48335430396102e-14	6:32479534	C	G	chr6:32546582..32557592	-	cis
rs116112640	ENSG00000196126.6	HLA-DRB1	0.952715658796015	10.415128946494	1.65409294970772e-19	3.48335430396102e-14	6:32479603	C	T	chr6:32546582..32557592	-	cis
rs138371581	ENSG00000196126.6	HLA-DRB1	0.952715658796015	10.415128946494	1.65409294970772e-19	3.48335430396102e-14	6:32479589	T	C	chr6:32546582..32557592	-	cis
rs144026893	ENSG00000196126.6	HLA-DRB1	0.952715658796015	10.415128946494	1.65409294970772e-19	3.48335430396102e-14	6:32479591	A	G	chr6:32546582..32557592	-	cis
rs147295786	ENSG00000196126.6	HLA-DRB1	0.952715658796015	10.415128946494	1.65409294970772e-19	3.48335430396102e-14	6:32479598	A	G	chr6:32546582..32557592	-	cis
rs73729753	ENSG00000196126.6	HLA-DRB1	0.952715658796015	10.415128946494	1.65409294970772e-19	3.48335430396102e-14	6:32479582	G	C	chr6:32546582..32557592	-	cis
rs75851392	ENSG00000196126.6	HLA-DRB1	0.982023417027785	10.4125380404989	1.68058204128384e-19	3.52259965474128e-14	6:32455859	C	G	chr6:32546582..32557592	-	cis
rs79781139	ENSG00000196126.6	HLA-DRB1	0.982023417027785	10.4125380404989	1.68058204128384e-19	3.52259965474128e-14	6:32455847	A	G	chr6:32546582..32557592	-	cis
rs113486815	ENSG00000196126.6	HLA-DRB1	1.00560408232094	10.4061480435457	1.74773560789697e-19	3.65481821917053e-14	6:32487588	G	A	chr6:32546582..32557592	-	cis
rs114730467	ENSG00000196126.6	HLA-DRB1	0.971983817701687	10.3957531290674	1.86274386562482e-19	3.88626154416834e-14	6:32491153	T	C	chr6:32546582..32557592	-	cis
rs71549224	ENSG00000196126.6	HLA-DRB1	1.14642445284907	10.3906366832133	1.92209393528828e-19	4.00078006075386e-14	6:32498235	A	C	chr6:32546582..32557592	-	cis
6:32468700:T	ENSG00000196126.6	HLA-DRB1	0.966781242118177	10.3823983387657	2.02164704178995e-19	4.15973997945793e-14	6:32468700	T	A	chr6:32546582..32557592	-	cis
6:32468717:C	ENSG00000196126.6	HLA-DRB1	0.966781242118177	10.3823983387657	2.02164704178995e-19	4.15973997945793e-14	6:32468717	C	T	chr6:32546582..32557592	-	cis
6:32468744:T	ENSG00000196126.6	HLA-DRB1	0.966781242118177	10.3823983387657	2.02164704178995e-19	4.15973997945793e-14	6:32468744	T	A	chr6:32546582..32557592	-	cis
6:32487826:A	ENSG00000196126.6	HLA-DRB1	0.966781242118177	10.3823983387657	2.02164704178995e-19	4.15973997945793e-14	6:32487826	A	G	chr6:32546582..32557592	-	cis
rs375383446	ENSG00000196126.6	HLA-DRB1	0.966781242118177	10.3823983387657	2.02164704178995e-19	4.15973997945793e-14	6:32468702	G	A	chr6:32546582..32557592	-	cis
rs71549226	ENSG00000196126.6	HLA-DRB1	1.13595736989818	10.377733069987	2.0802869600423e-19	4.27060248717699e-14	6:32498312	C	T	chr6:32546582..32557592	-	cis
rs113601089	ENSG00000196126.6	HLA-DRB1	0.972207711662234	10.3761392519305	2.10070680242651e-19	4.30267625781028e-14	6:32479182	T	C	chr6:32546582..32557592	-	cis
6:32591690:C	ENSG00000196126.6	HLA-DRB1	1.03915635047953	10.3691066107408	2.1932226292199e-19	4.48193482442865e-14	6:32591690	C	T	chr6:32546582..32557592	-	cis
rs76977906	ENSG00000196126.6	HLA-DRB1	1.00343177659142	10.3615944158462	2.29654078743064e-19	4.68240338882993e-14	6:32506086	A	G	chr6:32546582..32557592	-	cis
rs71536548	ENSG00000196126.6	HLA-DRB1	1.05923407406921	10.3562392337385	2.37314350749361e-19	4.82761636499791e-14	6:32524626	T	C	chr6:32546582..32557592	-	cis
rs78047056	ENSG00000196126.6	HLA-DRB1	1.04746442213697	10.3533928853261	2.41489087208303e-19	4.90142745867527e-14	6:32506835	G	A	chr6:32546582..32557592	-	cis
rs199999329	ENSG00000196126.6	HLA-DRB1	1.01563098515761	10.3483061519385	2.49133073509782e-19	5.04516063515755e-14	6:32493121	G	C	chr6:32546582..32557592	-	cis
rs71538505	ENSG00000196126.6	HLA-DRB1	1.04680676801296	10.34748830902	2.50384396160054e-19	5.05908095590651e-14	6:32534576	T	C	chr6:32546582..32557592	-	cis
rs77460382	ENSG00000196126.6	HLA-DRB1	0.993216522980174	10.3463563337913	2.5212670082903e-19	5.08283683798307e-14	6:32472733	G	A	chr6:32546582..32557592	-	cis
rs79050133	ENSG00000196126.6	HLA-DRB1	0.980930818489922	10.3364696963704	2.67867304474237e-19	5.38805707594271e-14	6:32481680	A	G	chr6:32546582..32557592	-	cis
6:32494090:T	ENSG00000196126.6	HLA-DRB1	0.982417344777072	10.3236437524418	2.89757019551761e-19	5.80234156442805e-14	6:32494090	T	C	chr6:32546582..32557592	-	cis
6:32494104:T	ENSG00000196126.6	HLA-DRB1	0.982417344777072	10.3236437524418	2.89757019551761e-19	5.80234156442805e-14	6:32494104	T	C	chr6:32546582..32557592	-	cis
rs3195676	ENSG00000242110.3	AMACR	-0.304360893731688	-10.3211184621887	2.94272656044118e-19	5.87964231732834e-14	5:34008100	C	T	chr5:33986196..34008177	-	cis
rs6598066	ENSG00000185627.13	PSMD13	0.41439219896818	10.3198064270172	2.96646432433795e-19	5.91389970293528e-14	11:243185	A	G	chr11:236625..252957	+	cis
rs116277159	ENSG00000196126.6	HLA-DRB1	0.984568898556923	10.3012627987072	3.32312315668213e-19	6.59561566477568e-14	6:32488260	A	G	chr6:32546582..32557592	-	cis
rs139753177	ENSG00000196126.6	HLA-DRB1	0.984568898556923	10.3012627987072	3.32312315668213e-19	6.59561566477568e-14	6:32478619	G	C	chr6:32546582..32557592	-	cis
rs113454243	ENSG00000196126.6	HLA-DRB1	1.00190227183178	10.2894544430616	3.57221293885515e-19	7.07434891694968e-14	6:32494723	C	T	chr6:32546582..32557592	-	cis
rs76493232	ENSG00000196126.6	HLA-DRB1	1.07471938631721	10.2797259873938	3.79135765478368e-19	7.49180114181815e-14	6:32507047	T	C	chr6:32546582..32557592	-	cis
rs9274407	ENSG00000196126.6	HLA-DRB1	1.0028762637406	10.2778379855583	3.83541574541894e-19	7.5622040031476e-14	6:32632832	T	A	chr6:32546582..32557592	-	cis
rs9271065	ENSG00000196126.6	HLA-DRB1	1.07666755595036	10.2716681967449	3.98298513486169e-19	7.83594144003373e-14	6:32575619	C	G	chr6:32546582..32557592	-	cis
6:32459292:A	ENSG00000196126.6	HLA-DRB1	0.982718816346656	10.2689225052003	4.05046475292089e-19	7.89940470775733e-14	6:32459292	A	G	chr6:32546582..32557592	-	cis
6:32459294:T	ENSG00000196126.6	HLA-DRB1	0.982718816346656	10.2689225052003	4.05046475292089e-19	7.89940470775733e-14	6:32459294	T	A	chr6:32546582..32557592	-	cis
rs182144635	ENSG00000196126.6	HLA-DRB1	0.982718816346656	10.2689225052003	4.05046475292089e-19	7.89940470775733e-14	6:32459309	T	C	chr6:32546582..32557592	-	cis
rs191593025	ENSG00000196126.6	HLA-DRB1	0.982718816346656	10.2689225052003	4.05046475292089e-19	7.89940470775733e-14	6:32459304	T	C	chr6:32546582..32557592	-	cis
6:32493100:T	ENSG00000196126.6	HLA-DRB1	0.986120240627029	10.268014264105	4.07303621444995e-19	7.92619376559211e-14	6:32493100	T	A	chr6:32546582..32557592	-	cis
rs9271700	ENSG00000196126.6	HLA-DRB1	0.925963068500483	10.2674124357718	4.08806181859744e-19	7.9382142783799e-14	6:32593198	G	C	chr6:32546582..32557592	-	cis
rs72847605	ENSG00000196126.6	HLA-DRB1	1.03729894474078	10.2569019849935	4.35956780719585e-19	8.44714180226422e-14	6:32535563	A	G	chr6:32546582..32557592	-	cis
rs116001816	ENSG00000196126.6	HLA-DRB1	1.00216859916349	10.2544067838869	4.4266219223395e-19	8.54017591182432e-14	6:32473686	G	T	chr6:32546582..32557592	-	cis
rs6926251	ENSG00000196126.6	HLA-DRB1	0.972369736567598	10.2547420296668	4.41755331211705e-19	8.54017591182432e-14	6:32595429	T	C	chr6:32546582..32557592	-	cis
rs79563328	ENSG00000196126.6	HLA-DRB1	0.986117001529948	10.2525425167459	4.47739129684904e-19	8.61958730616468e-14	6:32455801	C	T	chr6:32546582..32557592	-	cis
11:229275:C	ENSG00000185627.13	PSMD13	0.413006315315739	10.2443424675053	4.70768697131774e-19	8.83541635543449e-14	11:229275	C	CCCCG	chr11:236625..252957	+	cis
11:229276:TA	ENSG00000185627.13	PSMD13	0.413006315315739	10.2443424675053	4.70768697131774e-19	8.83541635543449e-14	11:229276	TA	T	chr11:236625..252957	+	cis
rs10714847	ENSG00000185627.13	PSMD13	0.413006315315739	10.2443424675053	4.70768697131774e-19	8.83541635543449e-14	11:219619	TA	T	chr11:236625..252957	+	cis
rs10794301	ENSG00000185627.13	PSMD13	0.413006315315739	10.2443424675053	4.70768697131774e-19	8.83541635543449e-14	11:220401	C	T	chr11:236625..252957	+	cis
rs10902107	ENSG00000185627.13	PSMD13	0.413006315315739	10.2443424675053	4.70768697131774e-19	8.83541635543449e-14	11:220315	A	G	chr11:236625..252957	+	cis
rs148370769	ENSG00000185627.13	PSMD13	0.413006315315739	10.2443424675053	4.70768697131774e-19	8.83541635543449e-14	11:231870	G	GCCAGGAGACTGCT	chr11:236625..252957	+	cis
rs57351180	ENSG00000185627.13	PSMD13	0.413006315315739	10.2443424675053	4.70768697131774e-19	8.83541635543449e-14	11:229284	T	TA	chr11:236625..252957	+	cis
rs6421986	ENSG00000185627.13	PSMD13	0.413006315315739	10.2443424675053	4.70768697131774e-19	8.83541635543449e-14	11:221659	A	G	chr11:236625..252957	+	cis
rs6598071	ENSG00000185627.13	PSMD13	0.413006315315739	10.2443424675053	4.70768697131774e-19	8.83541635543449e-14	11:219800	T	C	chr11:236625..252957	+	cis
rs6598072	ENSG00000185627.13	PSMD13	0.413006315315739	10.2443424675053	4.70768697131774e-19	8.83541635543449e-14	11:219793	C	T	chr11:236625..252957	+	cis
rs7943246	ENSG00000185627.13	PSMD13	0.413006315315739	10.2443424675053	4.70768697131774e-19	8.83541635543449e-14	11:225171	C	T	chr11:236625..252957	+	cis
rs114227752	ENSG00000196126.6	HLA-DRB1	0.948249306111826	10.2455402914846	4.67332376157526e-19	8.83541635543449e-14	6:32479232	G	C	chr6:32546582..32557592	-	cis
rs9269297	ENSG00000196126.6	HLA-DRB1	1.01079358113451	10.2410765059689	4.80266664864868e-19	8.97611782960241e-14	6:32539534	T	G	chr6:32546582..32557592	-	cis
rs9269298	ENSG00000196126.6	HLA-DRB1	1.01079358113451	10.2410765059689	4.80266664864868e-19	8.97611782960241e-14	6:32539536	G	T	chr6:32546582..32557592	-	cis
6:32454946:T:<CN0>:32478407	ENSG00000196126.6	HLA-DRB1	1.14932778245587	10.2280594491691	5.20059544806467e-19	9.69963370567956e-14	6:32454946	T	<CN0>	chr6:32546582..32557592	-	cis
rs3217251	ENSG00000242110.3	AMACR	-0.299807052629046	-10.2259806321167	5.26712111954547e-19	9.80332963297932e-14	5:34008206	CCGGCGCCACGCCCCCAGCCG	C	chr5:33986196..34008177	-	cis
rs6875926	ENSG00000242110.3	AMACR	-0.296879901490823	-10.2113165912107	5.76113266912663e-19	1.07005988799999e-13	5:34012492	T	C	chr5:33986196..34008177	-	cis
rs370941173	ENSG00000196126.6	HLA-DRB1	1.0000578438685	10.1929393206121	6.44596853220448e-19	1.19478609127258e-13	6:32483301	CAT	C	chr6:32546582..32557592	-	cis
rs143657869	ENSG00000185627.13	PSMD13	0.411473652439387	10.1853247692762	6.75298440433269e-19	1.23190479165057e-13	11:207254	C	CG	chr11:236625..252957	+	cis
rs58692051	ENSG00000185627.13	PSMD13	0.411473652439387	10.1853247692762	6.75298440433269e-19	1.23190479165057e-13	11:207410	T	C	chr11:236625..252957	+	cis
rs6598074	ENSG00000185627.13	PSMD13	0.411473652439387	10.1853247692762	6.75298440433269e-19	1.23190479165057e-13	11:219398	G	A	chr11:236625..252957	+	cis
rs6598075	ENSG00000185627.13	PSMD13	0.411473652439387	10.1853247692762	6.75298440433269e-19	1.23190479165057e-13	11:207275	G	C	chr11:236625..252957	+	cis
rs116718235	ENSG00000196126.6	HLA-DRB1	1.00875396044399	10.1845857768897	6.78354569064434e-19	1.23190479165057e-13	6:32523674	G	A	chr6:32546582..32557592	-	cis
rs71538510	ENSG00000196126.6	HLA-DRB1	1.00875396044399	10.1845857768897	6.78354569064434e-19	1.23190479165057e-13	6:32534959	A	G	chr6:32546582..32557592	-	cis
rs71538511	ENSG00000196126.6	HLA-DRB1	1.00875396044399	10.1845857768897	6.78354569064434e-19	1.23190479165057e-13	6:32534976	T	G	chr6:32546582..32557592	-	cis
rs72845794	ENSG00000196126.6	HLA-DRB1	1.00875396044399	10.1845857768897	6.78354569064434e-19	1.23190479165057e-13	6:32534087	T	C	chr6:32546582..32557592	-	cis
rs73726846	ENSG00000196126.6	HLA-DRB1	1.00875396044399	10.1845857768897	6.78354569064434e-19	1.23190479165057e-13	6:32537640	C	T	chr6:32546582..32557592	-	cis
rs78653427	ENSG00000196126.6	HLA-DRB1	1.00875396044399	10.1845857768897	6.78354569064434e-19	1.23190479165057e-13	6:32523703	C	T	chr6:32546582..32557592	-	cis
rs9269235	ENSG00000196126.6	HLA-DRB1	1.13479931325826	10.1730471346298	7.27901836950215e-19	1.31921310006795e-13	6:32453558	T	G	chr6:32546582..32557592	-	cis
rs1437607	ENSG00000134765.5	DSC1	-0.339654416327117	-10.1631338265489	7.73341893314601e-19	1.39592629283799e-13	18:28758389	C	A	chr18:28709568..28742734	-	cis
rs1437608	ENSG00000134765.5	DSC1	-0.339654416327117	-10.1631338265489	7.73341893314601e-19	1.39592629283799e-13	18:28754974	G	A	chr18:28709568..28742734	-	cis
rs75781111	ENSG00000196126.6	HLA-DRB1	0.970039513675693	10.1463960265654	8.565736173094e-19	1.536887323218e-13	6:32458280	A	G	chr6:32546582..32557592	-	cis
rs78383232	ENSG00000196126.6	HLA-DRB1	0.970039513675693	10.1463960265654	8.565736173094e-19	1.536887323218e-13	6:32458292	T	C	chr6:32546582..32557592	-	cis
rs80172909	ENSG00000196126.6	HLA-DRB1	0.970039513675693	10.1463960265654	8.565736173094e-19	1.536887323218e-13	6:32458289	T	A	chr6:32546582..32557592	-	cis
rs114312361	ENSG00000196126.6	HLA-DRB1	0.985032118982249	10.1446954096127	8.65514757562122e-19	1.54983009631055e-13	6:32496676	G	C	chr6:32546582..32557592	-	cis
6:32494107:G	ENSG00000196126.6	HLA-DRB1	0.983602920437216	10.143076656373	8.74111930620261e-19	1.56210660820356e-13	6:32494107	G	C	chr6:32546582..32557592	-	cis
rs11101995	ENSG00000134201.6	GSTM5	-0.347290418288554	-10.1403432204416	8.88822900925209e-19	1.57583977422658e-13	1:110270600	G	C	chr1:110254871..110317945	+	cis
rs11101996	ENSG00000134201.6	GSTM5	-0.347290418288554	-10.1403432204416	8.88822900925209e-19	1.57583977422658e-13	1:110270707	C	T	chr1:110254871..110317945	+	cis
rs11101998	ENSG00000134201.6	GSTM5	-0.347290418288554	-10.1403432204416	8.88822900925209e-19	1.57583977422658e-13	1:110271126	A	T	chr1:110254871..110317945	+	cis
rs4970776	ENSG00000134201.6	GSTM5	-0.347290418288554	-10.1403432204416	8.88822900925209e-19	1.57583977422658e-13	1:110271457	A	T	chr1:110254871..110317945	+	cis
rs73726187	ENSG00000196126.6	HLA-DRB1	0.960382097964655	10.127604979746	9.60701395267453e-19	1.69991732837498e-13	6:32491461	A	G	chr6:32546582..32557592	-	cis
rs80141235	ENSG00000196126.6	HLA-DRB1	1.13801332606997	10.1269193178504	9.64730749016964e-19	1.70368675725954e-13	6:32503689	A	G	chr6:32546582..32557592	-	cis
rs113813386	ENSG00000196126.6	HLA-DRB1	0.99543773930104	10.1139944540397	1.04391722514041e-18	1.83990593462693e-13	6:32536930	C	T	chr6:32546582..32557592	-	cis
rs4799566	ENSG00000134765.5	DSC1	-0.336033584189466	-10.1095115911289	1.07286970831355e-18	1.87985504112008e-13	18:28762480	C	T	chr18:28709568..28742734	-	cis
rs7243239	ENSG00000134765.5	DSC1	-0.336033584189466	-10.1095115911289	1.07286970831355e-18	1.87985504112008e-13	18:28764320	G	A	chr18:28709568..28742734	-	cis
rs9269397	ENSG00000196126.6	HLA-DRB1	0.963791508986931	10.1099404513099	1.0700656347273e-18	1.87985504112008e-13	6:32541292	C	G	chr6:32546582..32557592	-	cis
6:32490889:G	ENSG00000196126.6	HLA-DRB1	0.944746750750209	10.090921529087	1.20172797659826e-18	1.94600407751607e-13	6:32490889	G	A	chr6:32546582..32557592	-	cis
rs111724472	ENSG00000196126.6	HLA-DRB1	0.944746750750209	10.090921529087	1.20172797659826e-18	1.94600407751607e-13	6:32478484	T	G	chr6:32546582..32557592	-	cis
rs113201561	ENSG00000196126.6	HLA-DRB1	0.944746750750209	10.090921529087	1.20172797659826e-18	1.94600407751607e-13	6:32480412	T	C	chr6:32546582..32557592	-	cis
rs114193109	ENSG00000196126.6	HLA-DRB1	0.944746750750209	10.090921529087	1.20172797659826e-18	1.94600407751607e-13	6:32488504	A	G	chr6:32546582..32557592	-	cis
rs115284487	ENSG00000196126.6	HLA-DRB1	0.944746750750209	10.090921529087	1.20172797659826e-18	1.94600407751607e-13	6:32482525	A	G	chr6:32546582..32557592	-	cis
rs115359984	ENSG00000196126.6	HLA-DRB1	0.944746750750209	10.090921529087	1.20172797659826e-18	1.94600407751607e-13	6:32491821	A	G	chr6:32546582..32557592	-	cis
rs115731929	ENSG00000196126.6	HLA-DRB1	0.944746750750209	10.090921529087	1.20172797659826e-18	1.94600407751607e-13	6:32496295	A	T	chr6:32546582..32557592	-	cis
rs116597030	ENSG00000196126.6	HLA-DRB1	0.944746750750209	10.090921529087	1.20172797659826e-18	1.94600407751607e-13	6:32479282	C	T	chr6:32546582..32557592	-	cis
rs138063539	ENSG00000196126.6	HLA-DRB1	0.944746750750209	10.090921529087	1.20172797659826e-18	1.94600407751607e-13	6:32496314	T	C	chr6:32546582..32557592	-	cis
rs139036786	ENSG00000196126.6	HLA-DRB1	0.944746750750209	10.090921529087	1.20172797659826e-18	1.94600407751607e-13	6:32459978	G	A	chr6:32546582..32557592	-	cis
rs139465672	ENSG00000196126.6	HLA-DRB1	0.944746750750209	10.090921529087	1.20172797659826e-18	1.94600407751607e-13	6:32454920	C	G	chr6:32546582..32557592	-	cis
rs140656634	ENSG00000196126.6	HLA-DRB1	0.944746750750209	10.090921529087	1.20172797659826e-18	1.94600407751607e-13	6:32473259	G	C	chr6:32546582..32557592	-	cis
rs142633963	ENSG00000196126.6	HLA-DRB1	0.944746750750209	10.090921529087	1.20172797659826e-18	1.94600407751607e-13	6:32473248	C	A	chr6:32546582..32557592	-	cis
rs143375763	ENSG00000196126.6	HLA-DRB1	0.944746750750209	10.090921529087	1.20172797659826e-18	1.94600407751607e-13	6:32488545	G	C	chr6:32546582..32557592	-	cis
rs145540045	ENSG00000196126.6	HLA-DRB1	0.984235737734779	10.0939114427752	1.18000735062647e-18	1.94600407751607e-13	6:32490643	A	G	chr6:32546582..32557592	-	cis
rs149642638	ENSG00000196126.6	HLA-DRB1	0.944746750750209	10.090921529087	1.20172797659826e-18	1.94600407751607e-13	6:32488527	C	T	chr6:32546582..32557592	-	cis
rs181159261	ENSG00000196126.6	HLA-DRB1	0.984235737734779	10.0939114427752	1.18000735062647e-18	1.94600407751607e-13	6:32490653	G	A	chr6:32546582..32557592	-	cis
rs183801839	ENSG00000196126.6	HLA-DRB1	0.984235737734779	10.0939114427752	1.18000735062647e-18	1.94600407751607e-13	6:32490679	G	A	chr6:32546582..32557592	-	cis
rs185641567	ENSG00000196126.6	HLA-DRB1	0.944746750750209	10.090921529087	1.20172797659826e-18	1.94600407751607e-13	6:32488562	C	T	chr6:32546582..32557592	-	cis
rs186920750	ENSG00000196126.6	HLA-DRB1	0.944746750750209	10.090921529087	1.20172797659826e-18	1.94600407751607e-13	6:32459175	T	G	chr6:32546582..32557592	-	cis
rs188738201	ENSG00000196126.6	HLA-DRB1	0.944746750750209	10.090921529087	1.20172797659826e-18	1.94600407751607e-13	6:32474550	T	C	chr6:32546582..32557592	-	cis
rs189231639	ENSG00000196126.6	HLA-DRB1	0.944746750750209	10.090921529087	1.20172797659826e-18	1.94600407751607e-13	6:32495784	G	C	chr6:32546582..32557592	-	cis
rs191737659	ENSG00000196126.6	HLA-DRB1	0.944746750750209	10.090921529087	1.20172797659826e-18	1.94600407751607e-13	6:32488564	G	A	chr6:32546582..32557592	-	cis
rs191818300	ENSG00000196126.6	HLA-DRB1	0.944746750750209	10.090921529087	1.20172797659826e-18	1.94600407751607e-13	6:32459176	A	G	chr6:32546582..32557592	-	cis
rs72849289	ENSG00000196126.6	HLA-DRB1	0.944746750750209	10.090921529087	1.20172797659826e-18	1.94600407751607e-13	6:32479625	C	T	chr6:32546582..32557592	-	cis
rs73726182	ENSG00000196126.6	HLA-DRB1	0.944746750750209	10.090921529087	1.20172797659826e-18	1.94600407751607e-13	6:32491309	C	G	chr6:32546582..32557592	-	cis
rs75600369	ENSG00000196126.6	HLA-DRB1	0.944746750750209	10.090921529087	1.20172797659826e-18	1.94600407751607e-13	6:32472931	T	G	chr6:32546582..32557592	-	cis
rs75722399	ENSG00000196126.6	HLA-DRB1	0.944746750750209	10.090921529087	1.20172797659826e-18	1.94600407751607e-13	6:32460615	G	C	chr6:32546582..32557592	-	cis
rs75885006	ENSG00000196126.6	HLA-DRB1	0.944746750750209	10.090921529087	1.20172797659826e-18	1.94600407751607e-13	6:32459383	G	A	chr6:32546582..32557592	-	cis
rs76507644	ENSG00000196126.6	HLA-DRB1	0.944746750750209	10.090921529087	1.20172797659826e-18	1.94600407751607e-13	6:32460002	A	C	chr6:32546582..32557592	-	cis
rs76749487	ENSG00000196126.6	HLA-DRB1	0.944746750750209	10.090921529087	1.20172797659826e-18	1.94600407751607e-13	6:32460286	A	T	chr6:32546582..32557592	-	cis
rs76753608	ENSG00000196126.6	HLA-DRB1	0.944746750750209	10.090921529087	1.20172797659826e-18	1.94600407751607e-13	6:32460766	G	T	chr6:32546582..32557592	-	cis
rs77103549	ENSG00000196126.6	HLA-DRB1	0.944746750750209	10.090921529087	1.20172797659826e-18	1.94600407751607e-13	6:32474022	T	C	chr6:32546582..32557592	-	cis
rs77290417	ENSG00000196126.6	HLA-DRB1	0.944746750750209	10.090921529087	1.20172797659826e-18	1.94600407751607e-13	6:32472934	A	G	chr6:32546582..32557592	-	cis
rs77361953	ENSG00000196126.6	HLA-DRB1	0.944746750750209	10.090921529087	1.20172797659826e-18	1.94600407751607e-13	6:32460295	T	C	chr6:32546582..32557592	-	cis
rs77539933	ENSG00000196126.6	HLA-DRB1	0.944746750750209	10.090921529087	1.20172797659826e-18	1.94600407751607e-13	6:32459985	C	T	chr6:32546582..32557592	-	cis
rs78193344	ENSG00000196126.6	HLA-DRB1	0.944746750750209	10.090921529087	1.20172797659826e-18	1.94600407751607e-13	6:32459704	T	C	chr6:32546582..32557592	-	cis
rs78281855	ENSG00000196126.6	HLA-DRB1	0.944746750750209	10.090921529087	1.20172797659826e-18	1.94600407751607e-13	6:32459437	T	A	chr6:32546582..32557592	-	cis
rs79054061	ENSG00000196126.6	HLA-DRB1	0.944746750750209	10.090921529087	1.20172797659826e-18	1.94600407751607e-13	6:32459999	C	G	chr6:32546582..32557592	-	cis
rs79184871	ENSG00000196126.6	HLA-DRB1	0.944746750750209	10.090921529087	1.20172797659826e-18	1.94600407751607e-13	6:32473972	A	G	chr6:32546582..32557592	-	cis
rs79487517	ENSG00000196126.6	HLA-DRB1	0.944746750750209	10.090921529087	1.20172797659826e-18	1.94600407751607e-13	6:32460592	G	A	chr6:32546582..32557592	-	cis
rs79601710	ENSG00000196126.6	HLA-DRB1	0.944746750750209	10.090921529087	1.20172797659826e-18	1.94600407751607e-13	6:32472593	A	G	chr6:32546582..32557592	-	cis
rs113188320	ENSG00000196126.6	HLA-DRB1	0.950767775870069	10.0860812733633	1.23773885426349e-18	2.00070648555503e-13	6:32487114	T	G	chr6:32546582..32557592	-	cis
rs519592	ENSG00000185627.13	PSMD13	0.410800653235998	10.08086142658	1.27778049488943e-18	2.06171581195348e-13	11:236811	G	A	chr11:236625..252957	+	cis
rs111752517	ENSG00000196126.6	HLA-DRB1	0.954025656133117	10.0691295214374	1.37255272581455e-18	2.20274674205588e-13	6:32482568	A	C	chr6:32546582..32557592	-	cis
rs112523731	ENSG00000196126.6	HLA-DRB1	0.954025656133117	10.0691295214374	1.37255272581455e-18	2.20274674205588e-13	6:32482598	T	C	chr6:32546582..32557592	-	cis
rs72849263	ENSG00000196126.6	HLA-DRB1	0.954025656133117	10.0691295214374	1.37255272581455e-18	2.20274674205588e-13	6:32456239	G	A	chr6:32546582..32557592	-	cis
rs143508244	ENSG00000196126.6	HLA-DRB1	0.98779374242195	10.0544918056949	1.50068265807944e-18	2.40407590482832e-13	6:32488011	G	C	chr6:32546582..32557592	-	cis
rs76995658	ENSG00000196126.6	HLA-DRB1	1.13415623983552	10.0517826686173	1.52567270328724e-18	2.43975296056413e-13	6:32498797	C	T	chr6:32546582..32557592	-	cis
rs72508420	ENSG00000196126.6	HLA-DRB1	0.963992784331574	10.0430258410114	1.60932178465481e-18	2.56437677057287e-13	6:32479456	C	T	chr6:32546582..32557592	-	cis
rs72508421	ENSG00000196126.6	HLA-DRB1	0.963992784331574	10.0430258410114	1.60932178465481e-18	2.56437677057287e-13	6:32479491	T	A	chr6:32546582..32557592	-	cis
rs77484451	ENSG00000196126.6	HLA-DRB1	0.968726052526712	10.028807604244	1.75498824186672e-18	2.7915309416156e-13	6:32472893	C	G	chr6:32546582..32557592	-	cis
rs114785354	ENSG00000196126.6	HLA-DRB1	0.950049241546992	10.0255962323307	1.78966756578177e-18	2.83278937394524e-13	6:32490408	G	A	chr6:32546582..32557592	-	cis
rs77375484	ENSG00000196126.6	HLA-DRB1	0.988287272189276	10.02552910287	1.79039973422641e-18	2.83278937394524e-13	6:32505909	T	C	chr6:32546582..32557592	-	cis
rs78912960	ENSG00000196126.6	HLA-DRB1	0.988287272189276	10.02552910287	1.79039973422641e-18	2.83278937394524e-13	6:32505908	G	A	chr6:32546582..32557592	-	cis
rs114996015	ENSG00000196126.6	HLA-DRB1	0.945446602410684	10.0236629436136	1.81087356048164e-18	2.86013894138213e-13	6:32491524	C	T	chr6:32546582..32557592	-	cis
rs2549778	ENSG00000164308.12	ERAP2	0.359538326292061	10.0220429244619	1.8288361224702e-18	2.88343299399595e-13	5:96204254	T	C	chr5:96211690..96255056	+	cis
rs9272644	ENSG00000196126.6	HLA-DRB1	1.01817693882776	10.0209692081119	1.84083912059933e-18	2.89726565600962e-13	6:32608322	T	C	chr6:32546582..32557592	-	cis
rs112498945	ENSG00000196126.6	HLA-DRB1	0.956822096838714	10.0193798733847	1.85875049492762e-18	2.92033267542678e-13	6:32496346	T	C	chr6:32546582..32557592	-	cis
rs111863034	ENSG00000196126.6	HLA-DRB1	0.959696552198271	10.0154391695276	1.903914200654e-18	2.95506388030769e-13	6:32473388	C	T	chr6:32546582..32557592	-	cis
rs112707813	ENSG00000196126.6	HLA-DRB1	0.959696552198271	10.0154391695276	1.903914200654e-18	2.95506388030769e-13	6:32473412	T	C	chr6:32546582..32557592	-	cis
rs114313885	ENSG00000196126.6	HLA-DRB1	0.959696552198271	10.0154391695276	1.903914200654e-18	2.95506388030769e-13	6:32473628	G	T	chr6:32546582..32557592	-	cis
rs114666889	ENSG00000196126.6	HLA-DRB1	0.959696552198271	10.0154391695276	1.903914200654e-18	2.95506388030769e-13	6:32473636	A	T	chr6:32546582..32557592	-	cis
rs115214341	ENSG00000196126.6	HLA-DRB1	0.959696552198271	10.0154391695276	1.903914200654e-18	2.95506388030769e-13	6:32473641	A	G	chr6:32546582..32557592	-	cis
rs74579911	ENSG00000196126.6	HLA-DRB1	1.01113434855949	10.0168336807655	1.88780823411189e-18	2.95506388030769e-13	6:32534010	A	G	chr6:32546582..32557592	-	cis
rs79433911	ENSG00000196126.6	HLA-DRB1	1.01113434855949	10.0168336807655	1.88780823411189e-18	2.95506388030769e-13	6:32534028	T	C	chr6:32546582..32557592	-	cis
rs76155697	ENSG00000196126.6	HLA-DRB1	0.945420267566458	10.014186841611	1.91849472934912e-18	2.97255148591282e-13	6:32492054	A	C	chr6:32546582..32557592	-	cis
rs57583084	ENSG00000196126.6	HLA-DRB1	1.01842022708315	10.0082492291618	1.98915432911372e-18	3.07671893693859e-13	6:32525850	T	C	chr6:32546582..32557592	-	cis
rs72508471	ENSG00000196126.6	HLA-DRB1	1.06047317081462	9.9992568262287	2.10113732332548e-18	3.24433464196911e-13	6:32505640	G	A	chr6:32546582..32557592	-	cis
rs148725154	ENSG00000196126.6	HLA-DRB1	0.913066154157827	9.99891596928433	2.10550348738917e-18	3.24549032857135e-13	6:32589877	T	TTAAAATTTAGATA	chr6:32546582..32557592	-	cis
rs144016913	ENSG00000196126.6	HLA-DRB1	0.988837434115973	9.99655999996794	2.13593030348769e-18	3.28674386855158e-13	6:32487214	T	C	chr6:32546582..32557592	-	cis
rs80029685	ENSG00000196126.6	HLA-DRB1	1.13804821949079	9.99251643637342	2.18917725725829e-18	3.36291135371556e-13	6:32501300	G	A	chr6:32546582..32557592	-	cis
rs34936053	ENSG00000134201.6	GSTM5	-0.34754414779752	-9.98866009991616	2.24119098758506e-18	3.43692725557245e-13	1:110270500	AT	A	chr1:110254871..110317945	+	cis
rs1045288	ENSG00000185627.13	PSMD13	0.400547101200993	9.97744458731361	2.39957126378995e-18	3.48331312460386e-13	11:237087	A	G	chr11:236625..252957	+	cis
rs10902110	ENSG00000185627.13	PSMD13	0.400547101200993	9.97744458731361	2.39957126378995e-18	3.48331312460386e-13	11:237648	T	C	chr11:236625..252957	+	cis
rs10902112	ENSG00000185627.13	PSMD13	0.400547101200993	9.97744458731361	2.39957126378995e-18	3.48331312460386e-13	11:244106	A	G	chr11:236625..252957	+	cis
rs10902113	ENSG00000185627.13	PSMD13	0.400547101200993	9.97744458731361	2.39957126378995e-18	3.48331312460386e-13	11:245523	C	T	chr11:236625..252957	+	cis
rs1128320	ENSG00000185627.13	PSMD13	0.400547101200993	9.97744458731361	2.39957126378995e-18	3.48331312460386e-13	11:244167	C	T	chr11:236625..252957	+	cis
rs1128321	ENSG00000185627.13	PSMD13	0.400547101200993	9.97744458731361	2.39957126378995e-18	3.48331312460386e-13	11:244171	T	C	chr11:236625..252957	+	cis
rs1128322	ENSG00000185627.13	PSMD13	0.400547101200993	9.97744458731361	2.39957126378995e-18	3.48331312460386e-13	11:244197	T	C	chr11:236625..252957	+	cis
rs2272563	ENSG00000185627.13	PSMD13	0.400547101200993	9.97744458731361	2.39957126378995e-18	3.48331312460386e-13	11:236871	T	C	chr11:236625..252957	+	cis
rs2272565	ENSG00000185627.13	PSMD13	0.400547101200993	9.97744458731361	2.39957126378995e-18	3.48331312460386e-13	11:244414	C	T	chr11:236625..252957	+	cis
rs369497631	ENSG00000185627.13	PSMD13	0.400547101200993	9.97744458731361	2.39957126378995e-18	3.48331312460386e-13	11:243017	ATC	A	chr11:236625..252957	+	cis
rs3817629	ENSG00000185627.13	PSMD13	0.400547101200993	9.97744458731361	2.39957126378995e-18	3.48331312460386e-13	11:237312	T	C	chr11:236625..252957	+	cis
rs3830667	ENSG00000185627.13	PSMD13	0.400547101200993	9.97744458731361	2.39957126378995e-18	3.48331312460386e-13	11:244490	ATACCTTTTAG	A	chr11:236625..252957	+	cis
rs6598060	ENSG00000185627.13	PSMD13	0.400547101200993	9.97744458731361	2.39957126378995e-18	3.48331312460386e-13	11:243987	G	A	chr11:236625..252957	+	cis
rs6598061	ENSG00000185627.13	PSMD13	0.400547101200993	9.97744458731361	2.39957126378995e-18	3.48331312460386e-13	11:243853	G	A	chr11:236625..252957	+	cis
rs6598062	ENSG00000185627.13	PSMD13	0.400547101200993	9.97744458731361	2.39957126378995e-18	3.48331312460386e-13	11:243712	A	G	chr11:236625..252957	+	cis
rs6598063	ENSG00000185627.13	PSMD13	0.400547101200993	9.97744458731361	2.39957126378995e-18	3.48331312460386e-13	11:243672	G	A	chr11:236625..252957	+	cis
rs6598064	ENSG00000185627.13	PSMD13	0.400547101200993	9.97744458731361	2.39957126378995e-18	3.48331312460386e-13	11:243557	G	A	chr11:236625..252957	+	cis
rs6598065	ENSG00000185627.13	PSMD13	0.400547101200993	9.97744458731361	2.39957126378995e-18	3.48331312460386e-13	11:243211	A	G	chr11:236625..252957	+	cis
rs6598067	ENSG00000185627.13	PSMD13	0.400547101200993	9.97744458731361	2.39957126378995e-18	3.48331312460386e-13	11:243093	T	C	chr11:236625..252957	+	cis
rs6598068	ENSG00000185627.13	PSMD13	0.400547101200993	9.97744458731361	2.39957126378995e-18	3.48331312460386e-13	11:243092	A	C	chr11:236625..252957	+	cis
rs6598069	ENSG00000185627.13	PSMD13	0.400547101200993	9.97744458731361	2.39957126378995e-18	3.48331312460386e-13	11:240664	T	A	chr11:236625..252957	+	cis
rs7107362	ENSG00000185627.13	PSMD13	0.400547101200993	9.97744458731361	2.39957126378995e-18	3.48331312460386e-13	11:244108	A	G	chr11:236625..252957	+	cis
rs7116130	ENSG00000185627.13	PSMD13	0.400547101200993	9.97744458731361	2.39957126378995e-18	3.48331312460386e-13	11:244129	C	T	chr11:236625..252957	+	cis
rs7124022	ENSG00000185627.13	PSMD13	0.400547101200993	9.97744458731361	2.39957126378995e-18	3.48331312460386e-13	11:244964	G	A	chr11:236625..252957	+	cis
rs7128029	ENSG00000185627.13	PSMD13	0.400547101200993	9.97744458731361	2.39957126378995e-18	3.48331312460386e-13	11:244141	G	A	chr11:236625..252957	+	cis
rs7128044	ENSG00000185627.13	PSMD13	0.400547101200993	9.97744458731361	2.39957126378995e-18	3.48331312460386e-13	11:244115	G	A	chr11:236625..252957	+	cis
rs7395328	ENSG00000185627.13	PSMD13	0.400547101200993	9.97744458731361	2.39957126378995e-18	3.48331312460386e-13	11:242624	T	A	chr11:236625..252957	+	cis
rs7481518	ENSG00000185627.13	PSMD13	0.400547101200993	9.97744458731361	2.39957126378995e-18	3.48331312460386e-13	11:240867	T	G	chr11:236625..252957	+	cis
rs7481993	ENSG00000185627.13	PSMD13	0.400547101200993	9.97744458731361	2.39957126378995e-18	3.48331312460386e-13	11:237875	C	T	chr11:236625..252957	+	cis
rs7482209	ENSG00000185627.13	PSMD13	0.400547101200993	9.97744458731361	2.39957126378995e-18	3.48331312460386e-13	11:240868	A	G	chr11:236625..252957	+	cis
rs7482591	ENSG00000185627.13	PSMD13	0.400547101200993	9.97744458731361	2.39957126378995e-18	3.48331312460386e-13	11:245861	G	C	chr11:236625..252957	+	cis
6:32494112:A	ENSG00000196126.6	HLA-DRB1	0.979870612757216	9.98087488775034	2.34998078051621e-18	3.48331312460386e-13	6:32494112	A	T	chr6:32546582..32557592	-	cis
6:32494113:A	ENSG00000196126.6	HLA-DRB1	0.979870612757216	9.98087488775034	2.34998078051621e-18	3.48331312460386e-13	6:32494113	A	C	chr6:32546582..32557592	-	cis
rs67353091	ENSG00000196126.6	HLA-DRB1	1.05796970770388	9.97240571007584	2.47431406923344e-18	3.58601014955525e-13	6:32524684	A	C	chr6:32546582..32557592	-	cis
rs62405571	ENSG00000196126.6	HLA-DRB1	0.974905878592433	9.9535701826413	2.77484385300154e-18	4.00216973583099e-13	6:32458228	T	C	chr6:32546582..32557592	-	cis
rs75301863	ENSG00000196126.6	HLA-DRB1	0.974905878592433	9.9535701826413	2.77484385300154e-18	4.00216973583099e-13	6:32457566	T	C	chr6:32546582..32557592	-	cis
rs76883199	ENSG00000196126.6	HLA-DRB1	0.974905878592433	9.9535701826413	2.77484385300154e-18	4.00216973583099e-13	6:32457539	C	T	chr6:32546582..32557592	-	cis
rs76939305	ENSG00000196126.6	HLA-DRB1	0.967649405064243	9.9527565057544	2.78861624691584e-18	4.01557780847472e-13	6:32491107	G	A	chr6:32546582..32557592	-	cis
rs112304198	ENSG00000196126.6	HLA-DRB1	1.07510316953765	9.95180176156635	2.80486327071529e-18	4.03250063666327e-13	6:32538344	A	G	chr6:32546582..32557592	-	cis
rs9270602	ENSG00000196126.6	HLA-DRB1	1.15019383495269	9.94926523260328	2.84848757149327e-18	4.08866614661631e-13	6:32561794	C	G	chr6:32546582..32557592	-	cis
rs2617438	ENSG00000164308.12	ERAP2	0.355495453857429	9.9281844057359	3.23822084258981e-18	4.63325562625901e-13	5:96206373	G	C	chr5:96211690..96255056	+	cis
rs2927610	ENSG00000164308.12	ERAP2	0.355495453857429	9.9281844057359	3.23822084258981e-18	4.63325562625901e-13	5:96200770	A	T	chr5:96211690..96255056	+	cis
6:32490848:G	ENSG00000196126.6	HLA-DRB1	0.940072847306728	9.92503591343245	3.30082353934231e-18	4.67068295768324e-13	6:32490848	G	C	chr6:32546582..32557592	-	cis
6:32490868:C	ENSG00000196126.6	HLA-DRB1	0.940072847306728	9.92503591343245	3.30082353934231e-18	4.67068295768324e-13	6:32490868	C	T	chr6:32546582..32557592	-	cis
6:32490870:G	ENSG00000196126.6	HLA-DRB1	0.940072847306728	9.92503591343245	3.30082353934231e-18	4.67068295768324e-13	6:32490870	G	T	chr6:32546582..32557592	-	cis
6:32490871:A	ENSG00000196126.6	HLA-DRB1	0.940072847306728	9.92503591343245	3.30082353934231e-18	4.67068295768324e-13	6:32490871	A	G	chr6:32546582..32557592	-	cis
rs114828939	ENSG00000196126.6	HLA-DRB1	0.940072847306728	9.92503591343245	3.30082353934231e-18	4.67068295768324e-13	6:32489204	G	A	chr6:32546582..32557592	-	cis
rs72508424	ENSG00000196126.6	HLA-DRB1	0.940072847306728	9.92503591343245	3.30082353934231e-18	4.67068295768324e-13	6:32481590	G	T	chr6:32546582..32557592	-	cis
rs76612829	ENSG00000196126.6	HLA-DRB1	1.10935676516289	9.92598349359398	3.2818565873624e-18	4.67068295768324e-13	6:32506695	G	A	chr6:32546582..32557592	-	cis
rs10794302	ENSG00000185627.13	PSMD13	0.399684670916155	9.91589782615126	3.48943449500269e-18	4.89127876405438e-13	11:234102	T	C	chr11:236625..252957	+	cis
rs10902109	ENSG00000185627.13	PSMD13	0.399684670916155	9.91589782615126	3.48943449500269e-18	4.89127876405438e-13	11:230862	A	G	chr11:236625..252957	+	cis
rs3829998	ENSG00000185627.13	PSMD13	0.399684670916155	9.91589782615126	3.48943449500269e-18	4.89127876405438e-13	11:230751	A	G	chr11:236625..252957	+	cis
rs7104764	ENSG00000185627.13	PSMD13	0.399684670916155	9.91589782615126	3.48943449500269e-18	4.89127876405438e-13	11:229977	G	A	chr11:236625..252957	+	cis
rs7483951	ENSG00000185627.13	PSMD13	0.399684670916155	9.91589782615126	3.48943449500269e-18	4.89127876405438e-13	11:231758	G	A	chr11:236625..252957	+	cis
rs9795476	ENSG00000185627.13	PSMD13	0.399684670916155	9.91589782615126	3.48943449500269e-18	4.89127876405438e-13	11:235894	T	G	chr11:236625..252957	+	cis
rs139860555	ENSG00000196126.6	HLA-DRB1	0.939188830958123	9.9115979064212	3.58186482161067e-18	4.99741662929532e-13	6:32488710	G	A	chr6:32546582..32557592	-	cis
rs144607337	ENSG00000196126.6	HLA-DRB1	0.939188830958123	9.9115979064212	3.58186482161067e-18	4.99741662929532e-13	6:32488788	G	C	chr6:32546582..32557592	-	cis
rs150773158	ENSG00000196126.6	HLA-DRB1	0.939188830958123	9.9115979064212	3.58186482161067e-18	4.99741662929532e-13	6:32488722	A	C	chr6:32546582..32557592	-	cis
rs11147025	ENSG00000177084.12	POLE	0.157912773482458	9.90363705289589	3.75947894443828e-18	5.21279582763315e-13	12:133305794	G	A	chr12:133200348..133263929	-	cis
rs11147026	ENSG00000177084.12	POLE	0.157912773482458	9.90363705289589	3.75947894443828e-18	5.21279582763315e-13	12:133307747	A	G	chr12:133200348..133263929	-	cis
rs11147027	ENSG00000177084.12	POLE	0.157912773482458	9.90363705289589	3.75947894443828e-18	5.21279582763315e-13	12:133308454	C	T	chr12:133200348..133263929	-	cis
rs77024756	ENSG00000196126.6	HLA-DRB1	1.10571922265429	9.90368908090129	3.75829011594622e-18	5.21279582763315e-13	6:32498558	A	G	chr6:32546582..32557592	-	cis
rs74507717	ENSG00000196126.6	HLA-DRB1	0.948615279599718	9.89705619394983	3.91291233159802e-18	5.34296201913654e-13	6:32459917	G	A	chr6:32546582..32557592	-	cis
rs74673002	ENSG00000196126.6	HLA-DRB1	0.948615279599718	9.89705619394983	3.91291233159802e-18	5.34296201913654e-13	6:32469496	A	C	chr6:32546582..32557592	-	cis
rs75238419	ENSG00000196126.6	HLA-DRB1	0.948615279599718	9.89705619394983	3.91291233159802e-18	5.34296201913654e-13	6:32469491	T	G	chr6:32546582..32557592	-	cis
rs75280741	ENSG00000196126.6	HLA-DRB1	0.948615279599718	9.89705619394983	3.91291233159802e-18	5.34296201913654e-13	6:32457475	A	C	chr6:32546582..32557592	-	cis
rs77256976	ENSG00000196126.6	HLA-DRB1	0.948615279599718	9.89705619394983	3.91291233159802e-18	5.34296201913654e-13	6:32457488	C	T	chr6:32546582..32557592	-	cis
rs77413079	ENSG00000196126.6	HLA-DRB1	0.948615279599718	9.89705619394983	3.91291233159802e-18	5.34296201913654e-13	6:32458003	C	A	chr6:32546582..32557592	-	cis
rs77964335	ENSG00000196126.6	HLA-DRB1	0.948615279599718	9.89705619394983	3.91291233159802e-18	5.34296201913654e-13	6:32457866	T	A	chr6:32546582..32557592	-	cis
rs78819244	ENSG00000196126.6	HLA-DRB1	0.948615279599718	9.89705619394983	3.91291233159802e-18	5.34296201913654e-13	6:32469510	T	C	chr6:32546582..32557592	-	cis
rs80133970	ENSG00000196126.6	HLA-DRB1	0.948615279599718	9.89705619394983	3.91291233159802e-18	5.34296201913654e-13	6:32457880	A	G	chr6:32546582..32557592	-	cis
rs80281605	ENSG00000196126.6	HLA-DRB1	0.948615279599718	9.89705619394983	3.91291233159802e-18	5.34296201913654e-13	6:32469505	G	A	chr6:32546582..32557592	-	cis
rs79425107	ENSG00000196126.6	HLA-DRB1	1.04402441905319	9.8826986290864	4.26966678298934e-18	5.821238969389e-13	6:32505830	T	C	chr6:32546582..32557592	-	cis
rs67961283	ENSG00000196126.6	HLA-DRB1	0.997727195182266	9.87480368698456	4.47946787039121e-18	6.0980130600952e-13	6:32512947	G	A	chr6:32546582..32557592	-	cis
rs112289448	ENSG00000196126.6	HLA-DRB1	0.981419602498131	9.87046442791472	4.59912327379779e-18	6.24195926049112e-13	6:32487484	T	G	chr6:32546582..32557592	-	cis
rs189049184	ENSG00000196126.6	HLA-DRB1	0.981419602498131	9.87046442791472	4.59912327379779e-18	6.24195926049112e-13	6:32487474	G	A	chr6:32546582..32557592	-	cis
rs1058734	ENSG00000128891.11	C15orf57	-0.257653227980861	-9.85017204596935	5.20236415791848e-18	6.94510497875706e-13	15:40862064	T	C	chr15:40823762..40857233	-	cis
rs11633184	ENSG00000128891.11	C15orf57	-0.257653227980861	-9.85017204596935	5.20236415791848e-18	6.94510497875706e-13	15:40874080	G	A	chr15:40823762..40857233	-	cis
rs11637422	ENSG00000128891.11	C15orf57	-0.257653227980861	-9.85017204596935	5.20236415791848e-18	6.94510497875706e-13	15:40860709	A	T	chr15:40823762..40857233	-	cis
rs12324748	ENSG00000128891.11	C15orf57	-0.257653227980861	-9.85017204596935	5.20236415791848e-18	6.94510497875706e-13	15:40864636	A	G	chr15:40823762..40857233	-	cis
rs12902625	ENSG00000128891.11	C15orf57	-0.257653227980861	-9.85017204596935	5.20236415791848e-18	6.94510497875706e-13	15:40858158	A	G	chr15:40823762..40857233	-	cis
rs12915171	ENSG00000128891.11	C15orf57	-0.257653227980861	-9.85017204596935	5.20236415791848e-18	6.94510497875706e-13	15:40856486	G	A	chr15:40823762..40857233	-	cis
rs28634695	ENSG00000128891.11	C15orf57	-0.257653227980861	-9.85017204596935	5.20236415791848e-18	6.94510497875706e-13	15:40856113	A	G	chr15:40823762..40857233	-	cis
rs28669075	ENSG00000128891.11	C15orf57	-0.257653227980861	-9.85017204596935	5.20236415791848e-18	6.94510497875706e-13	15:40856521	T	C	chr15:40823762..40857233	-	cis
rs62019876	ENSG00000128891.11	C15orf57	-0.257653227980861	-9.85017204596935	5.20236415791848e-18	6.94510497875706e-13	15:40869650	G	A	chr15:40823762..40857233	-	cis
rs7170288	ENSG00000128891.11	C15orf57	-0.257653227980861	-9.85017204596935	5.20236415791848e-18	6.94510497875706e-13	15:40858818	A	G	chr15:40823762..40857233	-	cis
rs1266076	ENSG00000204435.9	CSNK2B	0.442937283145163	9.85044797526134	5.19365469735319e-18	6.94510497875706e-13	6:31640518	G	T	chr6:31633127..31637825	+	cis
rs34413716	ENSG00000196126.6	HLA-DRB1	0.996970839767906	9.84930071735727	5.22996253481314e-18	6.97157417411472e-13	6:32496943	A	C	chr6:32546582..32557592	-	cis
rs76782015	ENSG00000196126.6	HLA-DRB1	0.939982132697147	9.84840518960392	5.25847944796965e-18	6.9888182575013e-13	6:32459937	T	C	chr6:32546582..32557592	-	cis
rs77765274	ENSG00000196126.6	HLA-DRB1	0.939982132697147	9.84840518960392	5.25847944796965e-18	6.9888182575013e-13	6:32459950	A	G	chr6:32546582..32557592	-	cis
rs75185583	ENSG00000196126.6	HLA-DRB1	0.935624910866652	9.84605782714237	5.33396575319125e-18	7.04738158908587e-13	6:32456326	T	G	chr6:32546582..32557592	-	cis
rs75349662	ENSG00000196126.6	HLA-DRB1	0.935624910866652	9.84605782714237	5.33396575319125e-18	7.04738158908587e-13	6:32456287	A	T	chr6:32546582..32557592	-	cis
rs77490899	ENSG00000196126.6	HLA-DRB1	0.935624910866652	9.84605782714237	5.33396575319125e-18	7.04738158908587e-13	6:32456262	C	G	chr6:32546582..32557592	-	cis
rs78253982	ENSG00000196126.6	HLA-DRB1	0.935624910866652	9.84605782714237	5.33396575319125e-18	7.04738158908587e-13	6:32456265	T	C	chr6:32546582..32557592	-	cis
rs114649104	ENSG00000196126.6	HLA-DRB1	0.972866684417772	9.84212816008295	5.46276058957228e-18	7.20693481069057e-13	6:32496686	T	C	chr6:32546582..32557592	-	cis
rs57586748	ENSG00000196126.6	HLA-DRB1	0.991993713573549	9.84111281774172	5.49653930252547e-18	7.24085023047997e-13	6:32526068	T	C	chr6:32546582..32557592	-	cis
rs149250932	ENSG00000177084.12	POLE	0.159456254775947	9.83676321219257	5.64361504890781e-18	7.4236988685934e-13	12:133294826	GC	G	chr12:133200348..133263929	-	cis
rs1047367	ENSG00000109047.7	RCVRN	0.493297620163157	9.82780146806937	5.95912394578782e-18	7.82724726857377e-13	17:9819126	T	C	chr17:9799775..9808658	-	cis
rs11264422	ENSG00000160803.7	UBQLN4	0.742298023036573	9.81354960101346	6.4974701392678e-18	8.49703711816664e-13	1:155907823	T	A	chr1:156005097..156023575	-	cis
rs490498	ENSG00000160803.7	UBQLN4	0.742298023036573	9.81354960101346	6.4974701392678e-18	8.49703711816664e-13	1:155880952	G	A	chr1:156005097..156023575	-	cis
rs670523	ENSG00000160803.7	UBQLN4	0.742298023036573	9.81354960101346	6.4974701392678e-18	8.49703711816664e-13	1:155878732	A	G	chr1:156005097..156023575	-	cis
rs4530904	ENSG00000196126.6	HLA-DRB1	1.04087288316029	9.81117888891444	6.59160845663488e-18	8.60759855616359e-13	6:32606444	G	A	chr6:32546582..32557592	-	cis
rs58942228	ENSG00000196126.6	HLA-DRB1	1.08373385391831	9.80969403090768	6.6512615049158e-18	8.67287173902836e-13	6:32538272	G	A	chr6:32546582..32557592	-	cis
6:32473776:T	ENSG00000196126.6	HLA-DRB1	0.963039644637825	9.8053942929967	6.82705191033241e-18	8.88917225396848e-13	6:32473776	T	C	chr6:32546582..32557592	-	cis
rs2412525	ENSG00000128891.11	C15orf57	-0.255323250290503	-9.80434564474751	6.87062247023497e-18	8.93293828359806e-13	15:40867122	T	A	chr15:40823762..40857233	-	cis
rs113701066	ENSG00000196126.6	HLA-DRB1	0.970010595808949	9.80102001539731	7.01064119579076e-18	9.075526824285e-13	6:32493427	C	T	chr6:32546582..32557592	-	cis
rs115791752	ENSG00000196126.6	HLA-DRB1	0.970010595808949	9.80102001539731	7.01064119579076e-18	9.075526824285e-13	6:32493460	T	C	chr6:32546582..32557592	-	cis
rs9271374	ENSG00000196126.6	HLA-DRB1	0.905575207799613	9.8012036376295	7.00283652082443e-18	9.075526824285e-13	6:32587041	G	A	chr6:32546582..32557592	-	cis
rs1533825	ENSG00000185627.13	PSMD13	0.402613894206337	9.79972624085883	7.0658780048511e-18	9.10760599175059e-13	11:214163	A	G	chr11:236625..252957	+	cis
rs2293167	ENSG00000185627.13	PSMD13	0.402613894206337	9.79972624085883	7.0658780048511e-18	9.10760599175059e-13	11:211644	G	A	chr11:236625..252957	+	cis
rs76552490	ENSG00000185627.13	PSMD13	0.402613894206337	9.79972624085883	7.0658780048511e-18	9.10760599175059e-13	11:212015	A	G	chr11:236625..252957	+	cis
rs2741000	ENSG00000134765.5	DSC1	-0.331408526849314	-9.79674739557174	7.19471217121093e-18	9.24709545270673e-13	18:28737883	C	T	chr18:28709568..28742734	-	cis
rs6506886	ENSG00000134765.5	DSC1	-0.331408526849314	-9.79674739557174	7.19471217121093e-18	9.24709545270673e-13	18:28737916	G	A	chr18:28709568..28742734	-	cis
rs139038289	ENSG00000196126.6	HLA-DRB1	0.933748752284257	9.79417897018686	7.30767346894182e-18	9.37884366056575e-13	6:32472940	C	T	chr6:32546582..32557592	-	cis
rs113310401	ENSG00000196126.6	HLA-DRB1	0.987044480438564	9.79350096791257	7.33778624105173e-18	9.40403755686468e-13	6:32473554	A	G	chr6:32546582..32557592	-	cis
rs113104010	ENSG00000196126.6	HLA-DRB1	0.931613196329977	9.7854167432962	7.70650924723772e-18	9.77880146514255e-13	6:32482544	G	A	chr6:32546582..32557592	-	cis
rs75077509	ENSG00000196126.6	HLA-DRB1	0.931613196329977	9.7854167432962	7.70650924723772e-18	9.77880146514255e-13	6:32456916	C	T	chr6:32546582..32557592	-	cis
rs76687830	ENSG00000196126.6	HLA-DRB1	0.931613196329977	9.7854167432962	7.70650924723772e-18	9.77880146514255e-13	6:32456190	G	C	chr6:32546582..32557592	-	cis
rs76785915	ENSG00000196126.6	HLA-DRB1	0.931613196329977	9.7854167432962	7.70650924723772e-18	9.77880146514255e-13	6:32460841	A	T	chr6:32546582..32557592	-	cis
rs78819855	ENSG00000196126.6	HLA-DRB1	0.931613196329977	9.7854167432962	7.70650924723772e-18	9.77880146514255e-13	6:32456198	T	C	chr6:32546582..32557592	-	cis
rs79299257	ENSG00000196126.6	HLA-DRB1	0.931613196329977	9.7854167432962	7.70650924723772e-18	9.77880146514255e-13	6:32457057	A	C	chr6:32546582..32557592	-	cis
rs79580861	ENSG00000196126.6	HLA-DRB1	0.931613196329977	9.7854167432962	7.70650924723772e-18	9.77880146514255e-13	6:32457027	A	T	chr6:32546582..32557592	-	cis
rs145782236	ENSG00000134201.6	GSTM5	-0.339814187031574	-9.77448321728438	8.23472656579137e-18	1.04342986796047e-12	1:110278254	TGA	T	chr1:110254871..110317945	+	cis
rs10794304	ENSG00000185627.13	PSMD13	0.395799193417675	9.77302289556127	8.30795568021034e-18	1.04974342031595e-12	11:246456	G	A	chr11:236625..252957	+	cis
rs10902114	ENSG00000185627.13	PSMD13	0.395799193417675	9.77302289556127	8.30795568021034e-18	1.04974342031595e-12	11:246234	A	G	chr11:236625..252957	+	cis
rs4970774	ENSG00000134201.6	GSTM5	-0.340754398685953	-9.76765984277468	8.5825020754704e-18	1.08290823229357e-12	1:110268828	C	A	chr1:110254871..110317945	+	cis
rs111286052	ENSG00000196126.6	HLA-DRB1	0.9841732144253	9.76333925922652	8.81024308091482e-18	1.10542476042567e-12	6:32537733	C	T	chr6:32546582..32557592	-	cis
rs112869991	ENSG00000196126.6	HLA-DRB1	0.9841732144253	9.76333925922652	8.81024308091482e-18	1.10542476042567e-12	6:32537703	G	A	chr6:32546582..32557592	-	cis
rs190033297	ENSG00000196126.6	HLA-DRB1	0.9841732144253	9.76333925922652	8.81024308091482e-18	1.10542476042567e-12	6:32537722	A	C	chr6:32546582..32557592	-	cis
rs28464944	ENSG00000196126.6	HLA-DRB1	0.9841732144253	9.76333925922652	8.81024308091482e-18	1.10542476042567e-12	6:32525369	G	C	chr6:32546582..32557592	-	cis
6:32461337:G:<CN0>:32468848	ENSG00000196126.6	HLA-DRB1	1.1269623982064	9.75956938295093	9.01386941809964e-18	1.12817569567096e-12	6:32461337	G	<CN0>	chr6:32546582..32557592	-	cis
rs73731419	ENSG00000196126.6	HLA-DRB1	1.05099149426198	9.75928726447126	9.02929505368044e-18	1.12817569567096e-12	6:32454694	C	T	chr6:32546582..32557592	-	cis
rs9269268	ENSG00000196126.6	HLA-DRB1	1.05099149426198	9.75928726447126	9.02929505368044e-18	1.12817569567096e-12	6:32454667	T	C	chr6:32546582..32557592	-	cis
rs112100135	ENSG00000196126.6	HLA-DRB1	0.923111316148367	9.75393370124184	9.32705325164366e-18	1.15253779081165e-12	6:32483024	A	T	chr6:32546582..32557592	-	cis
rs112281380	ENSG00000196126.6	HLA-DRB1	0.923111316148367	9.75393370124184	9.32705325164366e-18	1.15253779081165e-12	6:32482990	C	T	chr6:32546582..32557592	-	cis
rs112388251	ENSG00000196126.6	HLA-DRB1	0.923111316148367	9.75393370124184	9.32705325164366e-18	1.15253779081165e-12	6:32483060	A	G	chr6:32546582..32557592	-	cis
rs115328397	ENSG00000196126.6	HLA-DRB1	0.923111316148367	9.75393370124184	9.32705325164366e-18	1.15253779081165e-12	6:32486181	A	G	chr6:32546582..32557592	-	cis
rs145238941	ENSG00000196126.6	HLA-DRB1	0.923111316148367	9.75393370124184	9.32705325164366e-18	1.15253779081165e-12	6:32486179	T	C	chr6:32546582..32557592	-	cis
rs145893158	ENSG00000196126.6	HLA-DRB1	0.923111316148367	9.75393370124184	9.32705325164366e-18	1.15253779081165e-12	6:32483045	T	C	chr6:32546582..32557592	-	cis
rs76153169	ENSG00000196126.6	HLA-DRB1	0.923111316148367	9.75393370124184	9.32705325164366e-18	1.15253779081165e-12	6:32484651	G	A	chr6:32546582..32557592	-	cis
rs79394030	ENSG00000196126.6	HLA-DRB1	0.923111316148367	9.75393370124184	9.32705325164366e-18	1.15253779081165e-12	6:32484625	T	C	chr6:32546582..32557592	-	cis
rs73726163	ENSG00000196126.6	HLA-DRB1	0.962282325488665	9.74926805483677	9.59451752010944e-18	1.18395737797521e-12	6:32487743	C	T	chr6:32546582..32557592	-	cis
rs10589778	ENSG00000134765.5	DSC1	-0.329846093151218	-9.74125217001776	1.00720025475866e-17	1.19204859492797e-12	18:28751585	CAT	C	chr18:28709568..28742734	-	cis
rs11662538	ENSG00000134765.5	DSC1	-0.329846093151218	-9.74125217001776	1.00720025475866e-17	1.19204859492797e-12	18:28761676	A	G	chr18:28709568..28742734	-	cis
rs1437609	ENSG00000134765.5	DSC1	-0.329846093151218	-9.74125217001776	1.00720025475866e-17	1.19204859492797e-12	18:28748818	T	G	chr18:28709568..28742734	-	cis
rs1437610	ENSG00000134765.5	DSC1	-0.329846093151218	-9.74125217001776	1.00720025475866e-17	1.19204859492797e-12	18:28748625	A	G	chr18:28709568..28742734	-	cis
rs1437611	ENSG00000134765.5	DSC1	-0.329846093151218	-9.74125217001776	1.00720025475866e-17	1.19204859492797e-12	18:28748591	T	C	chr18:28709568..28742734	-	cis
rs1437612	ENSG00000134765.5	DSC1	-0.329846093151218	-9.74125217001776	1.00720025475866e-17	1.19204859492797e-12	18:28748466	T	C	chr18:28709568..28742734	-	cis
rs149953775	ENSG00000134765.5	DSC1	-0.329846093151218	-9.74125217001776	1.00720025475866e-17	1.19204859492797e-12	18:28753353	TTTTG	T	chr18:28709568..28742734	-	cis
rs1816632	ENSG00000134765.5	DSC1	-0.329846093151218	-9.74125217001776	1.00720025475866e-17	1.19204859492797e-12	18:28742268	C	A	chr18:28709568..28742734	-	cis
rs1866105	ENSG00000134765.5	DSC1	-0.329846093151218	-9.74125217001776	1.00720025475866e-17	1.19204859492797e-12	18:28759614	T	A	chr18:28709568..28742734	-	cis
rs1866106	ENSG00000134765.5	DSC1	-0.329846093151218	-9.74125217001776	1.00720025475866e-17	1.19204859492797e-12	18:28759539	T	C	chr18:28709568..28742734	-	cis
rs2118341	ENSG00000134765.5	DSC1	-0.329846093151218	-9.74125217001776	1.00720025475866e-17	1.19204859492797e-12	18:28751059	G	A	chr18:28709568..28742734	-	cis
rs2164765	ENSG00000134765.5	DSC1	-0.329846093151218	-9.74125217001776	1.00720025475866e-17	1.19204859492797e-12	18:28751189	G	A	chr18:28709568..28742734	-	cis
rs34102806	ENSG00000134765.5	DSC1	-0.329846093151218	-9.74125217001776	1.00720025475866e-17	1.19204859492797e-12	18:28748056	CT	C	chr18:28709568..28742734	-	cis
rs34282458	ENSG00000134765.5	DSC1	-0.329846093151218	-9.74125217001776	1.00720025475866e-17	1.19204859492797e-12	18:28748335	ACAGGTGTGAGCCACAGCACCTGGCCTCTATGCACTTTTAATAC	A	chr18:28709568..28742734	-	cis
rs4325646	ENSG00000134765.5	DSC1	-0.329846093151218	-9.74125217001776	1.00720025475866e-17	1.19204859492797e-12	18:28744391	G	A	chr18:28709568..28742734	-	cis
rs4344831	ENSG00000134765.5	DSC1	-0.329846093151218	-9.74125217001776	1.00720025475866e-17	1.19204859492797e-12	18:28749716	T	G	chr18:28709568..28742734	-	cis
rs4361001	ENSG00000134765.5	DSC1	-0.329846093151218	-9.74125217001776	1.00720025475866e-17	1.19204859492797e-12	18:28749839	G	A	chr18:28709568..28742734	-	cis
rs5823792	ENSG00000134765.5	DSC1	-0.329846093151218	-9.74125217001776	1.00720025475866e-17	1.19204859492797e-12	18:28750953	CTGGTTTTAT	C	chr18:28709568..28742734	-	cis
rs6506892	ENSG00000134765.5	DSC1	-0.329846093151218	-9.74125217001776	1.00720025475866e-17	1.19204859492797e-12	18:28751774	A	T	chr18:28709568..28742734	-	cis
rs68133519	ENSG00000134765.5	DSC1	-0.329846093151218	-9.74125217001776	1.00720025475866e-17	1.19204859492797e-12	18:28750150	CAAAA	C	chr18:28709568..28742734	-	cis
rs8090853	ENSG00000134765.5	DSC1	-0.329846093151218	-9.74125217001776	1.00720025475866e-17	1.19204859492797e-12	18:28744958	G	C	chr18:28709568..28742734	-	cis
rs8096368	ENSG00000134765.5	DSC1	-0.329846093151218	-9.74125217001776	1.00720025475866e-17	1.19204859492797e-12	18:28746634	A	G	chr18:28709568..28742734	-	cis
rs976749	ENSG00000134765.5	DSC1	-0.329846093151218	-9.74125217001776	1.00720025475866e-17	1.19204859492797e-12	18:28749481	T	A	chr18:28709568..28742734	-	cis
rs976750	ENSG00000134765.5	DSC1	-0.329846093151218	-9.74125217001776	1.00720025475866e-17	1.19204859492797e-12	18:28749085	T	C	chr18:28709568..28742734	-	cis
rs976751	ENSG00000134765.5	DSC1	-0.329846093151218	-9.74125217001776	1.00720025475866e-17	1.19204859492797e-12	18:28748936	T	C	chr18:28709568..28742734	-	cis
rs9948366	ENSG00000134765.5	DSC1	-0.329846093151218	-9.74125217001776	1.00720025475866e-17	1.19204859492797e-12	18:28748289	C	T	chr18:28709568..28742734	-	cis
rs9955032	ENSG00000134765.5	DSC1	-0.329846093151218	-9.74125217001776	1.00720025475866e-17	1.19204859492797e-12	18:28750483	A	G	chr18:28709568..28742734	-	cis
rs9955430	ENSG00000134765.5	DSC1	-0.329846093151218	-9.74125217001776	1.00720025475866e-17	1.19204859492797e-12	18:28743678	A	G	chr18:28709568..28742734	-	cis
rs9960487	ENSG00000134765.5	DSC1	-0.329846093151218	-9.74125217001776	1.00720025475866e-17	1.19204859492797e-12	18:28748147	T	C	chr18:28709568..28742734	-	cis
rs112931124	ENSG00000196126.6	HLA-DRB1	0.926705946696912	9.74786341159455	9.67652734567715e-18	1.19204859492797e-12	6:32491533	G	A	chr6:32546582..32557592	-	cis
rs72853910	ENSG00000196126.6	HLA-DRB1	1.0036935021637	9.74366252922838	9.9259866542988e-18	1.19204859492797e-12	6:32505875	C	T	chr6:32546582..32557592	-	cis
rs7238415	ENSG00000134765.5	DSC1	-0.334260542376224	-9.738777850545	1.02241194329279e-17	1.20528179293546e-12	18:28733798	A	C	chr18:28709568..28742734	-	cis
rs9952351	ENSG00000134765.5	DSC1	-0.334260542376224	-9.738777850545	1.02241194329279e-17	1.20528179293546e-12	18:28733574	T	C	chr18:28709568..28742734	-	cis
rs9959845	ENSG00000134765.5	DSC1	-0.334260542376224	-9.738777850545	1.02241194329279e-17	1.20528179293546e-12	18:28732501	C	T	chr18:28709568..28742734	-	cis
rs73401342	ENSG00000196126.6	HLA-DRB1	0.988058573277305	9.73764184310022	1.02947238737128e-17	1.2120124190893e-12	6:32455812	C	A	chr6:32546582..32557592	-	cis
rs1045454	ENSG00000185627.13	PSMD13	0.399579862417844	9.73598509205556	1.0398565053716e-17	1.21625709862774e-12	11:204228	A	G	chr11:236625..252957	+	cis
rs11377092	ENSG00000185627.13	PSMD13	0.399579862417844	9.73598509205556	1.0398565053716e-17	1.21625709862774e-12	11:219700	G	GA	chr11:236625..252957	+	cis
rs3782120	ENSG00000185627.13	PSMD13	0.399579862417844	9.73598509205556	1.0398565053716e-17	1.21625709862774e-12	11:206089	A	G	chr11:236625..252957	+	cis
rs56232710	ENSG00000185627.13	PSMD13	0.399579862417844	9.73598509205556	1.0398565053716e-17	1.21625709862774e-12	11:202072	A	G	chr11:236625..252957	+	cis
rs56357554	ENSG00000185627.13	PSMD13	0.399579862417844	9.73598509205556	1.0398565053716e-17	1.21625709862774e-12	11:204715	T	C	chr11:236625..252957	+	cis
rs10536168	ENSG00000119689.10	DLST	-0.427241204624338	-9.73313613374047	1.05795771166986e-17	1.22465552153909e-12	14:75372084	C	CTG	chr14:75348617..75370346	+	cis
rs13391	ENSG00000119689.10	DLST	-0.427241204624338	-9.73313613374047	1.05795771166986e-17	1.22465552153909e-12	14:75370123	T	C	chr14:75348617..75370346	+	cis
rs3742785	ENSG00000119689.10	DLST	-0.427241204624338	-9.73313613374047	1.05795771166986e-17	1.22465552153909e-12	14:75373034	C	A	chr14:75348617..75370346	+	cis
rs59159639	ENSG00000119689.10	DLST	-0.427241204624338	-9.73313613374047	1.05795771166986e-17	1.22465552153909e-12	14:75351106	G	A	chr14:75348617..75370346	+	cis
rs709887	ENSG00000119689.10	DLST	-0.427241204624338	-9.73313613374047	1.05795771166986e-17	1.22465552153909e-12	14:75369379	C	T	chr14:75348617..75370346	+	cis
rs709888	ENSG00000119689.10	DLST	-0.427241204624338	-9.73313613374047	1.05795771166986e-17	1.22465552153909e-12	14:75369346	C	T	chr14:75348617..75370346	+	cis
rs7144000	ENSG00000119689.10	DLST	-0.427241204624338	-9.73313613374047	1.05795771166986e-17	1.22465552153909e-12	14:75349905	G	C	chr14:75348617..75370346	+	cis
rs732765	ENSG00000119689.10	DLST	-0.427241204624338	-9.73313613374047	1.05795771166986e-17	1.22465552153909e-12	14:75365729	G	A	chr14:75348617..75370346	+	cis
rs71538512	ENSG00000196126.6	HLA-DRB1	0.991591806850764	9.70903241176559	1.22422278334588e-17	1.41529207639518e-12	6:32534994	G	T	chr6:32546582..32557592	-	cis
rs115881023	ENSG00000196126.6	HLA-DRB1	0.954449108297716	9.70845624100146	1.22850056381804e-17	1.41840965948997e-12	6:32491453	G	A	chr6:32546582..32557592	-	cis
rs72508449	ENSG00000196126.6	HLA-DRB1	0.937855143854744	9.70552202908894	1.25051776404611e-17	1.44197458940698e-12	6:32492032	T	C	chr6:32546582..32557592	-	cis
rs78398255	ENSG00000196126.6	HLA-DRB1	0.919823144504049	9.70040189773949	1.28988293399854e-17	1.48545731915606e-12	6:32492085	G	A	chr6:32546582..32557592	-	cis
rs9271701	ENSG00000196126.6	HLA-DRB1	0.84533799078094	9.69792865620559	1.30933781475246e-17	1.50592882775355e-12	6:32593199	T	C	chr6:32546582..32557592	-	cis
rs10134885	ENSG00000119689.10	DLST	-0.425285280187058	-9.69636391489762	1.32179700754903e-17	1.51831215663786e-12	14:75373475	C	T	chr14:75348617..75370346	+	cis
rs2118342	ENSG00000134765.5	DSC1	-0.333905775766554	-9.68761154267951	1.39369731721875e-17	1.59071822504328e-12	18:28737299	T	G	chr18:28709568..28742734	-	cis
rs2118343	ENSG00000134765.5	DSC1	-0.333905775766554	-9.68761154267951	1.39369731721875e-17	1.59071822504328e-12	18:28736869	C	G	chr18:28709568..28742734	-	cis
rs2164766	ENSG00000134765.5	DSC1	-0.333905775766554	-9.68761154267951	1.39369731721875e-17	1.59071822504328e-12	18:28736457	C	T	chr18:28709568..28742734	-	cis
rs2741003	ENSG00000134765.5	DSC1	-0.333905775766554	-9.68761154267951	1.39369731721875e-17	1.59071822504328e-12	18:28735454	T	G	chr18:28709568..28742734	-	cis
rs2741004	ENSG00000134765.5	DSC1	-0.333905775766554	-9.68761154267951	1.39369731721875e-17	1.59071822504328e-12	18:28735423	C	T	chr18:28709568..28742734	-	cis
rs199351	ENSG00000136235.11	GPNMB	-0.43842289686934	-9.68723361699722	1.39688822988159e-17	1.59233435242716e-12	7:23300049	C	A	chr7:23276311..23314622	+	cis
rs377523750	ENSG00000196126.6	HLA-DRB1	1.0039243088589	9.68441345015472	1.4209304817195e-17	1.61768497640827e-12	6:32496547	C	G	chr6:32546582..32557592	-	cis
rs76817401	ENSG00000196126.6	HLA-DRB1	1.13008765117169	9.67509970692088	1.50329867556499e-17	1.70712578609951e-12	6:32501122	G	T	chr6:32546582..32557592	-	cis
rs79076469	ENSG00000196126.6	HLA-DRB1	1.13008765117169	9.67509970692088	1.50329867556499e-17	1.70712578609951e-12	6:32501124	A	G	chr6:32546582..32557592	-	cis
rs141423953	ENSG00000196126.6	HLA-DRB1	0.904098483844814	9.6651565034308	1.59648927515906e-17	1.80837361835428e-12	6:32459205	C	T	chr6:32546582..32557592	-	cis
rs183030488	ENSG00000196126.6	HLA-DRB1	0.904098483844814	9.6651565034308	1.59648927515906e-17	1.80837361835428e-12	6:32459167	T	C	chr6:32546582..32557592	-	cis
rs991482	ENSG00000134765.5	DSC1	-0.324902087981702	-9.65802717939099	1.66682912010425e-17	1.88566799809261e-12	18:28764624	C	T	chr18:28709568..28742734	-	cis
rs72853908	ENSG00000196126.6	HLA-DRB1	1.04344743481468	9.65665616614097	1.68070572684458e-17	1.89658316000246e-12	6:32505652	A	T	chr6:32546582..32557592	-	cis
rs79010350	ENSG00000196126.6	HLA-DRB1	1.04344743481468	9.65665616614097	1.68070572684458e-17	1.89658316000246e-12	6:32505668	G	A	chr6:32546582..32557592	-	cis
rs202234873	ENSG00000204435.9	CSNK2B	0.440299960906243	9.65336784537379	1.71445906572319e-17	1.93224143777282e-12	6:31669149	T	TAC	chr6:31633127..31637825	+	cis
rs116019553	ENSG00000196126.6	HLA-DRB1	0.914505559419573	9.64880859791263	1.76237800816723e-17	1.97878962374012e-12	6:32494190	G	C	chr6:32546582..32557592	-	cis
rs192031964	ENSG00000196126.6	HLA-DRB1	0.914505559419573	9.64880859791263	1.76237800816723e-17	1.97878962374012e-12	6:32494149	T	C	chr6:32546582..32557592	-	cis
rs200884300	ENSG00000196126.6	HLA-DRB1	0.914505559419573	9.64880859791263	1.76237800816723e-17	1.97878962374012e-12	6:32494152	T	C	chr6:32546582..32557592	-	cis
rs805257	ENSG00000204435.9	CSNK2B	0.44205145946707	9.6381872034873	1.87924984223919e-17	2.10737524578521e-12	6:31634193	G	A	chr6:31633127..31637825	+	cis
rs34413948	ENSG00000184674.8	GSTT1	-0.482969122730065	-9.63448290745547	1.92180005748868e-17	2.15240020533816e-12	22:24263559	CA	C	chr22:24376073..24384690	-	cis
rs111570293	ENSG00000196126.6	HLA-DRB1	0.926587227846445	9.62267183262409	2.0639844745755e-17	2.24168051924189e-12	6:32473792	T	C	chr6:32546582..32557592	-	cis
rs114141268	ENSG00000196126.6	HLA-DRB1	0.926587227846445	9.62267183262409	2.0639844745755e-17	2.24168051924189e-12	6:32454899	G	C	chr6:32546582..32557592	-	cis
rs114704467	ENSG00000196126.6	HLA-DRB1	0.926587227846445	9.62267183262409	2.0639844745755e-17	2.24168051924189e-12	6:32460038	G	C	chr6:32546582..32557592	-	cis
rs114861997	ENSG00000196126.6	HLA-DRB1	0.926587227846445	9.62267183262409	2.0639844745755e-17	2.24168051924189e-12	6:32459359	C	G	chr6:32546582..32557592	-	cis
rs114908590	ENSG00000196126.6	HLA-DRB1	0.926587227846445	9.62267183262409	2.0639844745755e-17	2.24168051924189e-12	6:32459327	A	G	chr6:32546582..32557592	-	cis
rs116518095	ENSG00000196126.6	HLA-DRB1	0.926587227846445	9.62267183262409	2.0639844745755e-17	2.24168051924189e-12	6:32459351	G	A	chr6:32546582..32557592	-	cis
rs116691706	ENSG00000196126.6	HLA-DRB1	0.926587227846445	9.62267183262409	2.0639844745755e-17	2.24168051924189e-12	6:32469222	C	T	chr6:32546582..32557592	-	cis
rs116837861	ENSG00000196126.6	HLA-DRB1	0.926587227846445	9.62267183262409	2.0639844745755e-17	2.24168051924189e-12	6:32459326	C	T	chr6:32546582..32557592	-	cis
rs144441217	ENSG00000196126.6	HLA-DRB1	0.926587227846445	9.62267183262409	2.0639844745755e-17	2.24168051924189e-12	6:32460025	G	T	chr6:32546582..32557592	-	cis
rs147402766	ENSG00000196126.6	HLA-DRB1	0.926587227846445	9.62267183262409	2.0639844745755e-17	2.24168051924189e-12	6:32460027	G	A	chr6:32546582..32557592	-	cis
rs148630431	ENSG00000196126.6	HLA-DRB1	0.926587227846445	9.62267183262409	2.0639844745755e-17	2.24168051924189e-12	6:32460019	G	A	chr6:32546582..32557592	-	cis
rs74533346	ENSG00000196126.6	HLA-DRB1	0.926587227846445	9.62267183262409	2.0639844745755e-17	2.24168051924189e-12	6:32469765	A	G	chr6:32546582..32557592	-	cis
rs74569570	ENSG00000196126.6	HLA-DRB1	0.926587227846445	9.62267183262409	2.0639844745755e-17	2.24168051924189e-12	6:32473816	C	T	chr6:32546582..32557592	-	cis
rs74580628	ENSG00000196126.6	HLA-DRB1	0.926587227846445	9.62267183262409	2.0639844745755e-17	2.24168051924189e-12	6:32469793	T	C	chr6:32546582..32557592	-	cis
rs74588093	ENSG00000196126.6	HLA-DRB1	0.926587227846445	9.62267183262409	2.0639844745755e-17	2.24168051924189e-12	6:32473810	G	A	chr6:32546582..32557592	-	cis
rs75371622	ENSG00000196126.6	HLA-DRB1	0.926587227846445	9.62267183262409	2.0639844745755e-17	2.24168051924189e-12	6:32459470	T	A	chr6:32546582..32557592	-	cis
rs75779249	ENSG00000196126.6	HLA-DRB1	0.926587227846445	9.62267183262409	2.0639844745755e-17	2.24168051924189e-12	6:32457462	T	C	chr6:32546582..32557592	-	cis
rs75796665	ENSG00000196126.6	HLA-DRB1	0.926587227846445	9.62267183262409	2.0639844745755e-17	2.24168051924189e-12	6:32473799	T	G	chr6:32546582..32557592	-	cis
rs76803697	ENSG00000196126.6	HLA-DRB1	0.926587227846445	9.62267183262409	2.0639844745755e-17	2.24168051924189e-12	6:32459456	A	G	chr6:32546582..32557592	-	cis
rs77693147	ENSG00000196126.6	HLA-DRB1	0.926587227846445	9.62267183262409	2.0639844745755e-17	2.24168051924189e-12	6:32469247	C	G	chr6:32546582..32557592	-	cis
rs77714361	ENSG00000196126.6	HLA-DRB1	0.926587227846445	9.62267183262409	2.0639844745755e-17	2.24168051924189e-12	6:32457450	G	A	chr6:32546582..32557592	-	cis
rs77850263	ENSG00000196126.6	HLA-DRB1	0.926587227846445	9.62267183262409	2.0639844745755e-17	2.24168051924189e-12	6:32460232	A	G	chr6:32546582..32557592	-	cis
rs79357367	ENSG00000196126.6	HLA-DRB1	0.926587227846445	9.62267183262409	2.0639844745755e-17	2.24168051924189e-12	6:32457242	C	A	chr6:32546582..32557592	-	cis
rs79696067	ENSG00000196126.6	HLA-DRB1	0.926587227846445	9.62267183262409	2.0639844745755e-17	2.24168051924189e-12	6:32469825	T	A	chr6:32546582..32557592	-	cis
rs79851609	ENSG00000196126.6	HLA-DRB1	0.926587227846445	9.62267183262409	2.0639844745755e-17	2.24168051924189e-12	6:32460241	A	C	chr6:32546582..32557592	-	cis
6:32458504:G	ENSG00000196126.6	HLA-DRB1	0.918216738297834	9.61285512310713	2.19010021106752e-17	2.36434202742539e-12	6:32458504	G	A	chr6:32546582..32557592	-	cis
rs111894799	ENSG00000196126.6	HLA-DRB1	0.918216738297834	9.61285512310713	2.19010021106752e-17	2.36434202742539e-12	6:32473167	C	T	chr6:32546582..32557592	-	cis
rs140199892	ENSG00000196126.6	HLA-DRB1	0.918216738297834	9.61285512310713	2.19010021106752e-17	2.36434202742539e-12	6:32473157	TTTAC	T	chr6:32546582..32557592	-	cis
rs144341703	ENSG00000196126.6	HLA-DRB1	0.918216738297834	9.61285512310713	2.19010021106752e-17	2.36434202742539e-12	6:32490204	A	G	chr6:32546582..32557592	-	cis
rs79747029	ENSG00000196126.6	HLA-DRB1	0.918216738297834	9.61285512310713	2.19010021106752e-17	2.36434202742539e-12	6:32473889	C	T	chr6:32546582..32557592	-	cis
rs9271721	ENSG00000196126.6	HLA-DRB1	0.925414528677384	9.60772680948057	2.25900696777815e-17	2.43579975828976e-12	6:32593519	G	A	chr6:32546582..32557592	-	cis
rs111342235	ENSG00000196126.6	HLA-DRB1	0.936377368177535	9.60455221398063	2.30274038288229e-17	2.4799750674399e-12	6:32482142	T	C	chr6:32546582..32557592	-	cis
rs34195497	ENSG00000196126.6	HLA-DRB1	1.0601453823295	9.59719176756112	2.40741009922264e-17	2.58959212857777e-12	6:32526670	G	A	chr6:32546582..32557592	-	cis
rs4359521	ENSG00000134765.5	DSC1	-0.329778519444759	-9.58131331901755	2.64962844346861e-17	2.84389119724525e-12	18:28749783	G	A	chr18:28709568..28742734	-	cis
rs115003145	ENSG00000196126.6	HLA-DRB1	0.985078011558769	9.58128015682706	2.65015890677657e-17	2.84389119724525e-12	6:32496949	A	G	chr6:32546582..32557592	-	cis
rs111251172	ENSG00000196126.6	HLA-DRB1	0.957447659398499	9.57539117147201	2.74605640741486e-17	2.93976607731165e-12	6:32482056	C	T	chr6:32546582..32557592	-	cis
rs148831934	ENSG00000196126.6	HLA-DRB1	0.957447659398499	9.57539117147201	2.74605640741486e-17	2.93976607731165e-12	6:32482067	G	A	chr6:32546582..32557592	-	cis
rs62405587	ENSG00000196126.6	HLA-DRB1	1.1407208669209	9.56008669915204	3.0117498577747e-17	3.21652514850033e-12	6:32504965	C	T	chr6:32546582..32557592	-	cis
rs66514134	ENSG00000196126.6	HLA-DRB1	1.1407208669209	9.56008669915204	3.0117498577747e-17	3.21652514850033e-12	6:32504179	A	C	chr6:32546582..32557592	-	cis
rs67322126	ENSG00000196126.6	HLA-DRB1	1.11422175118308	9.55829590284174	3.04446650714414e-17	3.24760008200421e-12	6:32507759	A	G	chr6:32546582..32557592	-	cis
rs112399978	ENSG00000136235.11	GPNMB	-0.432590062387873	-9.55358441300795	3.1322429289583e-17	3.33726493147424e-12	7:23303487	CA	C	chr7:23276311..23314622	+	cis
rs183233576	ENSG00000196126.6	HLA-DRB1	0.915793882156019	9.55076679928968	3.18593564648643e-17	3.38242074336246e-12	6:32495781	A	T	chr6:32546582..32557592	-	cis
rs74867813	ENSG00000196126.6	HLA-DRB1	0.915793882156019	9.55076679928968	3.18593564648643e-17	3.38242074336246e-12	6:32480008	C	T	chr6:32546582..32557592	-	cis
rs77601645	ENSG00000196126.6	HLA-DRB1	0.915793882156019	9.55076679928968	3.18593564648643e-17	3.38242074336246e-12	6:32480012	C	T	chr6:32546582..32557592	-	cis
rs9947328	ENSG00000134765.5	DSC1	-0.324271631438529	-9.54605475696148	3.27778492268325e-17	3.47171752500502e-12	18:28753215	A	G	chr18:28709568..28742734	-	cis
rs6598070	ENSG00000185627.13	PSMD13	0.403447245535743	9.54621750046005	3.27456911236446e-17	3.47171752500502e-12	11:225466	T	C	chr11:236625..252957	+	cis
rs71549250	ENSG00000196126.6	HLA-DRB1	1.13382638439766	9.54550470032806	3.28867733796743e-17	3.47504885192006e-12	6:32501548	G	A	chr6:32546582..32557592	-	cis
rs71549251	ENSG00000196126.6	HLA-DRB1	1.13382638439766	9.54550470032806	3.28867733796743e-17	3.47504885192006e-12	6:32501574	A	G	chr6:32546582..32557592	-	cis
rs12749373	ENSG00000137944.12	CCBL2	0.337448613390149	9.5326005513852	3.55481307122812e-17	3.69417460018227e-12	1:89419575	T	C	chr1:89401476..89435138	-	cis
rs1325922	ENSG00000137944.12	CCBL2	0.337448613390149	9.5326005513852	3.55481307122812e-17	3.69417460018227e-12	1:89427453	G	A	chr1:89401476..89435138	-	cis
rs1409152	ENSG00000137944.12	CCBL2	0.337448613390149	9.5326005513852	3.55481307122812e-17	3.69417460018227e-12	1:89418403	C	T	chr1:89401476..89435138	-	cis
rs1536259	ENSG00000137944.12	CCBL2	0.337448613390149	9.5326005513852	3.55481307122812e-17	3.69417460018227e-12	1:89430420	A	G	chr1:89401476..89435138	-	cis
rs3738055	ENSG00000137944.12	CCBL2	0.337448613390149	9.5326005513852	3.55481307122812e-17	3.69417460018227e-12	1:89426902	G	A	chr1:89401476..89435138	-	cis
rs3753683	ENSG00000137944.12	CCBL2	0.337448613390149	9.5326005513852	3.55481307122812e-17	3.69417460018227e-12	1:89427571	G	C	chr1:89401476..89435138	-	cis
rs12024880	ENSG00000160803.7	UBQLN4	0.743310661261154	9.5322685280088	3.56193661222431e-17	3.69417460018227e-12	1:155908910	T	C	chr1:156005097..156023575	-	cis
rs2993207	ENSG00000160803.7	UBQLN4	0.743310661261154	9.5322685280088	3.56193661222431e-17	3.69417460018227e-12	1:155873314	T	C	chr1:156005097..156023575	-	cis
rs35745558	ENSG00000160803.7	UBQLN4	0.743310661261154	9.5322685280088	3.56193661222431e-17	3.69417460018227e-12	1:155902180	TGA	T	chr1:156005097..156023575	-	cis
rs4661151	ENSG00000160803.7	UBQLN4	0.743310661261154	9.5322685280088	3.56193661222431e-17	3.69417460018227e-12	1:155903408	C	T	chr1:156005097..156023575	-	cis
rs488079	ENSG00000160803.7	UBQLN4	0.743310661261154	9.5322685280088	3.56193661222431e-17	3.69417460018227e-12	1:155890581	G	A	chr1:156005097..156023575	-	cis
rs539602	ENSG00000160803.7	UBQLN4	0.743310661261154	9.5322685280088	3.56193661222431e-17	3.69417460018227e-12	1:155899020	A	T	chr1:156005097..156023575	-	cis
rs625658	ENSG00000160803.7	UBQLN4	0.743310661261154	9.5322685280088	3.56193661222431e-17	3.69417460018227e-12	1:155891045	A	C	chr1:156005097..156023575	-	cis
rs639398	ENSG00000160803.7	UBQLN4	0.743310661261154	9.5322685280088	3.56193661222431e-17	3.69417460018227e-12	1:155890238	T	A	chr1:156005097..156023575	-	cis
rs656247	ENSG00000160803.7	UBQLN4	0.743310661261154	9.5322685280088	3.56193661222431e-17	3.69417460018227e-12	1:155877769	T	C	chr1:156005097..156023575	-	cis
rs656737	ENSG00000160803.7	UBQLN4	0.743310661261154	9.5322685280088	3.56193661222431e-17	3.69417460018227e-12	1:155877895	A	C	chr1:156005097..156023575	-	cis
rs10175668	ENSG00000186453.8	FAM228A	0.298504841337852	9.52794187923335	3.65607478400366e-17	3.77435402021984e-12	2:24367275	A	G	chr2:24397940..24423628	+	cis
rs10176347	ENSG00000186453.8	FAM228A	0.298504841337852	9.52794187923335	3.65607478400366e-17	3.77435402021984e-12	2:24367994	A	G	chr2:24397940..24423628	+	cis
rs72797831	ENSG00000186453.8	FAM228A	0.298504841337852	9.52794187923335	3.65607478400366e-17	3.77435402021984e-12	2:24366829	A	G	chr2:24397940..24423628	+	cis
rs805826	ENSG00000204435.9	CSNK2B	0.468299997197847	9.52842157807788	3.64551665900595e-17	3.77435402021984e-12	6:31724219	C	G	chr6:31633127..31637825	+	cis
rs10400248	ENSG00000185627.13	PSMD13	0.388958354841334	9.52457011972115	3.73115121098047e-17	3.84743185228195e-12	11:247029	C	T	chr11:236625..252957	+	cis
rs147298529	ENSG00000196126.6	HLA-DRB1	1.01198287343842	9.52269938317581	3.7734657320836e-17	3.88659774392463e-12	6:32487878	A	G	chr6:32546582..32557592	-	cis
rs138961230	ENSG00000196126.6	HLA-DRB1	1.06549494871876	9.51018698682803	4.0690397233736e-17	4.18622708747747e-12	6:32499244	C	A	chr6:32546582..32557592	-	cis
rs2577067	ENSG00000134765.5	DSC1	-0.333650966488101	-9.50944004209536	4.08739641341993e-17	4.20029559303206e-12	18:28728384	C	T	chr18:28709568..28742734	-	cis
rs1860643	ENSG00000214941.3	ZSWIM7	0.45066999733764	9.50457480030193	4.2089979327788e-17	4.31044338353673e-12	17:15879303	T	C	chr17:15880126..15903021	-	cis
rs1860644	ENSG00000214941.3	ZSWIM7	0.45066999733764	9.50457480030193	4.2089979327788e-17	4.31044338353673e-12	17:15879334	G	T	chr17:15880126..15903021	-	cis
rs1860645	ENSG00000214941.3	ZSWIM7	0.45066999733764	9.50457480030193	4.2089979327788e-17	4.31044338353673e-12	17:15879344	T	C	chr17:15880126..15903021	-	cis
rs72849276	ENSG00000196126.6	HLA-DRB1	1.10953707106102	9.50324913318569	4.2427516845263e-17	4.34005626754116e-12	6:32469075	C	T	chr6:32546582..32557592	-	cis
rs75393164	ENSG00000196126.6	HLA-DRB1	0.91850548124492	9.50254423803727	4.26080916274081e-17	4.35356372679894e-12	6:32472553	T	C	chr6:32546582..32557592	-	cis
rs77078150	ENSG00000196126.6	HLA-DRB1	0.921068082560155	9.50229739413722	4.26715070350217e-17	4.35508308675736e-12	6:32460831	G	T	chr6:32546582..32557592	-	cis
rs6708328	ENSG00000186453.8	FAM228A	0.295246070560364	9.49445350890072	4.47363397241749e-17	4.56063288478934e-12	2:24412413	G	A	chr2:24397940..24423628	+	cis
rs11147009	ENSG00000177084.12	POLE	0.15733368814029	9.49384587200608	4.49003867483945e-17	4.56180500205699e-12	12:133284405	A	G	chr12:133200348..133263929	-	cis
rs11147010	ENSG00000177084.12	POLE	0.15733368814029	9.49384587200608	4.49003867483945e-17	4.56180500205699e-12	12:133285294	A	G	chr12:133200348..133263929	-	cis
rs61952135	ENSG00000177084.12	POLE	0.15733368814029	9.49384587200608	4.49003867483945e-17	4.56180500205699e-12	12:133285740	G	A	chr12:133200348..133263929	-	cis
rs143363040	ENSG00000196126.6	HLA-DRB1	0.908553042349783	9.4893247020931	4.61399509271253e-17	4.68243979532432e-12	6:32488267	C	T	chr6:32546582..32557592	-	cis
rs11654	ENSG00000214941.3	ZSWIM7	0.436970547644126	9.47148711657155	5.13719417810835e-17	5.17825357776522e-12	17:15881151	C	G	chr17:15880126..15903021	-	cis
rs2109632	ENSG00000214941.3	ZSWIM7	0.436970547644126	9.47148711657155	5.13719417810835e-17	5.17825357776522e-12	17:15881728	A	G	chr17:15880126..15903021	-	cis
rs2159643	ENSG00000214941.3	ZSWIM7	0.436970547644126	9.47148711657155	5.13719417810835e-17	5.17825357776522e-12	17:15881816	C	G	chr17:15880126..15903021	-	cis
rs2286796	ENSG00000214941.3	ZSWIM7	0.436970547644126	9.47148711657155	5.13719417810835e-17	5.17825357776522e-12	17:15884227	A	G	chr17:15880126..15903021	-	cis
rs2535614	ENSG00000214941.3	ZSWIM7	0.436970547644126	9.47148711657155	5.13719417810835e-17	5.17825357776522e-12	17:15881740	T	C	chr17:15880126..15903021	-	cis
rs8066902	ENSG00000214941.3	ZSWIM7	0.436970547644126	9.47148711657155	5.13719417810835e-17	5.17825357776522e-12	17:15882922	A	G	chr17:15880126..15903021	-	cis
6:32442954:CT	ENSG00000196126.6	HLA-DRB1	0.917107114357612	9.46617771909292	5.30404388779679e-17	5.34005676322156e-12	6:32442954	CT	C	chr6:32546582..32557592	-	cis
rs9271673	ENSG00000196126.6	HLA-DRB1	0.904268046993387	9.46600318437734	5.30961937018199e-17	5.34005676322156e-12	6:32592833	C	G	chr6:32546582..32557592	-	cis
rs73726184	ENSG00000196126.6	HLA-DRB1	0.921737830122493	9.46405312350134	5.37231203900449e-17	5.39705830397439e-12	6:32491446	C	A	chr6:32546582..32557592	-	cis
rs3117116	ENSG00000196126.6	HLA-DRB1	1.02195303627553	9.46351983692701	5.38958470434999e-17	5.40835414408453e-12	6:32367017	G	A	chr6:32546582..32557592	-	cis
rs805260	ENSG00000204435.9	CSNK2B	0.554564269525138	9.4601288703566	5.50071620311738e-17	5.51370520715817e-12	6:31630831	G	C	chr6:31633127..31637825	+	cis
rs78753889	ENSG00000196126.6	HLA-DRB1	0.964562207937693	9.45600584320397	5.63891767033442e-17	5.64592471781765e-12	6:32533755	A	C	chr6:32546582..32557592	-	cis
rs113169828	ENSG00000196126.6	HLA-DRB1	0.909171871354155	9.45370313037915	5.71760245866147e-17	5.70560369784441e-12	6:32484743	A	T	chr6:32546582..32557592	-	cis
rs62405576	ENSG00000196126.6	HLA-DRB1	0.909171871354155	9.45370313037915	5.71760245866147e-17	5.70560369784441e-12	6:32484706	A	G	chr6:32546582..32557592	-	cis
rs62405577	ENSG00000196126.6	HLA-DRB1	0.909171871354155	9.45370313037915	5.71760245866147e-17	5.70560369784441e-12	6:32484729	T	C	chr6:32546582..32557592	-	cis
rs2384008	ENSG00000186453.8	FAM228A	0.29899591055348	9.4515615356861	5.79176267191628e-17	5.77318649408697e-12	2:24373150	G	A	chr2:24397940..24423628	+	cis
rs111596400	ENSG00000196126.6	HLA-DRB1	0.973618536547139	9.44723815635172	5.94440608269494e-17	5.91876392051396e-12	6:32499154	C	T	chr6:32546582..32557592	-	cis
rs138246653	ENSG00000196126.6	HLA-DRB1	0.879715470857427	9.44574072040315	5.99820399956708e-17	5.96570856315209e-12	6:32488519	T	A	chr6:32546582..32557592	-	cis
rs111499705	ENSG00000196126.6	HLA-DRB1	0.923461183668458	9.4403564626573	6.19567936354537e-17	6.1484811030788e-12	6:32460116	A	G	chr6:32546582..32557592	-	cis
rs75127169	ENSG00000196126.6	HLA-DRB1	0.923461183668458	9.4403564626573	6.19567936354537e-17	6.1484811030788e-12	6:32460082	G	C	chr6:32546582..32557592	-	cis
rs2242659	ENSG00000204435.9	CSNK2B	0.441984985047677	9.4351445948394	6.39299541680422e-17	6.32330958172403e-12	6:31601513	G	A	chr6:31633127..31637825	+	cis
rs2844465	ENSG00000204435.9	CSNK2B	0.441984985047677	9.4351445948394	6.39299541680422e-17	6.32330958172403e-12	6:31601022	C	T	chr6:31633127..31637825	+	cis
rs805303	ENSG00000204435.9	CSNK2B	0.441984985047677	9.4351445948394	6.39299541680422e-17	6.32330958172403e-12	6:31616366	A	G	chr6:31633127..31637825	+	cis
rs9271645	ENSG00000196126.6	HLA-DRB1	0.863723243225338	9.43186417542002	6.5203846908445e-17	6.43512036755513e-12	6:32592345	C	G	chr6:32546582..32557592	-	cis
rs9271650	ENSG00000196126.6	HLA-DRB1	0.863723243225338	9.43186417542002	6.5203846908445e-17	6.43512036755513e-12	6:32592383	T	C	chr6:32546582..32557592	-	cis
rs253200	ENSG00000242110.3	AMACR	-0.287104415724638	-9.42090810226925	6.96444507643143e-17	6.86582080438045e-12	5:34012564	G	A	chr5:33986196..34008177	-	cis
rs12563627	ENSG00000160803.7	UBQLN4	0.74520566858787	9.41641726859074	7.15504929359931e-17	7.02285615689057e-12	1:155862966	T	C	chr1:156005097..156023575	-	cis
rs1749405	ENSG00000160803.7	UBQLN4	0.74520566858787	9.41641726859074	7.15504929359931e-17	7.02285615689057e-12	1:155860091	G	A	chr1:156005097..156023575	-	cis
rs202041632	ENSG00000160803.7	UBQLN4	0.74520566858787	9.41641726859074	7.15504929359931e-17	7.02285615689057e-12	1:155858362	AAAAG	A	chr1:156005097..156023575	-	cis
rs822504	ENSG00000160803.7	UBQLN4	0.74520566858787	9.41641726859074	7.15504929359931e-17	7.02285615689057e-12	1:155857540	G	A	chr1:156005097..156023575	-	cis
rs5869112	ENSG00000186468.8	RPS23	-0.366377034675661	-9.39711315233136	8.03530886389363e-17	7.8526591140178e-12	5:81581974	GA	G	chr5:81569975..81574342	-	cis
rs74813816	ENSG00000196126.6	HLA-DRB1	0.918249423422109	9.39638594527415	8.07049786997875e-17	7.8526591140178e-12	6:32456353	T	G	chr6:32546582..32557592	-	cis
rs76009041	ENSG00000196126.6	HLA-DRB1	0.918249423422109	9.39638594527415	8.07049786997875e-17	7.8526591140178e-12	6:32456364	T	A	chr6:32546582..32557592	-	cis
rs76398050	ENSG00000196126.6	HLA-DRB1	0.918249423422109	9.39638594527415	8.07049786997875e-17	7.8526591140178e-12	6:32456366	G	C	chr6:32546582..32557592	-	cis
rs77512426	ENSG00000196126.6	HLA-DRB1	0.918249423422109	9.39638594527415	8.07049786997875e-17	7.8526591140178e-12	6:32456335	A	G	chr6:32546582..32557592	-	cis
rs78391724	ENSG00000196126.6	HLA-DRB1	0.918249423422109	9.39638594527415	8.07049786997875e-17	7.8526591140178e-12	6:32456371	A	C	chr6:32546582..32557592	-	cis
rs78486723	ENSG00000196126.6	HLA-DRB1	0.918249423422109	9.39638594527415	8.07049786997875e-17	7.8526591140178e-12	6:32456339	G	A	chr6:32546582..32557592	-	cis
rs79911538	ENSG00000196126.6	HLA-DRB1	0.918249423422109	9.39638594527415	8.07049786997875e-17	7.8526591140178e-12	6:32456357	C	A	chr6:32546582..32557592	-	cis
rs28374500	ENSG00000196126.6	HLA-DRB1	1.02143438588114	9.392112980056	8.2803849135816e-17	8.04815187467827e-12	6:32526944	C	T	chr6:32546582..32557592	-	cis
rs1816633	ENSG00000134765.5	DSC1	-0.317814845274149	-9.3884417789223	8.46504839399789e-17	8.21873188447349e-12	18:28742231	T	A	chr18:28709568..28742734	-	cis
rs60469942	ENSG00000177084.12	POLE	0.149902736223717	9.38610914201239	8.58450581957669e-17	8.31671178971401e-12	12:133306928	C	T	chr12:133200348..133263929	-	cis
rs60676888	ENSG00000177084.12	POLE	0.149902736223717	9.38610914201239	8.58450581957669e-17	8.31671178971401e-12	12:133306927	G	A	chr12:133200348..133263929	-	cis
rs111250937	ENSG00000196126.6	HLA-DRB1	0.896467155347382	9.38243118035324	8.77627767953929e-17	8.49332925638924e-12	6:32490371	T	C	chr6:32546582..32557592	-	cis
rs116645073	ENSG00000196126.6	HLA-DRB1	0.936980680748532	9.38220518067478	8.78819961774369e-17	8.49570210244693e-12	6:32493436	G	A	chr6:32546582..32557592	-	cis
rs28844904	ENSG00000196126.6	HLA-DRB1	1.1220960647859	9.38141836467307	8.82983167619191e-17	8.52676020253812e-12	6:32509895	G	A	chr6:32546582..32557592	-	cis
6:32482216:A	ENSG00000196126.6	HLA-DRB1	0.899900481549372	9.37825343825018	8.99928734752765e-17	8.65314167194495e-12	6:32482216	A	T	chr6:32546582..32557592	-	cis
6:32482220:C	ENSG00000196126.6	HLA-DRB1	0.899900481549372	9.37825343825018	8.99928734752765e-17	8.65314167194495e-12	6:32482220	C	G	chr6:32546582..32557592	-	cis
rs111874278	ENSG00000196126.6	HLA-DRB1	0.899900481549372	9.37825343825018	8.99928734752765e-17	8.65314167194495e-12	6:32482181	C	T	chr6:32546582..32557592	-	cis
rs113147593	ENSG00000196126.6	HLA-DRB1	0.899900481549372	9.37825343825018	8.99928734752765e-17	8.65314167194495e-12	6:32482176	C	A	chr6:32546582..32557592	-	cis
rs199347	ENSG00000136235.11	GPNMB	-0.434056719706209	-9.37621051473194	9.11038459867377e-17	8.69473192714895e-12	7:23293746	G	A	chr7:23276311..23314622	+	cis
rs6461703	ENSG00000136235.11	GPNMB	-0.434056719706209	-9.37621051473194	9.11038459867377e-17	8.69473192714895e-12	7:23264284	G	T	chr7:23276311..23314622	+	cis
rs858239	ENSG00000136235.11	GPNMB	-0.434056719706209	-9.37621051473194	9.11038459867377e-17	8.69473192714895e-12	7:23286315	A	G	chr7:23276311..23314622	+	cis
rs858240	ENSG00000136235.11	GPNMB	-0.434056719706209	-9.37621051473194	9.11038459867377e-17	8.69473192714895e-12	7:23284237	G	A	chr7:23276311..23314622	+	cis
rs858271	ENSG00000136235.11	GPNMB	-0.434056719706209	-9.37621051473194	9.11038459867377e-17	8.69473192714895e-12	7:23278283	T	G	chr7:23276311..23314622	+	cis
rs858272	ENSG00000136235.11	GPNMB	-0.434056719706209	-9.37621051473194	9.11038459867377e-17	8.69473192714895e-12	7:23276785	G	A	chr7:23276311..23314622	+	cis
rs858273	ENSG00000136235.11	GPNMB	-0.434056719706209	-9.37621051473194	9.11038459867377e-17	8.69473192714895e-12	7:23294900	T	C	chr7:23276311..23314622	+	cis
6:32564605:A	ENSG00000196126.6	HLA-DRB1	0.916397484444358	9.37459191909328	9.19937492785109e-17	8.75173110011187e-12	6:32564605	A	C	chr6:32546582..32557592	-	cis
6:32564606:G	ENSG00000196126.6	HLA-DRB1	0.916397484444358	9.37459191909328	9.19937492785109e-17	8.75173110011187e-12	6:32564606	G	C	chr6:32546582..32557592	-	cis
6:32564607:G	ENSG00000196126.6	HLA-DRB1	0.916397484444358	9.37459191909328	9.19937492785109e-17	8.75173110011187e-12	6:32564607	G	A	chr6:32546582..32557592	-	cis
rs74745419	ENSG00000196126.6	HLA-DRB1	0.919393661188649	9.36883314183053	9.52306745408692e-17	9.03094220606193e-12	6:32457291	G	C	chr6:32546582..32557592	-	cis
rs76565175	ENSG00000196126.6	HLA-DRB1	0.919393661188649	9.36883314183053	9.52306745408692e-17	9.03094220606193e-12	6:32457305	C	G	chr6:32546582..32557592	-	cis
rs79042439	ENSG00000196126.6	HLA-DRB1	0.919393661188649	9.36883314183053	9.52306745408692e-17	9.03094220606193e-12	6:32457285	A	G	chr6:32546582..32557592	-	cis
rs2288073	ENSG00000186453.8	FAM228A	0.295067536596639	9.36737091189341	9.60704677914181e-17	9.10096125018425e-12	2:24413298	G	A	chr2:24397940..24423628	+	cis
rs226203	ENSG00000186468.8	RPS23	-0.363248717112137	-9.36081633594625	9.99264394766818e-17	9.45626021830757e-12	5:81570394	G	A	chr5:81569975..81574342	-	cis
rs10870486	ENSG00000177084.12	POLE	0.15572148341762	9.3555751429206	1.03120321033649e-16	9.65664100004022e-12	12:133267828	A	G	chr12:133200348..133263929	-	cis
rs11147004	ENSG00000177084.12	POLE	0.15572148341762	9.3555751429206	1.03120321033649e-16	9.65664100004022e-12	12:133260417	A	G	chr12:133200348..133263929	-	cis
rs4883576	ENSG00000177084.12	POLE	0.15572148341762	9.3555751429206	1.03120321033649e-16	9.65664100004022e-12	12:133243817	C	T	chr12:133200348..133263929	-	cis
rs5744738	ENSG00000177084.12	POLE	0.15572148341762	9.3555751429206	1.03120321033649e-16	9.65664100004022e-12	12:133256904	T	C	chr12:133200348..133263929	-	cis
rs5744759	ENSG00000177084.12	POLE	0.15572148341762	9.3555751429206	1.03120321033649e-16	9.65664100004022e-12	12:133252947	C	T	chr12:133200348..133263929	-	cis
rs5744786	ENSG00000177084.12	POLE	0.15572148341762	9.3555751429206	1.03120321033649e-16	9.65664100004022e-12	12:133248206	A	G	chr12:133200348..133263929	-	cis
rs7308124	ENSG00000177084.12	POLE	0.15572148341762	9.3555751429206	1.03120321033649e-16	9.65664100004022e-12	12:133259407	T	C	chr12:133200348..133263929	-	cis
rs111772743	ENSG00000186468.8	RPS23	-0.368904795227069	-9.35677045205773	1.02383091744772e-16	9.65664100004022e-12	5:81569088	T	C	chr5:81569975..81574342	-	cis
rs3738	ENSG00000186468.8	RPS23	-0.368904795227069	-9.35677045205773	1.02383091744772e-16	9.65664100004022e-12	5:81569293	C	A	chr5:81569975..81574342	-	cis
rs3739	ENSG00000186468.8	RPS23	-0.368904795227069	-9.35677045205773	1.02383091744772e-16	9.65664100004022e-12	5:81569311	G	A	chr5:81569975..81574342	-	cis
rs1370450	ENSG00000134765.5	DSC1	-0.322069503558097	-9.34254068181211	1.11510816385297e-16	1.0431475131291e-11	18:28741821	G	A	chr18:28709568..28742734	-	cis
rs74432088	ENSG00000196126.6	HLA-DRB1	0.90704368244485	9.33964985176767	1.13461885474713e-16	1.05479975869442e-11	6:32456899	A	G	chr6:32546582..32557592	-	cis
rs74528051	ENSG00000196126.6	HLA-DRB1	0.90704368244485	9.33964985176767	1.13461885474713e-16	1.05479975869442e-11	6:32456553	A	G	chr6:32546582..32557592	-	cis
rs75814086	ENSG00000196126.6	HLA-DRB1	0.90704368244485	9.33964985176767	1.13461885474713e-16	1.05479975869442e-11	6:32456513	A	G	chr6:32546582..32557592	-	cis
rs77159790	ENSG00000196126.6	HLA-DRB1	0.90704368244485	9.33964985176767	1.13461885474713e-16	1.05479975869442e-11	6:32456912	G	A	chr6:32546582..32557592	-	cis
rs77950401	ENSG00000196126.6	HLA-DRB1	0.90704368244485	9.33964985176767	1.13461885474713e-16	1.05479975869442e-11	6:32456891	A	T	chr6:32546582..32557592	-	cis
rs79963281	ENSG00000196126.6	HLA-DRB1	0.90704368244485	9.33964985176767	1.13461885474713e-16	1.05479975869442e-11	6:32456898	C	T	chr6:32546582..32557592	-	cis
rs112365225	ENSG00000196126.6	HLA-DRB1	0.93591075340624	9.33711907893951	1.15197823423504e-16	1.06473771516173e-11	6:32473740	G	T	chr6:32546582..32557592	-	cis
rs187933457	ENSG00000196126.6	HLA-DRB1	0.93591075340624	9.33711907893951	1.15197823423504e-16	1.06473771516173e-11	6:32473756	C	A	chr6:32546582..32557592	-	cis
rs189917865	ENSG00000196126.6	HLA-DRB1	0.93591075340624	9.33711907893951	1.15197823423504e-16	1.06473771516173e-11	6:32473758	G	A	chr6:32546582..32557592	-	cis
rs191303459	ENSG00000196126.6	HLA-DRB1	0.913938604920563	9.33653954896007	1.15599047581658e-16	1.06473771516173e-11	6:32457213	C	G	chr6:32546582..32557592	-	cis
rs67456882	ENSG00000196126.6	HLA-DRB1	0.957844681771684	9.3378269787199	1.14709605983164e-16	1.06473771516173e-11	6:32496180	G	C	chr6:32546582..32557592	-	cis
rs74317846	ENSG00000196126.6	HLA-DRB1	0.913938604920563	9.33653954896007	1.15599047581658e-16	1.06473771516173e-11	6:32457217	G	A	chr6:32546582..32557592	-	cis
rs77213787	ENSG00000196126.6	HLA-DRB1	0.913938604920563	9.33653954896007	1.15599047581658e-16	1.06473771516173e-11	6:32456976	A	G	chr6:32546582..32557592	-	cis
rs78443865	ENSG00000196126.6	HLA-DRB1	0.913938604920563	9.33653954896007	1.15599047581658e-16	1.06473771516173e-11	6:32456951	G	A	chr6:32546582..32557592	-	cis
rs79868762	ENSG00000196126.6	HLA-DRB1	0.913938604920563	9.33653954896007	1.15599047581658e-16	1.06473771516173e-11	6:32457098	C	T	chr6:32546582..32557592	-	cis
rs75224370	ENSG00000196126.6	HLA-DRB1	0.911289116235795	9.32803928492202	1.21646397945225e-16	1.11928833273774e-11	6:32492320	G	A	chr6:32546582..32557592	-	cis
rs1045599	ENSG00000214941.3	ZSWIM7	0.429793979505855	9.32777562311923	1.21838927682945e-16	1.11991120335668e-11	17:15879910	C	T	chr17:15880126..15903021	-	cis
rs951298	ENSG00000134765.5	DSC1	-0.318486537904739	-9.31555817555919	1.31101010771406e-16	1.20381240742643e-11	18:28765917	A	G	chr18:28709568..28742734	-	cis
6:32494125:T	ENSG00000196126.6	HLA-DRB1	0.908465544680592	9.31195939184252	1.3396056311006e-16	1.22755684267595e-11	6:32494125	T	C	chr6:32546582..32557592	-	cis
6:32494126:C	ENSG00000196126.6	HLA-DRB1	0.908465544680592	9.31195939184252	1.3396056311006e-16	1.22755684267595e-11	6:32494126	C	T	chr6:32546582..32557592	-	cis
rs2948102	ENSG00000163576.13	EFHB	-0.387845516996541	-9.31108951550467	1.34661023503715e-16	1.23271640098253e-11	3:20045701	A	T	chr3:19920981..19988504	-	cis
rs111501833	ENSG00000196126.6	HLA-DRB1	0.905534622887626	9.30855435513586	1.36723305103526e-16	1.2465071924129e-11	6:32486545	T	C	chr6:32546582..32557592	-	cis
rs113242918	ENSG00000196126.6	HLA-DRB1	0.905534622887626	9.30855435513586	1.36723305103526e-16	1.2465071924129e-11	6:32486202	G	A	chr6:32546582..32557592	-	cis
rs116721417	ENSG00000196126.6	HLA-DRB1	0.905534622887626	9.30855435513586	1.36723305103526e-16	1.2465071924129e-11	6:32486517	T	G	chr6:32546582..32557592	-	cis
rs188122191	ENSG00000196126.6	HLA-DRB1	0.905534622887626	9.30855435513586	1.36723305103526e-16	1.2465071924129e-11	6:32486511	T	G	chr6:32546582..32557592	-	cis
rs3782118	ENSG00000185627.13	PSMD13	0.378430857320029	9.30080642818013	1.43222920341721e-16	1.30443857455291e-11	11:222620	T	C	chr11:236625..252957	+	cis
rs7308250	ENSG00000177084.12	POLE	0.153945392442561	9.28856104073551	1.54128144620427e-16	1.40233694031279e-11	12:133259525	T	C	chr12:133200348..133263929	-	cis
rs3104369	ENSG00000196126.6	HLA-DRB1	0.868984064739571	9.28526555340168	1.57201560255116e-16	1.42885131341192e-11	6:32602482	T	C	chr6:32546582..32557592	-	cis
rs60712961	ENSG00000100376.7	FAM118A	0.297470137134008	9.28020752109037	1.62037827790035e-16	1.46983119309358e-11	22:45745341	T	C	chr22:45704882..45737593	+	cis
rs61634928	ENSG00000100376.7	FAM118A	0.297470137134008	9.28020752109037	1.62037827790035e-16	1.46983119309358e-11	22:45745336	G	GC	chr22:45704882..45737593	+	cis
rs77769241	ENSG00000196126.6	HLA-DRB1	0.915557394497975	9.27744406355345	1.64742393126972e-16	1.49134820156257e-11	6:32455742	T	A	chr6:32546582..32557592	-	cis
rs79648921	ENSG00000196126.6	HLA-DRB1	0.915557394497975	9.27744406355345	1.64742393126972e-16	1.49134820156257e-11	6:32455777	C	T	chr6:32546582..32557592	-	cis
rs200367341	ENSG00000196126.6	HLA-DRB1	0.872905878127006	9.27723109273949	1.64952680674087e-16	1.49174655795481e-11	6:32490296	A	C	chr6:32546582..32557592	-	cis
rs182778036	ENSG00000196126.6	HLA-DRB1	0.91590363718393	9.27598770732572	1.66185744918936e-16	1.50138425975732e-11	6:32482517	C	T	chr6:32546582..32557592	-	cis
rs75469638	ENSG00000196126.6	HLA-DRB1	0.938287123643803	9.26989022639917	1.72366714643191e-16	1.55409535373584e-11	6:32490715	A	C	chr6:32546582..32557592	-	cis
rs78681324	ENSG00000196126.6	HLA-DRB1	0.938287123643803	9.26989022639917	1.72366714643191e-16	1.55409535373584e-11	6:32490721	C	T	chr6:32546582..32557592	-	cis
rs4426488	ENSG00000186453.8	FAM228A	0.267436388096748	9.26641644958923	1.75989822942559e-16	1.58357900366598e-11	2:24372815	A	G	chr2:24397940..24423628	+	cis
rs7597149	ENSG00000186453.8	FAM228A	0.267436388096748	9.26641644958923	1.75989822942559e-16	1.58357900366598e-11	2:24371962	C	T	chr2:24397940..24423628	+	cis
rs75509903	ENSG00000196126.6	HLA-DRB1	1.13444369594446	9.26306890381056	1.79552972133555e-16	1.61079375515309e-11	6:32502337	A	G	chr6:32546582..32557592	-	cis
rs75802832	ENSG00000196126.6	HLA-DRB1	1.13444369594446	9.26306890381056	1.79552972133555e-16	1.61079375515309e-11	6:32502295	C	T	chr6:32546582..32557592	-	cis
rs805285	ENSG00000204435.9	CSNK2B	0.455982325837259	9.26308236742045	1.79538498528862e-16	1.61079375515309e-11	6:31679465	C	G	chr6:31633127..31637825	+	cis
rs56826489	ENSG00000204435.9	CSNK2B	0.562897063678429	9.25977881275952	1.83124920537501e-16	1.6411969855832e-11	6:31605567	C	G	chr6:31633127..31637825	+	cis
rs858274	ENSG00000136235.11	GPNMB	-0.430048118818241	-9.25650176467975	1.86753009795005e-16	1.67204217275349e-11	7:23294668	C	T	chr7:23276311..23314622	+	cis
rs7930823	ENSG00000185627.13	PSMD13	0.377261702354008	9.25482686905973	1.88634860364802e-16	1.68720696963154e-11	11:206767	A	G	chr11:236625..252957	+	cis
rs511744	ENSG00000185627.13	PSMD13	0.37608688086541	9.24589361764731	1.98995352684951e-16	1.77810154822153e-11	11:219089	T	C	chr11:236625..252957	+	cis
rs9271771	ENSG00000196126.6	HLA-DRB1	0.851774682679043	9.24347414976625	2.01897560762436e-16	1.80044736747833e-11	6:32594274	T	C	chr6:32546582..32557592	-	cis
rs9271772	ENSG00000196126.6	HLA-DRB1	0.851774682679043	9.24347414976625	2.01897560762436e-16	1.80044736747833e-11	6:32594275	G	A	chr6:32546582..32557592	-	cis
rs10801699	ENSG00000137944.12	CCBL2	0.327725970008118	9.23138580017521	2.17041117580056e-16	1.92401672689361e-11	1:89436181	T	C	chr1:89401476..89435138	-	cis
rs12065833	ENSG00000137944.12	CCBL2	0.327725970008118	9.23138580017521	2.17041117580056e-16	1.92401672689361e-11	1:89440804	G	A	chr1:89401476..89435138	-	cis
rs12729969	ENSG00000137944.12	CCBL2	0.327725970008118	9.23138580017521	2.17041117580056e-16	1.92401672689361e-11	1:89438739	T	A	chr1:89401476..89435138	-	cis
rs4656070	ENSG00000137944.12	CCBL2	0.327725970008118	9.23138580017521	2.17041117580056e-16	1.92401672689361e-11	1:89440917	C	A	chr1:89401476..89435138	-	cis
rs4656071	ENSG00000137944.12	CCBL2	0.327725970008118	9.23138580017521	2.17041117580056e-16	1.92401672689361e-11	1:89440977	G	A	chr1:89401476..89435138	-	cis
rs66512233	ENSG00000196126.6	HLA-DRB1	1.11951633204135	9.23190902360741	2.16362837741089e-16	1.92401672689361e-11	6:32497451	A	G	chr6:32546582..32557592	-	cis
rs9271680	ENSG00000196126.6	HLA-DRB1	0.864931102858189	9.23101315589989	2.17525484368594e-16	1.92640695649853e-11	6:32592915	G	C	chr6:32546582..32557592	-	cis
rs9273076	ENSG00000196126.6	HLA-DRB1	1.02803144044747	9.22874166203149	2.20501349109595e-16	1.95083543194558e-11	6:32612301	T	C	chr6:32546582..32557592	-	cis
rs11325430	ENSG00000186468.8	RPS23	-0.364518868910244	-9.22123627474397	2.30625214220185e-16	2.01066052233767e-11	5:81574371	GT	G	chr5:81569975..81574342	-	cis
rs178931	ENSG00000186468.8	RPS23	-0.364518868910244	-9.22123627474397	2.30625214220185e-16	2.01066052233767e-11	5:81575601	T	A	chr5:81569975..81574342	-	cis
rs226194	ENSG00000186468.8	RPS23	-0.364518868910244	-9.22123627474397	2.30625214220185e-16	2.01066052233767e-11	5:81585026	G	T	chr5:81569975..81574342	-	cis
rs226196	ENSG00000186468.8	RPS23	-0.364518868910244	-9.22123627474397	2.30625214220185e-16	2.01066052233767e-11	5:81576965	C	A	chr5:81569975..81574342	-	cis
rs226197	ENSG00000186468.8	RPS23	-0.364518868910244	-9.22123627474397	2.30625214220185e-16	2.01066052233767e-11	5:81574925	G	A	chr5:81569975..81574342	-	cis
rs226199	ENSG00000186468.8	RPS23	-0.364518868910244	-9.22123627474397	2.30625214220185e-16	2.01066052233767e-11	5:81572464	G	C	chr5:81569975..81574342	-	cis
rs226202	ENSG00000186468.8	RPS23	-0.364518868910244	-9.22123627474397	2.30625214220185e-16	2.01066052233767e-11	5:81571669	C	T	chr5:81569975..81574342	-	cis
rs67388030	ENSG00000186468.8	RPS23	-0.364518868910244	-9.22123627474397	2.30625214220185e-16	2.01066052233767e-11	5:81579071	AAG	A	chr5:81569975..81574342	-	cis
rs6870335	ENSG00000186468.8	RPS23	-0.364518868910244	-9.22123627474397	2.30625214220185e-16	2.01066052233767e-11	5:81590070	T	A	chr5:81569975..81574342	-	cis
rs6880209	ENSG00000186468.8	RPS23	-0.364518868910244	-9.22123627474397	2.30625214220185e-16	2.01066052233767e-11	5:81574182	T	C	chr5:81569975..81574342	-	cis
rs862241	ENSG00000186468.8	RPS23	-0.364518868910244	-9.22123627474397	2.30625214220185e-16	2.01066052233767e-11	5:81588011	G	A	chr5:81569975..81574342	-	cis
rs862242	ENSG00000186468.8	RPS23	-0.364518868910244	-9.22123627474397	2.30625214220185e-16	2.01066052233767e-11	5:81587566	A	G	chr5:81569975..81574342	-	cis
rs862243	ENSG00000186468.8	RPS23	-0.364518868910244	-9.22123627474397	2.30625214220185e-16	2.01066052233767e-11	5:81586829	C	G	chr5:81569975..81574342	-	cis
rs862244	ENSG00000186468.8	RPS23	-0.364518868910244	-9.22123627474397	2.30625214220185e-16	2.01066052233767e-11	5:81586801	G	A	chr5:81569975..81574342	-	cis
rs862245	ENSG00000186468.8	RPS23	-0.364518868910244	-9.22123627474397	2.30625214220185e-16	2.01066052233767e-11	5:81585737	C	A	chr5:81569975..81574342	-	cis
rs28490182	ENSG00000196126.6	HLA-DRB1	1.01117628506672	9.21745911710933	2.35893806383055e-16	2.05459701285734e-11	6:32592476	T	C	chr6:32546582..32557592	-	cis
rs28490365	ENSG00000196126.6	HLA-DRB1	1.02601859500034	9.21248018359466	2.43022144755508e-16	2.11258159037485e-11	6:32527221	G	A	chr6:32546582..32557592	-	cis
rs28708891	ENSG00000196126.6	HLA-DRB1	1.02601859500034	9.21248018359466	2.43022144755508e-16	2.11258159037485e-11	6:32527235	G	T	chr6:32546582..32557592	-	cis
6:32595292:T	ENSG00000196126.6	HLA-DRB1	0.864131988720366	9.20956136519641	2.47300274145491e-16	2.14769009957977e-11	6:32595292	T	TTC	chr6:32546582..32557592	-	cis
rs1728313	ENSG00000136235.11	GPNMB	-0.424373963437927	-9.19330454210399	2.72536153130954e-16	2.36227857229825e-11	7:23271031	C	A	chr7:23276311..23314622	+	cis
rs858275	ENSG00000136235.11	GPNMB	-0.424373963437927	-9.19330454210399	2.72536153130954e-16	2.36227857229825e-11	7:23294144	C	T	chr7:23276311..23314622	+	cis
rs10801697	ENSG00000137944.12	CCBL2	0.325949505880718	9.18766984441717	2.81868221990279e-16	2.41516481531014e-11	1:89422084	T	A	chr1:89401476..89435138	-	cis
rs10801698	ENSG00000137944.12	CCBL2	0.325949505880718	9.18766984441717	2.81868221990279e-16	2.41516481531014e-11	1:89422173	C	A	chr1:89401476..89435138	-	cis
rs1325924	ENSG00000137944.12	CCBL2	0.325949505880718	9.18766984441717	2.81868221990279e-16	2.41516481531014e-11	1:89420315	T	C	chr1:89401476..89435138	-	cis
rs1409148	ENSG00000137944.12	CCBL2	0.325949505880718	9.18766984441717	2.81868221990279e-16	2.41516481531014e-11	1:89429039	T	A	chr1:89401476..89435138	-	cis
rs1409149	ENSG00000137944.12	CCBL2	0.325949505880718	9.18766984441717	2.81868221990279e-16	2.41516481531014e-11	1:89429149	T	C	chr1:89401476..89435138	-	cis
rs1409151	ENSG00000137944.12	CCBL2	0.325949505880718	9.18766984441717	2.81868221990279e-16	2.41516481531014e-11	1:89418231	G	A	chr1:89401476..89435138	-	cis
rs17472737	ENSG00000137944.12	CCBL2	0.325949505880718	9.18766984441717	2.81868221990279e-16	2.41516481531014e-11	1:89425939	C	T	chr1:89401476..89435138	-	cis
rs17472779	ENSG00000137944.12	CCBL2	0.325949505880718	9.18766984441717	2.81868221990279e-16	2.41516481531014e-11	1:89425966	T	C	chr1:89401476..89435138	-	cis
rs28633936	ENSG00000137944.12	CCBL2	0.325949505880718	9.18766984441717	2.81868221990279e-16	2.41516481531014e-11	1:89425806	C	T	chr1:89401476..89435138	-	cis
rs3820242	ENSG00000137944.12	CCBL2	0.325949505880718	9.18766984441717	2.81868221990279e-16	2.41516481531014e-11	1:89428107	A	G	chr1:89401476..89435138	-	cis
rs6428487	ENSG00000137944.12	CCBL2	0.325949505880718	9.18766984441717	2.81868221990279e-16	2.41516481531014e-11	1:89417315	T	A	chr1:89401476..89435138	-	cis
rs7526419	ENSG00000137944.12	CCBL2	0.325949505880718	9.18766984441717	2.81868221990279e-16	2.41516481531014e-11	1:89431277	C	T	chr1:89401476..89435138	-	cis
rs11384529	ENSG00000128891.11	C15orf57	-0.238845497646743	-9.18743944321873	2.82256501933702e-16	2.41573858100077e-11	15:40871657	CTT	C	chr15:40823762..40857233	-	cis
rs4970736	ENSG00000134202.6	GSTM3	-0.303834485692305	-9.18715119216925	2.82743022044382e-16	2.41573858100077e-11	1:110272645	C	T	chr1:110276731..110283660	-	cis
rs5776997	ENSG00000134202.6	GSTM3	-0.303834485692305	-9.18715119216925	2.82743022044382e-16	2.41573858100077e-11	1:110279053	GT	G	chr1:110276731..110283660	-	cis
rs9273106	ENSG00000196126.6	HLA-DRB1	1.02535912368081	9.18330245207394	2.89319587245658e-16	2.46957636258186e-11	6:32612604	A	G	chr6:32546582..32557592	-	cis
6:32583830:A	ENSG00000196126.6	HLA-DRB1	0.85648329454148	9.18151098817465	2.92432469842569e-16	2.49140630927388e-11	6:32583830	A	G	chr6:32546582..32557592	-	cis
rs9271346	ENSG00000196126.6	HLA-DRB1	0.85648329454148	9.18151098817465	2.92432469842569e-16	2.49140630927388e-11	6:32583468	C	T	chr6:32546582..32557592	-	cis
rs11125444	ENSG00000186453.8	FAM228A	0.263506516520265	9.17975618387379	2.95513962957262e-16	2.50339502456018e-11	2:24367205	G	T	chr2:24397940..24423628	+	cis
rs12620938	ENSG00000186453.8	FAM228A	0.263506516520265	9.17975618387379	2.95513962957262e-16	2.50339502456018e-11	2:24367122	C	A	chr2:24397940..24423628	+	cis
rs12621083	ENSG00000186453.8	FAM228A	0.263506516520265	9.17975618387379	2.95513962957262e-16	2.50339502456018e-11	2:24367540	C	T	chr2:24397940..24423628	+	cis
rs35331966	ENSG00000186453.8	FAM228A	0.263506516520265	9.17975618387379	2.95513962957262e-16	2.50339502456018e-11	2:24367828	C	T	chr2:24397940..24423628	+	cis
rs6736222	ENSG00000186453.8	FAM228A	0.263506516520265	9.17975618387379	2.95513962957262e-16	2.50339502456018e-11	2:24368749	C	T	chr2:24397940..24423628	+	cis
rs6754391	ENSG00000186453.8	FAM228A	0.263506516520265	9.17975618387379	2.95513962957262e-16	2.50339502456018e-11	2:24369019	T	C	chr2:24397940..24423628	+	cis
rs75961603	ENSG00000196126.6	HLA-DRB1	0.913221905679498	9.17831692746237	2.98065448264517e-16	2.51787669241479e-11	6:32456687	G	A	chr6:32546582..32557592	-	cis
rs76263067	ENSG00000196126.6	HLA-DRB1	0.913221905679498	9.17831692746237	2.98065448264517e-16	2.51787669241479e-11	6:32456694	C	T	chr6:32546582..32557592	-	cis
rs77110097	ENSG00000196126.6	HLA-DRB1	0.913221905679498	9.17831692746237	2.98065448264517e-16	2.51787669241479e-11	6:32456691	T	C	chr6:32546582..32557592	-	cis
rs10159628	ENSG00000148600.10	CDHR1	0.252646299679097	9.17510502451306	3.03838774538566e-16	2.55222690112115e-11	10:85945721	T	C	chr10:85954332..85979326	+	cis
rs10887250	ENSG00000148600.10	CDHR1	0.252646299679097	9.17510502451306	3.03838774538566e-16	2.55222690112115e-11	10:85941464	T	C	chr10:85954332..85979326	+	cis
rs10887251	ENSG00000148600.10	CDHR1	0.252646299679097	9.17510502451306	3.03838774538566e-16	2.55222690112115e-11	10:85943926	C	A	chr10:85954332..85979326	+	cis
rs4933971	ENSG00000148600.10	CDHR1	0.252646299679097	9.17510502451306	3.03838774538566e-16	2.55222690112115e-11	10:85945289	G	C	chr10:85954332..85979326	+	cis
rs7099098	ENSG00000148600.10	CDHR1	0.252646299679097	9.17510502451306	3.03838774538566e-16	2.55222690112115e-11	10:85950406	T	C	chr10:85954332..85979326	+	cis
rs76406629	ENSG00000148600.10	CDHR1	0.252646299679097	9.17510502451306	3.03838774538566e-16	2.55222690112115e-11	10:85946205	T	G	chr10:85954332..85979326	+	cis
rs113079522	ENSG00000196126.6	HLA-DRB1	0.900344293711508	9.17171409773221	3.10054685575001e-16	2.56836759059625e-11	6:32460170	C	T	chr6:32546582..32557592	-	cis
rs113255123	ENSG00000196126.6	HLA-DRB1	0.900344293711508	9.17171409773221	3.10054685575001e-16	2.56836759059625e-11	6:32460157	T	C	chr6:32546582..32557592	-	cis
rs115428791	ENSG00000196126.6	HLA-DRB1	0.900344293711508	9.17171409773221	3.10054685575001e-16	2.56836759059625e-11	6:32473101	A	G	chr6:32546582..32557592	-	cis
rs116274877	ENSG00000196126.6	HLA-DRB1	0.900344293711508	9.17171409773221	3.10054685575001e-16	2.56836759059625e-11	6:32473099	C	T	chr6:32546582..32557592	-	cis
rs116758859	ENSG00000196126.6	HLA-DRB1	0.900344293711508	9.17171409773221	3.10054685575001e-16	2.56836759059625e-11	6:32473104	T	C	chr6:32546582..32557592	-	cis
rs74696032	ENSG00000196126.6	HLA-DRB1	0.900344293711508	9.17171409773221	3.10054685575001e-16	2.56836759059625e-11	6:32473866	A	T	chr6:32546582..32557592	-	cis
rs74945164	ENSG00000196126.6	HLA-DRB1	0.900344293711508	9.17171409773221	3.10054685575001e-16	2.56836759059625e-11	6:32460447	A	G	chr6:32546582..32557592	-	cis
rs75013350	ENSG00000196126.6	HLA-DRB1	0.900344293711508	9.17171409773221	3.10054685575001e-16	2.56836759059625e-11	6:32460390	T	C	chr6:32546582..32557592	-	cis
rs75498325	ENSG00000196126.6	HLA-DRB1	0.900344293711508	9.17171409773221	3.10054685575001e-16	2.56836759059625e-11	6:32460514	C	T	chr6:32546582..32557592	-	cis
rs77089552	ENSG00000196126.6	HLA-DRB1	0.900344293711508	9.17171409773221	3.10054685575001e-16	2.56836759059625e-11	6:32460533	A	T	chr6:32546582..32557592	-	cis
rs77707664	ENSG00000196126.6	HLA-DRB1	0.900344293711508	9.17171409773221	3.10054685575001e-16	2.56836759059625e-11	6:32460541	G	A	chr6:32546582..32557592	-	cis
rs77932560	ENSG00000196126.6	HLA-DRB1	0.900344293711508	9.17171409773221	3.10054685575001e-16	2.56836759059625e-11	6:32473832	C	T	chr6:32546582..32557592	-	cis
rs78767260	ENSG00000196126.6	HLA-DRB1	0.900344293711508	9.17171409773221	3.10054685575001e-16	2.56836759059625e-11	6:32460491	A	C	chr6:32546582..32557592	-	cis
rs79705649	ENSG00000196126.6	HLA-DRB1	0.900344293711508	9.17171409773221	3.10054685575001e-16	2.56836759059625e-11	6:32460549	T	G	chr6:32546582..32557592	-	cis
rs80221542	ENSG00000196126.6	HLA-DRB1	0.900344293711508	9.17171409773221	3.10054685575001e-16	2.56836759059625e-11	6:32460512	T	C	chr6:32546582..32557592	-	cis
6:32594597:T	ENSG00000196126.6	HLA-DRB1	0.890037904662296	9.16834589357368	3.16354205350483e-16	2.61813278231299e-11	6:32594597	T	TAGA	chr6:32546582..32557592	-	cis
rs114814137	ENSG00000196126.6	HLA-DRB1	0.903566770364367	9.16783709779889	3.1731681097004e-16	2.62126298336392e-11	6:32482109	T	G	chr6:32546582..32557592	-	cis
rs144226130	ENSG00000196126.6	HLA-DRB1	0.903566770364367	9.16783709779889	3.1731681097004e-16	2.62126298336392e-11	6:32482096	T	C	chr6:32546582..32557592	-	cis
6:32295419:A	ENSG00000196126.6	HLA-DRB1	1.0067738751817	9.16561103099543	3.21562761964552e-16	2.64901982997046e-11	6:32295419	A	C	chr6:32546582..32557592	-	cis
rs3117139	ENSG00000196126.6	HLA-DRB1	1.0067738751817	9.16561103099543	3.21562761964552e-16	2.64901982997046e-11	6:32364667	A	G	chr6:32546582..32557592	-	cis
rs9268118	ENSG00000196126.6	HLA-DRB1	1.0067738751817	9.16561103099543	3.21562761964552e-16	2.64901982997046e-11	6:32249987	T	C	chr6:32546582..32557592	-	cis
rs4665663	ENSG00000186453.8	FAM228A	0.266324896998605	9.16046048615382	3.3160478572132e-16	2.72923938952915e-11	2:24372139	G	C	chr2:24397940..24423628	+	cis
rs4792707	ENSG00000214941.3	ZSWIM7	0.434630997781275	9.15998197951214	3.32553425654258e-16	2.73453832305045e-11	17:15885968	T	A	chr17:15880126..15903021	-	cis
rs10152546	ENSG00000128891.11	C15orf57	-0.249088395162685	-9.15602569257831	3.40500950765902e-16	2.78203972896012e-11	15:40855210	A	T	chr15:40823762..40857233	-	cis
rs113169718	ENSG00000128891.11	C15orf57	-0.249088395162685	-9.15602569257831	3.40500950765902e-16	2.78203972896012e-11	15:40850020	A	AAGAATT	chr15:40823762..40857233	-	cis
rs11637245	ENSG00000128891.11	C15orf57	-0.249088395162685	-9.15602569257831	3.40500950765902e-16	2.78203972896012e-11	15:40846615	T	C	chr15:40823762..40857233	-	cis
rs12913296	ENSG00000128891.11	C15orf57	-0.249088395162685	-9.15602569257831	3.40500950765902e-16	2.78203972896012e-11	15:40844222	A	G	chr15:40823762..40857233	-	cis
rs13329076	ENSG00000128891.11	C15orf57	-0.249088395162685	-9.15602569257831	3.40500950765902e-16	2.78203972896012e-11	15:40853666	T	C	chr15:40823762..40857233	-	cis
rs145326897	ENSG00000128891.11	C15orf57	-0.249088395162685	-9.15602569257831	3.40500950765902e-16	2.78203972896012e-11	15:40846661	C	CAG	chr15:40823762..40857233	-	cis
rs17673703	ENSG00000128891.11	C15orf57	-0.249088395162685	-9.15602569257831	3.40500950765902e-16	2.78203972896012e-11	15:40848351	A	G	chr15:40823762..40857233	-	cis
rs57404925	ENSG00000196126.6	HLA-DRB1	0.981651391612947	9.15573224792626	3.41097906641442e-16	2.78438124976349e-11	6:32478360	T	A	chr6:32546582..32557592	-	cis
rs7560342	ENSG00000186453.8	FAM228A	0.263204253724137	9.14519717290716	3.63233454608905e-16	2.96237814386914e-11	2:24371691	T	C	chr2:24397940..24423628	+	cis
rs371276276	ENSG00000196126.6	HLA-DRB1	0.830053909887763	9.14252451863753	3.69072758517426e-16	3.00726715304468e-11	6:32454727	TG	T	chr6:32546582..32557592	-	cis
rs10735234	ENSG00000134202.6	GSTM3	-0.301259828051492	-9.13935467529651	3.76119539826035e-16	3.06190449563135e-11	1:110281941	G	A	chr1:110276731..110283660	-	cis
rs73138787	ENSG00000186468.8	RPS23	-0.365147542501393	-9.13299510959382	3.90663567712931e-16	3.17742083028506e-11	5:81568934	A	G	chr5:81569975..81574342	-	cis
rs11101999	ENSG00000134201.6	GSTM5	0.326223993014357	9.13169700053965	3.93700355756042e-16	3.19921975359156e-11	1:110271234	G	C	chr1:110254871..110317945	+	cis
rs9273032	ENSG00000196126.6	HLA-DRB1	1.00771097885276	9.12646669013846	4.06175947008985e-16	3.29760978061259e-11	6:32611860	A	G	chr6:32546582..32557592	-	cis
rs12027412	ENSG00000160803.7	UBQLN4	0.723824863821797	9.12140282134705	4.1862914254252e-16	3.39564022802091e-11	1:155908930	G	A	chr1:156005097..156023575	-	cis
rs111379218	ENSG00000196126.6	HLA-DRB1	0.986899399719681	9.12107764150192	4.19441691658691e-16	3.39608987284533e-11	6:32501211	A	G	chr6:32546582..32557592	-	cis
rs113614136	ENSG00000196126.6	HLA-DRB1	0.986899399719681	9.12107764150192	4.19441691658691e-16	3.39608987284533e-11	6:32501196	C	G	chr6:32546582..32557592	-	cis
rs9787133	ENSG00000137944.12	CCBL2	0.321392658560104	9.11765761169774	4.28083181224166e-16	3.46293195590618e-11	1:89382664	C	G	chr1:89401476..89435138	-	cis
rs6894520	ENSG00000186468.8	RPS23	-0.359665795200809	-9.10736698113858	4.55167808235723e-16	3.67871293211909e-11	5:81594748	T	C	chr5:81569975..81574342	-	cis
rs75078575	ENSG00000196126.6	HLA-DRB1	0.896788673086725	9.10644707954032	4.57670426358135e-16	3.69560997023305e-11	6:32457258	T	C	chr6:32546582..32557592	-	cis
rs112749594	ENSG00000196126.6	HLA-DRB1	0.875191235427361	9.10560153281256	4.59982833775542e-16	3.71094208048725e-11	6:32485397	G	A	chr6:32546582..32557592	-	cis
rs5744974	ENSG00000177084.12	POLE	0.151473574456696	9.1053995775515	4.60536860185558e-16	3.71207352974863e-11	12:133214522	G	C	chr12:133200348..133263929	-	cis
6:32468730:A	ENSG00000196126.6	HLA-DRB1	0.889457848680182	9.10249317764827	4.68583949487743e-16	3.77354520129747e-11	6:32468730	A	G	chr6:32546582..32557592	-	cis
rs1437605	ENSG00000134765.5	DSC1	-0.306428975642797	-9.10143085484149	4.71560037818779e-16	3.7941060458846e-11	18:28765634	G	A	chr18:28709568..28742734	-	cis
rs75073083	ENSG00000196126.6	HLA-DRB1	0.885543749805231	9.09893989407602	4.78612400976612e-16	3.84395338886453e-11	6:32472471	C	G	chr6:32546582..32557592	-	cis
rs75153822	ENSG00000196126.6	HLA-DRB1	0.885543749805231	9.09893989407602	4.78612400976612e-16	3.84395338886453e-11	6:32472472	A	G	chr6:32546582..32557592	-	cis
rs73726196	ENSG00000196126.6	HLA-DRB1	0.89514939854223	9.09806164959424	4.81123811818097e-16	3.86066738667133e-11	6:32492261	A	G	chr6:32546582..32557592	-	cis
rs58265395	ENSG00000141698.12	NT5C3B	0.302654600823066	9.08944921771054	5.06457179571643e-16	4.0603174017458e-11	17:40019443	CTTT	C	chr17:39981467..39992507	-	cis
rs11079019	ENSG00000141698.12	NT5C3B	0.297361672622137	9.08090825020642	5.32890518952286e-16	4.16794437625235e-11	17:40014076	C	T	chr17:39981467..39992507	-	cis
rs11651697	ENSG00000141698.12	NT5C3B	0.297361672622137	9.08090825020642	5.32890518952286e-16	4.16794437625235e-11	17:40019504	C	T	chr17:39981467..39992507	-	cis
rs11871200	ENSG00000141698.12	NT5C3B	0.297361672622137	9.08090825020642	5.32890518952286e-16	4.16794437625235e-11	17:40012224	G	A	chr17:39981467..39992507	-	cis
rs3744782	ENSG00000141698.12	NT5C3B	0.297361672622137	9.08090825020642	5.32890518952286e-16	4.16794437625235e-11	17:40010979	G	A	chr17:39981467..39992507	-	cis
rs4031019	ENSG00000141698.12	NT5C3B	0.297361672622137	9.08090825020642	5.32890518952286e-16	4.16794437625235e-11	17:40019598	A	G	chr17:39981467..39992507	-	cis
rs4796617	ENSG00000141698.12	NT5C3B	0.297361672622137	9.08090825020642	5.32890518952286e-16	4.16794437625235e-11	17:40018312	G	A	chr17:39981467..39992507	-	cis
rs4796719	ENSG00000141698.12	NT5C3B	0.297361672622137	9.08090825020642	5.32890518952286e-16	4.16794437625235e-11	17:40003347	G	A	chr17:39981467..39992507	-	cis
rs4796721	ENSG00000141698.12	NT5C3B	0.297361672622137	9.08090825020642	5.32890518952286e-16	4.16794437625235e-11	17:40003421	C	T	chr17:39981467..39992507	-	cis
rs4796725	ENSG00000141698.12	NT5C3B	0.297361672622137	9.08090825020642	5.32890518952286e-16	4.16794437625235e-11	17:40014736	G	A	chr17:39981467..39992507	-	cis
rs59297881	ENSG00000141698.12	NT5C3B	0.297361672622137	9.08090825020642	5.32890518952286e-16	4.16794437625235e-11	17:40018692	A	ATT	chr17:39981467..39992507	-	cis
rs6503672	ENSG00000141698.12	NT5C3B	0.297361672622137	9.08090825020642	5.32890518952286e-16	4.16794437625235e-11	17:40009690	C	T	chr17:39981467..39992507	-	cis
rs71155177	ENSG00000141698.12	NT5C3B	0.297361672622137	9.08090825020642	5.32890518952286e-16	4.16794437625235e-11	17:40014701	C	CCT	chr17:39981467..39992507	-	cis
rs7208199	ENSG00000141698.12	NT5C3B	0.297361672622137	9.08090825020642	5.32890518952286e-16	4.16794437625235e-11	17:40013497	G	A	chr17:39981467..39992507	-	cis
rs7216097	ENSG00000141698.12	NT5C3B	0.297361672622137	9.08090825020642	5.32890518952286e-16	4.16794437625235e-11	17:40008056	C	A	chr17:39981467..39992507	-	cis
rs7216461	ENSG00000141698.12	NT5C3B	0.297361672622137	9.08090825020642	5.32890518952286e-16	4.16794437625235e-11	17:40008267	C	A	chr17:39981467..39992507	-	cis
rs7216546	ENSG00000141698.12	NT5C3B	0.297361672622137	9.08090825020642	5.32890518952286e-16	4.16794437625235e-11	17:40003016	G	A	chr17:39981467..39992507	-	cis
rs9303316	ENSG00000141698.12	NT5C3B	0.297361672622137	9.08090825020642	5.32890518952286e-16	4.16794437625235e-11	17:40012732	G	T	chr17:39981467..39992507	-	cis
rs9303317	ENSG00000141698.12	NT5C3B	0.297361672622137	9.08090825020642	5.32890518952286e-16	4.16794437625235e-11	17:40015538	A	G	chr17:39981467..39992507	-	cis
rs9303318	ENSG00000141698.12	NT5C3B	0.297361672622137	9.08090825020642	5.32890518952286e-16	4.16794437625235e-11	17:40020085	C	T	chr17:39981467..39992507	-	cis
rs9303319	ENSG00000141698.12	NT5C3B	0.297361672622137	9.08090825020642	5.32890518952286e-16	4.16794437625235e-11	17:40022809	A	G	chr17:39981467..39992507	-	cis
rs9303322	ENSG00000141698.12	NT5C3B	0.297361672622137	9.08090825020642	5.32890518952286e-16	4.16794437625235e-11	17:40022929	G	A	chr17:39981467..39992507	-	cis
rs934647	ENSG00000141698.12	NT5C3B	0.297361672622137	9.08090825020642	5.32890518952286e-16	4.16794437625235e-11	17:40023025	T	C	chr17:39981467..39992507	-	cis
rs9797235	ENSG00000141698.12	NT5C3B	0.297361672622137	9.08090825020642	5.32890518952286e-16	4.16794437625235e-11	17:40002927	G	C	chr17:39981467..39992507	-	cis
rs9797236	ENSG00000141698.12	NT5C3B	0.297361672622137	9.08090825020642	5.32890518952286e-16	4.16794437625235e-11	17:40002928	G	A	chr17:39981467..39992507	-	cis
rs9895218	ENSG00000141698.12	NT5C3B	0.297361672622137	9.08090825020642	5.32890518952286e-16	4.16794437625235e-11	17:40014194	G	A	chr17:39981467..39992507	-	cis
rs9944422	ENSG00000141698.12	NT5C3B	0.297361672622137	9.08090825020642	5.32890518952286e-16	4.16794437625235e-11	17:40022724	A	G	chr17:39981467..39992507	-	cis
rs9944425	ENSG00000141698.12	NT5C3B	0.297361672622137	9.08090825020642	5.32890518952286e-16	4.16794437625235e-11	17:40022931	A	G	chr17:39981467..39992507	-	cis
rs67216854	ENSG00000196126.6	HLA-DRB1	1.02454227682334	9.08259030375111	5.27578409222157e-16	4.16794437625235e-11	6:32512766	C	T	chr6:32546582..32557592	-	cis
rs145132962	ENSG00000196126.6	HLA-DRB1	0.862213623382763	9.0796728606357	5.36825878524569e-16	4.19506693138419e-11	6:32485722	G	A	chr6:32546582..32557592	-	cis
rs113328361	ENSG00000196126.6	HLA-DRB1	0.935223122837123	9.07568322087219	5.49733500947377e-16	4.2921956886986e-11	6:32482342	C	T	chr6:32546582..32557592	-	cis
6:32494142:T:<CN0>:32494484	ENSG00000196126.6	HLA-DRB1	0.919853037807994	9.06946775986412	5.70460164221507e-16	4.45015175464968e-11	6:32494142	T	<CN0>	chr6:32546582..32557592	-	cis
rs6920338	ENSG00000196126.6	HLA-DRB1	0.960639798355209	9.06888473006948	5.72443826945078e-16	4.46174650021956e-11	6:32288089	C	T	chr6:32546582..32557592	-	cis
rs111543935	ENSG00000196126.6	HLA-DRB1	0.92996301761353	9.06752503989847	5.77096653114724e-16	4.49410707320663e-11	6:32468718	A	G	chr6:32546582..32557592	-	cis
rs10922529	ENSG00000137944.12	CCBL2	0.32025532726928	9.06735469668015	5.77682209236772e-16	4.49476535187416e-11	1:89426277	C	T	chr1:89401476..89435138	-	cis
rs714788	ENSG00000119689.10	DLST	-0.405070761236854	-9.06483440530125	5.86415120498466e-16	4.55875959010084e-11	14:75320043	A	G	chr14:75348617..75370346	+	cis
rs34382945	ENSG00000196126.6	HLA-DRB1	0.979129527109469	9.0639820322934	5.89398249589312e-16	4.57798321860722e-11	6:32537290	C	T	chr6:32546582..32557592	-	cis
rs113705785	ENSG00000196126.6	HLA-DRB1	0.912009691875066	9.06342242308873	5.9136497097373e-16	4.58928575983992e-11	6:32456018	T	G	chr6:32546582..32557592	-	cis
rs4665664	ENSG00000186453.8	FAM228A	0.260213083403086	9.06174867483788	5.97286336091554e-16	4.63123223657539e-11	2:24372449	C	T	chr2:24397940..24423628	+	cis
rs4640926	ENSG00000196126.6	HLA-DRB1	1.13041973436698	9.05182022500804	6.33643712376155e-16	4.90466142245002e-11	6:32446993	T	C	chr6:32546582..32557592	-	cis
rs9270596	ENSG00000196126.6	HLA-DRB1	1.13041973436698	9.05182022500804	6.33643712376155e-16	4.90466142245002e-11	6:32561582	T	A	chr6:32546582..32557592	-	cis
rs61146035	ENSG00000196126.6	HLA-DRB1	0.930768232485991	9.0508699835253	6.37236813906602e-16	4.92822136514268e-11	6:32496467	T	C	chr6:32546582..32557592	-	cis
rs9271636	ENSG00000196126.6	HLA-DRB1	0.818293764303681	9.04561921285724	6.57459855892982e-16	5.08024151687394e-11	6:32592119	G	C	chr6:32546582..32557592	-	cis
rs80011953	ENSG00000196126.6	HLA-DRB1	0.899816287358082	9.04286474131592	6.68322568265715e-16	5.15973429286026e-11	6:32487649	C	A	chr6:32546582..32557592	-	cis
rs9271678	ENSG00000196126.6	HLA-DRB1	0.85597230021409	9.03327169755834	7.07566926110601e-16	5.45333130356496e-11	6:32592908	C	T	chr6:32546582..32557592	-	cis
rs9271679	ENSG00000196126.6	HLA-DRB1	0.85597230021409	9.03327169755834	7.07566926110601e-16	5.45333130356496e-11	6:32592909	A	G	chr6:32546582..32557592	-	cis
rs1618339	ENSG00000136235.11	GPNMB	-0.42887897313785	-9.02201214771627	7.56562135913997e-16	5.82094358915477e-11	7:23229774	C	T	chr7:23276311..23314622	+	cis
rs114324495	ENSG00000196126.6	HLA-DRB1	0.95261851322808	9.02208245909896	7.56245944755487e-16	5.82094358915477e-11	6:32486970	A	G	chr6:32546582..32557592	-	cis
rs10205576	ENSG00000186453.8	FAM228A	0.285667277340896	9.02131233734289	7.59716369116221e-16	5.83021152554614e-11	2:24374314	T	C	chr2:24397940..24423628	+	cis
rs10205898	ENSG00000186453.8	FAM228A	0.285667277340896	9.02131233734289	7.59716369116221e-16	5.83021152554614e-11	2:24374638	T	C	chr2:24397940..24423628	+	cis
rs6757275	ENSG00000186453.8	FAM228A	0.285667277340896	9.02131233734289	7.59716369116221e-16	5.83021152554614e-11	2:24375230	G	A	chr2:24397940..24423628	+	cis
rs10950940	ENSG00000136235.11	GPNMB	-0.421274719087603	-9.00591089442106	8.32544463288732e-16	6.38364774176654e-11	7:23196816	C	T	chr7:23276311..23314622	+	cis
rs12574034	ENSG00000185627.13	PSMD13	0.35439911132941	9.0056929028959	8.33623606713771e-16	6.38646370455182e-11	11:212262	C	T	chr11:236625..252957	+	cis
rs12130865	ENSG00000137944.12	CCBL2	0.317154173167011	9.00216090156908	8.51303572987329e-16	6.51634670888887e-11	1:89396447	T	A	chr1:89401476..89435138	-	cis
rs34692926	ENSG00000137944.12	CCBL2	0.315284526433993	9.00076756883807	8.58380261988951e-16	6.56491412397269e-11	1:89444497	A	AT	chr1:89401476..89435138	-	cis
rs6682686	ENSG00000137944.12	CCBL2	0.323176933157785	8.99855029842204	8.69762546100724e-16	6.64630005304474e-11	1:89423920	C	T	chr1:89401476..89435138	-	cis
rs3079468	ENSG00000160803.7	UBQLN4	0.737593086987027	8.99792717028429	8.72988292825517e-16	6.66527222814478e-11	1:155858926	TA	T	chr1:156005097..156023575	-	cis
rs59325894	ENSG00000214941.3	ZSWIM7	0.419672380444557	8.99686468093802	8.78515948283181e-16	6.70177228344718e-11	17:15880849	TA	T	chr17:15880126..15903021	-	cis
rs3782116	ENSG00000185627.13	PSMD13	0.365935540953297	8.98806357110821	9.25663339075186e-16	7.05543735018233e-11	11:223119	T	C	chr11:236625..252957	+	cis
rs10801690	ENSG00000137944.12	CCBL2	0.31785108130425	8.97795433014231	9.82931342938857e-16	7.42881945409546e-11	1:89373371	T	C	chr1:89401476..89435138	-	cis
rs12144640	ENSG00000137944.12	CCBL2	0.31785108130425	8.97795433014231	9.82931342938857e-16	7.42881945409546e-11	1:89412372	G	A	chr1:89401476..89435138	-	cis
rs12729558	ENSG00000137944.12	CCBL2	0.31785108130425	8.97795433014231	9.82931342938857e-16	7.42881945409546e-11	1:89402960	C	G	chr1:89401476..89435138	-	cis
rs35023423	ENSG00000137944.12	CCBL2	0.31785108130425	8.97795433014231	9.82931342938857e-16	7.42881945409546e-11	1:89403478	G	A	chr1:89401476..89435138	-	cis
rs6663465	ENSG00000137944.12	CCBL2	0.31785108130425	8.97795433014231	9.82931342938857e-16	7.42881945409546e-11	1:89413353	C	T	chr1:89401476..89435138	-	cis
rs7530513	ENSG00000137944.12	CCBL2	0.31785108130425	8.97795433014231	9.82931342938857e-16	7.42881945409546e-11	1:89409911	G	A	chr1:89401476..89435138	-	cis
rs7532151	ENSG00000137944.12	CCBL2	0.31785108130425	8.97795433014231	9.82931342938857e-16	7.42881945409546e-11	1:89388944	A	C	chr1:89401476..89435138	-	cis
rs9787377	ENSG00000137944.12	CCBL2	0.31785108130425	8.97795433014231	9.82931342938857e-16	7.42881945409546e-11	1:89383098	G	T	chr1:89401476..89435138	-	cis
rs17612503	ENSG00000196126.6	HLA-DRB1	1.0051117483265	8.9779792881835	9.82785705660807e-16	7.42881945409546e-11	6:32614872	G	C	chr6:32546582..32557592	-	cis
rs4529332	ENSG00000196126.6	HLA-DRB1	1.0051117483265	8.9779792881835	9.82785705660807e-16	7.42881945409546e-11	6:32613487	G	A	chr6:32546582..32557592	-	cis
rs5751765	ENSG00000184674.8	GSTT1	-0.469305005626503	-8.97294820451516	1.01258176339516e-15	7.64647018864988e-11	22:24249486	A	G	chr22:24376073..24384690	-	cis
rs805301	ENSG00000204435.9	CSNK2B	0.429395962475349	8.97023683812935	1.02901038906829e-15	7.75095716609804e-11	6:31618121	C	A	chr6:31633127..31637825	+	cis
rs805302	ENSG00000204435.9	CSNK2B	0.429395962475349	8.97023683812935	1.02901038906829e-15	7.75095716609804e-11	6:31617957	C	A	chr6:31633127..31637825	+	cis
rs813115	ENSG00000204435.9	CSNK2B	0.429395962475349	8.97023683812935	1.02901038906829e-15	7.75095716609804e-11	6:31620020	G	A	chr6:31633127..31637825	+	cis
rs142640349	ENSG00000196126.6	HLA-DRB1	0.870269151024008	8.96257661038786	1.07687150471941e-15	8.10466313920493e-11	6:32485925	T	C	chr6:32546582..32557592	-	cis
rs4661175	ENSG00000160803.7	UBQLN4	0.713339192713961	8.96028608891303	1.0916080678747e-15	8.20868578644111e-11	1:155931368	G	A	chr1:156005097..156023575	-	cis
rs3117100	ENSG00000196126.6	HLA-DRB1	0.993736675386369	8.95848647506662	1.10332682994982e-15	8.28292278405215e-11	6:32352220	A	G	chr6:32546582..32557592	-	cis
rs3117101	ENSG00000196126.6	HLA-DRB1	0.993736675386369	8.95848647506662	1.10332682994982e-15	8.28292278405215e-11	6:32352087	C	G	chr6:32546582..32557592	-	cis
rs156425	ENSG00000136235.11	GPNMB	-0.409577689759626	-8.95531126329545	1.12430919907523e-15	8.43338492467025e-11	7:23309119	C	T	chr7:23276311..23314622	+	cis
rs2286795	ENSG00000214941.3	ZSWIM7	0.425133368969265	8.95514000685962	1.12545210516826e-15	8.43490520760346e-11	17:15883809	C	T	chr17:15880126..15903021	-	cis
rs1624451	ENSG00000136235.11	GPNMB	-0.418606058841975	-8.95409666379101	1.13244002244096e-15	8.47312016266629e-11	7:23262435	A	T	chr7:23276311..23314622	+	cis
rs1728292	ENSG00000136235.11	GPNMB	-0.418606058841975	-8.95409666379101	1.13244002244096e-15	8.47312016266629e-11	7:23263474	C	G	chr7:23276311..23314622	+	cis
rs11125453	ENSG00000186453.8	FAM228A	0.258071604626064	8.94856695555751	1.17020272090245e-15	8.74837108280015e-11	2:24373503	C	T	chr2:24397940..24423628	+	cis
rs76224106	ENSG00000196126.6	HLA-DRB1	0.876750658445502	8.94600974915281	1.18808700553345e-15	8.87467744503795e-11	6:32456928	C	T	chr6:32546582..32557592	-	cis
rs1230358	ENSG00000164308.12	ERAP2	0.3354506699956	8.94221642903328	1.21511817002829e-15	9.06904143731014e-11	5:96211741	T	G	chr5:96211690..96255056	+	cis
rs4791910	ENSG00000109047.7	RCVRN	0.453215676692335	8.9414396853068	1.22072823316423e-15	9.10333868264896e-11	17:9820695	C	T	chr17:9799775..9808658	-	cis
rs10640873	ENSG00000141698.12	NT5C3B	0.292681044078945	8.92968446437947	1.30884437392082e-15	9.63233645012741e-11	17:39994885	C	CTTT	chr17:39981467..39992507	-	cis
rs11079017	ENSG00000141698.12	NT5C3B	0.292681044078945	8.92968446437947	1.30884437392082e-15	9.63233645012741e-11	17:39997856	C	A	chr17:39981467..39992507	-	cis
rs1529933	ENSG00000141698.12	NT5C3B	0.292681044078945	8.92968446437947	1.30884437392082e-15	9.63233645012741e-11	17:39998141	C	T	chr17:39981467..39992507	-	cis
rs4372739	ENSG00000141698.12	NT5C3B	0.292681044078945	8.92968446437947	1.30884437392082e-15	9.63233645012741e-11	17:39995453	A	G	chr17:39981467..39992507	-	cis
rs4378664	ENSG00000141698.12	NT5C3B	0.292681044078945	8.92968446437947	1.30884437392082e-15	9.63233645012741e-11	17:39996226	A	T	chr17:39981467..39992507	-	cis
rs4513146	ENSG00000141698.12	NT5C3B	0.292681044078945	8.92968446437947	1.30884437392082e-15	9.63233645012741e-11	17:39995305	G	C	chr17:39981467..39992507	-	cis
rs4514730	ENSG00000141698.12	NT5C3B	0.292681044078945	8.92968446437947	1.30884437392082e-15	9.63233645012741e-11	17:39996172	C	T	chr17:39981467..39992507	-	cis
rs4796714	ENSG00000141698.12	NT5C3B	0.292681044078945	8.92968446437947	1.30884437392082e-15	9.63233645012741e-11	17:39993748	T	C	chr17:39981467..39992507	-	cis
rs4796715	ENSG00000141698.12	NT5C3B	0.292681044078945	8.92968446437947	1.30884437392082e-15	9.63233645012741e-11	17:39993771	G	A	chr17:39981467..39992507	-	cis
rs4796717	ENSG00000141698.12	NT5C3B	0.292681044078945	8.92968446437947	1.30884437392082e-15	9.63233645012741e-11	17:39997265	A	G	chr17:39981467..39992507	-	cis
rs4796718	ENSG00000141698.12	NT5C3B	0.292681044078945	8.92968446437947	1.30884437392082e-15	9.63233645012741e-11	17:39997374	A	C	chr17:39981467..39992507	-	cis
rs57672173	ENSG00000141698.12	NT5C3B	0.292681044078945	8.92968446437947	1.30884437392082e-15	9.63233645012741e-11	17:39993485	C	T	chr17:39981467..39992507	-	cis
rs59076048	ENSG00000141698.12	NT5C3B	0.292681044078945	8.92968446437947	1.30884437392082e-15	9.63233645012741e-11	17:39994907	GT	G	chr17:39981467..39992507	-	cis
rs8069261	ENSG00000141698.12	NT5C3B	0.292681044078945	8.92968446437947	1.30884437392082e-15	9.63233645012741e-11	17:39996734	G	A	chr17:39981467..39992507	-	cis
rs9896980	ENSG00000141698.12	NT5C3B	0.292681044078945	8.92968446437947	1.30884437392082e-15	9.63233645012741e-11	17:39993222	G	A	chr17:39981467..39992507	-	cis
rs9902424	ENSG00000141698.12	NT5C3B	0.292681044078945	8.92968446437947	1.30884437392082e-15	9.63233645012741e-11	17:39999279	G	A	chr17:39981467..39992507	-	cis
rs1043002	ENSG00000141698.12	NT5C3B	0.293977115565248	8.92286452344106	1.36283633644349e-15	9.76532528595848e-11	17:39979062	T	A	chr17:39981467..39992507	-	cis
rs1043005	ENSG00000141698.12	NT5C3B	0.293977115565248	8.92286452344106	1.36283633644349e-15	9.76532528595848e-11	17:39979081	C	G	chr17:39981467..39992507	-	cis
rs1043007	ENSG00000141698.12	NT5C3B	0.293977115565248	8.92286452344106	1.36283633644349e-15	9.76532528595848e-11	17:39979082	C	G	chr17:39981467..39992507	-	cis
rs1046403	ENSG00000141698.12	NT5C3B	0.293977115565248	8.92286452344106	1.36283633644349e-15	9.76532528595848e-11	17:39983820	G	A	chr17:39981467..39992507	-	cis
rs1046404	ENSG00000141698.12	NT5C3B	0.293977115565248	8.92286452344106	1.36283633644349e-15	9.76532528595848e-11	17:39983808	G	C	chr17:39981467..39992507	-	cis
rs10852947	ENSG00000141698.12	NT5C3B	0.293977115565248	8.92286452344106	1.36283633644349e-15	9.76532528595848e-11	17:39989073	C	T	chr17:39981467..39992507	-	cis
rs1128966	ENSG00000141698.12	NT5C3B	0.293977115565248	8.92286452344106	1.36283633644349e-15	9.76532528595848e-11	17:39983849	G	C	chr17:39981467..39992507	-	cis
rs11657944	ENSG00000141698.12	NT5C3B	0.293977115565248	8.92286452344106	1.36283633644349e-15	9.76532528595848e-11	17:39990357	T	C	chr17:39981467..39992507	-	cis
rs1319763	ENSG00000141698.12	NT5C3B	0.293977115565248	8.92286452344106	1.36283633644349e-15	9.76532528595848e-11	17:39991790	C	T	chr17:39981467..39992507	-	cis
rs1436440	ENSG00000141698.12	NT5C3B	0.293977115565248	8.92286452344106	1.36283633644349e-15	9.76532528595848e-11	17:39981131	G	A	chr17:39981467..39992507	-	cis
rs1836878	ENSG00000141698.12	NT5C3B	0.293977115565248	8.92286452344106	1.36283633644349e-15	9.76532528595848e-11	17:39986654	G	A	chr17:39981467..39992507	-	cis
rs1836880	ENSG00000141698.12	NT5C3B	0.293977115565248	8.92286452344106	1.36283633644349e-15	9.76532528595848e-11	17:39986484	C	T	chr17:39981467..39992507	-	cis
rs1865841	ENSG00000141698.12	NT5C3B	0.293977115565248	8.92286452344106	1.36283633644349e-15	9.76532528595848e-11	17:39991988	G	A	chr17:39981467..39992507	-	cis
rs1865842	ENSG00000141698.12	NT5C3B	0.293977115565248	8.92286452344106	1.36283633644349e-15	9.76532528595848e-11	17:39986754	T	C	chr17:39981467..39992507	-	cis
rs2883065	ENSG00000141698.12	NT5C3B	0.293977115565248	8.92286452344106	1.36283633644349e-15	9.76532528595848e-11	17:39985586	C	T	chr17:39981467..39992507	-	cis
rs3039772	ENSG00000141698.12	NT5C3B	0.293977115565248	8.92286452344106	1.36283633644349e-15	9.76532528595848e-11	17:39991867	A	ATATC	chr17:39981467..39992507	-	cis
rs35051135	ENSG00000141698.12	NT5C3B	0.293977115565248	8.92286452344106	1.36283633644349e-15	9.76532528595848e-11	17:39992623	T	G	chr17:39981467..39992507	-	cis
rs3744781	ENSG00000141698.12	NT5C3B	0.293977115565248	8.92286452344106	1.36283633644349e-15	9.76532528595848e-11	17:39982151	A	G	chr17:39981467..39992507	-	cis
rs3835085	ENSG00000141698.12	NT5C3B	0.293977115565248	8.92286452344106	1.36283633644349e-15	9.76532528595848e-11	17:39979267	GCTC	G	chr17:39981467..39992507	-	cis
rs4334345	ENSG00000141698.12	NT5C3B	0.293977115565248	8.92286452344106	1.36283633644349e-15	9.76532528595848e-11	17:39982990	T	C	chr17:39981467..39992507	-	cis
rs4796713	ENSG00000141698.12	NT5C3B	0.293977115565248	8.92286452344106	1.36283633644349e-15	9.76532528595848e-11	17:39987361	G	A	chr17:39981467..39992507	-	cis
rs60588087	ENSG00000141698.12	NT5C3B	0.293977115565248	8.92286452344106	1.36283633644349e-15	9.76532528595848e-11	17:39982432	A	C	chr17:39981467..39992507	-	cis
rs6503667	ENSG00000141698.12	NT5C3B	0.293977115565248	8.92286452344106	1.36283633644349e-15	9.76532528595848e-11	17:39982264	G	A	chr17:39981467..39992507	-	cis
rs7208062	ENSG00000141698.12	NT5C3B	0.293977115565248	8.92286452344106	1.36283633644349e-15	9.76532528595848e-11	17:39988601	C	T	chr17:39981467..39992507	-	cis
rs7212972	ENSG00000141698.12	NT5C3B	0.293977115565248	8.92286452344106	1.36283633644349e-15	9.76532528595848e-11	17:39980819	C	T	chr17:39981467..39992507	-	cis
rs7215297	ENSG00000141698.12	NT5C3B	0.293977115565248	8.92286452344106	1.36283633644349e-15	9.76532528595848e-11	17:39984162	T	C	chr17:39981467..39992507	-	cis
rs8069503	ENSG00000141698.12	NT5C3B	0.293977115565248	8.92286452344106	1.36283633644349e-15	9.76532528595848e-11	17:39989662	G	A	chr17:39981467..39992507	-	cis
rs8073219	ENSG00000141698.12	NT5C3B	0.293977115565248	8.92286452344106	1.36283633644349e-15	9.76532528595848e-11	17:39977734	A	G	chr17:39981467..39992507	-	cis
rs8075291	ENSG00000141698.12	NT5C3B	0.293977115565248	8.92286452344106	1.36283633644349e-15	9.76532528595848e-11	17:39989766	T	C	chr17:39981467..39992507	-	cis
rs8079567	ENSG00000141698.12	NT5C3B	0.293977115565248	8.92286452344106	1.36283633644349e-15	9.76532528595848e-11	17:39982361	C	T	chr17:39981467..39992507	-	cis
rs8081590	ENSG00000141698.12	NT5C3B	0.293977115565248	8.92286452344106	1.36283633644349e-15	9.76532528595848e-11	17:39985493	T	C	chr17:39981467..39992507	-	cis
rs9896766	ENSG00000141698.12	NT5C3B	0.293977115565248	8.92286452344106	1.36283633644349e-15	9.76532528595848e-11	17:39983644	A	C	chr17:39981467..39992507	-	cis
rs9897034	ENSG00000141698.12	NT5C3B	0.293977115565248	8.92286452344106	1.36283633644349e-15	9.76532528595848e-11	17:39992584	C	T	chr17:39981467..39992507	-	cis
rs858289	ENSG00000136235.11	GPNMB	-0.413008464173695	-8.92190606782581	1.37059966822846e-15	9.77411219950164e-11	7:23248158	T	C	chr7:23276311..23314622	+	cis
rs858290	ENSG00000136235.11	GPNMB	-0.413008464173695	-8.92190606782581	1.37059966822846e-15	9.77411219950164e-11	7:23248036	G	A	chr7:23276311..23314622	+	cis
rs858295	ENSG00000136235.11	GPNMB	-0.413008464173695	-8.92190606782581	1.37059966822846e-15	9.77411219950164e-11	7:23245569	G	A	chr7:23276311..23314622	+	cis
rs858300	ENSG00000136235.11	GPNMB	-0.413008464173695	-8.92190606782581	1.37059966822846e-15	9.77411219950164e-11	7:23244631	G	A	chr7:23276311..23314622	+	cis
rs858305	ENSG00000136235.11	GPNMB	-0.413008464173695	-8.92190606782581	1.37059966822846e-15	9.77411219950164e-11	7:23242830	G	C	chr7:23276311..23314622	+	cis
rs858306	ENSG00000136235.11	GPNMB	-0.413008464173695	-8.92190606782581	1.37059966822846e-15	9.77411219950164e-11	7:23242754	T	A	chr7:23276311..23314622	+	cis
rs10173173	ENSG00000186453.8	FAM228A	0.285944209914803	8.91817375298644	1.40125217153299e-15	9.92955834003807e-11	2:24415461	C	A	chr2:24397940..24423628	+	cis
rs10469924	ENSG00000186453.8	FAM228A	0.285944209914803	8.91817375298644	1.40125217153299e-15	9.92955834003807e-11	2:24416230	A	G	chr2:24397940..24423628	+	cis
rs13387930	ENSG00000186453.8	FAM228A	0.285944209914803	8.91817375298644	1.40125217153299e-15	9.92955834003807e-11	2:24414400	G	A	chr2:24397940..24423628	+	cis
rs149795358	ENSG00000186453.8	FAM228A	0.285944209914803	8.91817375298644	1.40125217153299e-15	9.92955834003807e-11	2:24419958	G	A	chr2:24397940..24423628	+	cis
rs199957050	ENSG00000186453.8	FAM228A	0.285944209914803	8.91817375298644	1.40125217153299e-15	9.92955834003807e-11	2:24419979	A	G	chr2:24397940..24423628	+	cis
rs6545335	ENSG00000186453.8	FAM228A	0.285944209914803	8.91817375298644	1.40125217153299e-15	9.92955834003807e-11	2:24422011	A	G	chr2:24397940..24423628	+	cis
rs6545338	ENSG00000186453.8	FAM228A	0.285944209914803	8.91817375298644	1.40125217153299e-15	9.92955834003807e-11	2:24422156	T	C	chr2:24397940..24423628	+	cis
rs6545340	ENSG00000186453.8	FAM228A	0.285944209914803	8.91817375298644	1.40125217153299e-15	9.92955834003807e-11	2:24422269	G	C	chr2:24397940..24423628	+	cis
rs7538214	ENSG00000160803.7	UBQLN4	0.72528285577545	8.91710061909183	1.41019105482903e-15	9.98501403113928e-11	1:155866159	C	G	chr1:156005097..156023575	-	cis
rs75103235	ENSG00000196126.6	HLA-DRB1	0.889620063519774	8.91458536416778	1.43136522579397e-15	1.00555748632744e-10	6:32456602	G	A	chr6:32546582..32557592	-	cis
rs77831735	ENSG00000196126.6	HLA-DRB1	0.889620063519774	8.91458536416778	1.43136522579397e-15	1.00555748632744e-10	6:32456795	G	A	chr6:32546582..32557592	-	cis
rs77852709	ENSG00000196126.6	HLA-DRB1	0.889620063519774	8.91458536416778	1.43136522579397e-15	1.00555748632744e-10	6:32456753	T	C	chr6:32546582..32557592	-	cis
rs77923331	ENSG00000196126.6	HLA-DRB1	0.889620063519774	8.91458536416778	1.43136522579397e-15	1.00555748632744e-10	6:32456793	A	G	chr6:32546582..32557592	-	cis
rs78539152	ENSG00000196126.6	HLA-DRB1	0.889620063519774	8.91458536416778	1.43136522579397e-15	1.00555748632744e-10	6:32456790	C	T	chr6:32546582..32557592	-	cis
rs78855616	ENSG00000196126.6	HLA-DRB1	0.889620063519774	8.91458536416778	1.43136522579397e-15	1.00555748632744e-10	6:32456731	G	T	chr6:32546582..32557592	-	cis
rs78999765	ENSG00000196126.6	HLA-DRB1	0.889620063519774	8.91458536416778	1.43136522579397e-15	1.00555748632744e-10	6:32456812	A	G	chr6:32546582..32557592	-	cis
rs79175537	ENSG00000196126.6	HLA-DRB1	0.889620063519774	8.91458536416778	1.43136522579397e-15	1.00555748632744e-10	6:32456573	C	T	chr6:32546582..32557592	-	cis
rs79493873	ENSG00000196126.6	HLA-DRB1	0.889620063519774	8.91458536416778	1.43136522579397e-15	1.00555748632744e-10	6:32456819	G	T	chr6:32546582..32557592	-	cis
rs79870380	ENSG00000196126.6	HLA-DRB1	0.889620063519774	8.91458536416778	1.43136522579397e-15	1.00555748632744e-10	6:32456843	A	G	chr6:32546582..32557592	-	cis
rs955187	ENSG00000136235.11	GPNMB	-0.420731091241175	-8.90683878747307	1.49858507399815e-15	1.05195675738488e-10	7:23194605	A	G	chr7:23276311..23314622	+	cis
rs3753679	ENSG00000137944.12	CCBL2	0.316647472231286	8.90568303539735	1.50887954785858e-15	1.05423368090427e-10	1:89435414	A	G	chr1:89401476..89435138	-	cis
rs4142616	ENSG00000137944.12	CCBL2	0.316647472231286	8.90568303539735	1.50887954785858e-15	1.05423368090427e-10	1:89438113	A	T	chr1:89401476..89435138	-	cis
rs7539070	ENSG00000137944.12	CCBL2	0.316647472231286	8.90568303539735	1.50887954785858e-15	1.05423368090427e-10	1:89435778	T	C	chr1:89401476..89435138	-	cis
rs7556189	ENSG00000137944.12	CCBL2	0.316647472231286	8.90568303539735	1.50887954785858e-15	1.05423368090427e-10	1:89438598	G	C	chr1:89401476..89435138	-	cis
rs11147034	ENSG00000177084.12	POLE	0.146492964976446	8.90602275114161	1.50584636760113e-15	1.05423368090427e-10	12:133310168	A	G	chr12:133200348..133263929	-	cis
rs61951279	ENSG00000177084.12	POLE	0.146492964976446	8.90602275114161	1.50584636760113e-15	1.05423368090427e-10	12:133308656	G	C	chr12:133200348..133263929	-	cis
rs6968696	ENSG00000136235.11	GPNMB	-0.41440651622118	-8.90357452739144	1.5278418936556e-15	1.06665168918396e-10	7:23241866	T	C	chr7:23276311..23314622	+	cis
rs9690941	ENSG00000136235.11	GPNMB	-0.429268172534547	-8.90004790720224	1.56008879174022e-15	1.08831768636009e-10	7:23281753	T	C	chr7:23276311..23314622	+	cis
rs7197	ENSG00000196126.6	HLA-DRB1	0.907364005315202	8.89475276049597	1.60978220049644e-15	1.12211124090833e-10	6:32412580	T	C	chr6:32546582..32557592	-	cis
rs2765527	ENSG00000137944.12	CCBL2	0.31766804034786	8.88537522360614	1.70168046552454e-15	1.18524870428843e-10	1:89426260	C	T	chr1:89401476..89435138	-	cis
rs104664	ENSG00000100376.7	FAM118A	0.290758076751479	8.87580326356149	1.80086481383629e-15	1.21746792620376e-10	22:45711854	G	A	chr22:45704882..45737593	+	cis
rs11358892	ENSG00000100376.7	FAM118A	0.290758076751479	8.87580326356149	1.80086481383629e-15	1.21746792620376e-10	22:45752042	AT	A	chr22:45704882..45737593	+	cis
rs11444394	ENSG00000100376.7	FAM118A	0.290758076751479	8.87580326356149	1.80086481383629e-15	1.21746792620376e-10	22:45778525	A	AG	chr22:45704882..45737593	+	cis
rs136564	ENSG00000100376.7	FAM118A	0.290758076751479	8.87580326356149	1.80086481383629e-15	1.21746792620376e-10	22:45764874	C	T	chr22:45704882..45737593	+	cis
rs136567	ENSG00000100376.7	FAM118A	0.290758076751479	8.87580326356149	1.80086481383629e-15	1.21746792620376e-10	22:45766485	A	G	chr22:45704882..45737593	+	cis
rs136568	ENSG00000100376.7	FAM118A	0.290758076751479	8.87580326356149	1.80086481383629e-15	1.21746792620376e-10	22:45766689	G	C	chr22:45704882..45737593	+	cis
rs136579	ENSG00000100376.7	FAM118A	0.290758076751479	8.87580326356149	1.80086481383629e-15	1.21746792620376e-10	22:45771091	G	C	chr22:45704882..45737593	+	cis
rs136581	ENSG00000100376.7	FAM118A	0.290758076751479	8.87580326356149	1.80086481383629e-15	1.21746792620376e-10	22:45774434	T	TA	chr22:45704882..45737593	+	cis
rs136582	ENSG00000100376.7	FAM118A	0.290758076751479	8.87580326356149	1.80086481383629e-15	1.21746792620376e-10	22:45774531	A	T	chr22:45704882..45737593	+	cis
rs136584	ENSG00000100376.7	FAM118A	0.290758076751479	8.87580326356149	1.80086481383629e-15	1.21746792620376e-10	22:45776213	A	G	chr22:45704882..45737593	+	cis
rs136589	ENSG00000100376.7	FAM118A	0.290758076751479	8.87580326356149	1.80086481383629e-15	1.21746792620376e-10	22:45782142	G	A	chr22:45704882..45737593	+	cis
rs136592	ENSG00000100376.7	FAM118A	0.290758076751479	8.87580326356149	1.80086481383629e-15	1.21746792620376e-10	22:45783722	A	G	chr22:45704882..45737593	+	cis
rs136599	ENSG00000100376.7	FAM118A	0.290758076751479	8.87580326356149	1.80086481383629e-15	1.21746792620376e-10	22:45786514	A	G	chr22:45704882..45737593	+	cis
rs1569413	ENSG00000100376.7	FAM118A	0.290758076751479	8.87580326356149	1.80086481383629e-15	1.21746792620376e-10	22:45756081	G	A	chr22:45704882..45737593	+	cis
rs2142552	ENSG00000100376.7	FAM118A	0.290758076751479	8.87580326356149	1.80086481383629e-15	1.21746792620376e-10	22:45719497	C	G	chr22:45704882..45737593	+	cis
rs2350630	ENSG00000100376.7	FAM118A	0.290758076751479	8.87580326356149	1.80086481383629e-15	1.21746792620376e-10	22:45736767	A	G	chr22:45704882..45737593	+	cis
rs369996523	ENSG00000100376.7	FAM118A	0.290758076751479	8.87580326356149	1.80086481383629e-15	1.21746792620376e-10	22:45778523	A	AAATC	chr22:45704882..45737593	+	cis
rs3747240	ENSG00000100376.7	FAM118A	0.290758076751479	8.87580326356149	1.80086481383629e-15	1.21746792620376e-10	22:45740224	G	A	chr22:45704882..45737593	+	cis
rs3827393	ENSG00000100376.7	FAM118A	0.290758076751479	8.87580326356149	1.80086481383629e-15	1.21746792620376e-10	22:45736153	G	A	chr22:45704882..45737593	+	cis
rs470062	ENSG00000100376.7	FAM118A	0.290758076751479	8.87580326356149	1.80086481383629e-15	1.21746792620376e-10	22:45767369	G	A	chr22:45704882..45737593	+	cis
rs4823217	ENSG00000100376.7	FAM118A	0.290758076751479	8.87580326356149	1.80086481383629e-15	1.21746792620376e-10	22:45745437	A	G	chr22:45704882..45737593	+	cis
rs5764704	ENSG00000100376.7	FAM118A	0.290758076751479	8.87580326356149	1.80086481383629e-15	1.21746792620376e-10	22:45757987	C	T	chr22:45704882..45737593	+	cis
rs5764719	ENSG00000100376.7	FAM118A	0.290758076751479	8.87580326356149	1.80086481383629e-15	1.21746792620376e-10	22:45785847	C	A	chr22:45704882..45737593	+	cis
rs5765271	ENSG00000100376.7	FAM118A	0.290758076751479	8.87580326356149	1.80086481383629e-15	1.21746792620376e-10	22:45746826	T	G	chr22:45704882..45737593	+	cis
rs5765272	ENSG00000100376.7	FAM118A	0.290758076751479	8.87580326356149	1.80086481383629e-15	1.21746792620376e-10	22:45747901	T	C	chr22:45704882..45737593	+	cis
rs5765276	ENSG00000100376.7	FAM118A	0.290758076751479	8.87580326356149	1.80086481383629e-15	1.21746792620376e-10	22:45748862	T	C	chr22:45704882..45737593	+	cis
rs5765304	ENSG00000100376.7	FAM118A	0.290758076751479	8.87580326356149	1.80086481383629e-15	1.21746792620376e-10	22:45771974	A	G	chr22:45704882..45737593	+	cis
rs6006732	ENSG00000100376.7	FAM118A	0.290758076751479	8.87580326356149	1.80086481383629e-15	1.21746792620376e-10	22:45745439	A	T	chr22:45704882..45737593	+	cis
rs6006992	ENSG00000100376.7	FAM118A	0.290758076751479	8.87580326356149	1.80086481383629e-15	1.21746792620376e-10	22:45742760	A	G	chr22:45704882..45737593	+	cis
rs6006993	ENSG00000100376.7	FAM118A	0.290758076751479	8.87580326356149	1.80086481383629e-15	1.21746792620376e-10	22:45744546	G	A	chr22:45704882..45737593	+	cis
rs6007595	ENSG00000100376.7	FAM118A	0.290758076751479	8.87580326356149	1.80086481383629e-15	1.21746792620376e-10	22:45728978	G	C	chr22:45704882..45737593	+	cis
rs6007602	ENSG00000100376.7	FAM118A	0.290758076751479	8.87580326356149	1.80086481383629e-15	1.21746792620376e-10	22:45739322	T	C	chr22:45704882..45737593	+	cis
rs6519844	ENSG00000100376.7	FAM118A	0.290758076751479	8.87580326356149	1.80086481383629e-15	1.21746792620376e-10	22:45744423	T	C	chr22:45704882..45737593	+	cis
rs7285172	ENSG00000100376.7	FAM118A	0.290758076751479	8.87580326356149	1.80086481383629e-15	1.21746792620376e-10	22:45726345	A	G	chr22:45704882..45737593	+	cis
rs738177	ENSG00000100376.7	FAM118A	0.290758076751479	8.87580326356149	1.80086481383629e-15	1.21746792620376e-10	22:45731539	C	T	chr22:45704882..45737593	+	cis
rs77842489	ENSG00000100376.7	FAM118A	0.290758076751479	8.87580326356149	1.80086481383629e-15	1.21746792620376e-10	22:45772596	GT	G	chr22:45704882..45737593	+	cis
rs8136319	ENSG00000100376.7	FAM118A	0.290758076751479	8.87580326356149	1.80086481383629e-15	1.21746792620376e-10	22:45744854	A	G	chr22:45704882..45737593	+	cis
rs9614647	ENSG00000100376.7	FAM118A	0.290758076751479	8.87580326356149	1.80086481383629e-15	1.21746792620376e-10	22:45741718	C	T	chr22:45704882..45737593	+	cis
rs9270050	ENSG00000196126.6	HLA-DRB1	1.10815587595622	8.87929548465889	1.76402953343414e-15	1.21746792620376e-10	6:32553740	G	C	chr6:32546582..32557592	-	cis
rs66756214	ENSG00000160803.7	UBQLN4	0.722396342923698	8.874100664524	1.81909985613609e-15	1.22886960744485e-10	1:155867257	CAA	C	chr1:156005097..156023575	-	cis
rs71080735	ENSG00000160803.7	UBQLN4	0.710524474008852	8.8737365288236	1.82302356366794e-15	1.23059356602861e-10	1:155856347	CT	C	chr1:156005097..156023575	-	cis
rs1637190	ENSG00000136235.11	GPNMB	-0.409864389727306	-8.86765195445855	1.88984649554712e-15	1.27474180165406e-10	7:23269065	G	A	chr7:23276311..23314622	+	cis
rs2779210	ENSG00000214941.3	ZSWIM7	0.42113050372329	8.86194368488044	1.95474897941357e-15	1.31654015279335e-10	17:15875147	G	A	chr17:15880126..15903021	-	cis
rs2779212	ENSG00000214941.3	ZSWIM7	0.42113050372329	8.86194368488044	1.95474897941357e-15	1.31654015279335e-10	17:15876655	T	C	chr17:15880126..15903021	-	cis
rs111906147	ENSG00000196126.6	HLA-DRB1	0.902096636665584	8.86114275589663	1.9640310426521e-15	1.32179935989412e-10	6:32491235	T	G	chr6:32546582..32557592	-	cis
rs1808787	ENSG00000141698.12	NT5C3B	0.291499796151121	8.85889414814123	1.99032533552626e-15	1.33150448095216e-10	17:40027869	A	T	chr17:39981467..39992507	-	cis
rs3744779	ENSG00000141698.12	NT5C3B	0.291499796151121	8.85889414814123	1.99032533552626e-15	1.33150448095216e-10	17:40025453	T	C	chr17:39981467..39992507	-	cis
rs3744780	ENSG00000141698.12	NT5C3B	0.291499796151121	8.85889414814123	1.99032533552626e-15	1.33150448095216e-10	17:40025670	G	A	chr17:39981467..39992507	-	cis
rs4796726	ENSG00000141698.12	NT5C3B	0.291499796151121	8.85889414814123	1.99032533552626e-15	1.33150448095216e-10	17:40030453	A	C	chr17:39981467..39992507	-	cis
rs8071234	ENSG00000141698.12	NT5C3B	0.291499796151121	8.85889414814123	1.99032533552626e-15	1.33150448095216e-10	17:40028568	C	G	chr17:39981467..39992507	-	cis
rs8071627	ENSG00000141698.12	NT5C3B	0.291499796151121	8.85889414814123	1.99032533552626e-15	1.33150448095216e-10	17:40028450	A	T	chr17:39981467..39992507	-	cis
rs8071753	ENSG00000141698.12	NT5C3B	0.291499796151121	8.85889414814123	1.99032533552626e-15	1.33150448095216e-10	17:40028541	A	G	chr17:39981467..39992507	-	cis
rs9912300	ENSG00000141698.12	NT5C3B	0.291499796151121	8.85889414814123	1.99032533552626e-15	1.33150448095216e-10	17:40025264	G	T	chr17:39981467..39992507	-	cis
rs3825075	ENSG00000185627.13	PSMD13	0.357052528646889	8.85552142829715	2.03042219603786e-15	1.35639160507625e-10	11:217140	T	C	chr11:236625..252957	+	cis
rs9269929	ENSG00000196126.6	HLA-DRB1	1.01508058726084	8.85551075361042	2.03055036957747e-15	1.35639160507625e-10	6:32551680	T	C	chr6:32546582..32557592	-	cis
rs9269236	ENSG00000196126.6	HLA-DRB1	1.08920907829982	8.85514085005082	2.0349968642229e-15	1.35835039843927e-10	6:32453579	C	A	chr6:32546582..32557592	-	cis
rs35700691	ENSG00000160803.7	UBQLN4	0.698770702720265	8.85173296902017	2.07642012493836e-15	1.38496973780496e-10	1:155944643	A	AG	chr1:156005097..156023575	-	cis
rs10472909	ENSG00000242110.3	AMACR	-0.268527978300458	-8.84604957948337	2.14737569296057e-15	1.43017036935075e-10	5:33994116	A	T	chr5:33986196..34008177	-	cis
rs11742345	ENSG00000242110.3	AMACR	-0.268527978300458	-8.84604957948337	2.14737569296057e-15	1.43017036935075e-10	5:33994316	G	A	chr5:33986196..34008177	-	cis
rs136601	ENSG00000100376.7	FAM118A	0.289391656500359	8.84300384065912	2.18638781981151e-15	1.45076759532974e-10	22:45788098	C	G	chr22:45704882..45737593	+	cis
rs136608	ENSG00000100376.7	FAM118A	0.289391656500359	8.84300384065912	2.18638781981151e-15	1.45076759532974e-10	22:45793131	A	T	chr22:45704882..45737593	+	cis
rs136610	ENSG00000100376.7	FAM118A	0.289391656500359	8.84300384065912	2.18638781981151e-15	1.45076759532974e-10	22:45794212	A	G	chr22:45704882..45737593	+	cis
rs136611	ENSG00000100376.7	FAM118A	0.289391656500359	8.84300384065912	2.18638781981151e-15	1.45076759532974e-10	22:45794283	C	T	chr22:45704882..45737593	+	cis
rs5765327	ENSG00000100376.7	FAM118A	0.289391656500359	8.84300384065912	2.18638781981151e-15	1.45076759532974e-10	22:45800926	T	A	chr22:45704882..45737593	+	cis
rs367809717	ENSG00000196126.6	HLA-DRB1	0.92123663066671	8.84085359391473	2.21435340499792e-15	1.46823805603528e-10	6:32559850	TG	T	chr6:32546582..32557592	-	cis
rs2205659	ENSG00000100376.7	FAM118A	0.291334610176048	8.83253836274684	2.32588681766375e-15	1.53991454446542e-10	22:45731730	T	C	chr22:45704882..45737593	+	cis
rs2205660	ENSG00000100376.7	FAM118A	0.291334610176048	8.83253836274684	2.32588681766375e-15	1.53991454446542e-10	22:45731731	G	A	chr22:45704882..45737593	+	cis
rs112692477	ENSG00000196126.6	HLA-DRB1	0.893316689034895	8.83109248392869	2.34584287668823e-15	1.55198160436072e-10	6:32506042	G	A	chr6:32546582..32557592	-	cis
rs57053495	ENSG00000196126.6	HLA-DRB1	0.929908886258318	8.82954920731049	2.36733108259223e-15	1.56504378242939e-10	6:32458277	T	C	chr6:32546582..32557592	-	cis
rs72508442	ENSG00000196126.6	HLA-DRB1	0.937788173880423	8.82826154564161	2.38540985688778e-15	1.57583440592932e-10	6:32490820	C	A	chr6:32546582..32557592	-	cis
rs60488570	ENSG00000214941.3	ZSWIM7	0.414697219171902	8.82806360270569	2.38820112306694e-15	1.57651744335275e-10	17:15883085	T	C	chr17:15880126..15903021	-	cis
rs3117115	ENSG00000196126.6	HLA-DRB1	0.952170332895147	8.82346494827422	2.45397043542744e-15	1.60575473106206e-10	6:32324055	A	C	chr6:32546582..32557592	-	cis
rs3117117	ENSG00000196126.6	HLA-DRB1	0.952170332895147	8.82346494827422	2.45397043542744e-15	1.60575473106206e-10	6:32321272	C	A	chr6:32546582..32557592	-	cis
rs6457535	ENSG00000196126.6	HLA-DRB1	0.952170332895147	8.82346494827422	2.45397043542744e-15	1.60575473106206e-10	6:32262406	A	G	chr6:32546582..32557592	-	cis
rs7451330	ENSG00000196126.6	HLA-DRB1	0.952170332895147	8.82346494827422	2.45397043542744e-15	1.60575473106206e-10	6:32295965	T	C	chr6:32546582..32557592	-	cis
rs9267953	ENSG00000196126.6	HLA-DRB1	0.952170332895147	8.82346494827422	2.45397043542744e-15	1.60575473106206e-10	6:32212699	T	C	chr6:32546582..32557592	-	cis
rs9267955	ENSG00000196126.6	HLA-DRB1	0.952170332895147	8.82346494827422	2.45397043542744e-15	1.60575473106206e-10	6:32213150	A	G	chr6:32546582..32557592	-	cis
rs9267992	ENSG00000196126.6	HLA-DRB1	0.952170332895147	8.82346494827422	2.45397043542744e-15	1.60575473106206e-10	6:32220397	G	A	chr6:32546582..32557592	-	cis
rs9268104	ENSG00000196126.6	HLA-DRB1	0.952170332895147	8.82346494827422	2.45397043542744e-15	1.60575473106206e-10	6:32246919	A	G	chr6:32546582..32557592	-	cis
rs9268106	ENSG00000196126.6	HLA-DRB1	0.952170332895147	8.82346494827422	2.45397043542744e-15	1.60575473106206e-10	6:32247115	T	A	chr6:32546582..32557592	-	cis
rs9268138	ENSG00000196126.6	HLA-DRB1	0.952170332895147	8.82346494827422	2.45397043542744e-15	1.60575473106206e-10	6:32255454	A	G	chr6:32546582..32557592	-	cis
rs9268185	ENSG00000196126.6	HLA-DRB1	0.952170332895147	8.82346494827422	2.45397043542744e-15	1.60575473106206e-10	6:32276351	T	G	chr6:32546582..32557592	-	cis
rs9268321	ENSG00000196126.6	HLA-DRB1	0.952170332895147	8.82346494827422	2.45397043542744e-15	1.60575473106206e-10	6:32329598	A	G	chr6:32546582..32557592	-	cis
rs369557153	ENSG00000196126.6	HLA-DRB1	0.945239297684768	8.81052006380622	2.64893430810778e-15	1.73206591620545e-10	6:32496523	T	C	chr6:32546582..32557592	-	cis
rs1637221	ENSG00000136235.11	GPNMB	-0.413981829585507	-8.80828459961222	2.6841289098838e-15	1.75380042646967e-10	7:23232659	C	T	chr7:23276311..23314622	+	cis
rs1325923	ENSG00000137944.12	CCBL2	0.313777229208467	8.8055009128969	2.72860514743035e-15	1.77768207246383e-10	1:89415576	T	C	chr1:89401476..89435138	-	cis
rs2390675	ENSG00000137944.12	CCBL2	0.313777229208467	8.8055009128969	2.72860514743035e-15	1.77768207246383e-10	1:89413873	C	T	chr1:89401476..89435138	-	cis
rs2893083	ENSG00000137944.12	CCBL2	0.313777229208467	8.8055009128969	2.72860514743035e-15	1.77768207246383e-10	1:89413920	A	G	chr1:89401476..89435138	-	cis
rs6673179	ENSG00000137944.12	CCBL2	0.313777229208467	8.8055009128969	2.72860514743035e-15	1.77768207246383e-10	1:89416516	T	C	chr1:89401476..89435138	-	cis
rs76209082	ENSG00000196126.6	HLA-DRB1	1.12202612521501	8.805360242479	2.73087205035185e-15	1.77786783943933e-10	6:32501127	C	T	chr6:32546582..32557592	-	cis
rs9273500	ENSG00000196126.6	HLA-DRB1	0.926538069460356	8.8045292961155	2.7443009950207e-15	1.78531484323669e-10	6:32628342	T	C	chr6:32546582..32557592	-	cis
rs1637193	ENSG00000136235.11	GPNMB	-0.413392253639732	-8.80389739745491	2.75455705406442e-15	1.79068841791315e-10	7:23260251	T	G	chr7:23276311..23314622	+	cis
rs11125454	ENSG00000186453.8	FAM228A	0.255441294980645	8.80129022833329	2.79727734371467e-15	1.81582848089006e-10	2:24373669	T	C	chr2:24397940..24423628	+	cis
rs11125456	ENSG00000186453.8	FAM228A	0.255441294980645	8.80129022833329	2.79727734371467e-15	1.81582848089006e-10	2:24374729	T	C	chr2:24397940..24423628	+	cis
rs6503675	ENSG00000141698.12	NT5C3B	0.288276761404176	8.80014793373785	2.81620155561411e-15	1.8267911239915e-10	17:40085665	C	T	chr17:39981467..39992507	-	cis
rs28383902	ENSG00000196126.6	HLA-DRB1	0.85371565411705	8.79988589291125	2.82056066124811e-15	1.82829677493709e-10	6:32607704	C	CA	chr6:32546582..32557592	-	cis
rs111458169	ENSG00000196126.6	HLA-DRB1	0.904530242746056	8.79614909012197	2.88345804914292e-15	1.85616669910035e-10	6:32458991	A	G	chr6:32546582..32557592	-	cis
rs111966786	ENSG00000196126.6	HLA-DRB1	0.904530242746056	8.79614909012197	2.88345804914292e-15	1.85616669910035e-10	6:32458797	G	T	chr6:32546582..32557592	-	cis
rs112216251	ENSG00000196126.6	HLA-DRB1	0.904530242746056	8.79614909012197	2.88345804914292e-15	1.85616669910035e-10	6:32490149	A	G	chr6:32546582..32557592	-	cis
rs113683581	ENSG00000196126.6	HLA-DRB1	0.904530242746056	8.79614909012197	2.88345804914292e-15	1.85616669910035e-10	6:32464039	G	A	chr6:32546582..32557592	-	cis
rs113693373	ENSG00000196126.6	HLA-DRB1	0.904530242746056	8.79614909012197	2.88345804914292e-15	1.85616669910035e-10	6:32458769	T	A	chr6:32546582..32557592	-	cis
rs146711239	ENSG00000196126.6	HLA-DRB1	0.904530242746056	8.79614909012197	2.88345804914292e-15	1.85616669910035e-10	6:32495746	C	T	chr6:32546582..32557592	-	cis
rs60438751	ENSG00000196126.6	HLA-DRB1	0.904530242746056	8.79614909012197	2.88345804914292e-15	1.85616669910035e-10	6:32480371	A	G	chr6:32546582..32557592	-	cis
rs73401361	ENSG00000196126.6	HLA-DRB1	0.904530242746056	8.79614909012197	2.88345804914292e-15	1.85616669910035e-10	6:32460045	G	A	chr6:32546582..32557592	-	cis
rs74655967	ENSG00000196126.6	HLA-DRB1	0.920364791783518	8.79610274887186	2.88424674894874e-15	1.85616669910035e-10	6:32492468	G	C	chr6:32546582..32557592	-	cis
rs76784864	ENSG00000196126.6	HLA-DRB1	0.920364791783518	8.79610274887186	2.88424674894874e-15	1.85616669910035e-10	6:32492453	C	T	chr6:32546582..32557592	-	cis
rs9273206	ENSG00000196126.6	HLA-DRB1	0.969803115593989	8.79136546657912	2.96601441411354e-15	1.90742024790987e-10	6:32613573	T	C	chr6:32546582..32557592	-	cis
rs8073987	ENSG00000141698.12	NT5C3B	0.286537889875914	8.78682068366082	3.04662431863162e-15	1.95785635425792e-10	17:40090520	C	T	chr17:39981467..39992507	-	cis
rs71104703	ENSG00000128891.11	C15orf57	-0.243971912141313	-8.7866427001237	3.04982511240486e-15	1.95851034036983e-10	15:40894678	C	CT	chr15:40823762..40857233	-	cis
rs9270076	ENSG00000196126.6	HLA-DRB1	0.994418932059693	8.7832461842432	3.11155153262655e-15	1.99671998826488e-10	6:32554174	A	G	chr6:32546582..32557592	-	cis
rs139616859	ENSG00000196126.6	HLA-DRB1	0.829049597539348	8.7798419969875	3.17466345697873e-15	2.03576347105025e-10	6:32490192	C	T	chr6:32546582..32557592	-	cis
rs114481954	ENSG00000196126.6	HLA-DRB1	0.887530534333867	8.77707950528544	3.22681277872184e-15	2.06477671242116e-10	6:32487603	G	A	chr6:32546582..32557592	-	cis
rs115009189	ENSG00000196126.6	HLA-DRB1	0.887530534333867	8.77707950528544	3.22681277872184e-15	2.06477671242116e-10	6:32487605	T	C	chr6:32546582..32557592	-	cis
rs376174259	ENSG00000196126.6	HLA-DRB1	0.887530534333867	8.77707950528544	3.22681277872184e-15	2.06477671242116e-10	6:32487609	C	T	chr6:32546582..32557592	-	cis
rs10801696	ENSG00000137944.12	CCBL2	0.314064529531216	8.77265846458236	3.31204922752604e-15	2.11479267640766e-10	1:89406541	A	G	chr1:89401476..89435138	-	cis
rs35499972	ENSG00000137944.12	CCBL2	0.314064529531216	8.77265846458236	3.31204922752604e-15	2.11479267640766e-10	1:89402379	G	GC	chr1:89401476..89435138	-	cis
rs4233335	ENSG00000137944.12	CCBL2	0.314064529531216	8.77265846458236	3.31204922752604e-15	2.11479267640766e-10	1:89408073	A	C	chr1:89401476..89435138	-	cis
rs113108892	ENSG00000134765.5	DSC1	-0.311508485863728	-8.76777202120671	3.40886463427404e-15	2.14305403511191e-10	18:28739105	C	T	chr18:28709568..28742734	-	cis
rs113505305	ENSG00000134765.5	DSC1	-0.311508485863728	-8.76777202120671	3.40886463427404e-15	2.14305403511191e-10	18:28739048	C	T	chr18:28709568..28742734	-	cis
rs2246736	ENSG00000134765.5	DSC1	-0.311508485863728	-8.76777202120671	3.40886463427404e-15	2.14305403511191e-10	18:28737198	C	T	chr18:28709568..28742734	-	cis
rs2246737	ENSG00000134765.5	DSC1	-0.311508485863728	-8.76777202120671	3.40886463427404e-15	2.14305403511191e-10	18:28737160	G	A	chr18:28709568..28742734	-	cis
rs2577064	ENSG00000134765.5	DSC1	-0.311508485863728	-8.76777202120671	3.40886463427404e-15	2.14305403511191e-10	18:28735534	G	A	chr18:28709568..28742734	-	cis
rs2577066	ENSG00000134765.5	DSC1	-0.311508485863728	-8.76777202120671	3.40886463427404e-15	2.14305403511191e-10	18:28735118	T	C	chr18:28709568..28742734	-	cis
rs2851999	ENSG00000134765.5	DSC1	-0.311508485863728	-8.76777202120671	3.40886463427404e-15	2.14305403511191e-10	18:28735679	A	G	chr18:28709568..28742734	-	cis
rs2852000	ENSG00000134765.5	DSC1	-0.311508485863728	-8.76777202120671	3.40886463427404e-15	2.14305403511191e-10	18:28735456	C	G	chr18:28709568..28742734	-	cis
rs2852001	ENSG00000134765.5	DSC1	-0.311508485863728	-8.76777202120671	3.40886463427404e-15	2.14305403511191e-10	18:28735197	T	C	chr18:28709568..28742734	-	cis
rs371489050	ENSG00000134765.5	DSC1	-0.311508485863728	-8.76777202120671	3.40886463427404e-15	2.14305403511191e-10	18:28739108	T	C	chr18:28709568..28742734	-	cis
rs376559008	ENSG00000134765.5	DSC1	-0.311508485863728	-8.76777202120671	3.40886463427404e-15	2.14305403511191e-10	18:28739109	T	C	chr18:28709568..28742734	-	cis
rs3786167	ENSG00000134765.5	DSC1	-0.311508485863728	-8.76777202120671	3.40886463427404e-15	2.14305403511191e-10	18:28738622	G	T	chr18:28709568..28742734	-	cis
rs3786168	ENSG00000134765.5	DSC1	-0.311508485863728	-8.76777202120671	3.40886463427404e-15	2.14305403511191e-10	18:28738397	T	C	chr18:28709568..28742734	-	cis
rs3837875	ENSG00000134765.5	DSC1	-0.311508485863728	-8.76777202120671	3.40886463427404e-15	2.14305403511191e-10	18:28738494	T	TCA	chr18:28709568..28742734	-	cis
rs6506884	ENSG00000134765.5	DSC1	-0.311508485863728	-8.76777202120671	3.40886463427404e-15	2.14305403511191e-10	18:28737756	G	A	chr18:28709568..28742734	-	cis
rs6506885	ENSG00000134765.5	DSC1	-0.311508485863728	-8.76777202120671	3.40886463427404e-15	2.14305403511191e-10	18:28737770	T	C	chr18:28709568..28742734	-	cis
rs6506887	ENSG00000134765.5	DSC1	-0.311508485863728	-8.76777202120671	3.40886463427404e-15	2.14305403511191e-10	18:28738014	A	G	chr18:28709568..28742734	-	cis
rs6506889	ENSG00000134765.5	DSC1	-0.311508485863728	-8.76777202120671	3.40886463427404e-15	2.14305403511191e-10	18:28738059	A	G	chr18:28709568..28742734	-	cis
rs6506890	ENSG00000134765.5	DSC1	-0.311508485863728	-8.76777202120671	3.40886463427404e-15	2.14305403511191e-10	18:28738118	G	T	chr18:28709568..28742734	-	cis
rs7245164	ENSG00000134765.5	DSC1	-0.311508485863728	-8.76777202120671	3.40886463427404e-15	2.14305403511191e-10	18:28738187	A	G	chr18:28709568..28742734	-	cis
rs7245261	ENSG00000134765.5	DSC1	-0.311508485863728	-8.76777202120671	3.40886463427404e-15	2.14305403511191e-10	18:28738104	C	T	chr18:28709568..28742734	-	cis
rs9956307	ENSG00000134765.5	DSC1	-0.311508485863728	-8.76777202120671	3.40886463427404e-15	2.14305403511191e-10	18:28738332	G	A	chr18:28709568..28742734	-	cis
rs9267542	ENSG00000204435.9	CSNK2B	0.477856552310297	8.76718308386887	3.420721643529e-15	2.14900223380439e-10	6:31668049	T	C	chr6:31633127..31637825	+	cis
rs10173949	ENSG00000186453.8	FAM228A	0.288056283541107	8.76678027765398	3.4288548972819e-15	2.15109904945361e-10	2:24410256	C	A	chr2:24397940..24423628	+	cis
rs7604097	ENSG00000186453.8	FAM228A	0.288056283541107	8.76678027765398	3.4288548972819e-15	2.15109904945361e-10	2:24401805	C	G	chr2:24397940..24423628	+	cis
rs138158507	ENSG00000198502.5	HLA-DRB5	0.798615278907674	8.75878059078919	3.59442181709861e-15	2.25339199261167e-10	6:32577157	G	GCTCT	chr6:32485162..32498066	-	cis
rs34739056	ENSG00000128891.11	C15orf57	-0.24817683648756	-8.75555897804021	3.66332168745967e-15	2.29178168598149e-10	15:40966380	T	C	chr15:40823762..40857233	-	cis
rs8037180	ENSG00000128891.11	C15orf57	-0.24817683648756	-8.75555897804021	3.66332168745967e-15	2.29178168598149e-10	15:40962325	A	G	chr15:40823762..40857233	-	cis
rs8042386	ENSG00000128891.11	C15orf57	-0.24817683648756	-8.75555897804021	3.66332168745967e-15	2.29178168598149e-10	15:40962499	G	T	chr15:40823762..40857233	-	cis
rs156429	ENSG00000136235.11	GPNMB	-0.403580455376139	-8.75342382762415	3.70970744475191e-15	2.31918342973493e-10	7:23306020	C	T	chr7:23276311..23314622	+	cis
rs62231146	ENSG00000100376.7	FAM118A	0.289227021285041	8.75317707580419	3.71510557951506e-15	2.32094078039462e-10	22:45807538	C	G	chr22:45704882..45737593	+	cis
rs77561985	ENSG00000196126.6	HLA-DRB1	0.872830570562092	8.75080943235225	3.76730054679537e-15	2.3502752188348e-10	6:32457236	G	T	chr6:32546582..32557592	-	cis
rs79199186	ENSG00000196126.6	HLA-DRB1	0.872830570562092	8.75080943235225	3.76730054679537e-15	2.3502752188348e-10	6:32457248	C	G	chr6:32546582..32557592	-	cis
rs12907442	ENSG00000128891.11	C15orf57	-0.246305651077024	-8.74935937438748	3.79962650507558e-15	2.36879486775692e-10	15:40968386	T	C	chr15:40823762..40857233	-	cis
rs156421	ENSG00000136235.11	GPNMB	-0.401487464756258	-8.7449522502794	3.89957615956566e-15	2.42941804727162e-10	7:23312487	G	A	chr7:23276311..23314622	+	cis
rs9271731	ENSG00000196126.6	HLA-DRB1	0.820633762032346	8.74408390095131	3.91957559483169e-15	2.44018303208933e-10	6:32593612	A	G	chr6:32546582..32557592	-	cis
rs114162389	ENSG00000196126.6	HLA-DRB1	0.859524094900308	8.73813236421953	4.05942013699243e-15	2.52374231499068e-10	6:32486292	G	A	chr6:32546582..32557592	-	cis
rs116603761	ENSG00000196126.6	HLA-DRB1	0.859524094900308	8.73813236421953	4.05942013699243e-15	2.52374231499068e-10	6:32486291	T	C	chr6:32546582..32557592	-	cis
rs116819869	ENSG00000196126.6	HLA-DRB1	0.898881431985735	8.73384109173833	4.16331978407339e-15	2.58654426949041e-10	6:32489247	T	C	chr6:32546582..32557592	-	cis
rs13395596	ENSG00000186453.8	FAM228A	0.286579903261757	8.72598935939663	4.36031453855161e-15	2.70331482871204e-10	2:24410738	C	T	chr2:24397940..24423628	+	cis
rs13404513	ENSG00000186453.8	FAM228A	0.286579903261757	8.72598935939663	4.36031453855161e-15	2.70331482871204e-10	2:24410780	A	G	chr2:24397940..24423628	+	cis
rs72235302	ENSG00000186453.8	FAM228A	0.286579903261757	8.72598935939663	4.36031453855161e-15	2.70331482871204e-10	2:24410906	T	TTCTCC	chr2:24397940..24423628	+	cis
rs2810876	ENSG00000137944.12	CCBL2	0.313767631868169	8.72090284456005	4.49284902808142e-15	2.78356009830133e-10	1:89435523	A	T	chr1:89401476..89435138	-	cis
rs4796734	ENSG00000141698.12	NT5C3B	0.287226875229035	8.72049967821911	4.50352363521339e-15	2.78632507264235e-10	17:40046569	T	C	chr17:39981467..39992507	-	cis
rs8075945	ENSG00000141698.12	NT5C3B	0.287226875229035	8.72049967821911	4.50352363521339e-15	2.78632507264235e-10	17:40045649	G	A	chr17:39981467..39992507	-	cis
rs146461239	ENSG00000196126.6	HLA-DRB1	0.887760388928466	8.72029201251837	4.50903181837675e-15	2.78781035162083e-10	6:32523666	A	G	chr6:32546582..32557592	-	cis
rs1360513	ENSG00000134201.6	GSTM5	0.317353570313559	8.71858723926039	4.55450356321646e-15	2.81398493895606e-10	1:110275861	T	C	chr1:110254871..110317945	+	cis
rs226208	ENSG00000186468.8	RPS23	-0.363240034733395	-8.71759926909429	4.58106419774556e-15	2.8284473725032e-10	5:81603444	G	A	chr5:81569975..81574342	-	cis
rs112463084	ENSG00000196126.6	HLA-DRB1	0.89285246402327	8.71053891617976	4.77540968767868e-15	2.94641263655589e-10	6:32537711	A	G	chr6:32546582..32557592	-	cis
rs4820571	ENSG00000184674.8	GSTT1	-0.485949870226844	-8.71033338511198	4.78118829304818e-15	2.94795054144658e-10	22:24242973	A	G	chr22:24376073..24384690	-	cis
rs73403198	ENSG00000196126.6	HLA-DRB1	0.918245572343696	8.70961498457376	4.80144112963569e-15	2.95840462135501e-10	6:32473419	T	C	chr6:32546582..32557592	-	cis
rs1437606	ENSG00000134765.5	DSC1	-0.303364293607478	-8.70593031585074	4.90666569493158e-15	2.98761030934042e-10	18:28765530	G	A	chr18:28709568..28742734	-	cis
rs72448239	ENSG00000134765.5	DSC1	-0.303364293607478	-8.70593031585074	4.90666569493158e-15	2.98761030934042e-10	18:28765483	AAGAG	A	chr18:28709568..28742734	-	cis
rs10879016	ENSG00000166268.6	MYRFL	0.524264603450388	8.70551127309747	4.91877668540405e-15	2.98761030934042e-10	12:70203467	C	T	chr12:70219302..70352484	+	cis
rs11177845	ENSG00000166268.6	MYRFL	0.524264603450388	8.70551127309747	4.91877668540405e-15	2.98761030934042e-10	12:70176634	G	A	chr12:70219302..70352484	+	cis
rs11177855	ENSG00000166268.6	MYRFL	0.524264603450388	8.70551127309747	4.91877668540405e-15	2.98761030934042e-10	12:70188610	C	T	chr12:70219302..70352484	+	cis
rs11177876	ENSG00000166268.6	MYRFL	0.524264603450388	8.70551127309747	4.91877668540405e-15	2.98761030934042e-10	12:70205024	C	T	chr12:70219302..70352484	+	cis
rs12310136	ENSG00000166268.6	MYRFL	0.524264603450388	8.70551127309747	4.91877668540405e-15	2.98761030934042e-10	12:70153141	G	A	chr12:70219302..70352484	+	cis
rs12316291	ENSG00000166268.6	MYRFL	0.524264603450388	8.70551127309747	4.91877668540405e-15	2.98761030934042e-10	12:70184455	T	C	chr12:70219302..70352484	+	cis
rs12316292	ENSG00000166268.6	MYRFL	0.524264603450388	8.70551127309747	4.91877668540405e-15	2.98761030934042e-10	12:70184456	T	C	chr12:70219302..70352484	+	cis
rs1586983	ENSG00000166268.6	MYRFL	0.524264603450388	8.70551127309747	4.91877668540405e-15	2.98761030934042e-10	12:70156051	A	G	chr12:70219302..70352484	+	cis
rs201437318	ENSG00000166268.6	MYRFL	0.524264603450388	8.70551127309747	4.91877668540405e-15	2.98761030934042e-10	12:70169170	C	T	chr12:70219302..70352484	+	cis
rs201960040	ENSG00000166268.6	MYRFL	0.524264603450388	8.70551127309747	4.91877668540405e-15	2.98761030934042e-10	12:70192148	G	GTTGT	chr12:70219302..70352484	+	cis
rs370487852	ENSG00000166268.6	MYRFL	0.524264603450388	8.70551127309747	4.91877668540405e-15	2.98761030934042e-10	12:70209121	A	ATC	chr12:70219302..70352484	+	cis
rs4332561	ENSG00000166268.6	MYRFL	0.524264603450388	8.70551127309747	4.91877668540405e-15	2.98761030934042e-10	12:70157582	T	C	chr12:70219302..70352484	+	cis
rs4512898	ENSG00000166268.6	MYRFL	0.524264603450388	8.70551127309747	4.91877668540405e-15	2.98761030934042e-10	12:70181427	A	G	chr12:70219302..70352484	+	cis
rs55967505	ENSG00000166268.6	MYRFL	0.524264603450388	8.70551127309747	4.91877668540405e-15	2.98761030934042e-10	12:70145471	A	G	chr12:70219302..70352484	+	cis
rs5798954	ENSG00000166268.6	MYRFL	0.524264603450388	8.70551127309747	4.91877668540405e-15	2.98761030934042e-10	12:70206894	A	ATAG	chr12:70219302..70352484	+	cis
rs73132910	ENSG00000166268.6	MYRFL	0.524264603450388	8.70551127309747	4.91877668540405e-15	2.98761030934042e-10	12:70185235	A	G	chr12:70219302..70352484	+	cis
rs73132919	ENSG00000166268.6	MYRFL	0.524264603450388	8.70551127309747	4.91877668540405e-15	2.98761030934042e-10	12:70193393	G	A	chr12:70219302..70352484	+	cis
rs73132930	ENSG00000166268.6	MYRFL	0.524264603450388	8.70551127309747	4.91877668540405e-15	2.98761030934042e-10	12:70208628	G	A	chr12:70219302..70352484	+	cis
rs9652029	ENSG00000166268.6	MYRFL	0.524264603450388	8.70551127309747	4.91877668540405e-15	2.98761030934042e-10	12:70199184	A	G	chr12:70219302..70352484	+	cis
rs2547026	ENSG00000166268.6	MYRFL	0.526798522564577	8.70528548239417	4.92531470287625e-15	2.98955735447507e-10	12:70112421	T	A	chr12:70219302..70352484	+	cis
rs11147037	ENSG00000177084.12	POLE	0.146394477305299	8.70310467852052	4.98890856131365e-15	3.02406531881089e-10	12:133316515	G	C	chr12:133200348..133263929	-	cis
rs11147038	ENSG00000177084.12	POLE	0.146394477305299	8.70310467852052	4.98890856131365e-15	3.02406531881089e-10	12:133316563	A	G	chr12:133200348..133263929	-	cis
rs11125455	ENSG00000186453.8	FAM228A	0.254331734224494	8.70143766841867	5.03806957834052e-15	3.05180261882575e-10	2:24374557	C	G	chr2:24397940..24423628	+	cis
rs10192600	ENSG00000186453.8	FAM228A	0.286514501563508	8.70062121788815	5.06232250054803e-15	3.06029467637461e-10	2:24396680	G	A	chr2:24397940..24423628	+	cis
rs10199334	ENSG00000186453.8	FAM228A	0.286514501563508	8.70062121788815	5.06232250054803e-15	3.06029467637461e-10	2:24392618	C	T	chr2:24397940..24423628	+	cis
rs72789923	ENSG00000186453.8	FAM228A	0.286514501563508	8.70062121788815	5.06232250054803e-15	3.06029467637461e-10	2:24394504	C	A	chr2:24397940..24423628	+	cis
rs199355	ENSG00000136235.11	GPNMB	-0.406681965173319	-8.6978812658154	5.14456496638942e-15	3.10791792395478e-10	7:23296533	A	G	chr7:23276311..23314622	+	cis
rs199357	ENSG00000136235.11	GPNMB	-0.411512930879071	-8.69593779686569	5.20370389804299e-15	3.14152923588799e-10	7:23288309	A	G	chr7:23276311..23314622	+	cis
rs7956329	ENSG00000177084.12	POLE	0.142299404824206	8.68795877088776	5.45366709945261e-15	3.29022043007492e-10	12:133292254	T	C	chr12:133200348..133263929	-	cis
rs59894631	ENSG00000196126.6	HLA-DRB1	0.981305804878577	8.68636344907185	5.50505801852749e-15	3.31899278302949e-10	6:32505869	A	C	chr6:32546582..32557592	-	cis
rs2242660	ENSG00000204435.9	CSNK2B	0.414115439904936	8.68301926725975	5.61435304111779e-15	3.38261335753794e-10	6:31597753	A	G	chr6:31633127..31637825	+	cis
rs7487109	ENSG00000177084.12	POLE	0.153598478745927	8.68047382721889	5.69898654334354e-15	3.43130009225725e-10	12:133288197	T	C	chr12:133200348..133263929	-	cis
rs28657910	ENSG00000196126.6	HLA-DRB1	0.973625768048448	8.67886833299198	5.75301857962196e-15	3.46150905479386e-10	6:32526822	T	G	chr6:32546582..32557592	-	cis
rs112870813	ENSG00000196126.6	HLA-DRB1	0.893008683239941	8.67738967714219	5.80323219369949e-15	3.48704441141788e-10	6:32491199	A	G	chr6:32546582..32557592	-	cis
rs115022955	ENSG00000196126.6	HLA-DRB1	0.893008683239941	8.67738967714219	5.80323219369949e-15	3.48704441141788e-10	6:32491218	G	T	chr6:32546582..32557592	-	cis
rs10853409	ENSG00000134765.5	DSC1	-0.305829204437575	-8.67538465713233	5.87201703294447e-15	3.51425290631258e-10	18:28754338	T	A	chr18:28709568..28742734	-	cis
rs11081681	ENSG00000134765.5	DSC1	-0.305829204437575	-8.67538465713233	5.87201703294447e-15	3.51425290631258e-10	18:28754642	G	A	chr18:28709568..28742734	-	cis
rs35467621	ENSG00000134765.5	DSC1	-0.305829204437575	-8.67538465713233	5.87201703294447e-15	3.51425290631258e-10	18:28757245	G	A	chr18:28709568..28742734	-	cis
rs6506894	ENSG00000134765.5	DSC1	-0.305829204437575	-8.67538465713233	5.87201703294447e-15	3.51425290631258e-10	18:28755520	A	G	chr18:28709568..28742734	-	cis
rs7244982	ENSG00000134765.5	DSC1	-0.305829204437575	-8.67538465713233	5.87201703294447e-15	3.51425290631258e-10	18:28752454	A	T	chr18:28709568..28742734	-	cis
rs8097223	ENSG00000134765.5	DSC1	-0.305829204437575	-8.67538465713233	5.87201703294447e-15	3.51425290631258e-10	18:28755422	G	A	chr18:28709568..28742734	-	cis
rs5742303	ENSG00000184674.8	GSTT1	-0.477009789523812	-8.67493512930106	5.88754953080787e-15	3.5188537763997e-10	22:24299147	C	T	chr22:24376073..24384690	-	cis
rs5760130	ENSG00000184674.8	GSTT1	-0.477009789523812	-8.67493512930106	5.88754953080787e-15	3.5188537763997e-10	22:24299072	T	C	chr22:24376073..24384690	-	cis
6:32492929:C	ENSG00000196126.6	HLA-DRB1	0.937601160736287	8.67385092552783	5.92518014854615e-15	3.5366323682122e-10	6:32492929	C	A	chr6:32546582..32557592	-	cis
rs201844955	ENSG00000196126.6	HLA-DRB1	0.937601160736287	8.67385092552783	5.92518014854615e-15	3.5366323682122e-10	6:32492907	T	C	chr6:32546582..32557592	-	cis
rs7239345	ENSG00000134765.5	DSC1	-0.302523817386358	-8.66614609147788	6.19957423968428e-15	3.69795283425521e-10	18:28763728	T	C	chr18:28709568..28742734	-	cis
rs2217989	ENSG00000134765.5	DSC1	-0.307313439039607	-8.66320840097223	6.30748869567043e-15	3.75732574114182e-10	18:28742058	A	T	chr18:28709568..28742734	-	cis
rs6506891	ENSG00000134765.5	DSC1	-0.307313439039607	-8.66320840097223	6.30748869567043e-15	3.75732574114182e-10	18:28741908	T	A	chr18:28709568..28742734	-	cis
rs77464688	ENSG00000196126.6	HLA-DRB1	0.888662484533305	8.66112614322802	6.38510787589464e-15	3.79851841648511e-10	6:32460057	C	T	chr6:32546582..32557592	-	cis
rs77532237	ENSG00000196126.6	HLA-DRB1	0.888662484533305	8.66112614322802	6.38510787589464e-15	3.79851841648511e-10	6:32460050	T	A	chr6:32546582..32557592	-	cis
rs115063919	ENSG00000196126.6	HLA-DRB1	0.883225551597457	8.66007888511471	6.4245039708534e-15	3.81942248930467e-10	6:32491272	A	G	chr6:32546582..32557592	-	cis
rs112703392	ENSG00000196126.6	HLA-DRB1	0.900600757515283	8.65550145456517	6.59955408667444e-15	3.91829804049296e-10	6:32479016	A	C	chr6:32546582..32557592	-	cis
rs114066419	ENSG00000196126.6	HLA-DRB1	0.900600757515283	8.65550145456517	6.59955408667444e-15	3.91829804049296e-10	6:32490850	T	C	chr6:32546582..32557592	-	cis
rs226502	ENSG00000100376.7	FAM118A	0.312976268983198	8.6515900404157	6.75288464449614e-15	4.00138919134932e-10	22:45703444	A	G	chr22:45704882..45737593	+	cis
rs226503	ENSG00000100376.7	FAM118A	0.312976268983198	8.6515900404157	6.75288464449614e-15	4.00138919134932e-10	22:45705241	G	T	chr22:45704882..45737593	+	cis
rs738169	ENSG00000100376.7	FAM118A	0.312976268983198	8.6515900404157	6.75288464449614e-15	4.00138919134932e-10	22:45701732	C	T	chr22:45704882..45737593	+	cis
rs10185445	ENSG00000186453.8	FAM228A	0.282751044269229	8.64374973076113	7.07097179770944e-15	4.18710460728549e-10	2:24410976	T	G	chr2:24397940..24423628	+	cis
rs9270082	ENSG00000196126.6	HLA-DRB1	1.02260785890981	8.64078940620035	7.19490899197819e-15	4.25768416657984e-10	6:32554257	G	T	chr6:32546582..32557592	-	cis
rs1637192	ENSG00000136235.11	GPNMB	-0.404279856409962	-8.64058355106133	7.20360718231132e-15	4.26002139719951e-10	7:23260514	A	G	chr7:23276311..23314622	+	cis
rs1044474	ENSG00000128891.11	C15orf57	-0.240802049741529	-8.63886499537126	7.27663189644415e-15	4.30037148116017e-10	15:40845952	G	A	chr15:40823762..40857233	-	cis
rs7808488	ENSG00000136235.11	GPNMB	-0.410260408595775	-8.63855178725416	7.29001974107822e-15	4.30544721730454e-10	7:23221870	C	T	chr7:23276311..23314622	+	cis
rs9270182	ENSG00000196126.6	HLA-DRB1	1.09864612094448	8.63807941055179	7.31025743786066e-15	4.31455909990256e-10	6:32555833	A	G	chr6:32546582..32557592	-	cis
rs71536540	ENSG00000196126.6	HLA-DRB1	0.874433535798045	8.63108234275664	7.61664927343675e-15	4.49243790278362e-10	6:32523921	T	C	chr6:32546582..32557592	-	cis
rs191239464	ENSG00000196126.6	HLA-DRB1	0.897802790604776	8.63026707145461	7.65316880308567e-15	4.51101196398057e-10	6:32488845	A	T	chr6:32546582..32557592	-	cis
rs11079015	ENSG00000141698.12	NT5C3B	0.287480285256932	8.62466144111512	7.90902432968386e-15	4.65876009717345e-10	17:39975164	C	T	chr17:39981467..39992507	-	cis
rs9260	ENSG00000196126.6	HLA-DRB1	0.829119571133776	8.62368809633126	7.95430845873615e-15	4.68235999115647e-10	6:32610461	A	G	chr6:32546582..32557592	-	cis
rs28647196	ENSG00000128891.11	C15orf57	-0.239457876629641	-8.62182927497445	8.04150576754117e-15	4.73058524578584e-10	15:40833379	T	C	chr15:40823762..40857233	-	cis
6:32486092:T	ENSG00000196126.6	HLA-DRB1	0.868064014423217	8.62138634275339	8.06242346224724e-15	4.7397824664693e-10	6:32486092	T	G	chr6:32546582..32557592	-	cis
rs6560891	ENSG00000177084.12	POLE	0.147220291435317	8.61945353151027	8.15433600051263e-15	4.78441073421774e-10	12:133197018	G	A	chr12:133200348..133263929	-	cis
rs7964634	ENSG00000177084.12	POLE	0.147220291435317	8.61945353151027	8.15433600051263e-15	4.78441073421774e-10	12:133196596	T	C	chr12:133200348..133263929	-	cis
rs7964872	ENSG00000177084.12	POLE	0.147220291435317	8.61945353151027	8.15433600051263e-15	4.78441073421774e-10	12:133196773	T	G	chr12:133200348..133263929	-	cis
rs16870187	ENSG00000196126.6	HLA-DRB1	1.08318127818357	8.61736242807259	8.25494882499049e-15	4.84027785925735e-10	6:32498584	C	A	chr6:32546582..32557592	-	cis
rs1144709	ENSG00000204435.9	CSNK2B	0.46564714132287	8.61490070898248	8.37497564204854e-15	4.9074479356013e-10	6:31709349	T	C	chr6:31633127..31637825	+	cis
rs2929409	ENSG00000163576.13	EFHB	-0.363706929797162	-8.61373467767067	8.43243187677139e-15	4.93789004367783e-10	3:20055990	G	C	chr3:19920981..19988504	-	cis
rs10681788	ENSG00000134765.5	DSC1	-0.298725585046983	-8.61011892417466	8.61310043058375e-15	5.04039642902247e-10	18:28758979	G	GTA	chr18:28709568..28742734	-	cis
rs1006709	ENSG00000136235.11	GPNMB	-0.410090781665199	-8.60708318658655	8.76775393915429e-15	5.11754681785332e-10	7:23140099	T	C	chr7:23276311..23314622	+	cis
rs28706766	ENSG00000136235.11	GPNMB	-0.410090781665199	-8.60708318658655	8.76775393915429e-15	5.11754681785332e-10	7:23169834	A	T	chr7:23276311..23314622	+	cis
rs3807452	ENSG00000136235.11	GPNMB	-0.410090781665199	-8.60708318658655	8.76775393915429e-15	5.11754681785332e-10	7:23162081	G	A	chr7:23276311..23314622	+	cis
rs6967526	ENSG00000136235.11	GPNMB	-0.410090781665199	-8.60708318658655	8.76775393915429e-15	5.11754681785332e-10	7:23159241	A	C	chr7:23276311..23314622	+	cis
rs114352435	ENSG00000196126.6	HLA-DRB1	0.884663228207424	8.60644804395594	8.80045822203453e-15	5.1332957796637e-10	6:32491257	A	G	chr6:32546582..32557592	-	cis
rs57604811	ENSG00000141698.12	NT5C3B	0.286276111898453	8.59515494621971	9.40261455833637e-15	5.48096908466049e-10	17:40024868	AG	A	chr17:39981467..39992507	-	cis
rs112616173	ENSG00000100376.7	FAM118A	0.287218322768985	8.58966755639723	9.7098125239728e-15	5.65636547379591e-10	22:45759591	T	TA	chr22:45704882..45737593	+	cis
rs9271159	ENSG00000198502.5	HLA-DRB5	0.769790020970682	8.58925144242317	9.73351036285662e-15	5.66649090085817e-10	6:32577645	C	T	chr6:32485162..32498066	-	cis
rs10518697	ENSG00000128891.11	C15orf57	-0.244548505546593	-8.58145462927597	1.0188320665505e-14	5.8854339282925e-10	15:40910668	T	C	chr15:40823762..40857233	-	cis
rs10626725	ENSG00000128891.11	C15orf57	-0.244548505546593	-8.58145462927597	1.0188320665505e-14	5.8854339282925e-10	15:40946771	TAA	T	chr15:40823762..40857233	-	cis
rs11285126	ENSG00000128891.11	C15orf57	-0.244548505546593	-8.58145462927597	1.0188320665505e-14	5.8854339282925e-10	15:40940640	A	AT	chr15:40823762..40857233	-	cis
rs12903817	ENSG00000128891.11	C15orf57	-0.244548505546593	-8.58145462927597	1.0188320665505e-14	5.8854339282925e-10	15:40946234	G	T	chr15:40823762..40857233	-	cis
rs12908316	ENSG00000128891.11	C15orf57	-0.244548505546593	-8.58145462927597	1.0188320665505e-14	5.8854339282925e-10	15:40930868	C	T	chr15:40823762..40857233	-	cis
rs12915636	ENSG00000128891.11	C15orf57	-0.244548505546593	-8.58145462927597	1.0188320665505e-14	5.8854339282925e-10	15:40908255	A	G	chr15:40823762..40857233	-	cis
rs17747423	ENSG00000128891.11	C15orf57	-0.244548505546593	-8.58145462927597	1.0188320665505e-14	5.8854339282925e-10	15:40910137	G	A	chr15:40823762..40857233	-	cis
rs17747633	ENSG00000128891.11	C15orf57	-0.244548505546593	-8.58145462927597	1.0188320665505e-14	5.8854339282925e-10	15:40916237	G	A	chr15:40823762..40857233	-	cis
rs28529389	ENSG00000128891.11	C15orf57	-0.244548505546593	-8.58145462927597	1.0188320665505e-14	5.8854339282925e-10	15:40906141	A	G	chr15:40823762..40857233	-	cis
rs4924486	ENSG00000128891.11	C15orf57	-0.244548505546593	-8.58145462927597	1.0188320665505e-14	5.8854339282925e-10	15:40922765	G	A	chr15:40823762..40857233	-	cis
rs8038122	ENSG00000128891.11	C15orf57	-0.244548505546593	-8.58145462927597	1.0188320665505e-14	5.8854339282925e-10	15:40941242	A	G	chr15:40823762..40857233	-	cis
rs6560889	ENSG00000177084.12	POLE	0.14623397310477	8.5816338651057	1.01776319163164e-14	5.8854339282925e-10	12:133195135	C	A	chr12:133200348..133263929	-	cis
rs112591262	ENSG00000186453.8	FAM228A	0.273726322406407	8.5802859625599	1.02582882128313e-14	5.92203842613265e-10	2:24416442	C	G	chr2:24397940..24423628	+	cis
rs8029530	ENSG00000128891.11	C15orf57	-0.244518843139976	-8.57548541158098	1.05507384244103e-14	6.08303901987531e-10	15:40960402	T	C	chr15:40823762..40857233	-	cis
rs8036891	ENSG00000128891.11	C15orf57	-0.244518843139976	-8.57548541158098	1.05507384244103e-14	6.08303901987531e-10	15:40962298	T	C	chr15:40823762..40857233	-	cis
rs2350629	ENSG00000100376.7	FAM118A	0.285160521997808	8.57127962973818	1.08137540098472e-14	6.2306766335261e-10	22:45731050	A	G	chr22:45704882..45737593	+	cis
rs3135002	ENSG00000196126.6	HLA-DRB1	0.878720937176364	8.5686904697673	1.09789004457125e-14	6.32177060162111e-10	6:32668439	A	C	chr6:32546582..32557592	-	cis
rs10870505	ENSG00000177084.12	POLE	0.144034351258128	8.56709539939476	1.10818849508968e-14	6.37697714938356e-10	12:133316933	G	T	chr12:133200348..133263929	-	cis
rs9268070	ENSG00000196126.6	HLA-DRB1	0.933199481304682	8.56349108119274	1.13181433016863e-14	6.50875506787281e-10	6:32232358	T	C	chr6:32546582..32557592	-	cis
rs140244	ENSG00000184674.8	GSTT1	0.452012331807034	8.56282029504476	1.13626615925199e-14	6.53017031434229e-10	22:24296056	A	G	chr22:24376073..24384690	-	cis
rs9271082	ENSG00000198502.5	HLA-DRB5	0.78829318031245	8.56157212819038	1.14459626537466e-14	6.57383249559286e-10	6:32576086	T	C	chr6:32485162..32498066	-	cis
rs9271125	ENSG00000198502.5	HLA-DRB5	0.787582003710116	8.55660860656981	1.17832685117284e-14	6.75890534516426e-10	6:32576865	G	A	chr6:32485162..32498066	-	cis
rs9271126	ENSG00000198502.5	HLA-DRB5	0.787582003710116	8.55660860656981	1.17832685117284e-14	6.75890534516426e-10	6:32576873	G	T	chr6:32485162..32498066	-	cis
rs2013590	ENSG00000141698.12	NT5C3B	0.283271220491053	8.54915705155838	1.23082817827081e-14	7.01074564772093e-10	17:40064861	T	C	chr17:39981467..39992507	-	cis
rs2164517	ENSG00000141698.12	NT5C3B	0.283271220491053	8.54915705155838	1.23082817827081e-14	7.01074564772093e-10	17:40071117	G	A	chr17:39981467..39992507	-	cis
rs2304499	ENSG00000141698.12	NT5C3B	0.283271220491053	8.54915705155838	1.23082817827081e-14	7.01074564772093e-10	17:40068613	G	A	chr17:39981467..39992507	-	cis
rs3816121	ENSG00000141698.12	NT5C3B	0.283271220491053	8.54915705155838	1.23082817827081e-14	7.01074564772093e-10	17:40058204	C	A	chr17:39981467..39992507	-	cis
rs3816122	ENSG00000141698.12	NT5C3B	0.283271220491053	8.54915705155838	1.23082817827081e-14	7.01074564772093e-10	17:40058212	G	A	chr17:39981467..39992507	-	cis
rs4458050	ENSG00000141698.12	NT5C3B	0.283271220491053	8.54915705155838	1.23082817827081e-14	7.01074564772093e-10	17:40051722	G	C	chr17:39981467..39992507	-	cis
rs4796742	ENSG00000141698.12	NT5C3B	0.283271220491053	8.54915705155838	1.23082817827081e-14	7.01074564772093e-10	17:40085038	G	A	chr17:39981467..39992507	-	cis
rs9902501	ENSG00000141698.12	NT5C3B	0.283271220491053	8.54915705155838	1.23082817827081e-14	7.01074564772093e-10	17:40050312	C	T	chr17:39981467..39992507	-	cis
rs9905315	ENSG00000141698.12	NT5C3B	0.283271220491053	8.54915705155838	1.23082817827081e-14	7.01074564772093e-10	17:40081677	C	T	chr17:39981467..39992507	-	cis
rs9908955	ENSG00000141698.12	NT5C3B	0.283271220491053	8.54915705155838	1.23082817827081e-14	7.01074564772093e-10	17:40057481	T	C	chr17:39981467..39992507	-	cis
rs9913772	ENSG00000141698.12	NT5C3B	0.283271220491053	8.54915705155838	1.23082817827081e-14	7.01074564772093e-10	17:40055293	C	T	chr17:39981467..39992507	-	cis
rs11664471	ENSG00000134765.5	DSC1	-0.298189184075421	-8.54653245837267	1.24986837004797e-14	7.11468052352481e-10	18:28763871	A	C	chr18:28709568..28742734	-	cis
rs199348	ENSG00000136235.11	GPNMB	-0.402584344529725	-8.53795074610895	1.31419078258774e-14	7.47355537031346e-10	7:23293098	A	C	chr7:23276311..23314622	+	cis
rs60993360	ENSG00000196126.6	HLA-DRB1	0.916078054621172	8.53790013943249	1.31457968477704e-14	7.47355537031346e-10	6:32473694	A	G	chr6:32546582..32557592	-	cis
rs987257	ENSG00000136235.11	GPNMB	-0.413902308177046	-8.53734555570078	1.31884904893667e-14	7.493078791576e-10	7:23147840	A	G	chr7:23276311..23314622	+	cis
rs4605479	ENSG00000100376.7	FAM118A	0.283618823825571	8.53581302897664	1.33071869411101e-14	7.55573138487532e-10	22:45797954	A	G	chr22:45704882..45737593	+	cis
rs4883607	ENSG00000177084.12	POLE	0.139102210687134	8.53566428448312	1.33187637693177e-14	7.5575213888057e-10	12:133293284	G	A	chr12:133200348..133263929	-	cis
rs115773383	ENSG00000196126.6	HLA-DRB1	0.844157409127706	8.53127451124175	1.36649629687757e-14	7.74906526747334e-10	6:32486358	T	C	chr6:32546582..32557592	-	cis
rs144368713	ENSG00000186453.8	FAM228A	0.283035918617712	8.52994917725103	1.37712316699028e-14	7.80439439536439e-10	2:24397518	C	CAGTGGGAGTAA	chr2:24397940..24423628	+	cis
rs858279	ENSG00000136235.11	GPNMB	-0.395564821535919	-8.52978943960067	1.37840951593969e-14	7.80675273770781e-10	7:23251005	C	T	chr7:23276311..23314622	+	cis
rs1139105	ENSG00000165629.15	ATP5C1	0.344096678818704	8.52720279329042	1.39940642347531e-14	7.88089290992911e-10	10:7847666	T	C	chr10:7830109..7849732	+	cis
rs1244443	ENSG00000165629.15	ATP5C1	0.344096678818704	8.52720279329042	1.39940642347531e-14	7.88089290992911e-10	10:7852242	A	G	chr10:7830109..7849732	+	cis
rs1244447	ENSG00000165629.15	ATP5C1	0.344096678818704	8.52720279329042	1.39940642347531e-14	7.88089290992911e-10	10:7854441	C	A	chr10:7830109..7849732	+	cis
rs1244448	ENSG00000165629.15	ATP5C1	0.344096678818704	8.52720279329042	1.39940642347531e-14	7.88089290992911e-10	10:7854814	T	C	chr10:7830109..7849732	+	cis
rs1244450	ENSG00000165629.15	ATP5C1	0.344096678818704	8.52720279329042	1.39940642347531e-14	7.88089290992911e-10	10:7855055	A	G	chr10:7830109..7849732	+	cis
rs1244451	ENSG00000165629.15	ATP5C1	0.344096678818704	8.52720279329042	1.39940642347531e-14	7.88089290992911e-10	10:7856648	A	G	chr10:7830109..7849732	+	cis
rs34145686	ENSG00000165629.15	ATP5C1	0.344096678818704	8.52720279329042	1.39940642347531e-14	7.88089290992911e-10	10:7852040	T	C	chr10:7830109..7849732	+	cis
rs34237014	ENSG00000165629.15	ATP5C1	0.344096678818704	8.52720279329042	1.39940642347531e-14	7.88089290992911e-10	10:7850291	A	ACT	chr10:7830109..7849732	+	cis
rs4655	ENSG00000165629.15	ATP5C1	0.344096678818704	8.52720279329042	1.39940642347531e-14	7.88089290992911e-10	10:7849688	C	T	chr10:7830109..7849732	+	cis
rs76388981	ENSG00000196126.6	HLA-DRB1	0.890929706211889	8.52651636917181	1.40503156702462e-14	7.90760747898661e-10	6:32457013	A	G	chr6:32546582..32557592	-	cis
rs10781634	ENSG00000177084.12	POLE	0.144738854802533	8.52544730394371	1.41383716433839e-14	7.95217712481254e-10	12:133306589	T	C	chr12:133200348..133263929	-	cis
rs1060270	ENSG00000196126.6	HLA-DRB1	1.01356562899259	8.52329264983101	1.43175139710582e-14	8.04285128049365e-10	6:32546603	A	G	chr6:32546582..32557592	-	cis
rs1064697	ENSG00000196126.6	HLA-DRB1	1.01356562899259	8.52329264983101	1.43175139710582e-14	8.04285128049365e-10	6:32546828	C	T	chr6:32546582..32557592	-	cis
rs200296597	ENSG00000196126.6	HLA-DRB1	0.825246032037258	8.52232591006207	1.43986217765835e-14	8.07829668124995e-10	6:32457944	C	A	chr6:32546582..32557592	-	cis
rs77823906	ENSG00000196126.6	HLA-DRB1	0.825246032037258	8.52232591006207	1.43986217765835e-14	8.07829668124995e-10	6:32457945	T	G	chr6:32546582..32557592	-	cis
rs28366281	ENSG00000198502.5	HLA-DRB5	0.814050060633653	8.50646490030622	1.57964161277332e-14	8.85698526387589e-10	6:32560266	T	C	chr6:32485162..32498066	-	cis
18:28739010:G	ENSG00000134765.5	DSC1	-0.283759157308309	-8.5033764424516	1.6083878211234e-14	9.01253123449551e-10	18:28739010	G	GTTTTTTTTTTTTTT	chr18:28709568..28742734	-	cis
rs1065356	ENSG00000204435.9	CSNK2B	0.449821101497312	8.50292359043762	1.61264625498294e-14	9.03075248863014e-10	6:31687008	A	G	chr6:31633127..31637825	+	cis
6:32481942:G	ENSG00000196126.6	HLA-DRB1	0.849819978725171	8.49925420798628	1.64756721870576e-14	9.22055279367432e-10	6:32481942	G	A	chr6:32546582..32557592	-	cis
rs59174697	ENSG00000166268.6	MYRFL	0.525072083998052	8.49839032527066	1.65589729752001e-14	9.26139425230684e-10	12:70261884	C	T	chr12:70219302..70352484	+	cis
rs182530265	ENSG00000196126.6	HLA-DRB1	0.918653252627071	8.49599394103291	1.67922431088925e-14	9.38016571676384e-10	6:32537723	T	C	chr6:32546582..32557592	-	cis
rs77194371	ENSG00000196126.6	HLA-DRB1	0.865624368507285	8.4960618590988	1.67855870620541e-14	9.38016571676384e-10	6:32455756	T	A	chr6:32546582..32557592	-	cis
15:40893976:A	ENSG00000128891.11	C15orf57	-0.24444050455154	-8.49445595145287	1.69436716860223e-14	9.42952527623725e-10	15:40893976	C	A	chr15:40823762..40857233	-	cis
rs12385982	ENSG00000128891.11	C15orf57	-0.24444050455154	-8.49445595145287	1.69436716860223e-14	9.42952527623725e-10	15:40894835	A	C	chr15:40823762..40857233	-	cis
rs34824658	ENSG00000128891.11	C15orf57	-0.24444050455154	-8.49445595145287	1.69436716860223e-14	9.42952527623725e-10	15:40894153	T	C	chr15:40823762..40857233	-	cis
rs35127391	ENSG00000128891.11	C15orf57	-0.24444050455154	-8.49445595145287	1.69436716860223e-14	9.42952527623725e-10	15:40897888	C	T	chr15:40823762..40857233	-	cis
rs9920642	ENSG00000128891.11	C15orf57	-0.24444050455154	-8.49445595145287	1.69436716860223e-14	9.42952527623725e-10	15:40894561	T	C	chr15:40823762..40857233	-	cis
rs9920676	ENSG00000128891.11	C15orf57	-0.24444050455154	-8.49445595145287	1.69436716860223e-14	9.42952527623725e-10	15:40894715	A	G	chr15:40823762..40857233	-	cis
rs156407	ENSG00000136235.11	GPNMB	-0.391942039497727	-8.4892018102409	1.74712932037684e-14	9.70509664007221e-10	7:23315639	A	G	chr7:23276311..23314622	+	cis
rs166663	ENSG00000136235.11	GPNMB	-0.391942039497727	-8.4892018102409	1.74712932037684e-14	9.70509664007221e-10	7:23316742	C	A	chr7:23276311..23314622	+	cis
rs4282457	ENSG00000136235.11	GPNMB	-0.391942039497727	-8.4892018102409	1.74712932037684e-14	9.70509664007221e-10	7:23322416	G	A	chr7:23276311..23314622	+	cis
rs1244456	ENSG00000165629.15	ATP5C1	0.343893385395647	8.48254792573031	1.81629568318272e-14	1.0083064217713e-09	10:7859107	T	C	chr10:7830109..7849732	+	cis
rs113104324	ENSG00000165629.15	ATP5C1	0.341910407543776	8.47971785141596	1.84653211908414e-14	1.02319251951541e-09	10:7843017	T	TTGAC	chr10:7830109..7849732	+	cis
rs762452	ENSG00000165629.15	ATP5C1	0.341910407543776	8.47971785141596	1.84653211908414e-14	1.02319251951541e-09	10:7845590	G	A	chr10:7830109..7849732	+	cis
rs762453	ENSG00000165629.15	ATP5C1	0.341910407543776	8.47971785141596	1.84653211908414e-14	1.02319251951541e-09	10:7845769	A	G	chr10:7830109..7849732	+	cis
rs11177805	ENSG00000166268.6	MYRFL	0.523544785987369	8.47475576483769	1.90075858104734e-14	1.04806144696679e-09	12:70117350	A	G	chr12:70219302..70352484	+	cis
rs12320419	ENSG00000166268.6	MYRFL	0.523544785987369	8.47475576483769	1.90075858104734e-14	1.04806144696679e-09	12:70139015	G	A	chr12:70219302..70352484	+	cis
rs1602956	ENSG00000166268.6	MYRFL	0.523544785987369	8.47475576483769	1.90075858104734e-14	1.04806144696679e-09	12:70133142	C	G	chr12:70219302..70352484	+	cis
rs2112779	ENSG00000166268.6	MYRFL	0.523544785987369	8.47475576483769	1.90075858104734e-14	1.04806144696679e-09	12:70114699	T	C	chr12:70219302..70352484	+	cis
rs376691432	ENSG00000166268.6	MYRFL	0.523544785987369	8.47475576483769	1.90075858104734e-14	1.04806144696679e-09	12:70137616	T	TTTGCTATTCATTCCTTCTCTAAAGACTCTTGTTTATTTA	chr12:70219302..70352484	+	cis
rs61124187	ENSG00000166268.6	MYRFL	0.523544785987369	8.47475576483769	1.90075858104734e-14	1.04806144696679e-09	12:70120967	CT	C	chr12:70219302..70352484	+	cis
rs766255	ENSG00000166268.6	MYRFL	0.523544785987369	8.47475576483769	1.90075858104734e-14	1.04806144696679e-09	12:70127217	C	G	chr12:70219302..70352484	+	cis
rs9271147	ENSG00000198502.5	HLA-DRB5	0.784859260914221	8.47525525127402	1.89522928189981e-14	1.04806144696679e-09	6:32577385	T	C	chr6:32485162..32498066	-	cis
rs77207275	ENSG00000196126.6	HLA-DRB1	0.847877305013332	8.47429421173564	1.90588220210106e-14	1.05024105851815e-09	6:32460684	C	T	chr6:32546582..32557592	-	cis
rs144539822	ENSG00000186453.8	FAM228A	0.256879921766789	8.47202376278686	1.9312864708424e-14	1.06358683420415e-09	2:24418709	A	C	chr2:24397940..24423628	+	cis
rs9272400	ENSG00000196126.6	HLA-DRB1	0.831657380883467	8.46093455935639	2.06028027324572e-14	1.13392946029546e-09	6:32604898	G	A	chr6:32546582..32557592	-	cis
rs7963426	ENSG00000177084.12	POLE	0.14563215778181	8.45966604049616	2.07557108365601e-14	1.14164476458897e-09	12:133192479	A	G	chr12:133200348..133263929	-	cis
6:32459357:T	ENSG00000196126.6	HLA-DRB1	0.868571475648652	8.45736928576842	2.10354366203641e-14	1.15561370830527e-09	6:32459357	T	C	chr6:32546582..32557592	-	cis
rs149125987	ENSG00000196126.6	HLA-DRB1	0.868571475648652	8.45736928576842	2.10354366203641e-14	1.15561370830527e-09	6:32459364	A	G	chr6:32546582..32557592	-	cis
rs12106522	ENSG00000100376.7	FAM118A	0.290756781585263	8.45526829560823	2.12945975656097e-14	1.16913516589779e-09	22:45808036	C	T	chr22:45704882..45737593	+	cis
rs10754256	ENSG00000137944.12	CCBL2	0.304720086503077	8.4539997553806	2.14526071398092e-14	1.17708997648516e-09	1:89376929	C	T	chr1:89401476..89435138	-	cis
rs4822453	ENSG00000184674.8	GSTT1	-0.453339379333746	-8.45147581671354	2.17704609264008e-14	1.19380024471552e-09	22:24254862	G	T	chr22:24376073..24384690	-	cis
6:32492964:T	ENSG00000196126.6	HLA-DRB1	0.977364239163709	8.43421398292372	2.40733459549574e-14	1.31846892541481e-09	6:32492964	T	A	chr6:32546582..32557592	-	cis
6:32492966:T	ENSG00000196126.6	HLA-DRB1	0.977364239163709	8.43421398292372	2.40733459549574e-14	1.31846892541481e-09	6:32492966	T	C	chr6:32546582..32557592	-	cis
rs78669605	ENSG00000196126.6	HLA-DRB1	0.843509570499765	8.43345973854227	2.4179307247798e-14	1.32346432537667e-09	6:32469805	C	T	chr6:32546582..32557592	-	cis
rs8019690	ENSG00000119689.10	DLST	-0.383197310173214	-8.43029481941833	2.46290092876544e-14	1.3472569520969e-09	14:75135142	T	A	chr14:75348617..75370346	+	cis
rs9900085	ENSG00000109047.7	RCVRN	0.456720958559378	8.42536706403095	2.53457809505491e-14	1.38562093057553e-09	17:9818190	A	C	chr17:9799775..9808658	-	cis
rs3782115	ENSG00000185627.13	PSMD13	0.358368123571616	8.42521927747188	2.5367594373974e-14	1.38596885414012e-09	11:223272	A	G	chr11:236625..252957	+	cis
rs136604	ENSG00000100376.7	FAM118A	0.294175909447602	8.42151038441534	2.5921177197106e-14	1.41535210883058e-09	22:45789743	G	T	chr22:45704882..45737593	+	cis
rs148417567	ENSG00000119689.10	DLST	-0.386480203946634	-8.41829692381224	2.64105024208081e-14	1.44119314831718e-09	14:75277423	T	TTTA	chr14:75348617..75370346	+	cis
rs34016306	ENSG00000136235.11	GPNMB	-0.387828967452225	-8.41610396652368	2.67496871478361e-14	1.45881474277414e-09	7:23267328	C	CA	chr7:23276311..23314622	+	cis
rs1230365	ENSG00000164308.12	ERAP2	0.312676964003626	8.4138939260963	2.70958905637844e-14	1.47679746286426e-09	5:96214659	G	A	chr5:96211690..96255056	+	cis
rs6506893	ENSG00000134765.5	DSC1	-0.288138221778175	-8.40891891583491	2.78915951040457e-14	1.51924246729191e-09	18:28753117	C	T	chr18:28709568..28742734	-	cis
rs12441754	ENSG00000128891.11	C15orf57	-0.240965024782642	-8.40677551458819	2.82415234077906e-14	1.53364702198107e-09	15:40952092	G	A	chr15:40823762..40857233	-	cis
rs35684277	ENSG00000128891.11	C15orf57	-0.240965024782642	-8.40677551458819	2.82415234077906e-14	1.53364702198107e-09	15:40955069	A	G	chr15:40823762..40857233	-	cis
rs7164402	ENSG00000128891.11	C15orf57	-0.240965024782642	-8.40677551458819	2.82415234077906e-14	1.53364702198107e-09	15:40946066	T	C	chr15:40823762..40857233	-	cis
rs7165509	ENSG00000128891.11	C15orf57	-0.240965024782642	-8.40677551458819	2.82415234077906e-14	1.53364702198107e-09	15:40945900	C	T	chr15:40823762..40857233	-	cis
rs7175747	ENSG00000128891.11	C15orf57	-0.240965024782642	-8.40677551458819	2.82415234077906e-14	1.53364702198107e-09	15:40953185	A	G	chr15:40823762..40857233	-	cis
rs2209825	ENSG00000134201.6	GSTM5	-0.314908463616916	-8.40391412480775	2.87154731509407e-14	1.55844134687807e-09	1:110265519	A	T	chr1:110254871..110317945	+	cis
rs150294342	ENSG00000186453.8	FAM228A	0.253743608918974	8.40379925519095	2.87346637420961e-14	1.558540000011e-09	2:24420747	C	T	chr2:24397940..24423628	+	cis
rs9270633	ENSG00000196126.6	HLA-DRB1	1.01238925124255	8.40323664308249	2.88288401447839e-14	1.56270323335681e-09	6:32565562	A	G	chr6:32546582..32557592	-	cis
rs4322206	ENSG00000137944.12	CCBL2	0.302273944831063	8.4025295100467	2.89476429430219e-14	1.56441675259783e-09	1:89364006	G	A	chr1:89401476..89435138	-	cis
rs71921972	ENSG00000137944.12	CCBL2	0.302273944831063	8.4025295100467	2.89476429430219e-14	1.56441675259783e-09	1:89363750	G	GTA	chr1:89401476..89435138	-	cis
rs7549363	ENSG00000137944.12	CCBL2	0.302273944831063	8.4025295100467	2.89476429430219e-14	1.56441675259783e-09	1:89368765	C	T	chr1:89401476..89435138	-	cis
rs7550741	ENSG00000137944.12	CCBL2	0.302273944831063	8.4025295100467	2.89476429430219e-14	1.56441675259783e-09	1:89366676	A	G	chr1:89401476..89435138	-	cis
rs7551257	ENSG00000137944.12	CCBL2	0.302273944831063	8.4025295100467	2.89476429430219e-14	1.56441675259783e-09	1:89364972	G	A	chr1:89401476..89435138	-	cis
rs5801985	ENSG00000177084.12	POLE	0.144550690726805	8.4005252489903	2.92870197806739e-14	1.58180479219972e-09	12:133194720	TA	T	chr12:133200348..133263929	-	cis
rs1423043	ENSG00000166268.6	MYRFL	0.523613024533156	8.39174625621359	3.08207085420085e-14	1.60380918342942e-09	12:70105557	T	C	chr12:70219302..70352484	+	cis
rs34295636	ENSG00000166268.6	MYRFL	0.523613024533156	8.39174625621359	3.08207085420085e-14	1.60380918342942e-09	12:70109915	T	TTG	chr12:70219302..70352484	+	cis
rs710707	ENSG00000166268.6	MYRFL	0.523613024533156	8.39174625621359	3.08207085420085e-14	1.60380918342942e-09	12:70108360	T	C	chr12:70219302..70352484	+	cis
rs710708	ENSG00000166268.6	MYRFL	0.523613024533156	8.39174625621359	3.08207085420085e-14	1.60380918342942e-09	12:70108166	A	G	chr12:70219302..70352484	+	cis
rs710709	ENSG00000166268.6	MYRFL	0.523613024533156	8.39174625621359	3.08207085420085e-14	1.60380918342942e-09	12:70102166	C	T	chr12:70219302..70352484	+	cis
rs74986644	ENSG00000166268.6	MYRFL	0.523613024533156	8.39174625621359	3.08207085420085e-14	1.60380918342942e-09	12:70108783	T	TACTC	chr12:70219302..70352484	+	cis
rs775452	ENSG00000166268.6	MYRFL	0.523613024533156	8.39174625621359	3.08207085420085e-14	1.60380918342942e-09	12:70108970	G	A	chr12:70219302..70352484	+	cis
rs775453	ENSG00000166268.6	MYRFL	0.523613024533156	8.39174625621359	3.08207085420085e-14	1.60380918342942e-09	12:70107915	G	T	chr12:70219302..70352484	+	cis
rs775455	ENSG00000166268.6	MYRFL	0.523613024533156	8.39174625621359	3.08207085420085e-14	1.60380918342942e-09	12:70106879	T	C	chr12:70219302..70352484	+	cis
rs775457	ENSG00000166268.6	MYRFL	0.523613024533156	8.39174625621359	3.08207085420085e-14	1.60380918342942e-09	12:70105058	T	C	chr12:70219302..70352484	+	cis
rs775458	ENSG00000166268.6	MYRFL	0.523613024533156	8.39174625621359	3.08207085420085e-14	1.60380918342942e-09	12:70104700	A	G	chr12:70219302..70352484	+	cis
rs775460	ENSG00000166268.6	MYRFL	0.523613024533156	8.39174625621359	3.08207085420085e-14	1.60380918342942e-09	12:70104540	T	G	chr12:70219302..70352484	+	cis
rs775461	ENSG00000166268.6	MYRFL	0.523613024533156	8.39174625621359	3.08207085420085e-14	1.60380918342942e-09	12:70104513	T	A	chr12:70219302..70352484	+	cis
rs775462	ENSG00000166268.6	MYRFL	0.523613024533156	8.39174625621359	3.08207085420085e-14	1.60380918342942e-09	12:70103948	G	A	chr12:70219302..70352484	+	cis
rs775464	ENSG00000166268.6	MYRFL	0.523613024533156	8.39174625621359	3.08207085420085e-14	1.60380918342942e-09	12:70103068	C	T	chr12:70219302..70352484	+	cis
rs775465	ENSG00000166268.6	MYRFL	0.523613024533156	8.39174625621359	3.08207085420085e-14	1.60380918342942e-09	12:70102426	A	G	chr12:70219302..70352484	+	cis
rs811822	ENSG00000166268.6	MYRFL	0.523613024533156	8.39174625621359	3.08207085420085e-14	1.60380918342942e-09	12:70107646	C	T	chr12:70219302..70352484	+	cis
rs814045	ENSG00000166268.6	MYRFL	0.523613024533156	8.39174625621359	3.08207085420085e-14	1.60380918342942e-09	12:70103376	T	C	chr12:70219302..70352484	+	cis
rs200248344	ENSG00000196126.6	HLA-DRB1	1.02275865390321	8.39604332874267	3.00602964857472e-14	1.60380918342942e-09	6:32494937	C	G	chr6:32546582..32557592	-	cis
rs67894469	ENSG00000196126.6	HLA-DRB1	1.12438851598744	8.39634445771736	3.00077125341684e-14	1.60380918342942e-09	6:32504015	A	G	chr6:32546582..32557592	-	cis
rs71549276	ENSG00000196126.6	HLA-DRB1	1.12438851598744	8.39634445771736	3.00077125341684e-14	1.60380918342942e-09	6:32504030	A	G	chr6:32546582..32557592	-	cis
rs9271774	ENSG00000196126.6	HLA-DRB1	0.76471692557429	8.39730107918023	2.98412699767084e-14	1.60380918342942e-09	6:32594309	A	C	chr6:32546582..32557592	-	cis
rs1966001	ENSG00000198502.5	HLA-DRB5	0.779724234376283	8.39242462563348	3.06994065153405e-14	1.60380918342942e-09	6:32581782	C	T	chr6:32485162..32498066	-	cis
rs2002779	ENSG00000198502.5	HLA-DRB5	0.779724234376283	8.39242462563348	3.06994065153405e-14	1.60380918342942e-09	6:32601684	T	G	chr6:32485162..32498066	-	cis
rs2395515	ENSG00000198502.5	HLA-DRB5	0.779724234376283	8.39242462563348	3.06994065153405e-14	1.60380918342942e-09	6:32580637	C	T	chr6:32485162..32498066	-	cis
rs2395517	ENSG00000198502.5	HLA-DRB5	0.779724234376283	8.39242462563348	3.06994065153405e-14	1.60380918342942e-09	6:32597792	A	T	chr6:32485162..32498066	-	cis
rs3104370	ENSG00000198502.5	HLA-DRB5	0.779724234376283	8.39242462563348	3.06994065153405e-14	1.60380918342942e-09	6:32602341	G	A	chr6:32485162..32498066	-	cis
rs3104379	ENSG00000198502.5	HLA-DRB5	0.779724234376283	8.39242462563348	3.06994065153405e-14	1.60380918342942e-09	6:32599114	G	T	chr6:32485162..32498066	-	cis
rs3104380	ENSG00000198502.5	HLA-DRB5	0.779724234376283	8.39242462563348	3.06994065153405e-14	1.60380918342942e-09	6:32599042	G	T	chr6:32485162..32498066	-	cis
rs3104386	ENSG00000198502.5	HLA-DRB5	0.779724234376283	8.39242462563348	3.06994065153405e-14	1.60380918342942e-09	6:32596937	G	T	chr6:32485162..32498066	-	cis
rs3129749	ENSG00000198502.5	HLA-DRB5	0.779724234376283	8.39242462563348	3.06994065153405e-14	1.60380918342942e-09	6:32581333	G	A	chr6:32485162..32498066	-	cis
rs3129750	ENSG00000198502.5	HLA-DRB5	0.779724234376283	8.39242462563348	3.06994065153405e-14	1.60380918342942e-09	6:32581515	G	A	chr6:32485162..32498066	-	cis
rs374533318	ENSG00000198502.5	HLA-DRB5	0.779724234376283	8.39242462563348	3.06994065153405e-14	1.60380918342942e-09	6:32577197	GT	G	chr6:32485162..32498066	-	cis
rs4329147	ENSG00000198502.5	HLA-DRB5	0.779724234376283	8.39242462563348	3.06994065153405e-14	1.60380918342942e-09	6:32566577	C	T	chr6:32485162..32498066	-	cis
rs9270048	ENSG00000198502.5	HLA-DRB5	0.779724234376283	8.39242462563348	3.06994065153405e-14	1.60380918342942e-09	6:32553705	A	G	chr6:32485162..32498066	-	cis
rs9270079	ENSG00000198502.5	HLA-DRB5	0.779724234376283	8.39242462563348	3.06994065153405e-14	1.60380918342942e-09	6:32554189	G	C	chr6:32485162..32498066	-	cis
rs9270141	ENSG00000198502.5	HLA-DRB5	0.779724234376283	8.39242462563348	3.06994065153405e-14	1.60380918342942e-09	6:32555217	T	C	chr6:32485162..32498066	-	cis
rs9270656	ENSG00000198502.5	HLA-DRB5	0.779724234376283	8.39242462563348	3.06994065153405e-14	1.60380918342942e-09	6:32566011	C	A	chr6:32485162..32498066	-	cis
rs9270715	ENSG00000198502.5	HLA-DRB5	0.779724234376283	8.39242462563348	3.06994065153405e-14	1.60380918342942e-09	6:32567491	G	T	chr6:32485162..32498066	-	cis
rs9270717	ENSG00000198502.5	HLA-DRB5	0.779724234376283	8.39242462563348	3.06994065153405e-14	1.60380918342942e-09	6:32567506	C	G	chr6:32485162..32498066	-	cis
rs9270790	ENSG00000198502.5	HLA-DRB5	0.779724234376283	8.39242462563348	3.06994065153405e-14	1.60380918342942e-09	6:32569230	G	A	chr6:32485162..32498066	-	cis
rs9270815	ENSG00000198502.5	HLA-DRB5	0.779724234376283	8.39242462563348	3.06994065153405e-14	1.60380918342942e-09	6:32569859	A	G	chr6:32485162..32498066	-	cis
rs9270928	ENSG00000198502.5	HLA-DRB5	0.779724234376283	8.39242462563348	3.06994065153405e-14	1.60380918342942e-09	6:32572461	G	T	chr6:32485162..32498066	-	cis
rs9270980	ENSG00000198502.5	HLA-DRB5	0.779724234376283	8.39242462563348	3.06994065153405e-14	1.60380918342942e-09	6:32573909	C	A	chr6:32485162..32498066	-	cis
rs9270986	ENSG00000198502.5	HLA-DRB5	0.779724234376283	8.39242462563348	3.06994065153405e-14	1.60380918342942e-09	6:32574060	A	C	chr6:32485162..32498066	-	cis
rs9270997	ENSG00000198502.5	HLA-DRB5	0.779724234376283	8.39242462563348	3.06994065153405e-14	1.60380918342942e-09	6:32574374	G	A	chr6:32485162..32498066	-	cis
rs9271025	ENSG00000198502.5	HLA-DRB5	0.779724234376283	8.39242462563348	3.06994065153405e-14	1.60380918342942e-09	6:32574990	T	C	chr6:32485162..32498066	-	cis
rs9271055	ENSG00000198502.5	HLA-DRB5	0.779724234376283	8.39242462563348	3.06994065153405e-14	1.60380918342942e-09	6:32575369	G	T	chr6:32485162..32498066	-	cis
rs9271056	ENSG00000198502.5	HLA-DRB5	0.779724234376283	8.39242462563348	3.06994065153405e-14	1.60380918342942e-09	6:32575378	T	C	chr6:32485162..32498066	-	cis
rs9271080	ENSG00000198502.5	HLA-DRB5	0.779724234376283	8.39242462563348	3.06994065153405e-14	1.60380918342942e-09	6:32576076	C	T	chr6:32485162..32498066	-	cis
rs9271085	ENSG00000198502.5	HLA-DRB5	0.779724234376283	8.39242462563348	3.06994065153405e-14	1.60380918342942e-09	6:32576152	T	C	chr6:32485162..32498066	-	cis
rs9271093	ENSG00000198502.5	HLA-DRB5	0.779724234376283	8.39242462563348	3.06994065153405e-14	1.60380918342942e-09	6:32576341	G	A	chr6:32485162..32498066	-	cis
rs9271152	ENSG00000198502.5	HLA-DRB5	0.779724234376283	8.39242462563348	3.06994065153405e-14	1.60380918342942e-09	6:32577531	T	G	chr6:32485162..32498066	-	cis
rs9271155	ENSG00000198502.5	HLA-DRB5	0.779724234376283	8.39242462563348	3.06994065153405e-14	1.60380918342942e-09	6:32577586	G	A	chr6:32485162..32498066	-	cis
rs9271160	ENSG00000198502.5	HLA-DRB5	0.779724234376283	8.39242462563348	3.06994065153405e-14	1.60380918342942e-09	6:32577646	A	G	chr6:32485162..32498066	-	cis
rs9271161	ENSG00000198502.5	HLA-DRB5	0.779724234376283	8.39242462563348	3.06994065153405e-14	1.60380918342942e-09	6:32577713	T	C	chr6:32485162..32498066	-	cis
rs9271203	ENSG00000198502.5	HLA-DRB5	0.779724234376283	8.39242462563348	3.06994065153405e-14	1.60380918342942e-09	6:32578885	T	C	chr6:32485162..32498066	-	cis
rs9271256	ENSG00000198502.5	HLA-DRB5	0.779724234376283	8.39242462563348	3.06994065153405e-14	1.60380918342942e-09	6:32580411	A	G	chr6:32485162..32498066	-	cis
rs9271525	ENSG00000198502.5	HLA-DRB5	0.779724234376283	8.39242462563348	3.06994065153405e-14	1.60380918342942e-09	6:32589842	G	A	chr6:32485162..32498066	-	cis
rs9271956	ENSG00000198502.5	HLA-DRB5	0.779724234376283	8.39242462563348	3.06994065153405e-14	1.60380918342942e-09	6:32597313	T	C	chr6:32485162..32498066	-	cis
rs9272328	ENSG00000198502.5	HLA-DRB5	0.779724234376283	8.39242462563348	3.06994065153405e-14	1.60380918342942e-09	6:32604196	T	C	chr6:32485162..32498066	-	cis
rs9272336	ENSG00000198502.5	HLA-DRB5	0.779724234376283	8.39242462563348	3.06994065153405e-14	1.60380918342942e-09	6:32604264	G	T	chr6:32485162..32498066	-	cis
rs9272349	ENSG00000198502.5	HLA-DRB5	0.779724234376283	8.39242462563348	3.06994065153405e-14	1.60380918342942e-09	6:32604402	G	A	chr6:32485162..32498066	-	cis
rs9271116	ENSG00000198502.5	HLA-DRB5	0.77762762729166	8.38833245661013	3.14384060695687e-14	1.63500377074014e-09	6:32576764	T	G	chr6:32485162..32498066	-	cis
rs9270984	ENSG00000198502.5	HLA-DRB5	0.788344361151982	8.37664860830819	3.36470140415421e-14	1.74783942270906e-09	6:32573991	T	G	chr6:32485162..32498066	-	cis
rs9270994	ENSG00000198502.5	HLA-DRB5	0.788344361151982	8.37664860830819	3.36470140415421e-14	1.74783942270906e-09	6:32574250	T	C	chr6:32485162..32498066	-	cis
rs1728320	ENSG00000136235.11	GPNMB	-0.385769447694953	-8.37454005260562	3.40616986203072e-14	1.76835682398276e-09	7:23319789	G	T	chr7:23276311..23314622	+	cis
rs9270148	ENSG00000198502.5	HLA-DRB5	0.780734826093738	8.37392530333628	3.41835525441845e-14	1.77263137024026e-09	6:32555351	A	C	chr6:32485162..32498066	-	cis
rs9270149	ENSG00000198502.5	HLA-DRB5	0.780734826093738	8.37392530333628	3.41835525441845e-14	1.77263137024026e-09	6:32555352	A	C	chr6:32485162..32498066	-	cis
rs13438452	ENSG00000136235.11	GPNMB	-0.409496087226177	-8.36687146661949	3.56131070184464e-14	1.84463020587478e-09	7:23174182	G	A	chr7:23276311..23314622	+	cis
rs3735228	ENSG00000136235.11	GPNMB	-0.409496087226177	-8.36687146661949	3.56131070184464e-14	1.84463020587478e-09	7:23170427	G	T	chr7:23276311..23314622	+	cis
rs8064618	ENSG00000141698.12	NT5C3B	0.281146784997783	8.36650342567074	3.56893036199075e-14	1.84751022257325e-09	17:39994879	T	C	chr17:39981467..39992507	-	cis
5:34018023:TAA	ENSG00000242110.3	AMACR	0.267298557001645	8.36456007584017	3.60943331316261e-14	1.867399628345e-09	5:34018023	TAA	TA	chr5:33986196..34008177	-	cis
rs17107153	ENSG00000166268.6	MYRFL	0.512742821546987	8.36311088583614	3.63993384955647e-14	1.88209417587975e-09	12:70232298	G	T	chr12:70219302..70352484	+	cis
rs11696068	ENSG00000186453.8	FAM228A	0.255224617953016	8.36145322643416	3.67513584945095e-14	1.89592500322684e-09	2:24416562	C	T	chr2:24397940..24423628	+	cis
rs35520052	ENSG00000186453.8	FAM228A	0.255224617953016	8.36145322643416	3.67513584945095e-14	1.89592500322684e-09	2:24415277	C	T	chr2:24397940..24423628	+	cis
rs7563958	ENSG00000186453.8	FAM228A	0.255224617953016	8.36145322643416	3.67513584945095e-14	1.89592500322684e-09	2:24422381	C	A	chr2:24397940..24423628	+	cis
rs79074784	ENSG00000186453.8	FAM228A	0.255224617953016	8.36145322643416	3.67513584945095e-14	1.89592500322684e-09	2:24419366	G	A	chr2:24397940..24423628	+	cis
rs112076887	ENSG00000196126.6	HLA-DRB1	0.844203758879127	8.35748717290587	3.7607366975211e-14	1.9389696825348e-09	6:32486278	C	A	chr6:32546582..32557592	-	cis
rs35342448	ENSG00000128891.11	C15orf57	-0.232921569666278	-8.35182659323568	3.88635086619266e-14	2.00258322820191e-09	15:40970384	A	AT	chr15:40823762..40857233	-	cis
rs75310737	ENSG00000196126.6	HLA-DRB1	0.933405431613997	8.35124104283677	3.89958023892066e-14	2.0082466404794e-09	6:32454993	C	T	chr6:32546582..32557592	-	cis
rs111902726	ENSG00000196126.6	HLA-DRB1	0.821280522098508	8.35078566478866	3.90989952024518e-14	2.0124057447886e-09	6:32469463	C	T	chr6:32546582..32557592	-	cis
rs9270299	ENSG00000196126.6	HLA-DRB1	1.0699597489106	8.34949915066099	3.93919983419955e-14	2.02632392038199e-09	6:32557435	A	C	chr6:32546582..32557592	-	cis
rs4796729	ENSG00000141698.12	NT5C3B	0.27944066909272	8.34454981639685	4.05396757624808e-14	2.08416538411347e-09	17:40041676	C	T	chr17:39981467..39992507	-	cis
rs34565113	ENSG00000186453.8	FAM228A	0.252686262185435	8.3442578312839	4.06084104300983e-14	2.08650336445916e-09	2:24423076	G	T	chr2:24397940..24423628	+	cis
rs76567100	ENSG00000196126.6	HLA-DRB1	1.14632572053876	8.33916316054512	4.18265142208385e-14	2.14786067341383e-09	6:32505781	G	A	chr6:32546582..32557592	-	cis
rs10085838	ENSG00000136235.11	GPNMB	-0.40585620562715	-8.33905852065589	4.18519094728049e-14	2.1479352623067e-09	7:23298415	A	C	chr7:23276311..23314622	+	cis
rs11609235	ENSG00000177084.12	POLE	0.142250175537113	8.33846627472122	4.19959315435818e-14	2.15286357218689e-09	12:133262922	G	C	chr12:133200348..133263929	-	cis
rs4883545	ENSG00000177084.12	POLE	0.142250175537113	8.33846627472122	4.19959315435818e-14	2.15286357218689e-09	12:133252556	T	C	chr12:133200348..133263929	-	cis
rs822508	ENSG00000160803.7	UBQLN4	0.702754674912978	8.33459830198914	4.29487201732305e-14	2.20044956886169e-09	1:155850558	T	C	chr1:156005097..156023575	-	cis
rs766256	ENSG00000166268.6	MYRFL	0.510747412064674	8.33410689277768	4.307129422946e-14	2.2054700215684e-09	12:70127132	C	T	chr12:70219302..70352484	+	cis
rs187170383	ENSG00000196126.6	HLA-DRB1	0.861256259971196	8.32884956364556	4.44045823488985e-14	2.27244411879946e-09	6:32459337	T	C	chr6:32546582..32557592	-	cis
6:32457249:C	ENSG00000196126.6	HLA-DRB1	0.84002195187388	8.32510618625191	4.53788212836983e-14	2.31569671194668e-09	6:32457249	C	A	chr6:32546582..32557592	-	cis
6:32457254:T	ENSG00000196126.6	HLA-DRB1	0.84002195187388	8.32510618625191	4.53788212836983e-14	2.31569671194668e-09	6:32457254	T	C	chr6:32546582..32557592	-	cis
6:32457255:G	ENSG00000196126.6	HLA-DRB1	0.84002195187388	8.32510618625191	4.53788212836983e-14	2.31569671194668e-09	6:32457255	G	A	chr6:32546582..32557592	-	cis
rs148826043	ENSG00000196126.6	HLA-DRB1	0.84002195187388	8.32510618625191	4.53788212836983e-14	2.31569671194668e-09	6:32457265	G	C	chr6:32546582..32557592	-	cis
rs55723336	ENSG00000196126.6	HLA-DRB1	0.84002195187388	8.32510618625191	4.53788212836983e-14	2.31569671194668e-09	6:32457250	A	G	chr6:32546582..32557592	-	cis
rs4432296	ENSG00000141698.12	NT5C3B	0.273517011543445	8.32228710111916	4.61264884059478e-14	2.35251224460805e-09	17:40118807	C	T	chr17:39981467..39992507	-	cis
rs2058920	ENSG00000119689.10	DLST	-0.382844634767682	-8.31445405408162	4.82687531524629e-14	2.45897471730149e-09	14:75311329	C	T	chr14:75348617..75370346	+	cis
rs67212334	ENSG00000119689.10	DLST	-0.382844634767682	-8.31445405408162	4.82687531524629e-14	2.45897471730149e-09	14:75317699	G	A	chr14:75348617..75370346	+	cis
rs11070283	ENSG00000128891.11	C15orf57	-0.234208660600823	-8.31305056686485	4.86628969271489e-14	2.47483766607342e-09	15:40884719	C	T	chr15:40823762..40857233	-	cis
rs12913739	ENSG00000128891.11	C15orf57	-0.234208660600823	-8.31305056686485	4.86628969271489e-14	2.47483766607342e-09	15:40882965	A	G	chr15:40823762..40857233	-	cis
rs35842610	ENSG00000128891.11	C15orf57	-0.234208660600823	-8.31305056686485	4.86628969271489e-14	2.47483766607342e-09	15:40882316	G	A	chr15:40823762..40857233	-	cis
rs9269672	ENSG00000196126.6	HLA-DRB1	0.975106553040039	8.31045927066015	4.93990294121346e-14	2.51085159992237e-09	6:32546433	C	T	chr6:32546582..32557592	-	cis
rs7564420	ENSG00000186453.8	FAM228A	0.254025675106869	8.30972130941491	4.96106836924863e-14	2.52018168899117e-09	2:24414002	A	G	chr2:24397940..24423628	+	cis
rs201598673	ENSG00000196126.6	HLA-DRB1	0.821365560352793	8.30899994568146	4.98184477359093e-14	2.52930370870964e-09	6:32485853	C	T	chr6:32546582..32557592	-	cis
6:32506590:T	ENSG00000198502.5	HLA-DRB5	0.741327348562804	8.30263688553498	5.16889272359366e-14	2.62278443088769e-09	6:32506590	T	C	chr6:32485162..32498066	-	cis
rs116816411	ENSG00000196126.6	HLA-DRB1	0.813681390156209	8.30213449213548	5.18395460655536e-14	2.6289401304087e-09	6:32489202	G	A	chr6:32546582..32557592	-	cis
rs12120164	ENSG00000137944.12	CCBL2	0.303379332264659	8.29961358626124	5.26019236328843e-14	2.66609548196712e-09	1:89441642	A	G	chr1:89401476..89435138	-	cis
rs9282024	ENSG00000196126.6	HLA-DRB1	0.802814550892168	8.29315024945957	5.46078101081395e-14	2.76619975418347e-09	6:32608282	G	GA	chr6:32546582..32557592	-	cis
rs9271655	ENSG00000196126.6	HLA-DRB1	0.725031700573093	8.28966015451609	5.57223394251663e-14	2.81947302991775e-09	6:32592567	G	A	chr6:32546582..32557592	-	cis
rs9271658	ENSG00000196126.6	HLA-DRB1	0.725031700573093	8.28966015451609	5.57223394251663e-14	2.81947302991775e-09	6:32592588	T	C	chr6:32546582..32557592	-	cis
rs11147020	ENSG00000177084.12	POLE	0.136476923210369	8.28688183632441	5.66256879907086e-14	2.863566116935e-09	12:133301105	A	G	chr12:133200348..133263929	-	cis
rs9271664	ENSG00000196126.6	HLA-DRB1	0.747485337122673	8.28220652773311	5.81787588345661e-14	2.94044752473634e-09	6:32592656	T	C	chr6:32546582..32557592	-	cis
rs78338612	ENSG00000196126.6	HLA-DRB1	0.842983116975329	8.28029230539695	5.88267699330159e-14	2.97152494354493e-09	6:32459408	G	C	chr6:32546582..32557592	-	cis
rs57789304	ENSG00000134765.5	DSC1	-0.280979646456326	-8.27829460720234	5.95106805196312e-14	3.00437976039242e-09	18:28750450	A	AAG	chr18:28709568..28742734	-	cis
rs10250602	ENSG00000136235.11	GPNMB	-0.401235442038974	-8.27633689868383	6.01885566986629e-14	3.03689314618361e-09	7:23303701	C	T	chr7:23276311..23314622	+	cis
rs11147012	ENSG00000177084.12	POLE	0.13544573903024	8.27536140512264	6.05291867025353e-14	3.05236334326331e-09	12:133292745	T	C	chr12:133200348..133263929	-	cis
rs805286	ENSG00000204435.9	CSNK2B	0.414908824214919	8.27445510263264	6.0847370570477e-14	3.06668488118353e-09	6:31679307	G	A	chr6:31633127..31637825	+	cis
rs15574	ENSG00000204435.9	CSNK2B	0.437836602652701	8.27175958046129	6.18035575819913e-14	3.11312740350592e-09	6:31686497	A	G	chr6:31633127..31637825	+	cis
rs3129849	ENSG00000196126.6	HLA-DRB1	0.853767713616187	8.26845653756854	6.29956093592114e-14	3.16074970175379e-09	6:32397309	A	G	chr6:32546582..32557592	-	cis
rs3129852	ENSG00000196126.6	HLA-DRB1	0.853767713616187	8.26845653756854	6.29956093592114e-14	3.16074970175379e-09	6:32397784	G	A	chr6:32546582..32557592	-	cis
rs3135334	ENSG00000196126.6	HLA-DRB1	0.853767713616187	8.26845653756854	6.29956093592114e-14	3.16074970175379e-09	6:32402686	C	T	chr6:32546582..32557592	-	cis
rs3135341	ENSG00000196126.6	HLA-DRB1	0.853767713616187	8.26845653756854	6.29956093592114e-14	3.16074970175379e-09	6:32398748	C	A	chr6:32546582..32557592	-	cis
rs3763321	ENSG00000196126.6	HLA-DRB1	0.853767713616187	8.26845653756854	6.29956093592114e-14	3.16074970175379e-09	6:32406704	T	G	chr6:32546582..32557592	-	cis
rs4504509	ENSG00000196126.6	HLA-DRB1	0.853767713616187	8.26845653756854	6.29956093592114e-14	3.16074970175379e-09	6:32399159	T	C	chr6:32546582..32557592	-	cis
rs9268633	ENSG00000196126.6	HLA-DRB1	0.853767713616187	8.26845653756854	6.29956093592114e-14	3.16074970175379e-09	6:32406473	A	G	chr6:32546582..32557592	-	cis
rs2288072	ENSG00000186453.8	FAM228A	0.244815058004599	8.26707743961961	6.35000470365078e-14	3.17657660550152e-09	2:24390517	G	A	chr2:24397940..24423628	+	cis
rs6714652	ENSG00000186453.8	FAM228A	0.244815058004599	8.26707743961961	6.35000470365078e-14	3.17657660550152e-09	2:24383059	C	T	chr2:24397940..24423628	+	cis
rs9269334	ENSG00000196126.6	HLA-DRB1	0.974698470907882	8.26736233701469	6.33955115456537e-14	3.17657660550152e-09	6:32540158	C	A	chr6:32546582..32557592	-	cis
rs143954774	ENSG00000198502.5	HLA-DRB5	0.742797451753762	8.2662163179529	6.38170539292903e-14	3.17657660550152e-09	6:32555270	AC	A	chr6:32485162..32498066	-	cis
rs147783849	ENSG00000198502.5	HLA-DRB5	0.797147618146114	8.26614824182782	6.38421818642038e-14	3.17657660550152e-09	6:32453663	A	G	chr6:32485162..32498066	-	cis
rs67150692	ENSG00000198502.5	HLA-DRB5	0.797147618146114	8.26614824182782	6.38421818642038e-14	3.17657660550152e-09	6:32453661	GA	G	chr6:32485162..32498066	-	cis
rs6919993	ENSG00000198502.5	HLA-DRB5	0.797147618146114	8.26614824182782	6.38421818642038e-14	3.17657660550152e-09	6:32556154	A	G	chr6:32485162..32498066	-	cis
rs9268851	ENSG00000198502.5	HLA-DRB5	0.797147618146114	8.26614824182782	6.38421818642038e-14	3.17657660550152e-09	6:32429582	A	G	chr6:32485162..32498066	-	cis
rs9268925	ENSG00000198502.5	HLA-DRB5	0.797147618146114	8.26614824182782	6.38421818642038e-14	3.17657660550152e-09	6:32432969	A	C	chr6:32485162..32498066	-	cis
rs9268927	ENSG00000198502.5	HLA-DRB5	0.797147618146114	8.26614824182782	6.38421818642038e-14	3.17657660550152e-09	6:32433085	A	T	chr6:32485162..32498066	-	cis
rs9268978	ENSG00000198502.5	HLA-DRB5	0.797147618146114	8.26614824182782	6.38421818642038e-14	3.17657660550152e-09	6:32434978	A	G	chr6:32485162..32498066	-	cis
rs9269047	ENSG00000198502.5	HLA-DRB5	0.797147618146114	8.26614824182782	6.38421818642038e-14	3.17657660550152e-09	6:32438783	C	G	chr6:32485162..32498066	-	cis
rs9270192	ENSG00000198502.5	HLA-DRB5	0.797147618146114	8.26614824182782	6.38421818642038e-14	3.17657660550152e-09	6:32556156	A	G	chr6:32485162..32498066	-	cis
rs9270194	ENSG00000198502.5	HLA-DRB5	0.797147618146114	8.26614824182782	6.38421818642038e-14	3.17657660550152e-09	6:32556159	T	A	chr6:32485162..32498066	-	cis
rs9270703	ENSG00000198502.5	HLA-DRB5	0.797147618146114	8.26614824182782	6.38421818642038e-14	3.17657660550152e-09	6:32567326	A	G	chr6:32485162..32498066	-	cis
rs1244442	ENSG00000165629.15	ATP5C1	0.336826161289676	8.26520067758981	6.4192963701795e-14	3.19225982708782e-09	10:7850688	A	G	chr10:7830109..7849732	+	cis
rs373770377	ENSG00000136235.11	GPNMB	-0.395075614020077	-8.26289987999887	6.50526859199153e-14	3.23322080854407e-09	7:23171352	C	CTT	chr7:23276311..23314622	+	cis
rs72508435	ENSG00000198502.5	HLA-DRB5	0.743090113689049	8.26265272884421	6.51457141572518e-14	3.23605163187061e-09	6:32487662	G	C	chr6:32485162..32498066	-	cis
rs3129889	ENSG00000198502.5	HLA-DRB5	0.805156723944325	8.25721937187077	6.72245334743117e-14	3.32825767750045e-09	6:32413545	G	A	chr6:32485162..32498066	-	cis
rs3135384	ENSG00000198502.5	HLA-DRB5	0.805156723944325	8.25721937187077	6.72245334743117e-14	3.32825767750045e-09	6:32419959	A	G	chr6:32485162..32498066	-	cis
rs3135388	ENSG00000198502.5	HLA-DRB5	0.805156723944325	8.25721937187077	6.72245334743117e-14	3.32825767750045e-09	6:32413051	A	G	chr6:32485162..32498066	-	cis
rs3135391	ENSG00000198502.5	HLA-DRB5	0.805156723944325	8.25721937187077	6.72245334743117e-14	3.32825767750045e-09	6:32410987	A	G	chr6:32485162..32498066	-	cis
rs9268635	ENSG00000198502.5	HLA-DRB5	0.805156723944325	8.25721937187077	6.72245334743117e-14	3.32825767750045e-09	6:32406579	T	C	chr6:32485162..32498066	-	cis
rs9268653	ENSG00000198502.5	HLA-DRB5	0.805156723944325	8.25721937187077	6.72245334743117e-14	3.32825767750045e-09	6:32409058	T	C	chr6:32485162..32498066	-	cis
rs9271184	ENSG00000198502.5	HLA-DRB5	0.775982160183977	8.25034554402548	6.99490623940306e-14	3.4593296853159e-09	6:32578285	A	C	chr6:32485162..32498066	-	cis
rs9271191	ENSG00000198502.5	HLA-DRB5	0.775982160183977	8.25034554402548	6.99490623940306e-14	3.4593296853159e-09	6:32578449	T	C	chr6:32485162..32498066	-	cis
rs112985748	ENSG00000196126.6	HLA-DRB1	0.861494607981533	8.24936810199983	7.03452822469683e-14	3.47700796843441e-09	6:32460093	T	C	chr6:32546582..32557592	-	cis
rs11680491	ENSG00000186453.8	FAM228A	0.253702892637847	8.24767399119393	7.10372972942987e-14	3.50927921762809e-09	2:24416292	T	A	chr2:24397940..24423628	+	cis
rs138983884	ENSG00000165629.15	ATP5C1	0.336146206821149	8.24630870521621	7.1599906625912e-14	3.53512575436738e-09	10:7850962	AT	A	chr10:7830109..7849732	+	cis
rs2042468	ENSG00000186453.8	FAM228A	0.245582318009869	8.24443305210693	7.23800470240369e-14	3.57167818229335e-09	2:24398446	A	T	chr2:24397940..24423628	+	cis
rs9269626	ENSG00000196126.6	HLA-DRB1	0.982308094629928	8.24328206961952	7.28629462268125e-14	3.58761386909569e-09	6:32545561	T	C	chr6:32546582..32557592	-	cis
rs9269627	ENSG00000196126.6	HLA-DRB1	0.982308094629928	8.24328206961952	7.28629462268125e-14	3.58761386909569e-09	6:32545604	C	T	chr6:32546582..32557592	-	cis
rs9269640	ENSG00000196126.6	HLA-DRB1	0.982308094629928	8.24328206961952	7.28629462268125e-14	3.58761386909569e-09	6:32545862	C	T	chr6:32546582..32557592	-	cis
rs9269698	ENSG00000196126.6	HLA-DRB1	0.982308094629928	8.24328206961952	7.28629462268125e-14	3.58761386909569e-09	6:32546986	G	C	chr6:32546582..32557592	-	cis
rs375610421	ENSG00000136235.11	GPNMB	-0.38240586342486	-8.24288119725673	7.30318835064829e-14	3.59395943996631e-09	7:23251058	A	AAAAG	chr7:23276311..23314622	+	cis
rs113972770	ENSG00000196126.6	HLA-DRB1	0.958040215353691	8.23866226454799	7.48335912055215e-14	3.68060398532125e-09	6:32501169	C	T	chr6:32546582..32557592	-	cis
rs9271124	ENSG00000198502.5	HLA-DRB5	0.772799907788567	8.235636615924	7.61528009242025e-14	3.74343547370446e-09	6:32576846	C	T	chr6:32485162..32498066	-	cis
rs3134968	ENSG00000196126.6	HLA-DRB1	0.850744635191173	8.2271756476505	7.99656419490888e-14	3.92655983210034e-09	6:32674059	A	G	chr6:32546582..32557592	-	cis
rs3134969	ENSG00000196126.6	HLA-DRB1	0.850744635191173	8.2271756476505	7.99656419490888e-14	3.92655983210034e-09	6:32674027	C	G	chr6:32546582..32557592	-	cis
rs17674454	ENSG00000128891.11	C15orf57	-0.233910545861554	-8.22549040312373	8.07474066119527e-14	3.96277788180292e-09	15:40889824	C	T	chr15:40823762..40857233	-	cis
rs5760093	ENSG00000184674.8	GSTT1	-0.509272180361755	-8.22348698189078	8.16866435553345e-14	4.00668024700097e-09	22:24240340	G	A	chr22:24376073..24384690	-	cis
rs9916650	ENSG00000141698.12	NT5C3B	0.279633420422624	8.2227270090711	8.20457611036382e-14	4.02209567643798e-09	17:40060850	G	A	chr17:39981467..39992507	-	cis
rs10256359	ENSG00000136235.11	GPNMB	-0.401719076464106	-8.22121241038943	8.27661492898985e-14	4.04908812204167e-09	7:23123877	T	C	chr7:23276311..23314622	+	cis
rs10256361	ENSG00000136235.11	GPNMB	-0.401719076464106	-8.22121241038943	8.27661492898985e-14	4.04908812204167e-09	7:23123885	T	C	chr7:23276311..23314622	+	cis
rs17612852	ENSG00000196126.6	HLA-DRB1	0.7909733252011	8.22118988133911	8.27769120225083e-14	4.04908812204167e-09	6:32620572	G	A	chr6:32546582..32557592	-	cis
rs9271376	ENSG00000196126.6	HLA-DRB1	0.7909733252011	8.22118988133911	8.27769120225083e-14	4.04908812204167e-09	6:32587113	G	A	chr6:32546582..32557592	-	cis
rs4923880	ENSG00000128891.11	C15orf57	-0.239854883415432	-8.22105736823148	8.28402452128049e-14	4.04997783167796e-09	15:40925936	A	G	chr15:40823762..40857233	-	cis
rs10560802	ENSG00000136235.11	GPNMB	-0.390766877420569	-8.21893730727126	8.38600694245168e-14	4.09760300474203e-09	7:23307634	A	ATGGG	chr7:23276311..23314622	+	cis
6:32453795:A	ENSG00000196126.6	HLA-DRB1	1.04699551123631	8.21838590784351	8.4127347570169e-14	4.10842514808833e-09	6:32453795	A	C	chr6:32546582..32557592	-	cis
rs73726161	ENSG00000196126.6	HLA-DRB1	0.820570521906835	8.21753790062374	8.45400503230424e-14	4.12633357650028e-09	6:32487724	C	T	chr6:32546582..32557592	-	cis
rs9270502	ENSG00000198502.5	HLA-DRB5	0.782384972274613	8.21035924527387	8.81151851920002e-14	4.29849442621387e-09	6:32559175	C	T	chr6:32485162..32498066	-	cis
rs147610934	ENSG00000196126.6	HLA-DRB1	0.915950177400359	8.20825121685106	8.91932484561998e-14	4.34872051563335e-09	6:32455033	C	T	chr6:32546582..32557592	-	cis
rs2844003	ENSG00000184674.8	GSTT1	-0.461652015371313	-8.20624312834792	9.02323719687358e-14	4.3969945195336e-09	22:24292957	G	A	chr22:24376073..24384690	-	cis
rs66570798	ENSG00000128891.11	C15orf57	-0.233105052074278	-8.2046457723267	9.10675262767203e-14	4.43528215076127e-09	15:40876346	G	GT	chr15:40823762..40857233	-	cis
rs9269289	ENSG00000196126.6	HLA-DRB1	0.972220006558764	8.20177171703166	9.25895481508115e-14	4.50696274661654e-09	6:32539416	G	T	chr6:32546582..32557592	-	cis
rs72356631	ENSG00000204435.9	CSNK2B	0.427763550966396	8.20141788243675	9.27786661186533e-14	4.51127282825925e-09	6:31690484	T	TAGTC	chr6:31633127..31637825	+	cis
rs805292	ENSG00000204435.9	CSNK2B	0.427763550966396	8.20141788243675	9.27786661186533e-14	4.51127282825925e-09	6:31690009	A	G	chr6:31633127..31637825	+	cis
rs1990365	ENSG00000136235.11	GPNMB	-0.398714909347482	-8.19850291296601	9.43513211723897e-14	4.58027912229028e-09	7:23115966	C	T	chr7:23276311..23314622	+	cis
rs6461687	ENSG00000136235.11	GPNMB	-0.398714909347482	-8.19850291296601	9.43513211723897e-14	4.58027912229028e-09	7:23116580	G	A	chr7:23276311..23314622	+	cis
rs6461688	ENSG00000136235.11	GPNMB	-0.398714909347482	-8.19850291296601	9.43513211723897e-14	4.58027912229028e-09	7:23116615	A	G	chr7:23276311..23314622	+	cis
rs35781634	ENSG00000137944.12	CCBL2	0.294764568765347	8.19840965350185	9.44020699224513e-14	4.58027912229028e-09	1:89419588	CT	C	chr1:89401476..89435138	-	cis
rs7749092	ENSG00000196126.6	HLA-DRB1	0.752116903260543	8.19397668997024	9.68458482928925e-14	4.69630850105203e-09	6:32449050	T	C	chr6:32546582..32557592	-	cis
rs9269511	ENSG00000196126.6	HLA-DRB1	1.01947624658014	8.19147024650053	9.82552621490556e-14	4.76208056790265e-09	6:32543298	C	A	chr6:32546582..32557592	-	cis
rs140257	ENSG00000184674.8	GSTT1	-0.445247291068412	-8.1895664750458	9.9339368637686e-14	4.8120236370958e-09	22:24294903	T	G	chr22:24376073..24384690	-	cis
7:23323223:GTGTTT	ENSG00000136235.11	GPNMB	-0.393523185131013	-8.18555017149394	1.01665550269105e-13	4.92204675920843e-09	7:23323223	GTGTTTTGTTT	GTGTTT	chr7:23276311..23314622	+	cis
rs9695754	ENSG00000188312.9	CENPP	0.251926605466729	8.1840563744499	1.02544457509505e-13	4.9619204909419e-09	9:95167578	T	A	chr9:95087781..95378324	+	cis
rs12026057	ENSG00000160803.7	UBQLN4	0.733264630629573	8.18329297993772	1.02996523945301e-13	4.97574371323561e-09	1:155889327	T	C	chr1:156005097..156023575	-	cis
rs3835692	ENSG00000160803.7	UBQLN4	0.733264630629573	8.18329297993772	1.02996523945301e-13	4.97574371323561e-09	1:155884933	CA	C	chr1:156005097..156023575	-	cis
rs66466805	ENSG00000160803.7	UBQLN4	0.733264630629573	8.18329297993772	1.02996523945301e-13	4.97574371323561e-09	1:155888666	G	A	chr1:156005097..156023575	-	cis
rs9269256	ENSG00000196126.6	HLA-DRB1	0.93905397282877	8.17906072878759	1.05538885882735e-13	5.08487366761995e-09	6:32454401	A	T	chr6:32546582..32557592	-	cis
rs9269258	ENSG00000196126.6	HLA-DRB1	0.93905397282877	8.17906072878759	1.05538885882735e-13	5.08487366761995e-09	6:32454462	G	C	chr6:32546582..32557592	-	cis
rs9269259	ENSG00000196126.6	HLA-DRB1	0.93905397282877	8.17906072878759	1.05538885882735e-13	5.08487366761995e-09	6:32454463	T	C	chr6:32546582..32557592	-	cis
rs9269260	ENSG00000196126.6	HLA-DRB1	0.93905397282877	8.17906072878759	1.05538885882735e-13	5.08487366761995e-09	6:32454466	A	G	chr6:32546582..32557592	-	cis
rs9269263	ENSG00000196126.6	HLA-DRB1	0.93905397282877	8.17906072878759	1.05538885882735e-13	5.08487366761995e-09	6:32454581	C	T	chr6:32546582..32557592	-	cis
rs929507	ENSG00000136235.11	GPNMB	-0.396407347765511	-8.1780683568141	1.06143971134129e-13	5.10853958005366e-09	7:23166664	C	G	chr7:23276311..23314622	+	cis
rs929508	ENSG00000136235.11	GPNMB	-0.396407347765511	-8.1780683568141	1.06143971134129e-13	5.10853958005366e-09	7:23166709	A	C	chr7:23276311..23314622	+	cis
rs28891195	ENSG00000128891.11	C15orf57	-0.227823759465262	-8.17576958478634	1.07558871467028e-13	5.17386079390671e-09	15:40971802	G	A	chr15:40823762..40857233	-	cis
rs9272367	ENSG00000198502.5	HLA-DRB5	0.805138514806164	8.17500398964256	1.08034239439347e-13	5.19394227114172e-09	6:32604625	T	C	chr6:32485162..32498066	-	cis
rs114899302	ENSG00000198502.5	HLA-DRB5	0.809162192899253	8.17363404774587	1.0889006285053e-13	5.22948251719227e-09	6:32507226	G	C	chr6:32485162..32498066	-	cis
rs115562562	ENSG00000198502.5	HLA-DRB5	0.809162192899253	8.17363404774587	1.0889006285053e-13	5.22948251719227e-09	6:32507200	T	C	chr6:32485162..32498066	-	cis
rs1057500	ENSG00000119689.10	DLST	-0.367174633723832	-8.17198393061268	1.09929852245819e-13	5.24572034098117e-09	14:75205116	A	G	chr14:75348617..75370346	+	cis
rs12323361	ENSG00000119689.10	DLST	-0.367174633723832	-8.17198393061268	1.09929852245819e-13	5.24572034098117e-09	14:75171706	C	T	chr14:75348617..75370346	+	cis
rs12882425	ENSG00000119689.10	DLST	-0.367174633723832	-8.17198393061268	1.09929852245819e-13	5.24572034098117e-09	14:75189226	T	A	chr14:75348617..75370346	+	cis
rs12892937	ENSG00000119689.10	DLST	-0.367174633723832	-8.17198393061268	1.09929852245819e-13	5.24572034098117e-09	14:75168927	T	C	chr14:75348617..75370346	+	cis
rs2270425	ENSG00000119689.10	DLST	-0.367174633723832	-8.17198393061268	1.09929852245819e-13	5.24572034098117e-09	14:75179734	G	C	chr14:75348617..75370346	+	cis
rs2359143	ENSG00000119689.10	DLST	-0.367174633723832	-8.17198393061268	1.09929852245819e-13	5.24572034098117e-09	14:75168685	G	A	chr14:75348617..75370346	+	cis
rs36079107	ENSG00000119689.10	DLST	-0.367174633723832	-8.17198393061268	1.09929852245819e-13	5.24572034098117e-09	14:75160878	A	AAAAT	chr14:75348617..75370346	+	cis
rs4899530	ENSG00000119689.10	DLST	-0.367174633723832	-8.17198393061268	1.09929852245819e-13	5.24572034098117e-09	14:75165825	G	A	chr14:75348617..75370346	+	cis
rs4899534	ENSG00000119689.10	DLST	-0.367174633723832	-8.17198393061268	1.09929852245819e-13	5.24572034098117e-09	14:75195619	G	A	chr14:75348617..75370346	+	cis
rs6574189	ENSG00000119689.10	DLST	-0.367174633723832	-8.17198393061268	1.09929852245819e-13	5.24572034098117e-09	14:75166493	C	T	chr14:75348617..75370346	+	cis
rs7152804	ENSG00000119689.10	DLST	-0.367174633723832	-8.17198393061268	1.09929852245819e-13	5.24572034098117e-09	14:75164008	C	T	chr14:75348617..75370346	+	cis
rs7153812	ENSG00000119689.10	DLST	-0.367174633723832	-8.17198393061268	1.09929852245819e-13	5.24572034098117e-09	14:75173490	A	G	chr14:75348617..75370346	+	cis
rs9271222	ENSG00000198502.5	HLA-DRB5	0.795674241969441	8.17108270596115	1.10501895320564e-13	5.27021424308646e-09	6:32579365	C	T	chr6:32485162..32498066	-	cis
22:24301040:C	ENSG00000184674.8	GSTT1	-0.448514056608783	-8.16879544028639	1.11967009504706e-13	5.33725310653184e-09	22:24301040	C	A	chr22:24376073..24384690	-	cis
rs9270131	ENSG00000196126.6	HLA-DRB1	0.98625907688057	8.16525517886505	1.14272827777956e-13	5.44427423859631e-09	6:32555121	A	T	chr6:32546582..32557592	-	cis
rs112944250	ENSG00000196126.6	HLA-DRB1	0.804251183059407	8.16493405532635	1.14484296008337e-13	5.45145408141202e-09	6:32488489	A	C	chr6:32546582..32557592	-	cis
7:23141332:T	ENSG00000136235.11	GPNMB	-0.401703062444954	-8.15354136423649	1.22243281809565e-13	5.53310216694772e-09	7:23141332	TAA	T	chr7:23276311..23314622	+	cis
rs10231555	ENSG00000136235.11	GPNMB	-0.401703062444954	-8.15354136423649	1.22243281809565e-13	5.53310216694772e-09	7:23138911	C	T	chr7:23276311..23314622	+	cis
rs10235467	ENSG00000136235.11	GPNMB	-0.401703062444954	-8.15354136423649	1.22243281809565e-13	5.53310216694772e-09	7:23148808	T	C	chr7:23276311..23314622	+	cis
rs10237755	ENSG00000136235.11	GPNMB	-0.401703062444954	-8.15354136423649	1.22243281809565e-13	5.53310216694772e-09	7:23131564	G	A	chr7:23276311..23314622	+	cis
rs10242166	ENSG00000136235.11	GPNMB	-0.401703062444954	-8.15354136423649	1.22243281809565e-13	5.53310216694772e-09	7:23162799	G	A	chr7:23276311..23314622	+	cis
rs10255228	ENSG00000136235.11	GPNMB	-0.401703062444954	-8.15354136423649	1.22243281809565e-13	5.53310216694772e-09	7:23158863	T	G	chr7:23276311..23314622	+	cis
rs10256524	ENSG00000136235.11	GPNMB	-0.401703062444954	-8.15354136423649	1.22243281809565e-13	5.53310216694772e-09	7:23144947	C	T	chr7:23276311..23314622	+	cis
rs10263110	ENSG00000136235.11	GPNMB	-0.401703062444954	-8.15354136423649	1.22243281809565e-13	5.53310216694772e-09	7:23160551	A	G	chr7:23276311..23314622	+	cis
rs10271613	ENSG00000136235.11	GPNMB	-0.401703062444954	-8.15354136423649	1.22243281809565e-13	5.53310216694772e-09	7:23162586	A	G	chr7:23276311..23314622	+	cis
rs10278700	ENSG00000136235.11	GPNMB	-0.401703062444954	-8.15354136423649	1.22243281809565e-13	5.53310216694772e-09	7:23160529	C	T	chr7:23276311..23314622	+	cis
rs10278776	ENSG00000136235.11	GPNMB	-0.401703062444954	-8.15354136423649	1.22243281809565e-13	5.53310216694772e-09	7:23169759	T	C	chr7:23276311..23314622	+	cis
rs1034963	ENSG00000136235.11	GPNMB	-0.401703062444954	-8.15354136423649	1.22243281809565e-13	5.53310216694772e-09	7:23148473	C	T	chr7:23276311..23314622	+	cis
rs10639918	ENSG00000136235.11	GPNMB	-0.401703062444954	-8.15354136423649	1.22243281809565e-13	5.53310216694772e-09	7:23127046	TCAAA	T	chr7:23276311..23314622	+	cis
rs111279824	ENSG00000136235.11	GPNMB	-0.401703062444954	-8.15354136423649	1.22243281809565e-13	5.53310216694772e-09	7:23150302	C	T	chr7:23276311..23314622	+	cis
rs1115941	ENSG00000136235.11	GPNMB	-0.401703062444954	-8.15354136423649	1.22243281809565e-13	5.53310216694772e-09	7:23137188	T	C	chr7:23276311..23314622	+	cis
rs11462155	ENSG00000136235.11	GPNMB	-0.401703062444954	-8.15354136423649	1.22243281809565e-13	5.53310216694772e-09	7:23129596	CA	C	chr7:23276311..23314622	+	cis
rs11982002	ENSG00000136235.11	GPNMB	-0.401703062444954	-8.15354136423649	1.22243281809565e-13	5.53310216694772e-09	7:23163270	T	C	chr7:23276311..23314622	+	cis
rs11984129	ENSG00000136235.11	GPNMB	-0.401703062444954	-8.15354136423649	1.22243281809565e-13	5.53310216694772e-09	7:23152677	G	A	chr7:23276311..23314622	+	cis
rs13438179	ENSG00000136235.11	GPNMB	-0.401703062444954	-8.15354136423649	1.22243281809565e-13	5.53310216694772e-09	7:23143851	C	T	chr7:23276311..23314622	+	cis
rs13438188	ENSG00000136235.11	GPNMB	-0.401703062444954	-8.15354136423649	1.22243281809565e-13	5.53310216694772e-09	7:23144197	C	T	chr7:23276311..23314622	+	cis
rs139413457	ENSG00000136235.11	GPNMB	-0.401703062444954	-8.15354136423649	1.22243281809565e-13	5.53310216694772e-09	7:23129176	TAAAAC	T	chr7:23276311..23314622	+	cis
rs1468592	ENSG00000136235.11	GPNMB	-0.401703062444954	-8.15354136423649	1.22243281809565e-13	5.53310216694772e-09	7:23140647	C	T	chr7:23276311..23314622	+	cis
rs1558313	ENSG00000136235.11	GPNMB	-0.401703062444954	-8.15354136423649	1.22243281809565e-13	5.53310216694772e-09	7:23156079	A	G	chr7:23276311..23314622	+	cis
rs15775	ENSG00000136235.11	GPNMB	-0.401703062444954	-8.15354136423649	1.22243281809565e-13	5.53310216694772e-09	7:23164701	T	C	chr7:23276311..23314622	+	cis
rs1981665	ENSG00000136235.11	GPNMB	-0.401703062444954	-8.15354136423649	1.22243281809565e-13	5.53310216694772e-09	7:23167969	C	T	chr7:23276311..23314622	+	cis
rs1985769	ENSG00000136235.11	GPNMB	-0.401703062444954	-8.15354136423649	1.22243281809565e-13	5.53310216694772e-09	7:23122506	G	T	chr7:23276311..23314622	+	cis
rs2003555	ENSG00000136235.11	GPNMB	-0.401703062444954	-8.15354136423649	1.22243281809565e-13	5.53310216694772e-09	7:23122915	T	C	chr7:23276311..23314622	+	cis
rs2014768	ENSG00000136235.11	GPNMB	-0.401703062444954	-8.15354136423649	1.22243281809565e-13	5.53310216694772e-09	7:23122440	A	C	chr7:23276311..23314622	+	cis
rs2072368	ENSG00000136235.11	GPNMB	-0.401703062444954	-8.15354136423649	1.22243281809565e-13	5.53310216694772e-09	7:23146112	T	C	chr7:23276311..23314622	+	cis
rs2072369	ENSG00000136235.11	GPNMB	-0.401703062444954	-8.15354136423649	1.22243281809565e-13	5.53310216694772e-09	7:23146189	G	A	chr7:23276311..23314622	+	cis
rs28483572	ENSG00000136235.11	GPNMB	-0.401703062444954	-8.15354136423649	1.22243281809565e-13	5.53310216694772e-09	7:23131785	G	A	chr7:23276311..23314622	+	cis
rs28499396	ENSG00000136235.11	GPNMB	-0.401703062444954	-8.15354136423649	1.22243281809565e-13	5.53310216694772e-09	7:23124098	G	A	chr7:23276311..23314622	+	cis
rs28646184	ENSG00000136235.11	GPNMB	-0.401091515484938	-8.15460478092342	1.21497493144237e-13	5.53310216694772e-09	7:23139595	C	T	chr7:23276311..23314622	+	cis
rs35152293	ENSG00000136235.11	GPNMB	-0.401703062444954	-8.15354136423649	1.22243281809565e-13	5.53310216694772e-09	7:23142475	G	GAA	chr7:23276311..23314622	+	cis
rs35386638	ENSG00000136235.11	GPNMB	-0.401703062444954	-8.15354136423649	1.22243281809565e-13	5.53310216694772e-09	7:23135683	A	AT	chr7:23276311..23314622	+	cis
rs368243293	ENSG00000136235.11	GPNMB	-0.401703062444954	-8.15354136423649	1.22243281809565e-13	5.53310216694772e-09	7:23124781	A	AAAC	chr7:23276311..23314622	+	cis
rs4140959	ENSG00000136235.11	GPNMB	-0.401703062444954	-8.15354136423649	1.22243281809565e-13	5.53310216694772e-09	7:23170776	A	G	chr7:23276311..23314622	+	cis
rs4321896	ENSG00000136235.11	GPNMB	-0.401703062444954	-8.15354136423649	1.22243281809565e-13	5.53310216694772e-09	7:23128056	A	G	chr7:23276311..23314622	+	cis
rs4409314	ENSG00000136235.11	GPNMB	-0.401703062444954	-8.15354136423649	1.22243281809565e-13	5.53310216694772e-09	7:23127952	C	T	chr7:23276311..23314622	+	cis
rs4440529	ENSG00000136235.11	GPNMB	-0.401703062444954	-8.15354136423649	1.22243281809565e-13	5.53310216694772e-09	7:23168751	C	G	chr7:23276311..23314622	+	cis
rs4599714	ENSG00000136235.11	GPNMB	-0.401703062444954	-8.15354136423649	1.22243281809565e-13	5.53310216694772e-09	7:23168801	T	C	chr7:23276311..23314622	+	cis
rs4624924	ENSG00000136235.11	GPNMB	-0.401703062444954	-8.15354136423649	1.22243281809565e-13	5.53310216694772e-09	7:23168843	C	A	chr7:23276311..23314622	+	cis
rs5882881	ENSG00000136235.11	GPNMB	-0.401703062444954	-8.15354136423649	1.22243281809565e-13	5.53310216694772e-09	7:23130481	TA	T	chr7:23276311..23314622	+	cis
rs59073109	ENSG00000136235.11	GPNMB	-0.401703062444954	-8.15354136423649	1.22243281809565e-13	5.53310216694772e-09	7:23133226	A	C	chr7:23276311..23314622	+	cis
rs61074762	ENSG00000136235.11	GPNMB	-0.401703062444954	-8.15354136423649	1.22243281809565e-13	5.53310216694772e-09	7:23139539	T	TAA	chr7:23276311..23314622	+	cis
rs61292332	ENSG00000136235.11	GPNMB	-0.401703062444954	-8.15354136423649	1.22243281809565e-13	5.53310216694772e-09	7:23131862	T	C	chr7:23276311..23314622	+	cis
rs6461690	ENSG00000136235.11	GPNMB	-0.401703062444954	-8.15354136423649	1.22243281809565e-13	5.53310216694772e-09	7:23135534	G	A	chr7:23276311..23314622	+	cis
rs6461692	ENSG00000136235.11	GPNMB	-0.401703062444954	-8.15354136423649	1.22243281809565e-13	5.53310216694772e-09	7:23139695	C	G	chr7:23276311..23314622	+	cis
rs6461693	ENSG00000136235.11	GPNMB	-0.401703062444954	-8.15354136423649	1.22243281809565e-13	5.53310216694772e-09	7:23160133	A	G	chr7:23276311..23314622	+	cis
rs6948469	ENSG00000136235.11	GPNMB	-0.401703062444954	-8.15354136423649	1.22243281809565e-13	5.53310216694772e-09	7:23174766	T	G	chr7:23276311..23314622	+	cis
rs6952947	ENSG00000136235.11	GPNMB	-0.401703062444954	-8.15354136423649	1.22243281809565e-13	5.53310216694772e-09	7:23121042	G	C	chr7:23276311..23314622	+	cis
rs6953020	ENSG00000136235.11	GPNMB	-0.401703062444954	-8.15354136423649	1.22243281809565e-13	5.53310216694772e-09	7:23172132	C	T	chr7:23276311..23314622	+	cis
rs6953728	ENSG00000136235.11	GPNMB	-0.401703062444954	-8.15354136423649	1.22243281809565e-13	5.53310216694772e-09	7:23121304	A	G	chr7:23276311..23314622	+	cis
rs6956595	ENSG00000136235.11	GPNMB	-0.401703062444954	-8.15354136423649	1.22243281809565e-13	5.53310216694772e-09	7:23134256	G	A	chr7:23276311..23314622	+	cis
rs6960001	ENSG00000136235.11	GPNMB	-0.401703062444954	-8.15354136423649	1.22243281809565e-13	5.53310216694772e-09	7:23130876	C	T	chr7:23276311..23314622	+	cis
rs6961131	ENSG00000136235.11	GPNMB	-0.401703062444954	-8.15354136423649	1.22243281809565e-13	5.53310216694772e-09	7:23134790	G	A	chr7:23276311..23314622	+	cis
rs6961406	ENSG00000136235.11	GPNMB	-0.401703062444954	-8.15354136423649	1.22243281809565e-13	5.53310216694772e-09	7:23134891	T	C	chr7:23276311..23314622	+	cis
rs6962526	ENSG00000136235.11	GPNMB	-0.401703062444954	-8.15354136423649	1.22243281809565e-13	5.53310216694772e-09	7:23158233	A	G	chr7:23276311..23314622	+	cis
rs6966776	ENSG00000136235.11	GPNMB	-0.401703062444954	-8.15354136423649	1.22243281809565e-13	5.53310216694772e-09	7:23166008	T	C	chr7:23276311..23314622	+	cis
rs6967419	ENSG00000136235.11	GPNMB	-0.401703062444954	-8.15354136423649	1.22243281809565e-13	5.53310216694772e-09	7:23136310	T	C	chr7:23276311..23314622	+	cis
rs6967475	ENSG00000136235.11	GPNMB	-0.401703062444954	-8.15354136423649	1.22243281809565e-13	5.53310216694772e-09	7:23128982	A	G	chr7:23276311..23314622	+	cis
rs6968242	ENSG00000136235.11	GPNMB	-0.401703062444954	-8.15354136423649	1.22243281809565e-13	5.53310216694772e-09	7:23167411	G	T	chr7:23276311..23314622	+	cis
rs6969733	ENSG00000136235.11	GPNMB	-0.401703062444954	-8.15354136423649	1.22243281809565e-13	5.53310216694772e-09	7:23168377	C	T	chr7:23276311..23314622	+	cis
rs6971673	ENSG00000136235.11	GPNMB	-0.401703062444954	-8.15354136423649	1.22243281809565e-13	5.53310216694772e-09	7:23159523	G	C	chr7:23276311..23314622	+	cis
rs6978827	ENSG00000136235.11	GPNMB	-0.401703062444954	-8.15354136423649	1.22243281809565e-13	5.53310216694772e-09	7:23125544	T	A	chr7:23276311..23314622	+	cis
rs6980224	ENSG00000136235.11	GPNMB	-0.401703062444954	-8.15354136423649	1.22243281809565e-13	5.53310216694772e-09	7:23149137	T	C	chr7:23276311..23314622	+	cis
rs73272048	ENSG00000136235.11	GPNMB	-0.401703062444954	-8.15354136423649	1.22243281809565e-13	5.53310216694772e-09	7:23152653	G	C	chr7:23276311..23314622	+	cis
rs7341483	ENSG00000136235.11	GPNMB	-0.401703062444954	-8.15354136423649	1.22243281809565e-13	5.53310216694772e-09	7:23127657	C	A	chr7:23276311..23314622	+	cis
rs7456915	ENSG00000136235.11	GPNMB	-0.401703062444954	-8.15354136423649	1.22243281809565e-13	5.53310216694772e-09	7:23143049	C	T	chr7:23276311..23314622	+	cis
rs764533	ENSG00000136235.11	GPNMB	-0.401703062444954	-8.15354136423649	1.22243281809565e-13	5.53310216694772e-09	7:23153875	T	C	chr7:23276311..23314622	+	cis
rs7776644	ENSG00000136235.11	GPNMB	-0.401703062444954	-8.15354136423649	1.22243281809565e-13	5.53310216694772e-09	7:23119307	T	C	chr7:23276311..23314622	+	cis
rs7776649	ENSG00000136235.11	GPNMB	-0.401703062444954	-8.15354136423649	1.22243281809565e-13	5.53310216694772e-09	7:23119317	T	C	chr7:23276311..23314622	+	cis
rs7784929	ENSG00000136235.11	GPNMB	-0.401703062444954	-8.15354136423649	1.22243281809565e-13	5.53310216694772e-09	7:23124277	C	T	chr7:23276311..23314622	+	cis
rs7785842	ENSG00000136235.11	GPNMB	-0.401703062444954	-8.15354136423649	1.22243281809565e-13	5.53310216694772e-09	7:23141706	A	T	chr7:23276311..23314622	+	cis
rs7787110	ENSG00000136235.11	GPNMB	-0.401703062444954	-8.15354136423649	1.22243281809565e-13	5.53310216694772e-09	7:23138474	T	C	chr7:23276311..23314622	+	cis
rs7788821	ENSG00000136235.11	GPNMB	-0.401703062444954	-8.15354136423649	1.22243281809565e-13	5.53310216694772e-09	7:23133645	T	A	chr7:23276311..23314622	+	cis
rs7789237	ENSG00000136235.11	GPNMB	-0.401703062444954	-8.15354136423649	1.22243281809565e-13	5.53310216694772e-09	7:23124713	G	T	chr7:23276311..23314622	+	cis
rs7799422	ENSG00000136235.11	GPNMB	-0.401703062444954	-8.15354136423649	1.22243281809565e-13	5.53310216694772e-09	7:23128413	A	G	chr7:23276311..23314622	+	cis
rs7811903	ENSG00000136235.11	GPNMB	-0.401703062444954	-8.15354136423649	1.22243281809565e-13	5.53310216694772e-09	7:23119056	G	A	chr7:23276311..23314622	+	cis
rs9691762	ENSG00000136235.11	GPNMB	-0.401703062444954	-8.15354136423649	1.22243281809565e-13	5.53310216694772e-09	7:23125922	C	G	chr7:23276311..23314622	+	cis
rs2016251	ENSG00000160803.7	UBQLN4	0.730322555484551	8.15525201585795	1.21045790388577e-13	5.53310216694772e-09	1:155914988	T	C	chr1:156005097..156023575	-	cis
rs915181	ENSG00000160803.7	UBQLN4	0.730322555484551	8.15525201585795	1.21045790388577e-13	5.53310216694772e-09	1:155914772	T	C	chr1:156005097..156023575	-	cis
rs12185638	ENSG00000186453.8	FAM228A	0.243079952478569	8.15798128632134	1.19159300129713e-13	5.53310216694772e-09	2:24382030	C	G	chr2:24397940..24423628	+	cis
rs4665253	ENSG00000186453.8	FAM228A	0.243079952478569	8.15798128632134	1.19159300129713e-13	5.53310216694772e-09	2:24382546	G	A	chr2:24397940..24423628	+	cis
rs6723257	ENSG00000186453.8	FAM228A	0.243079952478569	8.15798128632134	1.19159300129713e-13	5.53310216694772e-09	2:24391129	A	G	chr2:24397940..24423628	+	cis
rs142691766	ENSG00000198502.5	HLA-DRB5	0.788166000252237	8.15652158782875	1.20164595460429e-13	5.53310216694772e-09	6:32569135	TA	T	chr6:32485162..32498066	-	cis
rs3129757	ENSG00000198502.5	HLA-DRB5	0.788166000252237	8.15652158782875	1.20164595460429e-13	5.53310216694772e-09	6:32584609	A	C	chr6:32485162..32498066	-	cis
rs3129762	ENSG00000198502.5	HLA-DRB5	0.788166000252237	8.15652158782875	1.20164595460429e-13	5.53310216694772e-09	6:32585755	T	A	chr6:32485162..32498066	-	cis
rs3135005	ENSG00000198502.5	HLA-DRB5	0.788166000252237	8.15652158782875	1.20164595460429e-13	5.53310216694772e-09	6:32586019	A	G	chr6:32485162..32498066	-	cis
rs372479352	ENSG00000198502.5	HLA-DRB5	0.788166000252237	8.15652158782875	1.20164595460429e-13	5.53310216694772e-09	6:32590362	TC	T	chr6:32485162..32498066	-	cis
rs3997873	ENSG00000198502.5	HLA-DRB5	0.788166000252237	8.15652158782875	1.20164595460429e-13	5.53310216694772e-09	6:32580723	G	T	chr6:32485162..32498066	-	cis
rs73405151	ENSG00000198502.5	HLA-DRB5	0.788166000252237	8.15652158782875	1.20164595460429e-13	5.53310216694772e-09	6:32486756	T	G	chr6:32485162..32498066	-	cis
rs9270643	ENSG00000198502.5	HLA-DRB5	0.788166000252237	8.15652158782875	1.20164595460429e-13	5.53310216694772e-09	6:32565721	T	C	chr6:32485162..32498066	-	cis
rs9271351	ENSG00000198502.5	HLA-DRB5	0.788166000252237	8.15652158782875	1.20164595460429e-13	5.53310216694772e-09	6:32583860	C	G	chr6:32485162..32498066	-	cis
rs9271353	ENSG00000198502.5	HLA-DRB5	0.788166000252237	8.15652158782875	1.20164595460429e-13	5.53310216694772e-09	6:32584014	T	C	chr6:32485162..32498066	-	cis
rs9271354	ENSG00000198502.5	HLA-DRB5	0.788166000252237	8.15652158782875	1.20164595460429e-13	5.53310216694772e-09	6:32584066	C	T	chr6:32485162..32498066	-	cis
rs9271366	ENSG00000198502.5	HLA-DRB5	0.788166000252237	8.15652158782875	1.20164595460429e-13	5.53310216694772e-09	6:32586854	G	A	chr6:32485162..32498066	-	cis
rs9271481	ENSG00000198502.5	HLA-DRB5	0.788166000252237	8.15652158782875	1.20164595460429e-13	5.53310216694772e-09	6:32588877	A	G	chr6:32485162..32498066	-	cis
rs10608566	ENSG00000136235.11	GPNMB	-0.391616202499368	-8.15163021730025	1.2359503040614e-13	5.58853479569866e-09	7:23119793	T	TTTTA	chr7:23276311..23314622	+	cis
rs71536541	ENSG00000196126.6	HLA-DRB1	0.851378851651018	8.15119626777002	1.23904021861101e-13	5.58853479569866e-09	6:32524401	A	C	chr6:32546582..32557592	-	cis
rs71536542	ENSG00000196126.6	HLA-DRB1	0.851378851651018	8.15119626777002	1.23904021861101e-13	5.58853479569866e-09	6:32524408	T	C	chr6:32546582..32557592	-	cis
rs71536543	ENSG00000196126.6	HLA-DRB1	0.851378851651018	8.15119626777002	1.23904021861101e-13	5.58853479569866e-09	6:32524439	G	A	chr6:32546582..32557592	-	cis
rs71536544	ENSG00000196126.6	HLA-DRB1	0.851378851651018	8.15119626777002	1.23904021861101e-13	5.58853479569866e-09	6:32524450	T	C	chr6:32546582..32557592	-	cis
rs71536545	ENSG00000196126.6	HLA-DRB1	0.851378851651018	8.15119626777002	1.23904021861101e-13	5.58853479569866e-09	6:32524482	A	G	chr6:32546582..32557592	-	cis
rs71536547	ENSG00000196126.6	HLA-DRB1	0.851378851651018	8.15119626777002	1.23904021861101e-13	5.58853479569866e-09	6:32524499	A	G	chr6:32546582..32557592	-	cis
rs11630273	ENSG00000128891.11	C15orf57	-0.229728051545133	-8.14748626053796	1.26577195515287e-13	5.69478921591835e-09	15:40878978	A	G	chr15:40823762..40857233	-	cis
rs1814541	ENSG00000128891.11	C15orf57	-0.229728051545133	-8.14748626053796	1.26577195515287e-13	5.69478921591835e-09	15:40879181	T	C	chr15:40823762..40857233	-	cis
rs1814542	ENSG00000128891.11	C15orf57	-0.229728051545133	-8.14748626053796	1.26577195515287e-13	5.69478921591835e-09	15:40879108	G	A	chr15:40823762..40857233	-	cis
rs62019879	ENSG00000128891.11	C15orf57	-0.229728051545133	-8.14748626053796	1.26577195515287e-13	5.69478921591835e-09	15:40877516	A	G	chr15:40823762..40857233	-	cis
rs9271421	ENSG00000198502.5	HLA-DRB5	0.79673217112157	8.14772951695443	1.26400182166905e-13	5.69478921591835e-09	6:32587859	T	C	chr6:32485162..32498066	-	cis
rs11365083	ENSG00000136235.11	GPNMB	-0.400682910533256	-8.14556490517912	1.27984002633547e-13	5.75519611370178e-09	7:23130857	C	CT	chr7:23276311..23314622	+	cis
rs2014816	ENSG00000136235.11	GPNMB	-0.387751942121037	-8.14532139324765	1.28163405007271e-13	5.75749157436233e-09	7:23123036	C	G	chr7:23276311..23314622	+	cis
rs56400441	ENSG00000136235.11	GPNMB	-0.387751942121037	-8.14532139324765	1.28163405007271e-13	5.75749157436233e-09	7:23143564	G	A	chr7:23276311..23314622	+	cis
6:32469501:C	ENSG00000196126.6	HLA-DRB1	0.803210915102333	8.14391401549638	1.2920516053204e-13	5.80138536388352e-09	6:32469501	C	T	chr6:32546582..32557592	-	cis
[truncated: 42,042 more rows]
