# Supplementary material for: Exon-variant interplay and multi-modal evidence identify endocrine dysregulation in severe psychiatric disorders impacting excitatory neurons
Source: Transl Psychiatry. 2025 Apr 19;15:153. doi: 10.1038/s41398-025-03366-8 (PMC12009313; doi:10.1038/s41398-025-03366-8)
Supplement: Supplementary file 7 — Supplementary Table 4 [file 41398_2025_3366_MOESM7_ESM.xlsx]

## Sheet: Sheet1 - TableS4_pmb_cis-eQTL_t
TableS4_pmb_cis-eQTL_transcript_hits_cases_vs_controls
SNP	Ensembl Transcript ID	Beta coefficient	T-statistic	P-value	FDR estimate	SNP Location	SNP Allele1	SNP Allele2	Transcript Location	Ensembl Gene ID	Gene Symbol	Gene Location	Gene Strand	eQTL Type
17:43665379:T	ENST00000576248.1	1.3717310263648	20.3866105197478	2.44930974530072e-45	1.2342249650951e-36	17:43665379	C	T	chr17:44230270..44248977	ENSG00000120071.8	KANSL1	chr17:44107782..44302138	-	cis
17:43665468:T	ENST00000576248.1	1.36355320757599	20.1263289927061	1.02203155291119e-44	2.57504560241527e-36	17:43665468	G	T	chr17:44230270..44248977	ENSG00000120071.8	KANSL1	chr17:44107782..44302138	-	cis
17:43664335:C	ENST00000576248.1	1.36504114898385	19.5085516036574	3.13902836439272e-43	1.09150884764097e-35	17:43664335	G	C	chr17:44230270..44248977	ENSG00000120071.8	KANSL1	chr17:44107782..44302138	-	cis
17:43664978:A	ENST00000576248.1	1.3479428215327	19.4799624877757	3.68235424372988e-43	1.09150884764097e-35	17:43664978	G	A	chr17:44230270..44248977	ENSG00000120071.8	KANSL1	chr17:44107782..44302138	-	cis
17:43665322:C	ENST00000576248.1	1.35400938215143	19.5609699094463	2.34310799084549e-43	1.09150884764097e-35	17:43665322	T	C	chr17:44230270..44248977	ENSG00000120071.8	KANSL1	chr17:44107782..44302138	-	cis
17:43665343:T	ENST00000576248.1	1.36208978797271	19.4918507199929	3.44580368563732e-43	1.09150884764097e-35	17:43665343	G	T	chr17:44230270..44248977	ENSG00000120071.8	KANSL1	chr17:44107782..44302138	-	cis
17:43669704:C	ENST00000576248.1	1.3479428215327	19.4799624877757	3.68235424372988e-43	1.09150884764097e-35	17:43669704	A	C	chr17:44230270..44248977	ENSG00000120071.8	KANSL1	chr17:44107782..44302138	-	cis
17:43669923:T	ENST00000576248.1	1.3479428215327	19.4799624877757	3.68235424372988e-43	1.09150884764097e-35	17:43669923	C	T	chr17:44230270..44248977	ENSG00000120071.8	KANSL1	chr17:44107782..44302138	-	cis
17:43681222:C	ENST00000576248.1	1.3479428215327	19.4799624877757	3.68235424372988e-43	1.09150884764097e-35	17:43681222	T	C	chr17:44230270..44248977	ENSG00000120071.8	KANSL1	chr17:44107782..44302138	-	cis
17:43681304:G	ENST00000576248.1	1.3479428215327	19.4799624877757	3.68235424372988e-43	1.09150884764097e-35	17:43681304	A	G	chr17:44230270..44248977	ENSG00000120071.8	KANSL1	chr17:44107782..44302138	-	cis
17:43681316:T	ENST00000576248.1	1.3479428215327	19.4799624877757	3.68235424372988e-43	1.09150884764097e-35	17:43681316	C	T	chr17:44230270..44248977	ENSG00000120071.8	KANSL1	chr17:44107782..44302138	-	cis
17:43682323:T	ENST00000576248.1	1.3479428215327	19.4799624877757	3.68235424372988e-43	1.09150884764097e-35	17:43682323	C	T	chr17:44230270..44248977	ENSG00000120071.8	KANSL1	chr17:44107782..44302138	-	cis
17:43699113:A	ENST00000576248.1	1.3479428215327	19.4799624877757	3.68235424372988e-43	1.09150884764097e-35	17:43699113	G	A	chr17:44230270..44248977	ENSG00000120071.8	KANSL1	chr17:44107782..44302138	-	cis
17:44270708:AGCGGTGGCG	ENST00000576248.1	1.37113114193025	19.6220741684684	1.66698547095769e-43	1.09150884764097e-35	17:44270708	A	AGCGGTGGCG	chr17:44230270..44248977	ENSG00000120071.8	KANSL1	chr17:44107782..44302138	-	cis
rs184745911	ENST00000576248.1	1.3479428215327	19.4799624877757	3.68235424372988e-43	1.09150884764097e-35	17:43698899	G	A	chr17:44230270..44248977	ENSG00000120071.8	KANSL1	chr17:44107782..44302138	-	cis
rs192252295	ENST00000576248.1	1.3479428215327	19.4799624877757	3.68235424372988e-43	1.09150884764097e-35	17:43702296	C	T	chr17:44230270..44248977	ENSG00000120071.8	KANSL1	chr17:44107782..44302138	-	cis
rs369158541	ENST00000576248.1	1.37113114193025	19.6220741684684	1.66698547095769e-43	1.09150884764097e-35	17:44412076	G	A	chr17:44230270..44248977	ENSG00000120071.8	KANSL1	chr17:44107782..44302138	-	cis
17:43663169:T	ENST00000576248.1	1.32739708112289	18.8711298528294	1.12979041581004e-41	1.87890955094022e-35	17:43663169	C	T	chr17:44230270..44248977	ENSG00000120071.8	KANSL1	chr17:44107782..44302138	-	cis
17:43665809:C	ENST00000576248.1	1.32739708112289	18.8711298528294	1.12979041581004e-41	1.87890955094022e-35	17:43665809	T	C	chr17:44230270..44248977	ENSG00000120071.8	KANSL1	chr17:44107782..44302138	-	cis
17:43665838:A	ENST00000576248.1	1.32739708112289	18.8711298528294	1.12979041581004e-41	1.87890955094022e-35	17:43665838	G	A	chr17:44230270..44248977	ENSG00000120071.8	KANSL1	chr17:44107782..44302138	-	cis
17:43665906:C	ENST00000576248.1	1.32739708112289	18.8711298528294	1.12979041581004e-41	1.87890955094022e-35	17:43665906	G	C	chr17:44230270..44248977	ENSG00000120071.8	KANSL1	chr17:44107782..44302138	-	cis
17:43666244:A	ENST00000576248.1	1.32739708112289	18.8711298528294	1.12979041581004e-41	1.87890955094022e-35	17:43666244	G	A	chr17:44230270..44248977	ENSG00000120071.8	KANSL1	chr17:44107782..44302138	-	cis
17:43666251:C	ENST00000576248.1	1.32739708112289	18.8711298528294	1.12979041581004e-41	1.87890955094022e-35	17:43666251	G	C	chr17:44230270..44248977	ENSG00000120071.8	KANSL1	chr17:44107782..44302138	-	cis
17:43666431:T	ENST00000576248.1	1.32739708112289	18.8711298528294	1.12979041581004e-41	1.87890955094022e-35	17:43666431	C	T	chr17:44230270..44248977	ENSG00000120071.8	KANSL1	chr17:44107782..44302138	-	cis
17:43666511:A	ENST00000576248.1	1.32739708112289	18.8711298528294	1.12979041581004e-41	1.87890955094022e-35	17:43666511	T	A	chr17:44230270..44248977	ENSG00000120071.8	KANSL1	chr17:44107782..44302138	-	cis
17:43666906:G	ENST00000576248.1	1.32739708112289	18.8711298528294	1.12979041581004e-41	1.87890955094022e-35	17:43666906	C	G	chr17:44230270..44248977	ENSG00000120071.8	KANSL1	chr17:44107782..44302138	-	cis
17:43667365:T	ENST00000576248.1	1.32739708112289	18.8711298528294	1.12979041581004e-41	1.87890955094022e-35	17:43667365	C	T	chr17:44230270..44248977	ENSG00000120071.8	KANSL1	chr17:44107782..44302138	-	cis
17:43667836:C	ENST00000576248.1	1.32739708112289	18.8711298528294	1.12979041581004e-41	1.87890955094022e-35	17:43667836	A	C	chr17:44230270..44248977	ENSG00000120071.8	KANSL1	chr17:44107782..44302138	-	cis
17:43667915:T	ENST00000576248.1	1.32739708112289	18.8711298528294	1.12979041581004e-41	1.87890955094022e-35	17:43667915	C	T	chr17:44230270..44248977	ENSG00000120071.8	KANSL1	chr17:44107782..44302138	-	cis
17:43667922:G	ENST00000576248.1	1.32739708112289	18.8711298528294	1.12979041581004e-41	1.87890955094022e-35	17:43667922	C	G	chr17:44230270..44248977	ENSG00000120071.8	KANSL1	chr17:44107782..44302138	-	cis
17:43667934:C	ENST00000576248.1	1.32739708112289	18.8711298528294	1.12979041581004e-41	1.87890955094022e-35	17:43667934	G	C	chr17:44230270..44248977	ENSG00000120071.8	KANSL1	chr17:44107782..44302138	-	cis
17:43668017:G	ENST00000576248.1	1.32739708112289	18.8711298528294	1.12979041581004e-41	1.87890955094022e-35	17:43668017	A	G	chr17:44230270..44248977	ENSG00000120071.8	KANSL1	chr17:44107782..44302138	-	cis
17:43668239:T	ENST00000576248.1	1.32739708112289	18.8711298528294	1.12979041581004e-41	1.87890955094022e-35	17:43668239	C	T	chr17:44230270..44248977	ENSG00000120071.8	KANSL1	chr17:44107782..44302138	-	cis
17:43668455:T	ENST00000576248.1	1.32739708112289	18.8711298528294	1.12979041581004e-41	1.87890955094022e-35	17:43668455	G	T	chr17:44230270..44248977	ENSG00000120071.8	KANSL1	chr17:44107782..44302138	-	cis
17:43668539:T	ENST00000576248.1	1.32739708112289	18.8711298528294	1.12979041581004e-41	1.87890955094022e-35	17:43668539	G	T	chr17:44230270..44248977	ENSG00000120071.8	KANSL1	chr17:44107782..44302138	-	cis
17:43669049:A	ENST00000576248.1	1.32739708112289	18.8711298528294	1.12979041581004e-41	1.87890955094022e-35	17:43669049	AC	A	chr17:44230270..44248977	ENSG00000120071.8	KANSL1	chr17:44107782..44302138	-	cis
17:43669879:A	ENST00000576248.1	1.3448755479864	19.0911501363902	3.26124429215765e-42	1.87890955094022e-35	17:43669879	G	A	chr17:44230270..44248977	ENSG00000120071.8	KANSL1	chr17:44107782..44302138	-	cis
17:43670018:G	ENST00000576248.1	1.32739708112289	18.8711298528294	1.12979041581004e-41	1.87890955094022e-35	17:43670018	A	G	chr17:44230270..44248977	ENSG00000120071.8	KANSL1	chr17:44107782..44302138	-	cis
17:43670073:G	ENST00000576248.1	1.32739708112289	18.8711298528294	1.12979041581004e-41	1.87890955094022e-35	17:43670073	T	G	chr17:44230270..44248977	ENSG00000120071.8	KANSL1	chr17:44107782..44302138	-	cis
17:43671235:C	ENST00000576248.1	1.32739708112289	18.8711298528294	1.12979041581004e-41	1.87890955094022e-35	17:43671235	T	C	chr17:44230270..44248977	ENSG00000120071.8	KANSL1	chr17:44107782..44302138	-	cis
17:43679121:G	ENST00000576248.1	1.32739708112289	18.8711298528294	1.12979041581004e-41	1.87890955094022e-35	17:43679121	A	G	chr17:44230270..44248977	ENSG00000120071.8	KANSL1	chr17:44107782..44302138	-	cis
17:43679132:A	ENST00000576248.1	1.32739708112289	18.8711298528294	1.12979041581004e-41	1.87890955094022e-35	17:43679132	G	A	chr17:44230270..44248977	ENSG00000120071.8	KANSL1	chr17:44107782..44302138	-	cis
17:43679193:G	ENST00000576248.1	1.32739708112289	18.8711298528294	1.12979041581004e-41	1.87890955094022e-35	17:43679193	A	G	chr17:44230270..44248977	ENSG00000120071.8	KANSL1	chr17:44107782..44302138	-	cis
17:43688579:A	ENST00000576248.1	1.32739708112289	18.8711298528294	1.12979041581004e-41	1.87890955094022e-35	17:43688579	G	A	chr17:44230270..44248977	ENSG00000120071.8	KANSL1	chr17:44107782..44302138	-	cis
17:43693341:A	ENST00000576248.1	1.32739708112289	18.8711298528294	1.12979041581004e-41	1.87890955094022e-35	17:43693341	G	A	chr17:44230270..44248977	ENSG00000120071.8	KANSL1	chr17:44107782..44302138	-	cis
17:43693379:TA	ENST00000576248.1	1.32739708112289	18.8711298528294	1.12979041581004e-41	1.87890955094022e-35	17:43693379	T	TA	chr17:44230270..44248977	ENSG00000120071.8	KANSL1	chr17:44107782..44302138	-	cis
17:43693538:G	ENST00000576248.1	1.32739708112289	18.8711298528294	1.12979041581004e-41	1.87890955094022e-35	17:43693538	T	G	chr17:44230270..44248977	ENSG00000120071.8	KANSL1	chr17:44107782..44302138	-	cis
17:43695197:C	ENST00000576248.1	1.32739708112289	18.8711298528294	1.12979041581004e-41	1.87890955094022e-35	17:43695197	T	C	chr17:44230270..44248977	ENSG00000120071.8	KANSL1	chr17:44107782..44302138	-	cis
17:43695967:A	ENST00000576248.1	1.32739708112289	18.8711298528294	1.12979041581004e-41	1.87890955094022e-35	17:43695967	G	A	chr17:44230270..44248977	ENSG00000120071.8	KANSL1	chr17:44107782..44302138	-	cis
17:43696254:A	ENST00000576248.1	1.32739708112289	18.8711298528294	1.12979041581004e-41	1.87890955094022e-35	17:43696254	G	A	chr17:44230270..44248977	ENSG00000120071.8	KANSL1	chr17:44107782..44302138	-	cis
17:43707838:TG	ENST00000576248.1	1.32739708112289	18.8711298528294	1.12979041581004e-41	1.87890955094022e-35	17:43707838	T	TG	chr17:44230270..44248977	ENSG00000120071.8	KANSL1	chr17:44107782..44302138	-	cis
17:43714179:C	ENST00000576248.1	1.32739708112289	18.8711298528294	1.12979041581004e-41	1.87890955094022e-35	17:43714179	CT	C	chr17:44230270..44248977	ENSG00000120071.8	KANSL1	chr17:44107782..44302138	-	cis
17:43714190:A	ENST00000576248.1	1.32739708112289	18.8711298528294	1.12979041581004e-41	1.87890955094022e-35	17:43714190	T	A	chr17:44230270..44248977	ENSG00000120071.8	KANSL1	chr17:44107782..44302138	-	cis
17:43721690:CAAAAAAAA	ENST00000576248.1	1.32739708112289	18.8711298528294	1.12979041581004e-41	1.87890955094022e-35	17:43721690	C	CAAAAAAAA	chr17:44230270..44248977	ENSG00000120071.8	KANSL1	chr17:44107782..44302138	-	cis
17:43733707:GC	ENST00000576248.1	1.32739708112289	18.8711298528294	1.12979041581004e-41	1.87890955094022e-35	17:43733707	G	GC	chr17:44230270..44248977	ENSG00000120071.8	KANSL1	chr17:44107782..44302138	-	cis
17:43734255:TA	ENST00000576248.1	1.32739708112289	18.8711298528294	1.12979041581004e-41	1.87890955094022e-35	17:43734255	T	TA	chr17:44230270..44248977	ENSG00000120071.8	KANSL1	chr17:44107782..44302138	-	cis
17:43741627:A	ENST00000576248.1	1.32739708112289	18.8711298528294	1.12979041581004e-41	1.87890955094022e-35	17:43741627	AT	A	chr17:44230270..44248977	ENSG00000120071.8	KANSL1	chr17:44107782..44302138	-	cis
17:43742454:AC	ENST00000576248.1	1.32739708112289	18.8711298528294	1.12979041581004e-41	1.87890955094022e-35	17:43742454	A	AC	chr17:44230270..44248977	ENSG00000120071.8	KANSL1	chr17:44107782..44302138	-	cis
17:43746187:TC	ENST00000576248.1	1.32739708112289	18.8711298528294	1.12979041581004e-41	1.87890955094022e-35	17:43746187	T	TC	chr17:44230270..44248977	ENSG00000120071.8	KANSL1	chr17:44107782..44302138	-	cis
17:43751598:GT	ENST00000576248.1	1.32739708112289	18.8711298528294	1.12979041581004e-41	1.87890955094022e-35	17:43751598	G	GT	chr17:44230270..44248977	ENSG00000120071.8	KANSL1	chr17:44107782..44302138	-	cis
17:43756171:A	ENST00000576248.1	1.32739708112289	18.8711298528294	1.12979041581004e-41	1.87890955094022e-35	17:43756171	AAAAC	A	chr17:44230270..44248977	ENSG00000120071.8	KANSL1	chr17:44107782..44302138	-	cis
17:43757776:T	ENST00000576248.1	1.32739708112289	18.8711298528294	1.12979041581004e-41	1.87890955094022e-35	17:43757776	C	T	chr17:44230270..44248977	ENSG00000120071.8	KANSL1	chr17:44107782..44302138	-	cis
17:43757777:C	ENST00000576248.1	1.32739708112289	18.8711298528294	1.12979041581004e-41	1.87890955094022e-35	17:43757777	T	C	chr17:44230270..44248977	ENSG00000120071.8	KANSL1	chr17:44107782..44302138	-	cis
17:43758116:AAAAG	ENST00000576248.1	1.32739708112289	18.8711298528294	1.12979041581004e-41	1.87890955094022e-35	17:43758116	A	AAAAG	chr17:44230270..44248977	ENSG00000120071.8	KANSL1	chr17:44107782..44302138	-	cis
17:43760374:A	ENST00000576248.1	1.32739708112289	18.8711298528294	1.12979041581004e-41	1.87890955094022e-35	17:43760374	AT	A	chr17:44230270..44248977	ENSG00000120071.8	KANSL1	chr17:44107782..44302138	-	cis
17:43760759:AT	ENST00000576248.1	1.32739708112289	18.8711298528294	1.12979041581004e-41	1.87890955094022e-35	17:43760759	A	AT	chr17:44230270..44248977	ENSG00000120071.8	KANSL1	chr17:44107782..44302138	-	cis
17:43766497:T	ENST00000576248.1	1.32739708112289	18.8711298528294	1.12979041581004e-41	1.87890955094022e-35	17:43766497	C	T	chr17:44230270..44248977	ENSG00000120071.8	KANSL1	chr17:44107782..44302138	-	cis
17:43768621:AG	ENST00000576248.1	1.32739708112289	18.8711298528294	1.12979041581004e-41	1.87890955094022e-35	17:43768621	A	AG	chr17:44230270..44248977	ENSG00000120071.8	KANSL1	chr17:44107782..44302138	-	cis
17:43769819:AAAATT	ENST00000576248.1	1.32739708112289	18.8711298528294	1.12979041581004e-41	1.87890955094022e-35	17:43769819	A	AAAATT	chr17:44230270..44248977	ENSG00000120071.8	KANSL1	chr17:44107782..44302138	-	cis
17:44242606:C	ENST00000576248.1	1.35574525782323	19.1784853990322	1.99481942715752e-42	1.87890955094022e-35	17:44242606	CTTAT	C	chr17:44230270..44248977	ENSG00000120071.8	KANSL1	chr17:44107782..44302138	-	cis
17:44259261:T	ENST00000576248.1	1.35574525782323	19.1784853990322	1.99481942715752e-42	1.87890955094022e-35	17:44259261	G	T	chr17:44230270..44248977	ENSG00000120071.8	KANSL1	chr17:44107782..44302138	-	cis
17:44269676:T	ENST00000576248.1	1.35151505845187	18.9290915357288	8.13941297164042e-42	1.87890955094022e-35	17:44269676	TAA	T	chr17:44230270..44248977	ENSG00000120071.8	KANSL1	chr17:44107782..44302138	-	cis
17:44352149:CTTTT	ENST00000576248.1	1.35574525782323	19.1784853990322	1.99481942715752e-42	1.87890955094022e-35	17:44352149	C	CTTTT	chr17:44230270..44248977	ENSG00000120071.8	KANSL1	chr17:44107782..44302138	-	cis
17:44393298:T	ENST00000576248.1	1.36608872409556	19.3401838380897	8.04880422626067e-43	1.87890955094022e-35	17:44393298	TC	T	chr17:44230270..44248977	ENSG00000120071.8	KANSL1	chr17:44107782..44302138	-	cis
rs111273167	ENST00000576248.1	1.32739708112289	18.8711298528294	1.12979041581004e-41	1.87890955094022e-35	17:43740967	T	C	chr17:44230270..44248977	ENSG00000120071.8	KANSL1	chr17:44107782..44302138	-	cis
rs112155389	ENST00000576248.1	1.32739708112289	18.8711298528294	1.12979041581004e-41	1.87890955094022e-35	17:43758078	A	G	chr17:44230270..44248977	ENSG00000120071.8	KANSL1	chr17:44107782..44302138	-	cis
rs112169475	ENST00000576248.1	1.32739708112289	18.8711298528294	1.12979041581004e-41	1.87890955094022e-35	17:43760192	G	A	chr17:44230270..44248977	ENSG00000120071.8	KANSL1	chr17:44107782..44302138	-	cis
rs112431991	ENST00000576248.1	1.32739708112289	18.8711298528294	1.12979041581004e-41	1.87890955094022e-35	17:43758885	G	A	chr17:44230270..44248977	ENSG00000120071.8	KANSL1	chr17:44107782..44302138	-	cis
rs112637166	ENST00000576248.1	1.32739708112289	18.8711298528294	1.12979041581004e-41	1.87890955094022e-35	17:43751101	G	A	chr17:44230270..44248977	ENSG00000120071.8	KANSL1	chr17:44107782..44302138	-	cis
rs113155081	ENST00000576248.1	1.32739708112289	18.8711298528294	1.12979041581004e-41	1.87890955094022e-35	17:43752078	AC	A	chr17:44230270..44248977	ENSG00000120071.8	KANSL1	chr17:44107782..44302138	-	cis
rs113486004	ENST00000576248.1	1.32739708112289	18.8711298528294	1.12979041581004e-41	1.87890955094022e-35	17:43751427	C	T	chr17:44230270..44248977	ENSG00000120071.8	KANSL1	chr17:44107782..44302138	-	cis
rs113728380	ENST00000576248.1	1.32739708112289	18.8711298528294	1.12979041581004e-41	1.87890955094022e-35	17:43760199	T	C	chr17:44230270..44248977	ENSG00000120071.8	KANSL1	chr17:44107782..44302138	-	cis
rs117368197	ENST00000576248.1	1.32739708112289	18.8711298528294	1.12979041581004e-41	1.87890955094022e-35	17:43715924	G	A	chr17:44230270..44248977	ENSG00000120071.8	KANSL1	chr17:44107782..44302138	-	cis
rs142642115	ENST00000576248.1	1.32739708112289	18.8711298528294	1.12979041581004e-41	1.87890955094022e-35	17:43746610	TATC	T	chr17:44230270..44248977	ENSG00000120071.8	KANSL1	chr17:44107782..44302138	-	cis
rs143345034	ENST00000576248.1	1.32739708112289	18.8711298528294	1.12979041581004e-41	1.87890955094022e-35	17:43696920	T	C	chr17:44230270..44248977	ENSG00000120071.8	KANSL1	chr17:44107782..44302138	-	cis
rs148537841	ENST00000576248.1	1.32739708112289	18.8711298528294	1.12979041581004e-41	1.87890955094022e-35	17:43690468	T	C	chr17:44230270..44248977	ENSG00000120071.8	KANSL1	chr17:44107782..44302138	-	cis
rs16940633	ENST00000576248.1	1.32739708112289	18.8711298528294	1.12979041581004e-41	1.87890955094022e-35	17:43710371	A	G	chr17:44230270..44248977	ENSG00000120071.8	KANSL1	chr17:44107782..44302138	-	cis
rs1706746	ENST00000576248.1	1.32739708112289	18.8711298528294	1.12979041581004e-41	1.87890955094022e-35	17:43721457	T	C	chr17:44230270..44248977	ENSG00000120071.8	KANSL1	chr17:44107782..44302138	-	cis
rs1706748	ENST00000576248.1	1.32739708112289	18.8711298528294	1.12979041581004e-41	1.87890955094022e-35	17:43722509	G	C	chr17:44230270..44248977	ENSG00000120071.8	KANSL1	chr17:44107782..44302138	-	cis
rs17686610	ENST00000576248.1	1.32739708112289	18.8711298528294	1.12979041581004e-41	1.87890955094022e-35	17:43710384	C	A	chr17:44230270..44248977	ENSG00000120071.8	KANSL1	chr17:44107782..44302138	-	cis
rs17687462	ENST00000576248.1	1.32739708112289	18.8711298528294	1.12979041581004e-41	1.87890955094022e-35	17:43744990	T	C	chr17:44230270..44248977	ENSG00000120071.8	KANSL1	chr17:44107782..44302138	-	cis
rs17687504	ENST00000576248.1	1.32739708112289	18.8711298528294	1.12979041581004e-41	1.87890955094022e-35	17:43746721	G	A	chr17:44230270..44248977	ENSG00000120071.8	KANSL1	chr17:44107782..44302138	-	cis
rs17687534	ENST00000576248.1	1.32739708112289	18.8711298528294	1.12979041581004e-41	1.87890955094022e-35	17:43749579	C	T	chr17:44230270..44248977	ENSG00000120071.8	KANSL1	chr17:44107782..44302138	-	cis
rs17687571	ENST00000576248.1	1.32739708112289	18.8711298528294	1.12979041581004e-41	1.87890955094022e-35	17:43750010	A	G	chr17:44230270..44248977	ENSG00000120071.8	KANSL1	chr17:44107782..44302138	-	cis
rs17687625	ENST00000576248.1	1.32739708112289	18.8711298528294	1.12979041581004e-41	1.87890955094022e-35	17:43750238	G	A	chr17:44230270..44248977	ENSG00000120071.8	KANSL1	chr17:44107782..44302138	-	cis
rs17687667	ENST00000576248.1	1.32739708112289	18.8711298528294	1.12979041581004e-41	1.87890955094022e-35	17:43754099	A	G	chr17:44230270..44248977	ENSG00000120071.8	KANSL1	chr17:44107782..44302138	-	cis
rs17687740	ENST00000576248.1	1.32739708112289	18.8711298528294	1.12979041581004e-41	1.87890955094022e-35	17:43756376	C	G	chr17:44230270..44248977	ENSG00000120071.8	KANSL1	chr17:44107782..44302138	-	cis
rs17687838	ENST00000576248.1	1.32739708112289	18.8711298528294	1.12979041581004e-41	1.87890955094022e-35	17:43759048	C	T	chr17:44230270..44248977	ENSG00000120071.8	KANSL1	chr17:44107782..44302138	-	cis
rs17687849	ENST00000576248.1	1.32739708112289	18.8711298528294	1.12979041581004e-41	1.87890955094022e-35	17:43759719	G	A	chr17:44230270..44248977	ENSG00000120071.8	KANSL1	chr17:44107782..44302138	-	cis
rs17688002	ENST00000576248.1	1.32739708112289	18.8711298528294	1.12979041581004e-41	1.87890955094022e-35	17:43762594	T	A	chr17:44230270..44248977	ENSG00000120071.8	KANSL1	chr17:44107782..44302138	-	cis
rs17688032	ENST00000576248.1	1.32739708112289	18.8711298528294	1.12979041581004e-41	1.87890955094022e-35	17:43763202	A	G	chr17:44230270..44248977	ENSG00000120071.8	KANSL1	chr17:44107782..44302138	-	cis
rs17688056	ENST00000576248.1	1.32739708112289	18.8711298528294	1.12979041581004e-41	1.87890955094022e-35	17:43763241	T	C	chr17:44230270..44248977	ENSG00000120071.8	KANSL1	chr17:44107782..44302138	-	cis
rs17688068	ENST00000576248.1	1.32739708112289	18.8711298528294	1.12979041581004e-41	1.87890955094022e-35	17:43763935	G	A	chr17:44230270..44248977	ENSG00000120071.8	KANSL1	chr17:44107782..44302138	-	cis
rs17688090	ENST00000576248.1	1.32739708112289	18.8711298528294	1.12979041581004e-41	1.87890955094022e-35	17:43764987	A	G	chr17:44230270..44248977	ENSG00000120071.8	KANSL1	chr17:44107782..44302138	-	cis
rs17688126	ENST00000576248.1	1.32739708112289	18.8711298528294	1.12979041581004e-41	1.87890955094022e-35	17:43765080	G	A	chr17:44230270..44248977	ENSG00000120071.8	KANSL1	chr17:44107782..44302138	-	cis
rs17688205	ENST00000576248.1	1.32739708112289	18.8711298528294	1.12979041581004e-41	1.87890955094022e-35	17:43766352	C	G	chr17:44230270..44248977	ENSG00000120071.8	KANSL1	chr17:44107782..44302138	-	cis
rs17688296	ENST00000576248.1	1.32739708112289	18.8711298528294	1.12979041581004e-41	1.87890955094022e-35	17:43767815	T	C	chr17:44230270..44248977	ENSG00000120071.8	KANSL1	chr17:44107782..44302138	-	cis
rs17688391	ENST00000576248.1	1.32739708112289	18.8711298528294	1.12979041581004e-41	1.87890955094022e-35	17:43772109	A	C	chr17:44230270..44248977	ENSG00000120071.8	KANSL1	chr17:44107782..44302138	-	cis
rs17760577	ENST00000576248.1	1.32739708112289	18.8711298528294	1.12979041581004e-41	1.87890955094022e-35	17:43741452	T	C	chr17:44230270..44248977	ENSG00000120071.8	KANSL1	chr17:44107782..44302138	-	cis
rs17760631	ENST00000576248.1	1.32739708112289	18.8711298528294	1.12979041581004e-41	1.87890955094022e-35	17:43743045	C	T	chr17:44230270..44248977	ENSG00000120071.8	KANSL1	chr17:44107782..44302138	-	cis
rs17760733	ENST00000576248.1	1.32739708112289	18.8711298528294	1.12979041581004e-41	1.87890955094022e-35	17:43746276	T	G	chr17:44230270..44248977	ENSG00000120071.8	KANSL1	chr17:44107782..44302138	-	cis
rs17760817	ENST00000576248.1	1.32739708112289	18.8711298528294	1.12979041581004e-41	1.87890955094022e-35	17:43750137	C	G	chr17:44230270..44248977	ENSG00000120071.8	KANSL1	chr17:44107782..44302138	-	cis
rs17761046	ENST00000576248.1	1.32739708112289	18.8711298528294	1.12979041581004e-41	1.87890955094022e-35	17:43758382	C	T	chr17:44230270..44248977	ENSG00000120071.8	KANSL1	chr17:44107782..44302138	-	cis
rs17761100	ENST00000576248.1	1.32739708112289	18.8711298528294	1.12979041581004e-41	1.87890955094022e-35	17:43760389	G	A	chr17:44230270..44248977	ENSG00000120071.8	KANSL1	chr17:44107782..44302138	-	cis
rs17761124	ENST00000576248.1	1.32739708112289	18.8711298528294	1.12979041581004e-41	1.87890955094022e-35	17:43760516	T	A	chr17:44230270..44248977	ENSG00000120071.8	KANSL1	chr17:44107782..44302138	-	cis
rs17761207	ENST00000576248.1	1.32739708112289	18.8711298528294	1.12979041581004e-41	1.87890955094022e-35	17:43762255	C	T	chr17:44230270..44248977	ENSG00000120071.8	KANSL1	chr17:44107782..44302138	-	cis
rs17761387	ENST00000576248.1	1.32739708112289	18.8711298528294	1.12979041581004e-41	1.87890955094022e-35	17:43765450	A	G	chr17:44230270..44248977	ENSG00000120071.8	KANSL1	chr17:44107782..44302138	-	cis
rs17761581	ENST00000576248.1	1.32739708112289	18.8711298528294	1.12979041581004e-41	1.87890955094022e-35	17:43769088	C	T	chr17:44230270..44248977	ENSG00000120071.8	KANSL1	chr17:44107782..44302138	-	cis
rs180852499	ENST00000576248.1	1.32739708112289	18.8711298528294	1.12979041581004e-41	1.87890955094022e-35	17:43766494	AC	A	chr17:44230270..44248977	ENSG00000120071.8	KANSL1	chr17:44107782..44302138	-	cis
rs199505547	ENST00000576248.1	1.32739708112289	18.8711298528294	1.12979041581004e-41	1.87890955094022e-35	17:43696837	T	TC	chr17:44230270..44248977	ENSG00000120071.8	KANSL1	chr17:44107782..44302138	-	cis
rs199798669	ENST00000576248.1	1.32739708112289	18.8711298528294	1.12979041581004e-41	1.87890955094022e-35	17:43764027	G	GGCCGAGGTGAGAGGCT	chr17:44230270..44248977	ENSG00000120071.8	KANSL1	chr17:44107782..44302138	-	cis
rs201658835	ENST00000576248.1	1.32739708112289	18.8711298528294	1.12979041581004e-41	1.87890955094022e-35	17:43683792	A	ATGG	chr17:44230270..44248977	ENSG00000120071.8	KANSL1	chr17:44107782..44302138	-	cis
rs2040844	ENST00000576248.1	1.32739708112289	18.8711298528294	1.12979041581004e-41	1.87890955094022e-35	17:43767219	C	A	chr17:44230270..44248977	ENSG00000120071.8	KANSL1	chr17:44107782..44302138	-	cis
rs2040845	ENST00000576248.1	1.32739708112289	18.8711298528294	1.12979041581004e-41	1.87890955094022e-35	17:43767188	C	G	chr17:44230270..44248977	ENSG00000120071.8	KANSL1	chr17:44107782..44302138	-	cis
rs2049515	ENST00000576248.1	1.32739708112289	18.8711298528294	1.12979041581004e-41	1.87890955094022e-35	17:43761856	T	C	chr17:44230270..44248977	ENSG00000120071.8	KANSL1	chr17:44107782..44302138	-	cis
rs2158474	ENST00000576248.1	1.32739708112289	18.8711298528294	1.12979041581004e-41	1.87890955094022e-35	17:43761939	C	G	chr17:44230270..44248977	ENSG00000120071.8	KANSL1	chr17:44107782..44302138	-	cis
rs241020	ENST00000576248.1	1.32739708112289	18.8711298528294	1.12979041581004e-41	1.87890955094022e-35	17:43738676	A	C	chr17:44230270..44248977	ENSG00000120071.8	KANSL1	chr17:44107782..44302138	-	cis
rs241021	ENST00000576248.1	1.32739708112289	18.8711298528294	1.12979041581004e-41	1.87890955094022e-35	17:43738627	G	T	chr17:44230270..44248977	ENSG00000120071.8	KANSL1	chr17:44107782..44302138	-	cis
rs241022	ENST00000576248.1	1.32739708112289	18.8711298528294	1.12979041581004e-41	1.87890955094022e-35	17:43737730	C	T	chr17:44230270..44248977	ENSG00000120071.8	KANSL1	chr17:44107782..44302138	-	cis
rs241023	ENST00000576248.1	1.32739708112289	18.8711298528294	1.12979041581004e-41	1.87890955094022e-35	17:43737040	A	G	chr17:44230270..44248977	ENSG00000120071.8	KANSL1	chr17:44107782..44302138	-	cis
rs241024	ENST00000576248.1	1.32739708112289	18.8711298528294	1.12979041581004e-41	1.87890955094022e-35	17:43736763	T	C	chr17:44230270..44248977	ENSG00000120071.8	KANSL1	chr17:44107782..44302138	-	cis
rs241026	ENST00000576248.1	1.32739708112289	18.8711298528294	1.12979041581004e-41	1.87890955094022e-35	17:43735555	A	G	chr17:44230270..44248977	ENSG00000120071.8	KANSL1	chr17:44107782..44302138	-	cis
rs241027	ENST00000576248.1	1.32739708112289	18.8711298528294	1.12979041581004e-41	1.87890955094022e-35	17:43735478	G	A	chr17:44230270..44248977	ENSG00000120071.8	KANSL1	chr17:44107782..44302138	-	cis
rs241028	ENST00000576248.1	1.32739708112289	18.8711298528294	1.12979041581004e-41	1.87890955094022e-35	17:43735276	T	C	chr17:44230270..44248977	ENSG00000120071.8	KANSL1	chr17:44107782..44302138	-	cis
rs241029	ENST00000576248.1	1.32739708112289	18.8711298528294	1.12979041581004e-41	1.87890955094022e-35	17:43734643	C	T	chr17:44230270..44248977	ENSG00000120071.8	KANSL1	chr17:44107782..44302138	-	cis
rs241030	ENST00000576248.1	1.32739708112289	18.8711298528294	1.12979041581004e-41	1.87890955094022e-35	17:43734503	G	A	chr17:44230270..44248977	ENSG00000120071.8	KANSL1	chr17:44107782..44302138	-	cis
rs241031	ENST00000576248.1	1.32739708112289	18.8711298528294	1.12979041581004e-41	1.87890955094022e-35	17:43734304	C	T	chr17:44230270..44248977	ENSG00000120071.8	KANSL1	chr17:44107782..44302138	-	cis
rs241032	ENST00000576248.1	1.32739708112289	18.8711298528294	1.12979041581004e-41	1.87890955094022e-35	17:43734145	C	T	chr17:44230270..44248977	ENSG00000120071.8	KANSL1	chr17:44107782..44302138	-	cis
rs241033	ENST00000576248.1	1.32739708112289	18.8711298528294	1.12979041581004e-41	1.87890955094022e-35	17:43733983	A	G	chr17:44230270..44248977	ENSG00000120071.8	KANSL1	chr17:44107782..44302138	-	cis
rs241034	ENST00000576248.1	1.32739708112289	18.8711298528294	1.12979041581004e-41	1.87890955094022e-35	17:43733048	T	A	chr17:44230270..44248977	ENSG00000120071.8	KANSL1	chr17:44107782..44302138	-	cis
rs241035	ENST00000576248.1	1.32739708112289	18.8711298528294	1.12979041581004e-41	1.87890955094022e-35	17:43731896	T	C	chr17:44230270..44248977	ENSG00000120071.8	KANSL1	chr17:44107782..44302138	-	cis
rs241036	ENST00000576248.1	1.32739708112289	18.8711298528294	1.12979041581004e-41	1.87890955094022e-35	17:43731719	C	A	chr17:44230270..44248977	ENSG00000120071.8	KANSL1	chr17:44107782..44302138	-	cis
rs241037	ENST00000576248.1	1.32739708112289	18.8711298528294	1.12979041581004e-41	1.87890955094022e-35	17:43730636	T	G	chr17:44230270..44248977	ENSG00000120071.8	KANSL1	chr17:44107782..44302138	-	cis
rs241038	ENST00000576248.1	1.32739708112289	18.8711298528294	1.12979041581004e-41	1.87890955094022e-35	17:43730598	A	G	chr17:44230270..44248977	ENSG00000120071.8	KANSL1	chr17:44107782..44302138	-	cis
rs241039	ENST00000576248.1	1.32739708112289	18.8711298528294	1.12979041581004e-41	1.87890955094022e-35	17:43714673	T	A	chr17:44230270..44248977	ENSG00000120071.8	KANSL1	chr17:44107782..44302138	-	cis
rs241041	ENST00000576248.1	1.32739708112289	18.8711298528294	1.12979041581004e-41	1.87890955094022e-35	17:43713925	G	A	chr17:44230270..44248977	ENSG00000120071.8	KANSL1	chr17:44107782..44302138	-	cis
rs241042	ENST00000576248.1	1.32739708112289	18.8711298528294	1.12979041581004e-41	1.87890955094022e-35	17:43712657	C	T	chr17:44230270..44248977	ENSG00000120071.8	KANSL1	chr17:44107782..44302138	-	cis
rs241044	ENST00000576248.1	1.32739708112289	18.8711298528294	1.12979041581004e-41	1.87890955094022e-35	17:43712464	A	G	chr17:44230270..44248977	ENSG00000120071.8	KANSL1	chr17:44107782..44302138	-	cis
rs241045	ENST00000576248.1	1.32739708112289	18.8711298528294	1.12979041581004e-41	1.87890955094022e-35	17:43712337	T	C	chr17:44230270..44248977	ENSG00000120071.8	KANSL1	chr17:44107782..44302138	-	cis
rs2696559	ENST00000576248.1	1.35574525782323	19.1784853990322	1.99481942715752e-42	1.87890955094022e-35	17:44346674	C	T	chr17:44230270..44248977	ENSG00000120071.8	KANSL1	chr17:44107782..44302138	-	cis
rs2906007	ENST00000576248.1	1.32739708112289	18.8711298528294	1.12979041581004e-41	1.87890955094022e-35	17:43684920	T	C	chr17:44230270..44248977	ENSG00000120071.8	KANSL1	chr17:44107782..44302138	-	cis
rs2906009	ENST00000576248.1	1.32739708112289	18.8711298528294	1.12979041581004e-41	1.87890955094022e-35	17:43684563	C	T	chr17:44230270..44248977	ENSG00000120071.8	KANSL1	chr17:44107782..44302138	-	cis
rs2942164	ENST00000576248.1	1.32739708112289	18.8711298528294	1.12979041581004e-41	1.87890955094022e-35	17:43721283	C	G	chr17:44230270..44248977	ENSG00000120071.8	KANSL1	chr17:44107782..44302138	-	cis
rs2942165	ENST00000576248.1	1.32739708112289	18.8711298528294	1.12979041581004e-41	1.87890955094022e-35	17:43715619	C	G	chr17:44230270..44248977	ENSG00000120071.8	KANSL1	chr17:44107782..44302138	-	cis
rs2942166	ENST00000576248.1	1.32739708112289	18.8711298528294	1.12979041581004e-41	1.87890955094022e-35	17:43715427	C	T	chr17:44230270..44248977	ENSG00000120071.8	KANSL1	chr17:44107782..44302138	-	cis
rs2942167	ENST00000576248.1	1.32739708112289	18.8711298528294	1.12979041581004e-41	1.87890955094022e-35	17:43715018	C	T	chr17:44230270..44248977	ENSG00000120071.8	KANSL1	chr17:44107782..44302138	-	cis
rs2942168	ENST00000576248.1	1.32739708112289	18.8711298528294	1.12979041581004e-41	1.87890955094022e-35	17:43714850	A	G	chr17:44230270..44248977	ENSG00000120071.8	KANSL1	chr17:44107782..44302138	-	cis
rs2942169	ENST00000576248.1	1.32739708112289	18.8711298528294	1.12979041581004e-41	1.87890955094022e-35	17:43711539	C	G	chr17:44230270..44248977	ENSG00000120071.8	KANSL1	chr17:44107782..44302138	-	cis
rs2942170	ENST00000576248.1	1.32739708112289	18.8711298528294	1.12979041581004e-41	1.87890955094022e-35	17:43711312	T	C	chr17:44230270..44248977	ENSG00000120071.8	KANSL1	chr17:44107782..44302138	-	cis
rs3108317	ENST00000576248.1	1.32739708112289	18.8711298528294	1.12979041581004e-41	1.87890955094022e-35	17:43719870	A	G	chr17:44230270..44248977	ENSG00000120071.8	KANSL1	chr17:44107782..44302138	-	cis
rs3418	ENST00000576248.1	1.32739708112289	18.8711298528294	1.12979041581004e-41	1.87890955094022e-35	17:43723462	T	C	chr17:44230270..44248977	ENSG00000120071.8	KANSL1	chr17:44107782..44302138	-	cis
rs366858	ENST00000576248.1	1.32739708112289	18.8711298528294	1.12979041581004e-41	1.87890955094022e-35	17:43726588	T	C	chr17:44230270..44248977	ENSG00000120071.8	KANSL1	chr17:44107782..44302138	-	cis
rs368673667	ENST00000576248.1	1.32739708112289	18.8711298528294	1.12979041581004e-41	1.87890955094022e-35	17:43708418	G	C	chr17:44230270..44248977	ENSG00000120071.8	KANSL1	chr17:44107782..44302138	-	cis
rs369209138	ENST00000576248.1	1.32739708112289	18.8711298528294	1.12979041581004e-41	1.87890955094022e-35	17:43680850	C	G	chr17:44230270..44248977	ENSG00000120071.8	KANSL1	chr17:44107782..44302138	-	cis
rs372301122	ENST00000576248.1	1.32739708112289	18.8711298528294	1.12979041581004e-41	1.87890955094022e-35	17:43684267	ATT	AT	chr17:44230270..44248977	ENSG00000120071.8	KANSL1	chr17:44107782..44302138	-	cis
rs372526058	ENST00000576248.1	1.32739708112289	18.8711298528294	1.12979041581004e-41	1.87890955094022e-35	17:43704419	C	T	chr17:44230270..44248977	ENSG00000120071.8	KANSL1	chr17:44107782..44302138	-	cis
rs375424530	ENST00000576248.1	1.32739708112289	18.8711298528294	1.12979041581004e-41	1.87890955094022e-35	17:43704491	A	G	chr17:44230270..44248977	ENSG00000120071.8	KANSL1	chr17:44107782..44302138	-	cis
rs376120	ENST00000576248.1	1.32739708112289	18.8711298528294	1.12979041581004e-41	1.87890955094022e-35	17:43705518	G	A	chr17:44230270..44248977	ENSG00000120071.8	KANSL1	chr17:44107782..44302138	-	cis
rs378392	ENST00000576248.1	1.32739708112289	18.8711298528294	1.12979041581004e-41	1.87890955094022e-35	17:43687542	G	C	chr17:44230270..44248977	ENSG00000120071.8	KANSL1	chr17:44107782..44302138	-	cis
rs383241	ENST00000576248.1	1.32739708112289	18.8711298528294	1.12979041581004e-41	1.87890955094022e-35	17:43705356	A	G	chr17:44230270..44248977	ENSG00000120071.8	KANSL1	chr17:44107782..44302138	-	cis
rs385199	ENST00000576248.1	1.32739708112289	18.8711298528294	1.12979041581004e-41	1.87890955094022e-35	17:43686419	C	A	chr17:44230270..44248977	ENSG00000120071.8	KANSL1	chr17:44107782..44302138	-	cis
rs385383	ENST00000576248.1	1.32739708112289	18.8711298528294	1.12979041581004e-41	1.87890955094022e-35	17:43704031	A	C	chr17:44230270..44248977	ENSG00000120071.8	KANSL1	chr17:44107782..44302138	-	cis
rs385691	ENST00000576248.1	1.32739708112289	18.8711298528294	1.12979041581004e-41	1.87890955094022e-35	17:43726125	C	A	chr17:44230270..44248977	ENSG00000120071.8	KANSL1	chr17:44107782..44302138	-	cis
rs389217	ENST00000576248.1	1.32739708112289	18.8711298528294	1.12979041581004e-41	1.87890955094022e-35	17:43717131	T	C	chr17:44230270..44248977	ENSG00000120071.8	KANSL1	chr17:44107782..44302138	-	cis
rs389978	ENST00000576248.1	1.32739708112289	18.8711298528294	1.12979041581004e-41	1.87890955094022e-35	17:43717415	G	A	chr17:44230270..44248977	ENSG00000120071.8	KANSL1	chr17:44107782..44302138	-	cis
rs392116	ENST00000576248.1	1.32739708112289	18.8711298528294	1.12979041581004e-41	1.87890955094022e-35	17:43703555	G	A	chr17:44230270..44248977	ENSG00000120071.8	KANSL1	chr17:44107782..44302138	-	cis
rs393675	ENST00000576248.1	1.32739708112289	18.8711298528294	1.12979041581004e-41	1.87890955094022e-35	17:43723605	C	T	chr17:44230270..44248977	ENSG00000120071.8	KANSL1	chr17:44107782..44302138	-	cis
rs396593	ENST00000576248.1	1.32739708112289	18.8711298528294	1.12979041581004e-41	1.87890955094022e-35	17:43707955	A	C	chr17:44230270..44248977	ENSG00000120071.8	KANSL1	chr17:44107782..44302138	-	cis
rs413778	ENST00000576248.1	1.32739708112289	18.8711298528294	1.12979041581004e-41	1.87890955094022e-35	17:43716885	G	A	chr17:44230270..44248977	ENSG00000120071.8	KANSL1	chr17:44107782..44302138	-	cis
rs413844	ENST00000576248.1	1.32739708112289	18.8711298528294	1.12979041581004e-41	1.87890955094022e-35	17:43729384	A	G	chr17:44230270..44248977	ENSG00000120071.8	KANSL1	chr17:44107782..44302138	-	cis
rs413917	ENST00000576248.1	1.32739708112289	18.8711298528294	1.12979041581004e-41	1.87890955094022e-35	17:43723189	A	G	chr17:44230270..44248977	ENSG00000120071.8	KANSL1	chr17:44107782..44302138	-	cis
rs422112	ENST00000576248.1	1.32739708112289	18.8711298528294	1.12979041581004e-41	1.87890955094022e-35	17:43728137	A	G	chr17:44230270..44248977	ENSG00000120071.8	KANSL1	chr17:44107782..44302138	-	cis
rs424243	ENST00000576248.1	1.32739708112289	18.8711298528294	1.12979041581004e-41	1.87890955094022e-35	17:43727887	T	A	chr17:44230270..44248977	ENSG00000120071.8	KANSL1	chr17:44107782..44302138	-	cis
rs430688	ENST00000576248.1	1.32739708112289	18.8711298528294	1.12979041581004e-41	1.87890955094022e-35	17:43685707	C	T	chr17:44230270..44248977	ENSG00000120071.8	KANSL1	chr17:44107782..44302138	-	cis
rs434428	ENST00000576248.1	1.32739708112289	18.8711298528294	1.12979041581004e-41	1.87890955094022e-35	17:43725684	A	G	chr17:44230270..44248977	ENSG00000120071.8	KANSL1	chr17:44107782..44302138	-	cis
rs434598	ENST00000576248.1	1.32739708112289	18.8711298528294	1.12979041581004e-41	1.87890955094022e-35	17:43725762	A	G	chr17:44230270..44248977	ENSG00000120071.8	KANSL1	chr17:44107782..44302138	-	cis
rs434971	ENST00000576248.1	1.32739708112289	18.8711298528294	1.12979041581004e-41	1.87890955094022e-35	17:43725992	A	G	chr17:44230270..44248977	ENSG00000120071.8	KANSL1	chr17:44107782..44302138	-	cis
rs436667	ENST00000576248.1	1.32739708112289	18.8711298528294	1.12979041581004e-41	1.87890955094022e-35	17:43709415	T	C	chr17:44230270..44248977	ENSG00000120071.8	KANSL1	chr17:44107782..44302138	-	cis
rs439558	ENST00000576248.1	1.32739708112289	18.8711298528294	1.12979041581004e-41	1.87890955094022e-35	17:43717803	C	T	chr17:44230270..44248977	ENSG00000120071.8	KANSL1	chr17:44107782..44302138	-	cis
rs440778	ENST00000576248.1	1.32739708112289	18.8711298528294	1.12979041581004e-41	1.87890955094022e-35	17:43686420	G	A	chr17:44230270..44248977	ENSG00000120071.8	KANSL1	chr17:44107782..44302138	-	cis
rs444071	ENST00000576248.1	1.32739708112289	18.8711298528294	1.12979041581004e-41	1.87890955094022e-35	17:43707951	T	C	chr17:44230270..44248977	ENSG00000120071.8	KANSL1	chr17:44107782..44302138	-	cis
rs444967	ENST00000576248.1	1.32739708112289	18.8711298528294	1.12979041581004e-41	1.87890955094022e-35	17:43685698	G	A	chr17:44230270..44248977	ENSG00000120071.8	KANSL1	chr17:44107782..44302138	-	cis
rs4471725	ENST00000576248.1	1.32739708112289	18.8711298528294	1.12979041581004e-41	1.87890955094022e-35	17:43683611	T	G	chr17:44230270..44248977	ENSG00000120071.8	KANSL1	chr17:44107782..44302138	-	cis
rs4485406	ENST00000576248.1	1.32739708112289	18.8711298528294	1.12979041581004e-41	1.87890955094022e-35	17:43683627	G	C	chr17:44230270..44248977	ENSG00000120071.8	KANSL1	chr17:44107782..44302138	-	cis
rs4486953	ENST00000576248.1	1.32739708112289	18.8711298528294	1.12979041581004e-41	1.87890955094022e-35	17:43763007	C	T	chr17:44230270..44248977	ENSG00000120071.8	KANSL1	chr17:44107782..44302138	-	cis
rs448830	ENST00000576248.1	1.32739708112289	18.8711298528294	1.12979041581004e-41	1.87890955094022e-35	17:43725212	A	G	chr17:44230270..44248977	ENSG00000120071.8	KANSL1	chr17:44107782..44302138	-	cis
rs449501	ENST00000576248.1	1.32739708112289	18.8711298528294	1.12979041581004e-41	1.87890955094022e-35	17:43724555	A	G	chr17:44230270..44248977	ENSG00000120071.8	KANSL1	chr17:44107782..44302138	-	cis
rs451737	ENST00000576248.1	1.32739708112289	18.8711298528294	1.12979041581004e-41	1.87890955094022e-35	17:43683392	G	A	chr17:44230270..44248977	ENSG00000120071.8	KANSL1	chr17:44107782..44302138	-	cis
rs4528616	ENST00000576248.1	1.32739708112289	18.8711298528294	1.12979041581004e-41	1.87890955094022e-35	17:43683597	G	T	chr17:44230270..44248977	ENSG00000120071.8	KANSL1	chr17:44107782..44302138	-	cis
rs453997	ENST00000576248.1	1.32739708112289	18.8711298528294	1.12979041581004e-41	1.87890955094022e-35	17:43727061	T	C	chr17:44230270..44248977	ENSG00000120071.8	KANSL1	chr17:44107782..44302138	-	cis
rs455028	ENST00000576248.1	1.32739708112289	18.8711298528294	1.12979041581004e-41	1.87890955094022e-35	17:43726574	C	T	chr17:44230270..44248977	ENSG00000120071.8	KANSL1	chr17:44107782..44302138	-	cis
rs55651627	ENST00000576248.1	1.32739708112289	18.8711298528294	1.12979041581004e-41	1.87890955094022e-35	17:43758011	C	G	chr17:44230270..44248977	ENSG00000120071.8	KANSL1	chr17:44107782..44302138	-	cis
rs55669046	ENST00000576248.1	1.32739708112289	18.8711298528294	1.12979041581004e-41	1.87890955094022e-35	17:43768501	T	C	chr17:44230270..44248977	ENSG00000120071.8	KANSL1	chr17:44107782..44302138	-	cis
rs55688739	ENST00000576248.1	1.32739708112289	18.8711298528294	1.12979041581004e-41	1.87890955094022e-35	17:43741136	T	C	chr17:44230270..44248977	ENSG00000120071.8	KANSL1	chr17:44107782..44302138	-	cis
rs55840731	ENST00000576248.1	1.32739708112289	18.8711298528294	1.12979041581004e-41	1.87890955094022e-35	17:43769277	G	C	chr17:44230270..44248977	ENSG00000120071.8	KANSL1	chr17:44107782..44302138	-	cis
rs55972157	ENST00000576248.1	1.32739708112289	18.8711298528294	1.12979041581004e-41	1.87890955094022e-35	17:43768703	T	C	chr17:44230270..44248977	ENSG00000120071.8	KANSL1	chr17:44107782..44302138	-	cis
rs55980621	ENST00000576248.1	1.32739708112289	18.8711298528294	1.12979041581004e-41	1.87890955094022e-35	17:43768496	T	C	chr17:44230270..44248977	ENSG00000120071.8	KANSL1	chr17:44107782..44302138	-	cis
rs56100013	ENST00000576248.1	1.32739708112289	18.8711298528294	1.12979041581004e-41	1.87890955094022e-35	17:43768467	T	C	chr17:44230270..44248977	ENSG00000120071.8	KANSL1	chr17:44107782..44302138	-	cis
rs56110538	ENST00000576248.1	1.32739708112289	18.8711298528294	1.12979041581004e-41	1.87890955094022e-35	17:43768727	A	G	chr17:44230270..44248977	ENSG00000120071.8	KANSL1	chr17:44107782..44302138	-	cis
rs56200760	ENST00000576248.1	1.32739708112289	18.8711298528294	1.12979041581004e-41	1.87890955094022e-35	17:43772018	T	G	chr17:44230270..44248977	ENSG00000120071.8	KANSL1	chr17:44107782..44302138	-	cis
rs56283089	ENST00000576248.1	1.32739708112289	18.8711298528294	1.12979041581004e-41	1.87890955094022e-35	17:43769321	C	A	chr17:44230270..44248977	ENSG00000120071.8	KANSL1	chr17:44107782..44302138	-	cis
rs56312737	ENST00000576248.1	1.32739708112289	18.8711298528294	1.12979041581004e-41	1.87890955094022e-35	17:43769516	A	C	chr17:44230270..44248977	ENSG00000120071.8	KANSL1	chr17:44107782..44302138	-	cis
rs56323832	ENST00000576248.1	1.32739708112289	18.8711298528294	1.12979041581004e-41	1.87890955094022e-35	17:43768633	A	G	chr17:44230270..44248977	ENSG00000120071.8	KANSL1	chr17:44107782..44302138	-	cis
rs56340658	ENST00000576248.1	1.32739708112289	18.8711298528294	1.12979041581004e-41	1.87890955094022e-35	17:43689090	C	T	chr17:44230270..44248977	ENSG00000120071.8	KANSL1	chr17:44107782..44302138	-	cis
rs56400821	ENST00000576248.1	1.32739708112289	18.8711298528294	1.12979041581004e-41	1.87890955094022e-35	17:43760080	A	C	chr17:44230270..44248977	ENSG00000120071.8	KANSL1	chr17:44107782..44302138	-	cis
rs593720	ENST00000576248.1	1.32739708112289	18.8711298528294	1.12979041581004e-41	1.87890955094022e-35	17:43707848	T	G	chr17:44230270..44248977	ENSG00000120071.8	KANSL1	chr17:44107782..44302138	-	cis
rs594591	ENST00000576248.1	1.32739708112289	18.8711298528294	1.12979041581004e-41	1.87890955094022e-35	17:43707620	T	G	chr17:44230270..44248977	ENSG00000120071.8	KANSL1	chr17:44107782..44302138	-	cis
rs611351	ENST00000576248.1	1.32739708112289	18.8711298528294	1.12979041581004e-41	1.87890955094022e-35	17:43692935	G	A	chr17:44230270..44248977	ENSG00000120071.8	KANSL1	chr17:44107782..44302138	-	cis
rs62053939	ENST00000576248.1	1.32739708112289	18.8711298528294	1.12979041581004e-41	1.87890955094022e-35	17:43740856	T	C	chr17:44230270..44248977	ENSG00000120071.8	KANSL1	chr17:44107782..44302138	-	cis
rs62053940	ENST00000576248.1	1.32739708112289	18.8711298528294	1.12979041581004e-41	1.87890955094022e-35	17:43741028	G	A	chr17:44230270..44248977	ENSG00000120071.8	KANSL1	chr17:44107782..44302138	-	cis
rs62053945	ENST00000576248.1	1.32739708112289	18.8711298528294	1.12979041581004e-41	1.87890955094022e-35	17:43746839	C	T	chr17:44230270..44248977	ENSG00000120071.8	KANSL1	chr17:44107782..44302138	-	cis
rs62053946	ENST00000576248.1	1.32739708112289	18.8711298528294	1.12979041581004e-41	1.87890955094022e-35	17:43747677	T	C	chr17:44230270..44248977	ENSG00000120071.8	KANSL1	chr17:44107782..44302138	-	cis
rs62053947	ENST00000576248.1	1.32739708112289	18.8711298528294	1.12979041581004e-41	1.87890955094022e-35	17:43747683	A	G	chr17:44230270..44248977	ENSG00000120071.8	KANSL1	chr17:44107782..44302138	-	cis
rs62053948	ENST00000576248.1	1.32739708112289	18.8711298528294	1.12979041581004e-41	1.87890955094022e-35	17:43748046	T	C	chr17:44230270..44248977	ENSG00000120071.8	KANSL1	chr17:44107782..44302138	-	cis
rs62053949	ENST00000576248.1	1.32739708112289	18.8711298528294	1.12979041581004e-41	1.87890955094022e-35	17:43748101	G	A	chr17:44230270..44248977	ENSG00000120071.8	KANSL1	chr17:44107782..44302138	-	cis
rs62053950	ENST00000576248.1	1.32739708112289	18.8711298528294	1.12979041581004e-41	1.87890955094022e-35	17:43748412	G	A	chr17:44230270..44248977	ENSG00000120071.8	KANSL1	chr17:44107782..44302138	-	cis
rs62053951	ENST00000576248.1	1.32739708112289	18.8711298528294	1.12979041581004e-41	1.87890955094022e-35	17:43749168	C	G	chr17:44230270..44248977	ENSG00000120071.8	KANSL1	chr17:44107782..44302138	-	cis
rs62053952	ENST00000576248.1	1.32739708112289	18.8711298528294	1.12979041581004e-41	1.87890955094022e-35	17:43749261	C	T	chr17:44230270..44248977	ENSG00000120071.8	KANSL1	chr17:44107782..44302138	-	cis
rs62053953	ENST00000576248.1	1.32739708112289	18.8711298528294	1.12979041581004e-41	1.87890955094022e-35	17:43749454	A	G	chr17:44230270..44248977	ENSG00000120071.8	KANSL1	chr17:44107782..44302138	-	cis
rs62053954	ENST00000576248.1	1.32739708112289	18.8711298528294	1.12979041581004e-41	1.87890955094022e-35	17:43749949	A	G	chr17:44230270..44248977	ENSG00000120071.8	KANSL1	chr17:44107782..44302138	-	cis
rs62053955	ENST00000576248.1	1.32739708112289	18.8711298528294	1.12979041581004e-41	1.87890955094022e-35	17:43749980	C	T	chr17:44230270..44248977	ENSG00000120071.8	KANSL1	chr17:44107782..44302138	-	cis
rs62053956	ENST00000576248.1	1.32739708112289	18.8711298528294	1.12979041581004e-41	1.87890955094022e-35	17:43750315	G	A	chr17:44230270..44248977	ENSG00000120071.8	KANSL1	chr17:44107782..44302138	-	cis
rs62053957	ENST00000576248.1	1.32739708112289	18.8711298528294	1.12979041581004e-41	1.87890955094022e-35	17:43750939	C	T	chr17:44230270..44248977	ENSG00000120071.8	KANSL1	chr17:44107782..44302138	-	cis
rs62053958	ENST00000576248.1	1.32739708112289	18.8711298528294	1.12979041581004e-41	1.87890955094022e-35	17:43751223	T	A	chr17:44230270..44248977	ENSG00000120071.8	KANSL1	chr17:44107782..44302138	-	cis
rs62053959	ENST00000576248.1	1.32739708112289	18.8711298528294	1.12979041581004e-41	1.87890955094022e-35	17:43751246	T	C	chr17:44230270..44248977	ENSG00000120071.8	KANSL1	chr17:44107782..44302138	-	cis
rs62055660	ENST00000576248.1	1.32739708112289	18.8711298528294	1.12979041581004e-41	1.87890955094022e-35	17:43751308	C	T	chr17:44230270..44248977	ENSG00000120071.8	KANSL1	chr17:44107782..44302138	-	cis
rs62055661	ENST00000576248.1	1.32739708112289	18.8711298528294	1.12979041581004e-41	1.87890955094022e-35	17:43752039	T	C	chr17:44230270..44248977	ENSG00000120071.8	KANSL1	chr17:44107782..44302138	-	cis
rs62055662	ENST00000576248.1	1.32739708112289	18.8711298528294	1.12979041581004e-41	1.87890955094022e-35	17:43752566	T	C	chr17:44230270..44248977	ENSG00000120071.8	KANSL1	chr17:44107782..44302138	-	cis
rs62055663	ENST00000576248.1	1.32739708112289	18.8711298528294	1.12979041581004e-41	1.87890955094022e-35	17:43753454	G	A	chr17:44230270..44248977	ENSG00000120071.8	KANSL1	chr17:44107782..44302138	-	cis
rs62055664	ENST00000576248.1	1.32739708112289	18.8711298528294	1.12979041581004e-41	1.87890955094022e-35	17:43753642	G	A	chr17:44230270..44248977	ENSG00000120071.8	KANSL1	chr17:44107782..44302138	-	cis
rs62055665	ENST00000576248.1	1.32739708112289	18.8711298528294	1.12979041581004e-41	1.87890955094022e-35	17:43754505	C	A	chr17:44230270..44248977	ENSG00000120071.8	KANSL1	chr17:44107782..44302138	-	cis
rs62055689	ENST00000576248.1	1.32739708112289	18.8711298528294	1.12979041581004e-41	1.87890955094022e-35	17:43754569	A	G	chr17:44230270..44248977	ENSG00000120071.8	KANSL1	chr17:44107782..44302138	-	cis
rs62055690	ENST00000576248.1	1.32739708112289	18.8711298528294	1.12979041581004e-41	1.87890955094022e-35	17:43754576	G	C	chr17:44230270..44248977	ENSG00000120071.8	KANSL1	chr17:44107782..44302138	-	cis
rs62055691	ENST00000576248.1	1.32739708112289	18.8711298528294	1.12979041581004e-41	1.87890955094022e-35	17:43754850	C	T	chr17:44230270..44248977	ENSG00000120071.8	KANSL1	chr17:44107782..44302138	-	cis
rs62055692	ENST00000576248.1	1.32739708112289	18.8711298528294	1.12979041581004e-41	1.87890955094022e-35	17:43754909	G	A	chr17:44230270..44248977	ENSG00000120071.8	KANSL1	chr17:44107782..44302138	-	cis
rs62055693	ENST00000576248.1	1.32739708112289	18.8711298528294	1.12979041581004e-41	1.87890955094022e-35	17:43756910	C	T	chr17:44230270..44248977	ENSG00000120071.8	KANSL1	chr17:44107782..44302138	-	cis
rs62055696	ENST00000576248.1	1.32739708112289	18.8711298528294	1.12979041581004e-41	1.87890955094022e-35	17:43758125	G	A	chr17:44230270..44248977	ENSG00000120071.8	KANSL1	chr17:44107782..44302138	-	cis
rs62055697	ENST00000576248.1	1.32739708112289	18.8711298528294	1.12979041581004e-41	1.87890955094022e-35	17:43758148	T	C	chr17:44230270..44248977	ENSG00000120071.8	KANSL1	chr17:44107782..44302138	-	cis
rs62055698	ENST00000576248.1	1.32739708112289	18.8711298528294	1.12979041581004e-41	1.87890955094022e-35	17:43758238	T	C	chr17:44230270..44248977	ENSG00000120071.8	KANSL1	chr17:44107782..44302138	-	cis
rs62055700	ENST00000576248.1	1.32739708112289	18.8711298528294	1.12979041581004e-41	1.87890955094022e-35	17:43758742	C	T	chr17:44230270..44248977	ENSG00000120071.8	KANSL1	chr17:44107782..44302138	-	cis
rs62055701	ENST00000576248.1	1.32739708112289	18.8711298528294	1.12979041581004e-41	1.87890955094022e-35	17:43758787	A	G	chr17:44230270..44248977	ENSG00000120071.8	KANSL1	chr17:44107782..44302138	-	cis
rs62055702	ENST00000576248.1	1.32739708112289	18.8711298528294	1.12979041581004e-41	1.87890955094022e-35	17:43758790	T	C	chr17:44230270..44248977	ENSG00000120071.8	KANSL1	chr17:44107782..44302138	-	cis
rs62055704	ENST00000576248.1	1.32739708112289	18.8711298528294	1.12979041581004e-41	1.87890955094022e-35	17:43760577	A	G	chr17:44230270..44248977	ENSG00000120071.8	KANSL1	chr17:44107782..44302138	-	cis
rs62055705	ENST00000576248.1	1.32739708112289	18.8711298528294	1.12979041581004e-41	1.87890955094022e-35	17:43760599	C	A	chr17:44230270..44248977	ENSG00000120071.8	KANSL1	chr17:44107782..44302138	-	cis
rs62055706	ENST00000576248.1	1.32739708112289	18.8711298528294	1.12979041581004e-41	1.87890955094022e-35	17:43760685	C	T	chr17:44230270..44248977	ENSG00000120071.8	KANSL1	chr17:44107782..44302138	-	cis
rs62055707	ENST00000576248.1	1.32739708112289	18.8711298528294	1.12979041581004e-41	1.87890955094022e-35	17:43761482	C	T	chr17:44230270..44248977	ENSG00000120071.8	KANSL1	chr17:44107782..44302138	-	cis
rs62055708	ENST00000576248.1	1.32739708112289	18.8711298528294	1.12979041581004e-41	1.87890955094022e-35	17:43761974	A	C	chr17:44230270..44248977	ENSG00000120071.8	KANSL1	chr17:44107782..44302138	-	cis
rs62055709	ENST00000576248.1	1.32739708112289	18.8711298528294	1.12979041581004e-41	1.87890955094022e-35	17:43762429	T	C	chr17:44230270..44248977	ENSG00000120071.8	KANSL1	chr17:44107782..44302138	-	cis
rs62055710	ENST00000576248.1	1.32739708112289	18.8711298528294	1.12979041581004e-41	1.87890955094022e-35	17:43762537	A	T	chr17:44230270..44248977	ENSG00000120071.8	KANSL1	chr17:44107782..44302138	-	cis
rs62055711	ENST00000576248.1	1.32739708112289	18.8711298528294	1.12979041581004e-41	1.87890955094022e-35	17:43762554	G	A	chr17:44230270..44248977	ENSG00000120071.8	KANSL1	chr17:44107782..44302138	-	cis
rs62055712	ENST00000576248.1	1.32739708112289	18.8711298528294	1.12979041581004e-41	1.87890955094022e-35	17:43764565	G	A	chr17:44230270..44248977	ENSG00000120071.8	KANSL1	chr17:44107782..44302138	-	cis
rs62055713	ENST00000576248.1	1.32739708112289	18.8711298528294	1.12979041581004e-41	1.87890955094022e-35	17:43764685	T	C	chr17:44230270..44248977	ENSG00000120071.8	KANSL1	chr17:44107782..44302138	-	cis
rs62055714	ENST00000576248.1	1.32739708112289	18.8711298528294	1.12979041581004e-41	1.87890955094022e-35	17:43764796	T	G	chr17:44230270..44248977	ENSG00000120071.8	KANSL1	chr17:44107782..44302138	-	cis
rs62055715	ENST00000576248.1	1.32739708112289	18.8711298528294	1.12979041581004e-41	1.87890955094022e-35	17:43764847	A	G	chr17:44230270..44248977	ENSG00000120071.8	KANSL1	chr17:44107782..44302138	-	cis
rs62055716	ENST00000576248.1	1.32739708112289	18.8711298528294	1.12979041581004e-41	1.87890955094022e-35	17:43765778	T	C	chr17:44230270..44248977	ENSG00000120071.8	KANSL1	chr17:44107782..44302138	-	cis
rs62055752	ENST00000576248.1	1.32739708112289	18.8711298528294	1.12979041581004e-41	1.87890955094022e-35	17:43767628	A	G	chr17:44230270..44248977	ENSG00000120071.8	KANSL1	chr17:44107782..44302138	-	cis
rs62055753	ENST00000576248.1	1.32739708112289	18.8711298528294	1.12979041581004e-41	1.87890955094022e-35	17:43767631	A	G	chr17:44230270..44248977	ENSG00000120071.8	KANSL1	chr17:44107782..44302138	-	cis
rs62055754	ENST00000576248.1	1.32739708112289	18.8711298528294	1.12979041581004e-41	1.87890955094022e-35	17:43768230	G	C	chr17:44230270..44248977	ENSG00000120071.8	KANSL1	chr17:44107782..44302138	-	cis
rs62056861	ENST00000576248.1	1.32739708112289	18.8711298528294	1.12979041581004e-41	1.87890955094022e-35	17:43770443	C	T	chr17:44230270..44248977	ENSG00000120071.8	KANSL1	chr17:44107782..44302138	-	cis
rs62056863	ENST00000576248.1	1.32739708112289	18.8711298528294	1.12979041581004e-41	1.87890955094022e-35	17:43770595	G	A	chr17:44230270..44248977	ENSG00000120071.8	KANSL1	chr17:44107782..44302138	-	cis
rs62056864	ENST00000576248.1	1.32739708112289	18.8711298528294	1.12979041581004e-41	1.87890955094022e-35	17:43770995	A	G	chr17:44230270..44248977	ENSG00000120071.8	KANSL1	chr17:44107782..44302138	-	cis
rs62056865	ENST00000576248.1	1.32739708112289	18.8711298528294	1.12979041581004e-41	1.87890955094022e-35	17:43771193	C	T	chr17:44230270..44248977	ENSG00000120071.8	KANSL1	chr17:44107782..44302138	-	cis
rs62056866	ENST00000576248.1	1.32739708112289	18.8711298528294	1.12979041581004e-41	1.87890955094022e-35	17:43771493	A	G	chr17:44230270..44248977	ENSG00000120071.8	KANSL1	chr17:44107782..44302138	-	cis
rs62056867	ENST00000576248.1	1.32739708112289	18.8711298528294	1.12979041581004e-41	1.87890955094022e-35	17:43771627	G	A	chr17:44230270..44248977	ENSG00000120071.8	KANSL1	chr17:44107782..44302138	-	cis
rs62066085	ENST00000576248.1	1.32739708112289	18.8711298528294	1.12979041581004e-41	1.87890955094022e-35	17:43688249	C	G	chr17:44230270..44248977	ENSG00000120071.8	KANSL1	chr17:44107782..44302138	-	cis
rs62066086	ENST00000576248.1	1.32739708112289	18.8711298528294	1.12979041581004e-41	1.87890955094022e-35	17:43688387	G	A	chr17:44230270..44248977	ENSG00000120071.8	KANSL1	chr17:44107782..44302138	-	cis
rs647483	ENST00000576248.1	1.32739708112289	18.8711298528294	1.12979041581004e-41	1.87890955094022e-35	17:43729432	T	C	chr17:44230270..44248977	ENSG00000120071.8	KANSL1	chr17:44107782..44302138	-	cis
rs650927	ENST00000576248.1	1.32739708112289	18.8711298528294	1.12979041581004e-41	1.87890955094022e-35	17:43709867	G	T	chr17:44230270..44248977	ENSG00000120071.8	KANSL1	chr17:44107782..44302138	-	cis
rs669915	ENST00000576248.1	1.32739708112289	18.8711298528294	1.12979041581004e-41	1.87890955094022e-35	17:43724245	A	G	chr17:44230270..44248977	ENSG00000120071.8	KANSL1	chr17:44107782..44302138	-	cis
rs671740	ENST00000576248.1	1.32739708112289	18.8711298528294	1.12979041581004e-41	1.87890955094022e-35	17:43709893	G	A	chr17:44230270..44248977	ENSG00000120071.8	KANSL1	chr17:44107782..44302138	-	cis
rs67379001	ENST00000576248.1	1.32739708112289	18.8711298528294	1.12979041581004e-41	1.87890955094022e-35	17:43708415	C	CA	chr17:44230270..44248977	ENSG00000120071.8	KANSL1	chr17:44107782..44302138	-	cis
rs681485	ENST00000576248.1	1.32739708112289	18.8711298528294	1.12979041581004e-41	1.87890955094022e-35	17:43707619	A	C	chr17:44230270..44248977	ENSG00000120071.8	KANSL1	chr17:44107782..44302138	-	cis
rs74398257	ENST00000576248.1	1.32739708112289	18.8711298528294	1.12979041581004e-41	1.87890955094022e-35	17:43756340	C	T	chr17:44230270..44248977	ENSG00000120071.8	KANSL1	chr17:44107782..44302138	-	cis
rs74765707	ENST00000576248.1	1.32739708112289	18.8711298528294	1.12979041581004e-41	1.87890955094022e-35	17:43770416	C	T	chr17:44230270..44248977	ENSG00000120071.8	KANSL1	chr17:44107782..44302138	-	cis
rs75115093	ENST00000576248.1	1.32739708112289	18.8711298528294	1.12979041581004e-41	1.87890955094022e-35	17:43761381	G	A	chr17:44230270..44248977	ENSG00000120071.8	KANSL1	chr17:44107782..44302138	-	cis
rs757500	ENST00000576248.1	1.32739708112289	18.8711298528294	1.12979041581004e-41	1.87890955094022e-35	17:43756833	A	C	chr17:44230270..44248977	ENSG00000120071.8	KANSL1	chr17:44107782..44302138	-	cis
rs757501	ENST00000576248.1	1.32739708112289	18.8711298528294	1.12979041581004e-41	1.87890955094022e-35	17:43756685	G	A	chr17:44230270..44248977	ENSG00000120071.8	KANSL1	chr17:44107782..44302138	-	cis
rs757502	ENST00000576248.1	1.32739708112289	18.8711298528294	1.12979041581004e-41	1.87890955094022e-35	17:43756506	T	C	chr17:44230270..44248977	ENSG00000120071.8	KANSL1	chr17:44107782..44302138	-	cis
rs757503	ENST00000576248.1	1.32739708112289	18.8711298528294	1.12979041581004e-41	1.87890955094022e-35	17:43756466	C	T	chr17:44230270..44248977	ENSG00000120071.8	KANSL1	chr17:44107782..44302138	-	cis
rs76333921	ENST00000576248.1	1.32739708112289	18.8711298528294	1.12979041581004e-41	1.87890955094022e-35	17:43759426	T	C	chr17:44230270..44248977	ENSG00000120071.8	KANSL1	chr17:44107782..44302138	-	cis
rs76453925	ENST00000576248.1	1.32739708112289	18.8711298528294	1.12979041581004e-41	1.87890955094022e-35	17:43759431	T	C	chr17:44230270..44248977	ENSG00000120071.8	KANSL1	chr17:44107782..44302138	-	cis
rs76539714	ENST00000576248.1	1.32739708112289	18.8711298528294	1.12979041581004e-41	1.87890955094022e-35	17:43758887	G	A	chr17:44230270..44248977	ENSG00000120071.8	KANSL1	chr17:44107782..44302138	-	cis
rs76717812	ENST00000576248.1	1.32739708112289	18.8711298528294	1.12979041581004e-41	1.87890955094022e-35	17:43754010	C	T	chr17:44230270..44248977	ENSG00000120071.8	KANSL1	chr17:44107782..44302138	-	cis
rs76927677	ENST00000576248.1	1.32739708112289	18.8711298528294	1.12979041581004e-41	1.87890955094022e-35	17:43761985	T	A	chr17:44230270..44248977	ENSG00000120071.8	KANSL1	chr17:44107782..44302138	-	cis
rs77220413	ENST00000576248.1	1.32739708112289	18.8711298528294	1.12979041581004e-41	1.87890955094022e-35	17:43764378	A	G	chr17:44230270..44248977	ENSG00000120071.8	KANSL1	chr17:44107782..44302138	-	cis
rs77310586	ENST00000576248.1	1.32739708112289	18.8711298528294	1.12979041581004e-41	1.87890955094022e-35	17:43765381	C	G	chr17:44230270..44248977	ENSG00000120071.8	KANSL1	chr17:44107782..44302138	-	cis
rs78052495	ENST00000576248.1	1.32739708112289	18.8711298528294	1.12979041581004e-41	1.87890955094022e-35	17:43768347	T	C	chr17:44230270..44248977	ENSG00000120071.8	KANSL1	chr17:44107782..44302138	-	cis
rs78471340	ENST00000576248.1	1.32739708112289	18.8711298528294	1.12979041581004e-41	1.87890955094022e-35	17:43768346	A	G	chr17:44230270..44248977	ENSG00000120071.8	KANSL1	chr17:44107782..44302138	-	cis
rs78487840	ENST00000576248.1	1.32739708112289	18.8711298528294	1.12979041581004e-41	1.87890955094022e-35	17:43757161	T	C	chr17:44230270..44248977	ENSG00000120071.8	KANSL1	chr17:44107782..44302138	-	cis
rs79073784	ENST00000576248.1	1.32739708112289	18.8711298528294	1.12979041581004e-41	1.87890955094022e-35	17:43754209	C	G	chr17:44230270..44248977	ENSG00000120071.8	KANSL1	chr17:44107782..44302138	-	cis
rs79675109	ENST00000576248.1	1.32739708112289	18.8711298528294	1.12979041581004e-41	1.87890955094022e-35	17:43746418	A	T	chr17:44230270..44248977	ENSG00000120071.8	KANSL1	chr17:44107782..44302138	-	cis
rs81632	ENST00000576248.1	1.32739708112289	18.8711298528294	1.12979041581004e-41	1.87890955094022e-35	17:43710127	A	T	chr17:44230270..44248977	ENSG00000120071.8	KANSL1	chr17:44107782..44302138	-	cis
rs872972	ENST00000576248.1	1.32739708112289	18.8711298528294	1.12979041581004e-41	1.87890955094022e-35	17:43756458	A	G	chr17:44230270..44248977	ENSG00000120071.8	KANSL1	chr17:44107782..44302138	-	cis
rs144755808	ENST00000576248.1	1.32676034202593	18.7547088666155	2.18558744332635e-41	3.62280717842952e-35	17:43670337	CT	C	chr17:44230270..44248977	ENSG00000120071.8	KANSL1	chr17:44107782..44302138	-	cis
rs413519	ENST00000576248.1	1.30014786081966	18.6914767951987	3.12978301884669e-41	5.17088651984048e-35	17:43685826	G	A	chr17:44230270..44248977	ENSG00000120071.8	KANSL1	chr17:44107782..44302138	-	cis
17:44107513:GT	ENST00000576248.1	1.33052226697845	18.6298828669186	4.4424530701201e-41	7.31563515910216e-35	17:44107513	G	GT	chr17:44230270..44248977	ENSG00000120071.8	KANSL1	chr17:44107782..44302138	-	cis
17:44348535:T	ENST00000576248.1	1.34832850031005	18.5478499030498	7.08787745540751e-41	1.15962107625261e-34	17:44348535	TTTCTTTTCTTTTC	T	chr17:44230270..44248977	ENSG00000120071.8	KANSL1	chr17:44107782..44302138	-	cis
17:44348548:T	ENST00000576248.1	1.34832850031005	18.5478499030498	7.08787745540751e-41	1.15962107625261e-34	17:44348548	TC	T	chr17:44230270..44248977	ENSG00000120071.8	KANSL1	chr17:44107782..44302138	-	cis
rs7515	ENST00000490177.1	0.451689794630596	18.5203643430462	8.29040223945234e-41	1.35197213109084e-34	6:151679598	G	C	chr6:151662847..151670183	ENSG00000131016.12	AKAP12	chr6:151561058..151679484	+	cis
rs113562005	ENST00000576248.1	1.33883256038634	18.2973331263322	2.96689112830926e-40	4.60011686815852e-34	17:44818954	CA	C	chr17:44230270..44248977	ENSG00000120071.8	KANSL1	chr17:44107782..44302138	-	cis
rs1378358	ENST00000576248.1	1.33883256038634	18.2973331263322	2.96689112830926e-40	4.60011686815852e-34	17:44787312	T	C	chr17:44230270..44248977	ENSG00000120071.8	KANSL1	chr17:44107782..44302138	-	cis
rs169201	ENST00000576248.1	1.33883256038634	18.2973331263322	2.96689112830926e-40	4.60011686815852e-34	17:44790203	G	A	chr17:44230270..44248977	ENSG00000120071.8	KANSL1	chr17:44107782..44302138	-	cis
rs199439	ENST00000576248.1	1.33883256038634	18.2973331263322	2.96689112830926e-40	4.60011686815852e-34	17:44793503	G	A	chr17:44230270..44248977	ENSG00000120071.8	KANSL1	chr17:44107782..44302138	-	cis
rs199443	ENST00000576248.1	1.33883256038634	18.2973331263322	2.96689112830926e-40	4.60011686815852e-34	17:44819565	T	C	chr17:44230270..44248977	ENSG00000120071.8	KANSL1	chr17:44107782..44302138	-	cis
rs199445	ENST00000576248.1	1.33883256038634	18.2973331263322	2.96689112830926e-40	4.60011686815852e-34	17:44817408	T	C	chr17:44230270..44248977	ENSG00000120071.8	KANSL1	chr17:44107782..44302138	-	cis
rs199447	ENST00000576248.1	1.33883256038634	18.2973331263322	2.96689112830926e-40	4.60011686815852e-34	17:44812188	T	C	chr17:44230270..44248977	ENSG00000120071.8	KANSL1	chr17:44107782..44302138	-	cis
rs199448	ENST00000576248.1	1.33883256038634	18.2973331263322	2.96689112830926e-40	4.60011686815852e-34	17:44809001	G	A	chr17:44230270..44248977	ENSG00000120071.8	KANSL1	chr17:44107782..44302138	-	cis
rs199451	ENST00000576248.1	1.33883256038634	18.2973331263322	2.96689112830926e-40	4.60011686815852e-34	17:44801784	A	G	chr17:44230270..44248977	ENSG00000120071.8	KANSL1	chr17:44107782..44302138	-	cis
rs199456	ENST00000576248.1	1.33883256038634	18.2973331263322	2.96689112830926e-40	4.60011686815852e-34	17:44797919	T	C	chr17:44230270..44248977	ENSG00000120071.8	KANSL1	chr17:44107782..44302138	-	cis
rs199457	ENST00000576248.1	1.33883256038634	18.2973331263322	2.96689112830926e-40	4.60011686815852e-34	17:44795469	T	C	chr17:44230270..44248977	ENSG00000120071.8	KANSL1	chr17:44107782..44302138	-	cis
rs199533	ENST00000576248.1	1.33883256038634	18.2973331263322	2.96689112830926e-40	4.60011686815852e-34	17:44828931	A	G	chr17:44230270..44248977	ENSG00000120071.8	KANSL1	chr17:44107782..44302138	-	cis
rs199534	ENST00000576248.1	1.33883256038634	18.2973331263322	2.96689112830926e-40	4.60011686815852e-34	17:44824213	G	T	chr17:44230270..44248977	ENSG00000120071.8	KANSL1	chr17:44107782..44302138	-	cis
rs199535	ENST00000576248.1	1.33883256038634	18.2973331263322	2.96689112830926e-40	4.60011686815852e-34	17:44822662	G	A	chr17:44230270..44248977	ENSG00000120071.8	KANSL1	chr17:44107782..44302138	-	cis
rs538628	ENST00000576248.1	1.33883256038634	18.2973331263322	2.96689112830926e-40	4.60011686815852e-34	17:44787313	C	G	chr17:44230270..44248977	ENSG00000120071.8	KANSL1	chr17:44107782..44302138	-	cis
rs9896243	ENST00000576248.1	1.33883256038634	18.2973331263322	2.96689112830926e-40	4.60011686815852e-34	17:44826056	G	C	chr17:44230270..44248977	ENSG00000120071.8	KANSL1	chr17:44107782..44302138	-	cis
rs9322317	ENST00000490177.1	0.448854318786003	18.2603420881939	3.66767146365459e-40	5.66922172238664e-34	6:151680678	A	G	chr6:151662847..151670183	ENSG00000131016.12	AKAP12	chr6:151561058..151679484	+	cis
17:43669250:A	ENST00000576248.1	1.3088704239566	18.2056772460775	5.01888980989359e-40	7.7341132029489e-34	17:43669250	G	A	chr17:44230270..44248977	ENSG00000120071.8	KANSL1	chr17:44107782..44302138	-	cis
rs369572480	ENST00000576248.1	1.31015406076531	18.1774468465824	5.90220598074328e-40	9.06757454150661e-34	17:43666001	C	A	chr17:44230270..44248977	ENSG00000120071.8	KANSL1	chr17:44107782..44302138	-	cis
17:43667792:C	ENST00000576248.1	1.28211986296983	17.8786655850842	3.30128744170526e-39	9.27836754931111e-34	17:43667792	T	C	chr17:44230270..44248977	ENSG00000120071.8	KANSL1	chr17:44107782..44302138	-	cis
17:43668187:A	ENST00000576248.1	1.31600410530979	18.0603235081866	1.15760025840378e-39	9.27836754931111e-34	17:43668187	G	A	chr17:44230270..44248977	ENSG00000120071.8	KANSL1	chr17:44107782..44302138	-	cis
17:43669931:T	ENST00000576248.1	1.28197849910308	17.9291619616106	2.46604611736078e-39	9.27836754931111e-34	17:43669931	C	T	chr17:44230270..44248977	ENSG00000120071.8	KANSL1	chr17:44107782..44302138	-	cis
17:43670754:G	ENST00000576248.1	1.28833399948039	17.8942707226615	3.01661796479309e-39	9.27836754931111e-34	17:43670754	A	G	chr17:44230270..44248977	ENSG00000120071.8	KANSL1	chr17:44107782..44302138	-	cis
17:43684094:T	ENST00000576248.1	1.30882043875344	18.1121998522186	8.58811242054424e-40	9.27836754931111e-34	17:43684094	C	T	chr17:44230270..44248977	ENSG00000120071.8	KANSL1	chr17:44107782..44302138	-	cis
17:43688317:A	ENST00000576248.1	1.28466379713112	18.167098051157	6.26375244986097e-40	9.27836754931111e-34	17:43688317	G	A	chr17:44230270..44248977	ENSG00000120071.8	KANSL1	chr17:44107782..44302138	-	cis
17:43691377:T	ENST00000576248.1	1.28466379713112	18.167098051157	6.26375244986097e-40	9.27836754931111e-34	17:43691377	C	T	chr17:44230270..44248977	ENSG00000120071.8	KANSL1	chr17:44107782..44302138	-	cis
17:43723929:G	ENST00000576248.1	1.30748045773508	18.0015980336741	1.62369643149487e-39	9.27836754931111e-34	17:43723929	A	G	chr17:44230270..44248977	ENSG00000120071.8	KANSL1	chr17:44107782..44302138	-	cis
17:43723930:A	ENST00000576248.1	1.30748045773508	18.0015980336741	1.62369643149487e-39	9.27836754931111e-34	17:43723930	G	A	chr17:44230270..44248977	ENSG00000120071.8	KANSL1	chr17:44107782..44302138	-	cis
17:43774255:TAGCC	ENST00000576248.1	1.31165876902993	17.8482188942911	3.93666679481071e-39	9.27836754931111e-34	17:43774255	T	TAGCC	chr17:44230270..44248977	ENSG00000120071.8	KANSL1	chr17:44107782..44302138	-	cis
17:43775212:CCTT	ENST00000576248.1	1.31165876902993	17.8482188942911	3.93666679481071e-39	9.27836754931111e-34	17:43775212	C	CCTT	chr17:44230270..44248977	ENSG00000120071.8	KANSL1	chr17:44107782..44302138	-	cis
17:43777835:TATCCTGCTTCCC	ENST00000576248.1	1.31165876902993	17.8482188942911	3.93666679481071e-39	9.27836754931111e-34	17:43777835	T	TATCCTGCTTCCC	chr17:44230270..44248977	ENSG00000120071.8	KANSL1	chr17:44107782..44302138	-	cis
17:43778315:CA	ENST00000576248.1	1.31165876902993	17.8482188942911	3.93666679481071e-39	9.27836754931111e-34	17:43778315	C	CA	chr17:44230270..44248977	ENSG00000120071.8	KANSL1	chr17:44107782..44302138	-	cis
17:43781720:T	ENST00000576248.1	1.31165876902993	17.8482188942911	3.93666679481071e-39	9.27836754931111e-34	17:43781720	TAAAAAAAAGAG	T	chr17:44230270..44248977	ENSG00000120071.8	KANSL1	chr17:44107782..44302138	-	cis
17:43785104:C	ENST00000576248.1	1.31165876902993	17.8482188942911	3.93666679481071e-39	9.27836754931111e-34	17:43785104	CTTA	C	chr17:44230270..44248977	ENSG00000120071.8	KANSL1	chr17:44107782..44302138	-	cis
17:43789413:CT	ENST00000576248.1	1.31165876902993	17.8482188942911	3.93666679481071e-39	9.27836754931111e-34	17:43789413	C	CT	chr17:44230270..44248977	ENSG00000120071.8	KANSL1	chr17:44107782..44302138	-	cis
17:43792493:T	ENST00000576248.1	1.31165876902993	17.8482188942911	3.93666679481071e-39	9.27836754931111e-34	17:43792493	TAAAC	T	chr17:44230270..44248977	ENSG00000120071.8	KANSL1	chr17:44107782..44302138	-	cis
17:43796396:TG	ENST00000576248.1	1.31165876902993	17.8482188942911	3.93666679481071e-39	9.27836754931111e-34	17:43796396	T	TG	chr17:44230270..44248977	ENSG00000120071.8	KANSL1	chr17:44107782..44302138	-	cis
17:43797157:TA	ENST00000576248.1	1.31165876902993	17.8482188942911	3.93666679481071e-39	9.27836754931111e-34	17:43797157	T	TA	chr17:44230270..44248977	ENSG00000120071.8	KANSL1	chr17:44107782..44302138	-	cis
17:43798784:A	ENST00000576248.1	1.31165876902993	17.8482188942911	3.93666679481071e-39	9.27836754931111e-34	17:43798784	AGAG	A	chr17:44230270..44248977	ENSG00000120071.8	KANSL1	chr17:44107782..44302138	-	cis
17:43803773:A	ENST00000576248.1	1.31165876902993	17.8482188942911	3.93666679481071e-39	9.27836754931111e-34	17:43803773	AG	A	chr17:44230270..44248977	ENSG00000120071.8	KANSL1	chr17:44107782..44302138	-	cis
17:43811990:CTTAG	ENST00000576248.1	1.31165876902993	17.8482188942911	3.93666679481071e-39	9.27836754931111e-34	17:43811990	C	CTTAG	chr17:44230270..44248977	ENSG00000120071.8	KANSL1	chr17:44107782..44302138	-	cis
17:43814930:GCGTA	ENST00000576248.1	1.31165876902993	17.8482188942911	3.93666679481071e-39	9.27836754931111e-34	17:43814930	G	GCGTA	chr17:44230270..44248977	ENSG00000120071.8	KANSL1	chr17:44107782..44302138	-	cis
17:43819597:AC	ENST00000576248.1	1.31165876902993	17.8482188942911	3.93666679481071e-39	9.27836754931111e-34	17:43819597	A	AC	chr17:44230270..44248977	ENSG00000120071.8	KANSL1	chr17:44107782..44302138	-	cis
17:43827156:GA	ENST00000576248.1	1.31165876902993	17.8482188942911	3.93666679481071e-39	9.27836754931111e-34	17:43827156	G	GA	chr17:44230270..44248977	ENSG00000120071.8	KANSL1	chr17:44107782..44302138	-	cis
17:43834873:G	ENST00000576248.1	1.31165876902993	17.8482188942911	3.93666679481071e-39	9.27836754931111e-34	17:43834873	A	G	chr17:44230270..44248977	ENSG00000120071.8	KANSL1	chr17:44107782..44302138	-	cis
17:43837868:T	ENST00000576248.1	1.31165876902993	17.8482188942911	3.93666679481071e-39	9.27836754931111e-34	17:43837868	TTTATGTTATG	T	chr17:44230270..44248977	ENSG00000120071.8	KANSL1	chr17:44107782..44302138	-	cis
17:43840726:C	ENST00000576248.1	1.31165876902993	17.8482188942911	3.93666679481071e-39	9.27836754931111e-34	17:43840726	CTT	C	chr17:44230270..44248977	ENSG00000120071.8	KANSL1	chr17:44107782..44302138	-	cis
17:43849572:AT	ENST00000576248.1	1.31165876902993	17.8482188942911	3.93666679481071e-39	9.27836754931111e-34	17:43849572	A	AT	chr17:44230270..44248977	ENSG00000120071.8	KANSL1	chr17:44107782..44302138	-	cis
17:43851209:A	ENST00000576248.1	1.31165876902993	17.8482188942911	3.93666679481071e-39	9.27836754931111e-34	17:43851209	AT	A	chr17:44230270..44248977	ENSG00000120071.8	KANSL1	chr17:44107782..44302138	-	cis
17:43855503:C	ENST00000576248.1	1.31165876902993	17.8482188942911	3.93666679481071e-39	9.27836754931111e-34	17:43855503	T	C	chr17:44230270..44248977	ENSG00000120071.8	KANSL1	chr17:44107782..44302138	-	cis
17:43894485:G	ENST00000576248.1	1.31165876902993	17.8482188942911	3.93666679481071e-39	9.27836754931111e-34	17:43894485	GA	G	chr17:44230270..44248977	ENSG00000120071.8	KANSL1	chr17:44107782..44302138	-	cis
17:43895168:T	ENST00000576248.1	1.31165876902993	17.8482188942911	3.93666679481071e-39	9.27836754931111e-34	17:43895168	TG	T	chr17:44230270..44248977	ENSG00000120071.8	KANSL1	chr17:44107782..44302138	-	cis
17:43897026:TGGAG	ENST00000576248.1	1.31165876902993	17.8482188942911	3.93666679481071e-39	9.27836754931111e-34	17:43897026	T	TGGAG	chr17:44230270..44248977	ENSG00000120071.8	KANSL1	chr17:44107782..44302138	-	cis
17:43898362:AAGG	ENST00000576248.1	1.31165876902993	17.8482188942911	3.93666679481071e-39	9.27836754931111e-34	17:43898362	A	AAGG	chr17:44230270..44248977	ENSG00000120071.8	KANSL1	chr17:44107782..44302138	-	cis
17:43907641:C	ENST00000576248.1	1.31165876902993	17.8482188942911	3.93666679481071e-39	9.27836754931111e-34	17:43907641	CAGGTGG	C	chr17:44230270..44248977	ENSG00000120071.8	KANSL1	chr17:44107782..44302138	-	cis
17:43908476:GT	ENST00000576248.1	1.31165876902993	17.8482188942911	3.93666679481071e-39	9.27836754931111e-34	17:43908476	G	GT	chr17:44230270..44248977	ENSG00000120071.8	KANSL1	chr17:44107782..44302138	-	cis
17:43909435:C	ENST00000576248.1	1.31165876902993	17.8482188942911	3.93666679481071e-39	9.27836754931111e-34	17:43909435	CAAAAAAACAAAA	C	chr17:44230270..44248977	ENSG00000120071.8	KANSL1	chr17:44107782..44302138	-	cis
17:43913360:TGAGGGCAGGAGG	ENST00000576248.1	1.31165876902993	17.8482188942911	3.93666679481071e-39	9.27836754931111e-34	17:43913360	T	TGAGGGCAGGAGG	chr17:44230270..44248977	ENSG00000120071.8	KANSL1	chr17:44107782..44302138	-	cis
17:43914990:AAC	ENST00000576248.1	1.31165876902993	17.8482188942911	3.93666679481071e-39	9.27836754931111e-34	17:43914990	A	AAC	chr17:44230270..44248977	ENSG00000120071.8	KANSL1	chr17:44107782..44302138	-	cis
17:43933956:G	ENST00000576248.1	1.31165876902993	17.8482188942911	3.93666679481071e-39	9.27836754931111e-34	17:43933956	GTGTTTGTTTGTT	G	chr17:44230270..44248977	ENSG00000120071.8	KANSL1	chr17:44107782..44302138	-	cis
17:43950444:CA	ENST00000576248.1	1.31165876902993	17.8482188942911	3.93666679481071e-39	9.27836754931111e-34	17:43950444	C	CA	chr17:44230270..44248977	ENSG00000120071.8	KANSL1	chr17:44107782..44302138	-	cis
17:43951599:CAGAT	ENST00000576248.1	1.31165876902993	17.8482188942911	3.93666679481071e-39	9.27836754931111e-34	17:43951599	C	CAGAT	chr17:44230270..44248977	ENSG00000120071.8	KANSL1	chr17:44107782..44302138	-	cis
17:43953240:CTATATA	ENST00000576248.1	1.31165876902993	17.8482188942911	3.93666679481071e-39	9.27836754931111e-34	17:43953240	C	CTATATA	chr17:44230270..44248977	ENSG00000120071.8	KANSL1	chr17:44107782..44302138	-	cis
17:43954982:TTCTCTTCCTCA	ENST00000576248.1	1.31165876902993	17.8482188942911	3.93666679481071e-39	9.27836754931111e-34	17:43954982	T	TTCTCTTCCTCA	chr17:44230270..44248977	ENSG00000120071.8	KANSL1	chr17:44107782..44302138	-	cis
17:43956139:AAAAAT	ENST00000576248.1	1.31165876902993	17.8482188942911	3.93666679481071e-39	9.27836754931111e-34	17:43956139	AAAAATAAAAT	AAAAAT	chr17:44230270..44248977	ENSG00000120071.8	KANSL1	chr17:44107782..44302138	-	cis
17:43956305:CTT	ENST00000576248.1	1.31165876902993	17.8482188942911	3.93666679481071e-39	9.27836754931111e-34	17:43956305	C	CTT	chr17:44230270..44248977	ENSG00000120071.8	KANSL1	chr17:44107782..44302138	-	cis
17:43958207:C	ENST00000576248.1	1.31165876902993	17.8482188942911	3.93666679481071e-39	9.27836754931111e-34	17:43958207	CAAAAAAAT	C	chr17:44230270..44248977	ENSG00000120071.8	KANSL1	chr17:44107782..44302138	-	cis
17:43965429:TC	ENST00000576248.1	1.31165876902993	17.8482188942911	3.93666679481071e-39	9.27836754931111e-34	17:43965429	T	TC	chr17:44230270..44248977	ENSG00000120071.8	KANSL1	chr17:44107782..44302138	-	cis
17:43966910:A	ENST00000576248.1	1.31165876902993	17.8482188942911	3.93666679481071e-39	9.27836754931111e-34	17:43966910	AAGG	A	chr17:44230270..44248977	ENSG00000120071.8	KANSL1	chr17:44107782..44302138	-	cis
17:43969258:G	ENST00000576248.1	1.31165876902993	17.8482188942911	3.93666679481071e-39	9.27836754931111e-34	17:43969258	GC	G	chr17:44230270..44248977	ENSG00000120071.8	KANSL1	chr17:44107782..44302138	-	cis
17:43971206:CTAATT	ENST00000576248.1	1.31165876902993	17.8482188942911	3.93666679481071e-39	9.27836754931111e-34	17:43971206	C	CTAATT	chr17:44230270..44248977	ENSG00000120071.8	KANSL1	chr17:44107782..44302138	-	cis
17:43974343:TCGC	ENST00000576248.1	1.31165876902993	17.8482188942911	3.93666679481071e-39	9.27836754931111e-34	17:43974343	T	TCGC	chr17:44230270..44248977	ENSG00000120071.8	KANSL1	chr17:44107782..44302138	-	cis
17:43977748:G	ENST00000576248.1	1.31165876902993	17.8482188942911	3.93666679481071e-39	9.27836754931111e-34	17:43977748	GGCTGGCCCATA	G	chr17:44230270..44248977	ENSG00000120071.8	KANSL1	chr17:44107782..44302138	-	cis
17:43989151:A	ENST00000576248.1	1.31165876902993	17.8482188942911	3.93666679481071e-39	9.27836754931111e-34	17:43989151	AC	A	chr17:44230270..44248977	ENSG00000120071.8	KANSL1	chr17:44107782..44302138	-	cis
17:43989159:G	ENST00000576248.1	1.31165876902993	17.8482188942911	3.93666679481071e-39	9.27836754931111e-34	17:43989159	GC	G	chr17:44230270..44248977	ENSG00000120071.8	KANSL1	chr17:44107782..44302138	-	cis
17:43989509:TA	ENST00000576248.1	1.31165876902993	17.8482188942911	3.93666679481071e-39	9.27836754931111e-34	17:43989509	T	TA	chr17:44230270..44248977	ENSG00000120071.8	KANSL1	chr17:44107782..44302138	-	cis
17:43991252:AC	ENST00000576248.1	1.31165876902993	17.8482188942911	3.93666679481071e-39	9.27836754931111e-34	17:43991252	A	AC	chr17:44230270..44248977	ENSG00000120071.8	KANSL1	chr17:44107782..44302138	-	cis
17:43991468:T	ENST00000576248.1	1.31165876902993	17.8482188942911	3.93666679481071e-39	9.27836754931111e-34	17:43991468	TA	T	chr17:44230270..44248977	ENSG00000120071.8	KANSL1	chr17:44107782..44302138	-	cis
17:43994508:GAGA	ENST00000576248.1	1.31165876902993	17.8482188942911	3.93666679481071e-39	9.27836754931111e-34	17:43994508	G	GAGA	chr17:44230270..44248977	ENSG00000120071.8	KANSL1	chr17:44107782..44302138	-	cis
17:43996716:GC	ENST00000576248.1	1.31165876902993	17.8482188942911	3.93666679481071e-39	9.27836754931111e-34	17:43996716	G	GC	chr17:44230270..44248977	ENSG00000120071.8	KANSL1	chr17:44107782..44302138	-	cis
17:43996721:C	ENST00000576248.1	1.31165876902993	17.8482188942911	3.93666679481071e-39	9.27836754931111e-34	17:43996721	G	C	chr17:44230270..44248977	ENSG00000120071.8	KANSL1	chr17:44107782..44302138	-	cis
17:44001549:G	ENST00000576248.1	1.31165876902993	17.8482188942911	3.93666679481071e-39	9.27836754931111e-34	17:44001549	GC	G	chr17:44230270..44248977	ENSG00000120071.8	KANSL1	chr17:44107782..44302138	-	cis
17:44006453:CT	ENST00000576248.1	1.31165876902993	17.8482188942911	3.93666679481071e-39	9.27836754931111e-34	17:44006453	CTT	CT	chr17:44230270..44248977	ENSG00000120071.8	KANSL1	chr17:44107782..44302138	-	cis
17:44007773:CAAAA	ENST00000576248.1	1.31165876902993	17.8482188942911	3.93666679481071e-39	9.27836754931111e-34	17:44007773	C	CAAAA	chr17:44230270..44248977	ENSG00000120071.8	KANSL1	chr17:44107782..44302138	-	cis
17:44007785:A	ENST00000576248.1	1.31165876902993	17.8482188942911	3.93666679481071e-39	9.27836754931111e-34	17:44007785	G	A	chr17:44230270..44248977	ENSG00000120071.8	KANSL1	chr17:44107782..44302138	-	cis
17:44012260:T	ENST00000576248.1	1.31165876902993	17.8482188942911	3.93666679481071e-39	9.27836754931111e-34	17:44012260	C	T	chr17:44230270..44248977	ENSG00000120071.8	KANSL1	chr17:44107782..44302138	-	cis
17:44016011:A	ENST00000576248.1	1.31165876902993	17.8482188942911	3.93666679481071e-39	9.27836754931111e-34	17:44016011	AT	A	chr17:44230270..44248977	ENSG00000120071.8	KANSL1	chr17:44107782..44302138	-	cis
17:44016601:A	ENST00000576248.1	1.31165876902993	17.8482188942911	3.93666679481071e-39	9.27836754931111e-34	17:44016601	AG	A	chr17:44230270..44248977	ENSG00000120071.8	KANSL1	chr17:44107782..44302138	-	cis
17:44025407:C	ENST00000576248.1	1.31165876902993	17.8482188942911	3.93666679481071e-39	9.27836754931111e-34	17:44025407	CT	C	chr17:44230270..44248977	ENSG00000120071.8	KANSL1	chr17:44107782..44302138	-	cis
17:44025678:G	ENST00000576248.1	1.31165876902993	17.8482188942911	3.93666679481071e-39	9.27836754931111e-34	17:44025678	GCT	G	chr17:44230270..44248977	ENSG00000120071.8	KANSL1	chr17:44107782..44302138	-	cis
17:44027836:GC	ENST00000576248.1	1.31165876902993	17.8482188942911	3.93666679481071e-39	9.27836754931111e-34	17:44027836	G	GC	chr17:44230270..44248977	ENSG00000120071.8	KANSL1	chr17:44107782..44302138	-	cis
17:44028469:CA	ENST00000576248.1	1.31165876902993	17.8482188942911	3.93666679481071e-39	9.27836754931111e-34	17:44028469	C	CA	chr17:44230270..44248977	ENSG00000120071.8	KANSL1	chr17:44107782..44302138	-	cis
17:44029510:TGATG	ENST00000576248.1	1.31165876902993	17.8482188942911	3.93666679481071e-39	9.27836754931111e-34	17:44029510	T	TGATG	chr17:44230270..44248977	ENSG00000120071.8	KANSL1	chr17:44107782..44302138	-	cis
17:44030263:A	ENST00000576248.1	1.31165876902993	17.8482188942911	3.93666679481071e-39	9.27836754931111e-34	17:44030263	AC	A	chr17:44230270..44248977	ENSG00000120071.8	KANSL1	chr17:44107782..44302138	-	cis
17:44037106:C	ENST00000576248.1	1.31165876902993	17.8482188942911	3.93666679481071e-39	9.27836754931111e-34	17:44037106	CA	C	chr17:44230270..44248977	ENSG00000120071.8	KANSL1	chr17:44107782..44302138	-	cis
17:44040288:C	ENST00000576248.1	1.31165876902993	17.8482188942911	3.93666679481071e-39	9.27836754931111e-34	17:44040288	CA	C	chr17:44230270..44248977	ENSG00000120071.8	KANSL1	chr17:44107782..44302138	-	cis
17:44043092:CAA	ENST00000576248.1	1.31165876902993	17.8482188942911	3.93666679481071e-39	9.27836754931111e-34	17:44043092	C	CAA	chr17:44230270..44248977	ENSG00000120071.8	KANSL1	chr17:44107782..44302138	-	cis
17:44045585:C	ENST00000576248.1	1.31165876902993	17.8482188942911	3.93666679481071e-39	9.27836754931111e-34	17:44045585	A	C	chr17:44230270..44248977	ENSG00000120071.8	KANSL1	chr17:44107782..44302138	-	cis
17:44048502:GA	ENST00000576248.1	1.31165876902993	17.8482188942911	3.93666679481071e-39	9.27836754931111e-34	17:44048502	G	GA	chr17:44230270..44248977	ENSG00000120071.8	KANSL1	chr17:44107782..44302138	-	cis
17:44048937:T	ENST00000576248.1	1.31165876902993	17.8482188942911	3.93666679481071e-39	9.27836754931111e-34	17:44048937	C	T	chr17:44230270..44248977	ENSG00000120071.8	KANSL1	chr17:44107782..44302138	-	cis
17:44061608:GT	ENST00000576248.1	1.31165876902993	17.8482188942911	3.93666679481071e-39	9.27836754931111e-34	17:44061608	G	GT	chr17:44230270..44248977	ENSG00000120071.8	KANSL1	chr17:44107782..44302138	-	cis
17:44061696:C	ENST00000576248.1	1.31165876902993	17.8482188942911	3.93666679481071e-39	9.27836754931111e-34	17:44061696	T	C	chr17:44230270..44248977	ENSG00000120071.8	KANSL1	chr17:44107782..44302138	-	cis
17:44061898:T	ENST00000576248.1	1.31165876902993	17.8482188942911	3.93666679481071e-39	9.27836754931111e-34	17:44061898	C	T	chr17:44230270..44248977	ENSG00000120071.8	KANSL1	chr17:44107782..44302138	-	cis
17:44062337:G	ENST00000576248.1	1.31165876902993	17.8482188942911	3.93666679481071e-39	9.27836754931111e-34	17:44062337	A	G	chr17:44230270..44248977	ENSG00000120071.8	KANSL1	chr17:44107782..44302138	-	cis
17:44062689:A	ENST00000576248.1	1.31165876902993	17.8482188942911	3.93666679481071e-39	9.27836754931111e-34	17:44062689	C	A	chr17:44230270..44248977	ENSG00000120071.8	KANSL1	chr17:44107782..44302138	-	cis
17:44062915:G	ENST00000576248.1	1.31165876902993	17.8482188942911	3.93666679481071e-39	9.27836754931111e-34	17:44062915	T	G	chr17:44230270..44248977	ENSG00000120071.8	KANSL1	chr17:44107782..44302138	-	cis
17:44062993:A	ENST00000576248.1	1.31165876902993	17.8482188942911	3.93666679481071e-39	9.27836754931111e-34	17:44062993	G	A	chr17:44230270..44248977	ENSG00000120071.8	KANSL1	chr17:44107782..44302138	-	cis
17:44063140:A	ENST00000576248.1	1.31165876902993	17.8482188942911	3.93666679481071e-39	9.27836754931111e-34	17:44063140	G	A	chr17:44230270..44248977	ENSG00000120071.8	KANSL1	chr17:44107782..44302138	-	cis
17:44063393:G	ENST00000576248.1	1.31165876902993	17.8482188942911	3.93666679481071e-39	9.27836754931111e-34	17:44063393	A	G	chr17:44230270..44248977	ENSG00000120071.8	KANSL1	chr17:44107782..44302138	-	cis
17:44063563:T	ENST00000576248.1	1.31165876902993	17.8482188942911	3.93666679481071e-39	9.27836754931111e-34	17:44063563	C	T	chr17:44230270..44248977	ENSG00000120071.8	KANSL1	chr17:44107782..44302138	-	cis
17:44063723:A	ENST00000576248.1	1.31165876902993	17.8482188942911	3.93666679481071e-39	9.27836754931111e-34	17:44063723	C	A	chr17:44230270..44248977	ENSG00000120071.8	KANSL1	chr17:44107782..44302138	-	cis
17:44063766:A	ENST00000576248.1	1.31165876902993	17.8482188942911	3.93666679481071e-39	9.27836754931111e-34	17:44063766	G	A	chr17:44230270..44248977	ENSG00000120071.8	KANSL1	chr17:44107782..44302138	-	cis
17:44063787:A	ENST00000576248.1	1.31165876902993	17.8482188942911	3.93666679481071e-39	9.27836754931111e-34	17:44063787	G	A	chr17:44230270..44248977	ENSG00000120071.8	KANSL1	chr17:44107782..44302138	-	cis
17:44064208:G	ENST00000576248.1	1.31165876902993	17.8482188942911	3.93666679481071e-39	9.27836754931111e-34	17:44064208	A	G	chr17:44230270..44248977	ENSG00000120071.8	KANSL1	chr17:44107782..44302138	-	cis
17:44064334:T	ENST00000576248.1	1.31165876902993	17.8482188942911	3.93666679481071e-39	9.27836754931111e-34	17:44064334	C	T	chr17:44230270..44248977	ENSG00000120071.8	KANSL1	chr17:44107782..44302138	-	cis
17:44064759:A	ENST00000576248.1	1.31165876902993	17.8482188942911	3.93666679481071e-39	9.27836754931111e-34	17:44064759	C	A	chr17:44230270..44248977	ENSG00000120071.8	KANSL1	chr17:44107782..44302138	-	cis
17:44080465:C	ENST00000576248.1	1.31165876902993	17.8482188942911	3.93666679481071e-39	9.27836754931111e-34	17:44080465	CGTGTGT	C	chr17:44230270..44248977	ENSG00000120071.8	KANSL1	chr17:44107782..44302138	-	cis
17:44081218:C	ENST00000576248.1	1.31165876902993	17.8482188942911	3.93666679481071e-39	9.27836754931111e-34	17:44081218	CT	C	chr17:44230270..44248977	ENSG00000120071.8	KANSL1	chr17:44107782..44302138	-	cis
17:44082955:A	ENST00000576248.1	1.31165876902993	17.8482188942911	3.93666679481071e-39	9.27836754931111e-34	17:44082955	AT	A	chr17:44230270..44248977	ENSG00000120071.8	KANSL1	chr17:44107782..44302138	-	cis
17:44090536:G	ENST00000576248.1	1.31165876902993	17.8482188942911	3.93666679481071e-39	9.27836754931111e-34	17:44090536	A	G	chr17:44230270..44248977	ENSG00000120071.8	KANSL1	chr17:44107782..44302138	-	cis
17:44090538:T	ENST00000576248.1	1.31165876902993	17.8482188942911	3.93666679481071e-39	9.27836754931111e-34	17:44090538	G	T	chr17:44230270..44248977	ENSG00000120071.8	KANSL1	chr17:44107782..44302138	-	cis
17:44094133:CA	ENST00000576248.1	1.31165876902993	17.8482188942911	3.93666679481071e-39	9.27836754931111e-34	17:44094133	C	CA	chr17:44230270..44248977	ENSG00000120071.8	KANSL1	chr17:44107782..44302138	-	cis
17:44102741:TCA	ENST00000576248.1	1.31165876902993	17.8482188942911	3.93666679481071e-39	9.27836754931111e-34	17:44102741	T	TCA	chr17:44230270..44248977	ENSG00000120071.8	KANSL1	chr17:44107782..44302138	-	cis
17:44103927:C	ENST00000576248.1	1.31165876902993	17.8482188942911	3.93666679481071e-39	9.27836754931111e-34	17:44103927	CT	C	chr17:44230270..44248977	ENSG00000120071.8	KANSL1	chr17:44107782..44302138	-	cis
17:44104278:TG	ENST00000576248.1	1.31165876902993	17.8482188942911	3.93666679481071e-39	9.27836754931111e-34	17:44104278	T	TG	chr17:44230270..44248977	ENSG00000120071.8	KANSL1	chr17:44107782..44302138	-	cis
17:44104410:TCTC	ENST00000576248.1	1.31165876902993	17.8482188942911	3.93666679481071e-39	9.27836754931111e-34	17:44104410	T	TCTC	chr17:44230270..44248977	ENSG00000120071.8	KANSL1	chr17:44107782..44302138	-	cis
17:44107606:A	ENST00000576248.1	1.31165876902993	17.8482188942911	3.93666679481071e-39	9.27836754931111e-34	17:44107606	AT	A	chr17:44230270..44248977	ENSG00000120071.8	KANSL1	chr17:44107782..44302138	-	cis
17:44108482:A	ENST00000576248.1	1.31165876902993	17.8482188942911	3.93666679481071e-39	9.27836754931111e-34	17:44108482	AGCCCTCT	A	chr17:44230270..44248977	ENSG00000120071.8	KANSL1	chr17:44107782..44302138	-	cis
17:44113787:T	ENST00000576248.1	1.31165876902993	17.8482188942911	3.93666679481071e-39	9.27836754931111e-34	17:44113787	TG	T	chr17:44230270..44248977	ENSG00000120071.8	KANSL1	chr17:44107782..44302138	-	cis
17:44119500:C	ENST00000576248.1	1.31165876902993	17.8482188942911	3.93666679481071e-39	9.27836754931111e-34	17:44119500	CTT	C	chr17:44230270..44248977	ENSG00000120071.8	KANSL1	chr17:44107782..44302138	-	cis
17:44121469:C	ENST00000576248.1	1.31165876902993	17.8482188942911	3.93666679481071e-39	9.27836754931111e-34	17:44121469	T	C	chr17:44230270..44248977	ENSG00000120071.8	KANSL1	chr17:44107782..44302138	-	cis
17:44121917:C	ENST00000576248.1	1.31165876902993	17.8482188942911	3.93666679481071e-39	9.27836754931111e-34	17:44121917	T	C	chr17:44230270..44248977	ENSG00000120071.8	KANSL1	chr17:44107782..44302138	-	cis
17:44122484:C	ENST00000576248.1	1.31165876902993	17.8482188942911	3.93666679481071e-39	9.27836754931111e-34	17:44122484	T	C	chr17:44230270..44248977	ENSG00000120071.8	KANSL1	chr17:44107782..44302138	-	cis
17:44122626:C	ENST00000576248.1	1.31165876902993	17.8482188942911	3.93666679481071e-39	9.27836754931111e-34	17:44122626	A	C	chr17:44230270..44248977	ENSG00000120071.8	KANSL1	chr17:44107782..44302138	-	cis
17:44127471:GTGGTTTCACCA	ENST00000576248.1	1.31165876902993	17.8482188942911	3.93666679481071e-39	9.27836754931111e-34	17:44127471	G	GTGGTTTCACCA	chr17:44230270..44248977	ENSG00000120071.8	KANSL1	chr17:44107782..44302138	-	cis
17:44128754:G	ENST00000576248.1	1.31165876902993	17.8482188942911	3.93666679481071e-39	9.27836754931111e-34	17:44128754	GA	G	chr17:44230270..44248977	ENSG00000120071.8	KANSL1	chr17:44107782..44302138	-	cis
17:44137386:T	ENST00000576248.1	1.31165876902993	17.8482188942911	3.93666679481071e-39	9.27836754931111e-34	17:44137386	TAA	T	chr17:44230270..44248977	ENSG00000120071.8	KANSL1	chr17:44107782..44302138	-	cis
17:44137676:A	ENST00000576248.1	1.31165876902993	17.8482188942911	3.93666679481071e-39	9.27836754931111e-34	17:44137676	T	A	chr17:44230270..44248977	ENSG00000120071.8	KANSL1	chr17:44107782..44302138	-	cis
17:44137678:G	ENST00000576248.1	1.31165876902993	17.8482188942911	3.93666679481071e-39	9.27836754931111e-34	17:44137678	A	G	chr17:44230270..44248977	ENSG00000120071.8	KANSL1	chr17:44107782..44302138	-	cis
17:44138377:G	ENST00000576248.1	1.31165876902993	17.8482188942911	3.93666679481071e-39	9.27836754931111e-34	17:44138377	GA	G	chr17:44230270..44248977	ENSG00000120071.8	KANSL1	chr17:44107782..44302138	-	cis
17:44142332:T	ENST00000576248.1	1.31165876902993	17.8482188942911	3.93666679481071e-39	9.27836754931111e-34	17:44142332	G	T	chr17:44230270..44248977	ENSG00000120071.8	KANSL1	chr17:44107782..44302138	-	cis
17:44142334:G	ENST00000576248.1	1.31165876902993	17.8482188942911	3.93666679481071e-39	9.27836754931111e-34	17:44142334	T	G	chr17:44230270..44248977	ENSG00000120071.8	KANSL1	chr17:44107782..44302138	-	cis
17:44145512:CAAG	ENST00000576248.1	1.31165876902993	17.8482188942911	3.93666679481071e-39	9.27836754931111e-34	17:44145512	C	CAAG	chr17:44230270..44248977	ENSG00000120071.8	KANSL1	chr17:44107782..44302138	-	cis
17:44149210:G	ENST00000576248.1	1.31165876902993	17.8482188942911	3.93666679481071e-39	9.27836754931111e-34	17:44149210	GA	G	chr17:44230270..44248977	ENSG00000120071.8	KANSL1	chr17:44107782..44302138	-	cis
17:44151969:C	ENST00000576248.1	1.31165876902993	17.8482188942911	3.93666679481071e-39	9.27836754931111e-34	17:44151969	CA	C	chr17:44230270..44248977	ENSG00000120071.8	KANSL1	chr17:44107782..44302138	-	cis
17:44152812:T	ENST00000576248.1	1.31165876902993	17.8482188942911	3.93666679481071e-39	9.27836754931111e-34	17:44152812	TGAACCCAAGTGAGGCACCTGGGTTCAA	T	chr17:44230270..44248977	ENSG00000120071.8	KANSL1	chr17:44107782..44302138	-	cis
17:44153909:A	ENST00000576248.1	1.31165876902993	17.8482188942911	3.93666679481071e-39	9.27836754931111e-34	17:44153909	G	A	chr17:44230270..44248977	ENSG00000120071.8	KANSL1	chr17:44107782..44302138	-	cis
17:44155299:CT	ENST00000576248.1	1.31165876902993	17.8482188942911	3.93666679481071e-39	9.27836754931111e-34	17:44155299	C	CT	chr17:44230270..44248977	ENSG00000120071.8	KANSL1	chr17:44107782..44302138	-	cis
17:44155925:TACAA	ENST00000576248.1	1.31165876902993	17.8482188942911	3.93666679481071e-39	9.27836754931111e-34	17:44155925	T	TACAA	chr17:44230270..44248977	ENSG00000120071.8	KANSL1	chr17:44107782..44302138	-	cis
17:44156401:T	ENST00000576248.1	1.31165876902993	17.8482188942911	3.93666679481071e-39	9.27836754931111e-34	17:44156401	TA	T	chr17:44230270..44248977	ENSG00000120071.8	KANSL1	chr17:44107782..44302138	-	cis
17:44157676:CT	ENST00000576248.1	1.31165876902993	17.8482188942911	3.93666679481071e-39	9.27836754931111e-34	17:44157676	C	CT	chr17:44230270..44248977	ENSG00000120071.8	KANSL1	chr17:44107782..44302138	-	cis
17:44161091:GCTCCCCTGGTAAGTCCTAAA	ENST00000576248.1	1.31165876902993	17.8482188942911	3.93666679481071e-39	9.27836754931111e-34	17:44161091	G	GCTCCCCTGGTAAGTCCTAAA	chr17:44230270..44248977	ENSG00000120071.8	KANSL1	chr17:44107782..44302138	-	cis
17:44161478:CTCACACCTGTAATCCCAGCACTTTGGGAAGCTGAGGCGGGTGGA	ENST00000576248.1	1.31165876902993	17.8482188942911	3.93666679481071e-39	9.27836754931111e-34	17:44161478	C	CTCACACCTGTAATCCCAGCACTTTGGGAAGCTGAGGCGGGTGGA	chr17:44230270..44248977	ENSG00000120071.8	KANSL1	chr17:44107782..44302138	-	cis
17:44163551:AGT	ENST00000576248.1	1.31165876902993	17.8482188942911	3.93666679481071e-39	9.27836754931111e-34	17:44163551	A	AGT	chr17:44230270..44248977	ENSG00000120071.8	KANSL1	chr17:44107782..44302138	-	cis
17:44168295:CTTA	ENST00000576248.1	1.31165876902993	17.8482188942911	3.93666679481071e-39	9.27836754931111e-34	17:44168295	C	CTTA	chr17:44230270..44248977	ENSG00000120071.8	KANSL1	chr17:44107782..44302138	-	cis
17:44172205:CA	ENST00000576248.1	1.31165876902993	17.8482188942911	3.93666679481071e-39	9.27836754931111e-34	17:44172205	C	CA	chr17:44230270..44248977	ENSG00000120071.8	KANSL1	chr17:44107782..44302138	-	cis
17:44177304:TA	ENST00000576248.1	1.31165876902993	17.8482188942911	3.93666679481071e-39	9.27836754931111e-34	17:44177304	T	TA	chr17:44230270..44248977	ENSG00000120071.8	KANSL1	chr17:44107782..44302138	-	cis
17:44179168:AACC	ENST00000576248.1	1.31165876902993	17.8482188942911	3.93666679481071e-39	9.27836754931111e-34	17:44179168	A	AACC	chr17:44230270..44248977	ENSG00000120071.8	KANSL1	chr17:44107782..44302138	-	cis
17:44238571:C	ENST00000576248.1	1.30586846442512	17.9593649624571	2.07153276358085e-39	9.27836754931111e-34	17:44238571	G	C	chr17:44230270..44248977	ENSG00000120071.8	KANSL1	chr17:44107782..44302138	-	cis
17:44247164:A	ENST00000576248.1	1.30586846442512	17.9593649624571	2.07153276358085e-39	9.27836754931111e-34	17:44247164	G	A	chr17:44230270..44248977	ENSG00000120071.8	KANSL1	chr17:44107782..44302138	-	cis
17:44263341:GA	ENST00000576248.1	1.30586846442512	17.9593649624571	2.07153276358085e-39	9.27836754931111e-34	17:44263341	G	GA	chr17:44230270..44248977	ENSG00000120071.8	KANSL1	chr17:44107782..44302138	-	cis
17:44272000:G	ENST00000576248.1	1.32111178721182	18.0053784766043	1.58869263998945e-39	9.27836754931111e-34	17:44272000	A	G	chr17:44230270..44248977	ENSG00000120071.8	KANSL1	chr17:44107782..44302138	-	cis
17:44341412:G:<CN3>:44366497	ENST00000576248.1	1.32798457037397	18.0573596972907	1.17752625639114e-39	9.27836754931111e-34	17:44341412	<CN3>	G	chr17:44230270..44248977	ENSG00000120071.8	KANSL1	chr17:44107782..44302138	-	cis
17:44343121:A	ENST00000576248.1	1.31986071318804	18.1098030882706	8.70733395303474e-40	9.27836754931111e-34	17:44343121	G	A	chr17:44230270..44248977	ENSG00000120071.8	KANSL1	chr17:44107782..44302138	-	cis
rs10445333	ENST00000576248.1	1.31165876902993	17.8482188942911	3.93666679481071e-39	9.27836754931111e-34	17:43916509	G	A	chr17:44230270..44248977	ENSG00000120071.8	KANSL1	chr17:44107782..44302138	-	cis
rs10445334	ENST00000576248.1	1.31165876902993	17.8482188942911	3.93666679481071e-39	9.27836754931111e-34	17:43934826	G	T	chr17:44230270..44248977	ENSG00000120071.8	KANSL1	chr17:44107782..44302138	-	cis
rs10445335	ENST00000576248.1	1.31165876902993	17.8482188942911	3.93666679481071e-39	9.27836754931111e-34	17:43934896	A	T	chr17:44230270..44248977	ENSG00000120071.8	KANSL1	chr17:44107782..44302138	-	cis
rs10445336	ENST00000576248.1	1.31165876902993	17.8482188942911	3.93666679481071e-39	9.27836754931111e-34	17:43934948	G	A	chr17:44230270..44248977	ENSG00000120071.8	KANSL1	chr17:44107782..44302138	-	cis
rs10445337	ENST00000576248.1	1.31165876902993	17.8482188942911	3.93666679481071e-39	9.27836754931111e-34	17:44067400	C	T	chr17:44230270..44248977	ENSG00000120071.8	KANSL1	chr17:44107782..44302138	-	cis
rs10445338	ENST00000576248.1	1.31165876902993	17.8482188942911	3.93666679481071e-39	9.27836754931111e-34	17:44067682	A	G	chr17:44230270..44248977	ENSG00000120071.8	KANSL1	chr17:44107782..44302138	-	cis
rs10445362	ENST00000576248.1	1.31165876902993	17.8482188942911	3.93666679481071e-39	9.27836754931111e-34	17:43914554	A	C	chr17:44230270..44248977	ENSG00000120071.8	KANSL1	chr17:44107782..44302138	-	cis
rs10445363	ENST00000576248.1	1.31165876902993	17.8482188942911	3.93666679481071e-39	9.27836754931111e-34	17:43914558	A	G	chr17:44230270..44248977	ENSG00000120071.8	KANSL1	chr17:44107782..44302138	-	cis
rs10445364	ENST00000576248.1	1.31165876902993	17.8482188942911	3.93666679481071e-39	9.27836754931111e-34	17:43916356	A	G	chr17:44230270..44248977	ENSG00000120071.8	KANSL1	chr17:44107782..44302138	-	cis
rs10445369	ENST00000576248.1	1.31165876902993	17.8482188942911	3.93666679481071e-39	9.27836754931111e-34	17:43934776	G	A	chr17:44230270..44248977	ENSG00000120071.8	KANSL1	chr17:44107782..44302138	-	cis
rs10445370	ENST00000576248.1	1.31165876902993	17.8482188942911	3.93666679481071e-39	9.27836754931111e-34	17:43935118	A	G	chr17:44230270..44248977	ENSG00000120071.8	KANSL1	chr17:44107782..44302138	-	cis
rs10445371	ENST00000576248.1	1.31165876902993	17.8482188942911	3.93666679481071e-39	9.27836754931111e-34	17:44065410	A	G	chr17:44230270..44248977	ENSG00000120071.8	KANSL1	chr17:44107782..44302138	-	cis
rs10491140	ENST00000576248.1	1.31165876902993	17.8482188942911	3.93666679481071e-39	9.27836754931111e-34	17:43950976	T	G	chr17:44230270..44248977	ENSG00000120071.8	KANSL1	chr17:44107782..44302138	-	cis
rs10491143	ENST00000576248.1	1.31165876902993	17.8482188942911	3.93666679481071e-39	9.27836754931111e-34	17:43773248	T	A	chr17:44230270..44248977	ENSG00000120071.8	KANSL1	chr17:44107782..44302138	-	cis
rs10491144	ENST00000576248.1	1.31165876902993	17.8482188942911	3.93666679481071e-39	9.27836754931111e-34	17:43773124	C	A	chr17:44230270..44248977	ENSG00000120071.8	KANSL1	chr17:44107782..44302138	-	cis
rs10514879	ENST00000576248.1	1.31165876902993	17.8482188942911	3.93666679481071e-39	9.27836754931111e-34	17:43802971	T	C	chr17:44230270..44248977	ENSG00000120071.8	KANSL1	chr17:44107782..44302138	-	cis
rs10514897	ENST00000576248.1	1.31165876902993	17.8482188942911	3.93666679481071e-39	9.27836754931111e-34	17:44117397	G	A	chr17:44230270..44248977	ENSG00000120071.8	KANSL1	chr17:44107782..44302138	-	cis
rs10514898	ENST00000576248.1	1.31165876902993	17.8482188942911	3.93666679481071e-39	9.27836754931111e-34	17:44119636	C	A	chr17:44230270..44248977	ENSG00000120071.8	KANSL1	chr17:44107782..44302138	-	cis
rs1052551	ENST00000576248.1	1.31165876902993	17.8482188942911	3.93666679481071e-39	9.27836754931111e-34	17:44068924	A	G	chr17:44230270..44248977	ENSG00000120071.8	KANSL1	chr17:44107782..44302138	-	cis
rs1052553	ENST00000576248.1	1.31165876902993	17.8482188942911	3.93666679481071e-39	9.27836754931111e-34	17:44073889	G	A	chr17:44230270..44248977	ENSG00000120071.8	KANSL1	chr17:44107782..44302138	-	cis
rs1052587	ENST00000576248.1	1.31165876902993	17.8482188942911	3.93666679481071e-39	9.27836754931111e-34	17:44102604	C	T	chr17:44230270..44248977	ENSG00000120071.8	KANSL1	chr17:44107782..44302138	-	cis
rs1052590	ENST00000576248.1	1.31165876902993	17.8482188942911	3.93666679481071e-39	9.27836754931111e-34	17:44102638	G	A	chr17:44230270..44248977	ENSG00000120071.8	KANSL1	chr17:44107782..44302138	-	cis
rs1076222	ENST00000576248.1	1.31165876902993	17.8482188942911	3.93666679481071e-39	9.27836754931111e-34	17:44109769	G	C	chr17:44230270..44248977	ENSG00000120071.8	KANSL1	chr17:44107782..44302138	-	cis
rs1078268	ENST00000576248.1	1.31165876902993	17.8482188942911	3.93666679481071e-39	9.27836754931111e-34	17:44075901	G	A	chr17:44230270..44248977	ENSG00000120071.8	KANSL1	chr17:44107782..44302138	-	cis
rs1078269	ENST00000576248.1	1.31165876902993	17.8482188942911	3.93666679481071e-39	9.27836754931111e-34	17:44075837	C	T	chr17:44230270..44248977	ENSG00000120071.8	KANSL1	chr17:44107782..44302138	-	cis
rs1078830	ENST00000576248.1	1.31165876902993	17.8482188942911	3.93666679481071e-39	9.27836754931111e-34	17:43946112	C	T	chr17:44230270..44248977	ENSG00000120071.8	KANSL1	chr17:44107782..44302138	-	cis
rs1105569	ENST00000576248.1	1.31165876902993	17.8482188942911	3.93666679481071e-39	9.27836754931111e-34	17:43793388	T	C	chr17:44230270..44248977	ENSG00000120071.8	KANSL1	chr17:44107782..44302138	-	cis
rs1105570	ENST00000576248.1	1.31165876902993	17.8482188942911	3.93666679481071e-39	9.27836754931111e-34	17:43793342	G	A	chr17:44230270..44248977	ENSG00000120071.8	KANSL1	chr17:44107782..44302138	-	cis
rs1105571	ENST00000576248.1	1.31165876902993	17.8482188942911	3.93666679481071e-39	9.27836754931111e-34	17:43793200	T	A	chr17:44230270..44248977	ENSG00000120071.8	KANSL1	chr17:44107782..44302138	-	cis
rs1107820	ENST00000576248.1	1.31165876902993	17.8482188942911	3.93666679481071e-39	9.27836754931111e-34	17:44135359	C	T	chr17:44230270..44248977	ENSG00000120071.8	KANSL1	chr17:44107782..44302138	-	cis
rs11079717	ENST00000576248.1	1.31165876902993	17.8482188942911	3.93666679481071e-39	9.27836754931111e-34	17:43835351	C	T	chr17:44230270..44248977	ENSG00000120071.8	KANSL1	chr17:44107782..44302138	-	cis
rs11079718	ENST00000576248.1	1.31165876902993	17.8482188942911	3.93666679481071e-39	9.27836754931111e-34	17:43839951	T	A	chr17:44230270..44248977	ENSG00000120071.8	KANSL1	chr17:44107782..44302138	-	cis
rs11079719	ENST00000576248.1	1.31165876902993	17.8482188942911	3.93666679481071e-39	9.27836754931111e-34	17:43840006	G	T	chr17:44230270..44248977	ENSG00000120071.8	KANSL1	chr17:44107782..44302138	-	cis
rs11079721	ENST00000576248.1	1.31165876902993	17.8482188942911	3.93666679481071e-39	9.27836754931111e-34	17:43840107	A	C	chr17:44230270..44248977	ENSG00000120071.8	KANSL1	chr17:44107782..44302138	-	cis
rs11079723	ENST00000576248.1	1.31165876902993	17.8482188942911	3.93666679481071e-39	9.27836754931111e-34	17:43841729	C	T	chr17:44230270..44248977	ENSG00000120071.8	KANSL1	chr17:44107782..44302138	-	cis
rs11079724	ENST00000576248.1	1.31165876902993	17.8482188942911	3.93666679481071e-39	9.27836754931111e-34	17:43841912	T	C	chr17:44230270..44248977	ENSG00000120071.8	KANSL1	chr17:44107782..44302138	-	cis
rs11079725	ENST00000576248.1	1.31165876902993	17.8482188942911	3.93666679481071e-39	9.27836754931111e-34	17:43923934	C	T	chr17:44230270..44248977	ENSG00000120071.8	KANSL1	chr17:44107782..44302138	-	cis
rs11079729	ENST00000576248.1	1.31165876902993	17.8482188942911	3.93666679481071e-39	9.27836754931111e-34	17:44115569	A	C	chr17:44230270..44248977	ENSG00000120071.8	KANSL1	chr17:44107782..44302138	-	cis
rs111240522	ENST00000576248.1	1.31165876902993	17.8482188942911	3.93666679481071e-39	9.27836754931111e-34	17:44066874	A	G	chr17:44230270..44248977	ENSG00000120071.8	KANSL1	chr17:44107782..44302138	-	cis
rs111259120	ENST00000576248.1	1.31165876902993	17.8482188942911	3.93666679481071e-39	9.27836754931111e-34	17:44133534	T	C	chr17:44230270..44248977	ENSG00000120071.8	KANSL1	chr17:44107782..44302138	-	cis
rs111321973	ENST00000576248.1	1.31165876902993	17.8482188942911	3.93666679481071e-39	9.27836754931111e-34	17:43953170	T	C	chr17:44230270..44248977	ENSG00000120071.8	KANSL1	chr17:44107782..44302138	-	cis
rs111324579	ENST00000576248.1	1.31165876902993	17.8482188942911	3.93666679481071e-39	9.27836754931111e-34	17:44082181	G	A	chr17:44230270..44248977	ENSG00000120071.8	KANSL1	chr17:44107782..44302138	-	cis
rs111327992	ENST00000576248.1	1.31165876902993	17.8482188942911	3.93666679481071e-39	9.27836754931111e-34	17:44126691	A	G	chr17:44230270..44248977	ENSG00000120071.8	KANSL1	chr17:44107782..44302138	-	cis
rs111370985	ENST00000576248.1	1.31165876902993	17.8482188942911	3.93666679481071e-39	9.27836754931111e-34	17:43852742	C	T	chr17:44230270..44248977	ENSG00000120071.8	KANSL1	chr17:44107782..44302138	-	cis
rs111372048	ENST00000576248.1	1.31165876902993	17.8482188942911	3.93666679481071e-39	9.27836754931111e-34	17:44136577	C	A	chr17:44230270..44248977	ENSG00000120071.8	KANSL1	chr17:44107782..44302138	-	cis
rs111374028	ENST00000576248.1	1.31165876902993	17.8482188942911	3.93666679481071e-39	9.27836754931111e-34	17:43846820	A	G	chr17:44230270..44248977	ENSG00000120071.8	KANSL1	chr17:44107782..44302138	-	cis
rs111415173	ENST00000576248.1	1.31165876902993	17.8482188942911	3.93666679481071e-39	9.27836754931111e-34	17:43795573	T	C	chr17:44230270..44248977	ENSG00000120071.8	KANSL1	chr17:44107782..44302138	-	cis
rs111433752	ENST00000576248.1	1.31165876902993	17.8482188942911	3.93666679481071e-39	9.27836754931111e-34	17:43857989	G	T	chr17:44230270..44248977	ENSG00000120071.8	KANSL1	chr17:44107782..44302138	-	cis
rs111447859	ENST00000576248.1	1.31165876902993	17.8482188942911	3.93666679481071e-39	9.27836754931111e-34	17:43987184	C	T	chr17:44230270..44248977	ENSG00000120071.8	KANSL1	chr17:44107782..44302138	-	cis
rs111497072	ENST00000576248.1	1.31165876902993	17.8482188942911	3.93666679481071e-39	9.27836754931111e-34	17:43824201	A	G	chr17:44230270..44248977	ENSG00000120071.8	KANSL1	chr17:44107782..44302138	-	cis
rs111511018	ENST00000576248.1	1.31165876902993	17.8482188942911	3.93666679481071e-39	9.27836754931111e-34	17:43794828	C	T	chr17:44230270..44248977	ENSG00000120071.8	KANSL1	chr17:44107782..44302138	-	cis
rs111519055	ENST00000576248.1	1.31165876902993	17.8482188942911	3.93666679481071e-39	9.27836754931111e-34	17:44159672	G	A	chr17:44230270..44248977	ENSG00000120071.8	KANSL1	chr17:44107782..44302138	-	cis
rs111541901	ENST00000576248.1	1.31165876902993	17.8482188942911	3.93666679481071e-39	9.27836754931111e-34	17:43994358	T	C	chr17:44230270..44248977	ENSG00000120071.8	KANSL1	chr17:44107782..44302138	-	cis
rs111644193	ENST00000576248.1	1.31165876902993	17.8482188942911	3.93666679481071e-39	9.27836754931111e-34	17:43949008	T	C	chr17:44230270..44248977	ENSG00000120071.8	KANSL1	chr17:44107782..44302138	-	cis
rs111652694	ENST00000576248.1	1.31165876902993	17.8482188942911	3.93666679481071e-39	9.27836754931111e-34	17:44067831	C	T	chr17:44230270..44248977	ENSG00000120071.8	KANSL1	chr17:44107782..44302138	-	cis
rs111664122	ENST00000576248.1	1.31165876902993	17.8482188942911	3.93666679481071e-39	9.27836754931111e-34	17:43857990	C	T	chr17:44230270..44248977	ENSG00000120071.8	KANSL1	chr17:44107782..44302138	-	cis
rs111689007	ENST00000576248.1	1.31165876902993	17.8482188942911	3.93666679481071e-39	9.27836754931111e-34	17:43981103	A	C	chr17:44230270..44248977	ENSG00000120071.8	KANSL1	chr17:44107782..44302138	-	cis
rs1117253	ENST00000576248.1	1.31165876902993	17.8482188942911	3.93666679481071e-39	9.27836754931111e-34	17:44149297	C	A	chr17:44230270..44248977	ENSG00000120071.8	KANSL1	chr17:44107782..44302138	-	cis
rs111735741	ENST00000576248.1	1.31165876902993	17.8482188942911	3.93666679481071e-39	9.27836754931111e-34	17:43856372	A	G	chr17:44230270..44248977	ENSG00000120071.8	KANSL1	chr17:44107782..44302138	-	cis
rs111739681	ENST00000576248.1	1.31165876902993	17.8482188942911	3.93666679481071e-39	9.27836754931111e-34	17:43898459	T	C	chr17:44230270..44248977	ENSG00000120071.8	KANSL1	chr17:44107782..44302138	-	cis
rs111750615	ENST00000576248.1	1.31165876902993	17.8482188942911	3.93666679481071e-39	9.27836754931111e-34	17:44156132	TTTA	T	chr17:44230270..44248977	ENSG00000120071.8	KANSL1	chr17:44107782..44302138	-	cis
rs111853996	ENST00000576248.1	1.31165876902993	17.8482188942911	3.93666679481071e-39	9.27836754931111e-34	17:44130878	G	A	chr17:44230270..44248977	ENSG00000120071.8	KANSL1	chr17:44107782..44302138	-	cis
rs111878933	ENST00000576248.1	1.31165876902993	17.8482188942911	3.93666679481071e-39	9.27836754931111e-34	17:43856341	T	C	chr17:44230270..44248977	ENSG00000120071.8	KANSL1	chr17:44107782..44302138	-	cis
rs111913701	ENST00000576248.1	1.31165876902993	17.8482188942911	3.93666679481071e-39	9.27836754931111e-34	17:44159631	G	T	chr17:44230270..44248977	ENSG00000120071.8	KANSL1	chr17:44107782..44302138	-	cis
rs111941646	ENST00000576248.1	1.31165876902993	17.8482188942911	3.93666679481071e-39	9.27836754931111e-34	17:43966608	T	A	chr17:44230270..44248977	ENSG00000120071.8	KANSL1	chr17:44107782..44302138	-	cis
rs111957446	ENST00000576248.1	1.31165876902993	17.8482188942911	3.93666679481071e-39	9.27836754931111e-34	17:44179723	C	T	chr17:44230270..44248977	ENSG00000120071.8	KANSL1	chr17:44107782..44302138	-	cis
rs111962225	ENST00000576248.1	1.31165876902993	17.8482188942911	3.93666679481071e-39	9.27836754931111e-34	17:43934016	C	G	chr17:44230270..44248977	ENSG00000120071.8	KANSL1	chr17:44107782..44302138	-	cis
rs111970616	ENST00000576248.1	1.31165876902993	17.8482188942911	3.93666679481071e-39	9.27836754931111e-34	17:44169581	C	T	chr17:44230270..44248977	ENSG00000120071.8	KANSL1	chr17:44107782..44302138	-	cis
rs111972148	ENST00000576248.1	1.31165876902993	17.8482188942911	3.93666679481071e-39	9.27836754931111e-34	17:43973121	C	G	chr17:44230270..44248977	ENSG00000120071.8	KANSL1	chr17:44107782..44302138	-	cis
rs111976319	ENST00000576248.1	1.31165876902993	17.8482188942911	3.93666679481071e-39	9.27836754931111e-34	17:44095335	A	C	chr17:44230270..44248977	ENSG00000120071.8	KANSL1	chr17:44107782..44302138	-	cis
rs111985258	ENST00000576248.1	1.31165876902993	17.8482188942911	3.93666679481071e-39	9.27836754931111e-34	17:43795859	G	A	chr17:44230270..44248977	ENSG00000120071.8	KANSL1	chr17:44107782..44302138	-	cis
rs112003140	ENST00000576248.1	1.31165876902993	17.8482188942911	3.93666679481071e-39	9.27836754931111e-34	17:43980998	A	G	chr17:44230270..44248977	ENSG00000120071.8	KANSL1	chr17:44107782..44302138	-	cis
rs112010353	ENST00000576248.1	1.31242541652132	17.9228815876499	2.55711313354259e-39	9.27836754931111e-34	17:43666492	T	C	chr17:44230270..44248977	ENSG00000120071.8	KANSL1	chr17:44107782..44302138	-	cis
rs112058117	ENST00000576248.1	1.31165876902993	17.8482188942911	3.93666679481071e-39	9.27836754931111e-34	17:44041562	T	G	chr17:44230270..44248977	ENSG00000120071.8	KANSL1	chr17:44107782..44302138	-	cis
rs112074397	ENST00000576248.1	1.31165876902993	17.8482188942911	3.93666679481071e-39	9.27836754931111e-34	17:44131022	C	T	chr17:44230270..44248977	ENSG00000120071.8	KANSL1	chr17:44107782..44302138	-	cis
rs112102887	ENST00000576248.1	1.31165876902993	17.8482188942911	3.93666679481071e-39	9.27836754931111e-34	17:44179749	A	G	chr17:44230270..44248977	ENSG00000120071.8	KANSL1	chr17:44107782..44302138	-	cis
rs112116311	ENST00000576248.1	1.31165876902993	17.8482188942911	3.93666679481071e-39	9.27836754931111e-34	17:43989898	G	T	chr17:44230270..44248977	ENSG00000120071.8	KANSL1	chr17:44107782..44302138	-	cis
rs112123127	ENST00000576248.1	1.31165876902993	17.8482188942911	3.93666679481071e-39	9.27836754931111e-34	17:43785098	T	C	chr17:44230270..44248977	ENSG00000120071.8	KANSL1	chr17:44107782..44302138	-	cis
rs112137135	ENST00000576248.1	1.31165876902993	17.8482188942911	3.93666679481071e-39	9.27836754931111e-34	17:43900817	G	A	chr17:44230270..44248977	ENSG00000120071.8	KANSL1	chr17:44107782..44302138	-	cis
rs112166495	ENST00000576248.1	1.31165876902993	17.8482188942911	3.93666679481071e-39	9.27836754931111e-34	17:44005361	A	G	chr17:44230270..44248977	ENSG00000120071.8	KANSL1	chr17:44107782..44302138	-	cis
rs112197756	ENST00000576248.1	1.31165876902993	17.8482188942911	3.93666679481071e-39	9.27836754931111e-34	17:44154105	G	A	chr17:44230270..44248977	ENSG00000120071.8	KANSL1	chr17:44107782..44302138	-	cis
rs112206871	ENST00000576248.1	1.31165876902993	17.8482188942911	3.93666679481071e-39	9.27836754931111e-34	17:44041817	G	A	chr17:44230270..44248977	ENSG00000120071.8	KANSL1	chr17:44107782..44302138	-	cis
rs112275277	ENST00000576248.1	1.31165876902993	17.8482188942911	3.93666679481071e-39	9.27836754931111e-34	17:43981958	T	C	chr17:44230270..44248977	ENSG00000120071.8	KANSL1	chr17:44107782..44302138	-	cis
rs112310745	ENST00000576248.1	1.31165876902993	17.8482188942911	3.93666679481071e-39	9.27836754931111e-34	17:44082432	A	G	chr17:44230270..44248977	ENSG00000120071.8	KANSL1	chr17:44107782..44302138	-	cis
rs112333322	ENST00000576248.1	1.31165876902993	17.8482188942911	3.93666679481071e-39	9.27836754931111e-34	17:44126673	G	A	chr17:44230270..44248977	ENSG00000120071.8	KANSL1	chr17:44107782..44302138	-	cis
rs112364920	ENST00000576248.1	1.31165876902993	17.8482188942911	3.93666679481071e-39	9.27836754931111e-34	17:44161360	T	A	chr17:44230270..44248977	ENSG00000120071.8	KANSL1	chr17:44107782..44302138	-	cis
rs112385572	ENST00000576248.1	1.31165876902993	17.8482188942911	3.93666679481071e-39	9.27836754931111e-34	17:44066172	G	A	chr17:44230270..44248977	ENSG00000120071.8	KANSL1	chr17:44107782..44302138	-	cis
rs112402370	ENST00000576248.1	1.31165876902993	17.8482188942911	3.93666679481071e-39	9.27836754931111e-34	17:44092744	G	A	chr17:44230270..44248977	ENSG00000120071.8	KANSL1	chr17:44107782..44302138	-	cis
rs112411928	ENST00000576248.1	1.31165876902993	17.8482188942911	3.93666679481071e-39	9.27836754931111e-34	17:44139762	G	C	chr17:44230270..44248977	ENSG00000120071.8	KANSL1	chr17:44107782..44302138	-	cis
rs112415880	ENST00000576248.1	1.31165876902993	17.8482188942911	3.93666679481071e-39	9.27836754931111e-34	17:44042868	A	G	chr17:44230270..44248977	ENSG00000120071.8	KANSL1	chr17:44107782..44302138	-	cis
rs112425426	ENST00000576248.1	1.31165876902993	17.8482188942911	3.93666679481071e-39	9.27836754931111e-34	17:43963416	G	C	chr17:44230270..44248977	ENSG00000120071.8	KANSL1	chr17:44107782..44302138	-	cis
rs112439933	ENST00000576248.1	1.31165876902993	17.8482188942911	3.93666679481071e-39	9.27836754931111e-34	17:44005226	C	A	chr17:44230270..44248977	ENSG00000120071.8	KANSL1	chr17:44107782..44302138	-	cis
rs112454267	ENST00000576248.1	1.31165876902993	17.8482188942911	3.93666679481071e-39	9.27836754931111e-34	17:44005329	A	G	chr17:44230270..44248977	ENSG00000120071.8	KANSL1	chr17:44107782..44302138	-	cis
rs112570965	ENST00000576248.1	1.31165876902993	17.8482188942911	3.93666679481071e-39	9.27836754931111e-34	17:43801092	C	T	chr17:44230270..44248977	ENSG00000120071.8	KANSL1	chr17:44107782..44302138	-	cis
rs112572874	ENST00000576248.1	1.31165876902993	17.8482188942911	3.93666679481071e-39	9.27836754931111e-34	17:44072984	G	A	chr17:44230270..44248977	ENSG00000120071.8	KANSL1	chr17:44107782..44302138	-	cis
rs112578465	ENST00000576248.1	1.31165876902993	17.8482188942911	3.93666679481071e-39	9.27836754931111e-34	17:44125066	T	C	chr17:44230270..44248977	ENSG00000120071.8	KANSL1	chr17:44107782..44302138	-	cis
rs112583797	ENST00000576248.1	1.31165876902993	17.8482188942911	3.93666679481071e-39	9.27836754931111e-34	17:43918418	G	A	chr17:44230270..44248977	ENSG00000120071.8	KANSL1	chr17:44107782..44302138	-	cis
rs112588484	ENST00000576248.1	1.31165876902993	17.8482188942911	3.93666679481071e-39	9.27836754931111e-34	17:43934587	G	GT	chr17:44230270..44248977	ENSG00000120071.8	KANSL1	chr17:44107782..44302138	-	cis
rs112596352	ENST00000576248.1	1.31165876902993	17.8482188942911	3.93666679481071e-39	9.27836754931111e-34	17:44170238	A	G	chr17:44230270..44248977	ENSG00000120071.8	KANSL1	chr17:44107782..44302138	-	cis
rs112597362	ENST00000576248.1	1.31165876902993	17.8482188942911	3.93666679481071e-39	9.27836754931111e-34	17:44152736	GCT	G	chr17:44230270..44248977	ENSG00000120071.8	KANSL1	chr17:44107782..44302138	-	cis
rs112647192	ENST00000576248.1	1.31165876902993	17.8482188942911	3.93666679481071e-39	9.27836754931111e-34	17:43994623	A	G	chr17:44230270..44248977	ENSG00000120071.8	KANSL1	chr17:44107782..44302138	-	cis
rs112674766	ENST00000576248.1	1.31165876902993	17.8482188942911	3.93666679481071e-39	9.27836754931111e-34	17:44130924	T	A	chr17:44230270..44248977	ENSG00000120071.8	KANSL1	chr17:44107782..44302138	-	cis
rs112746008	ENST00000576248.1	1.31165876902993	17.8482188942911	3.93666679481071e-39	9.27836754931111e-34	17:44126650	T	C	chr17:44230270..44248977	ENSG00000120071.8	KANSL1	chr17:44107782..44302138	-	cis
rs112836774	ENST00000576248.1	1.31165876902993	17.8482188942911	3.93666679481071e-39	9.27836754931111e-34	17:44084002	C	T	chr17:44230270..44248977	ENSG00000120071.8	KANSL1	chr17:44107782..44302138	-	cis
rs112893615	ENST00000576248.1	1.31165876902993	17.8482188942911	3.93666679481071e-39	9.27836754931111e-34	17:44045574	A	AC	chr17:44230270..44248977	ENSG00000120071.8	KANSL1	chr17:44107782..44302138	-	cis
rs112915466	ENST00000576248.1	1.31165876902993	17.8482188942911	3.93666679481071e-39	9.27836754931111e-34	17:43958744	G	A	chr17:44230270..44248977	ENSG00000120071.8	KANSL1	chr17:44107782..44302138	-	cis
rs112916880	ENST00000576248.1	1.31165876902993	17.8482188942911	3.93666679481071e-39	9.27836754931111e-34	17:44036129	T	C	chr17:44230270..44248977	ENSG00000120071.8	KANSL1	chr17:44107782..44302138	-	cis
rs112950348	ENST00000576248.1	1.31165876902993	17.8482188942911	3.93666679481071e-39	9.27836754931111e-34	17:44033188	A	G	chr17:44230270..44248977	ENSG00000120071.8	KANSL1	chr17:44107782..44302138	-	cis
rs112995313	ENST00000576248.1	1.31165876902993	17.8482188942911	3.93666679481071e-39	9.27836754931111e-34	17:43795768	C	T	chr17:44230270..44248977	ENSG00000120071.8	KANSL1	chr17:44107782..44302138	-	cis
rs113029914	ENST00000576248.1	1.31165876902993	17.8482188942911	3.93666679481071e-39	9.27836754931111e-34	17:43981831	T	A	chr17:44230270..44248977	ENSG00000120071.8	KANSL1	chr17:44107782..44302138	-	cis
rs113134013	ENST00000576248.1	1.31165876902993	17.8482188942911	3.93666679481071e-39	9.27836754931111e-34	17:44066995	T	C	chr17:44230270..44248977	ENSG00000120071.8	KANSL1	chr17:44107782..44302138	-	cis
rs113161176	ENST00000576248.1	1.31165876902993	17.8482188942911	3.93666679481071e-39	9.27836754931111e-34	17:43974354	A	G	chr17:44230270..44248977	ENSG00000120071.8	KANSL1	chr17:44107782..44302138	-	cis
rs113173628	ENST00000576248.1	1.31165876902993	17.8482188942911	3.93666679481071e-39	9.27836754931111e-34	17:43794899	T	C	chr17:44230270..44248977	ENSG00000120071.8	KANSL1	chr17:44107782..44302138	-	cis
rs113201171	ENST00000576248.1	1.31165876902993	17.8482188942911	3.93666679481071e-39	9.27836754931111e-34	17:44082249	T	A	chr17:44230270..44248977	ENSG00000120071.8	KANSL1	chr17:44107782..44302138	-	cis
rs113242154	ENST00000576248.1	1.31165876902993	17.8482188942911	3.93666679481071e-39	9.27836754931111e-34	17:44053307	TAG	T	chr17:44230270..44248977	ENSG00000120071.8	KANSL1	chr17:44107782..44302138	-	cis
rs113277432	ENST00000576248.1	1.31165876902993	17.8482188942911	3.93666679481071e-39	9.27836754931111e-34	17:44033169	C	T	chr17:44230270..44248977	ENSG00000120071.8	KANSL1	chr17:44107782..44302138	-	cis
rs113313477	ENST00000576248.1	1.31165876902993	17.8482188942911	3.93666679481071e-39	9.27836754931111e-34	17:44005186	A	G	chr17:44230270..44248977	ENSG00000120071.8	KANSL1	chr17:44107782..44302138	-	cis
rs113316734	ENST00000576248.1	1.31165876902993	17.8482188942911	3.93666679481071e-39	9.27836754931111e-34	17:44084157	C	T	chr17:44230270..44248977	ENSG00000120071.8	KANSL1	chr17:44107782..44302138	-	cis
rs113327263	ENST00000576248.1	1.31165876902993	17.8482188942911	3.93666679481071e-39	9.27836754931111e-34	17:43965063	C	T	chr17:44230270..44248977	ENSG00000120071.8	KANSL1	chr17:44107782..44302138	-	cis
rs113347741	ENST00000576248.1	1.31165876902993	17.8482188942911	3.93666679481071e-39	9.27836754931111e-34	17:43973408	T	C	chr17:44230270..44248977	ENSG00000120071.8	KANSL1	chr17:44107782..44302138	-	cis
rs113395365	ENST00000576248.1	1.31165876902993	17.8482188942911	3.93666679481071e-39	9.27836754931111e-34	17:44025650	C	T	chr17:44230270..44248977	ENSG00000120071.8	KANSL1	chr17:44107782..44302138	-	cis
rs113414067	ENST00000576248.1	1.31165876902993	17.8482188942911	3.93666679481071e-39	9.27836754931111e-34	17:43955093	C	T	chr17:44230270..44248977	ENSG00000120071.8	KANSL1	chr17:44107782..44302138	-	cis
rs113518470	ENST00000576248.1	1.31165876902993	17.8482188942911	3.93666679481071e-39	9.27836754931111e-34	17:43850932	T	C	chr17:44230270..44248977	ENSG00000120071.8	KANSL1	chr17:44107782..44302138	-	cis
rs113520245	ENST00000576248.1	1.31165876902993	17.8482188942911	3.93666679481071e-39	9.27836754931111e-34	17:44033132	T	C	chr17:44230270..44248977	ENSG00000120071.8	KANSL1	chr17:44107782..44302138	-	cis
rs113537106	ENST00000576248.1	1.31165876902993	17.8482188942911	3.93666679481071e-39	9.27836754931111e-34	17:44016462	G	A	chr17:44230270..44248977	ENSG00000120071.8	KANSL1	chr17:44107782..44302138	-	cis
rs113589236	ENST00000576248.1	1.31165876902993	17.8482188942911	3.93666679481071e-39	9.27836754931111e-34	17:43981795	A	G	chr17:44230270..44248977	ENSG00000120071.8	KANSL1	chr17:44107782..44302138	-	cis
rs113661667	ENST00000576248.1	1.31165876902993	17.8482188942911	3.93666679481071e-39	9.27836754931111e-34	17:43791610	C	T	chr17:44230270..44248977	ENSG00000120071.8	KANSL1	chr17:44107782..44302138	-	cis
rs113756354	ENST00000576248.1	1.31165876902993	17.8482188942911	3.93666679481071e-39	9.27836754931111e-34	17:44013483	G	A	chr17:44230270..44248977	ENSG00000120071.8	KANSL1	chr17:44107782..44302138	-	cis
rs113762994	ENST00000576248.1	1.31165876902993	17.8482188942911	3.93666679481071e-39	9.27836754931111e-34	17:43847095	T	C	chr17:44230270..44248977	ENSG00000120071.8	KANSL1	chr17:44107782..44302138	-	cis
rs113788190	ENST00000576248.1	1.31165876902993	17.8482188942911	3.93666679481071e-39	9.27836754931111e-34	17:44161302	G	A	chr17:44230270..44248977	ENSG00000120071.8	KANSL1	chr17:44107782..44302138	-	cis
rs113790915	ENST00000576248.1	1.31165876902993	17.8482188942911	3.93666679481071e-39	9.27836754931111e-34	17:43810782	C	G	chr17:44230270..44248977	ENSG00000120071.8	KANSL1	chr17:44107782..44302138	-	cis
rs113793114	ENST00000576248.1	1.31165876902993	17.8482188942911	3.93666679481071e-39	9.27836754931111e-34	17:44037079	A	G	chr17:44230270..44248977	ENSG00000120071.8	KANSL1	chr17:44107782..44302138	-	cis
rs113796169	ENST00000576248.1	1.31165876902993	17.8482188942911	3.93666679481071e-39	9.27836754931111e-34	17:44005254	A	T	chr17:44230270..44248977	ENSG00000120071.8	KANSL1	chr17:44107782..44302138	-	cis
rs113834264	ENST00000576248.1	1.31165876902993	17.8482188942911	3.93666679481071e-39	9.27836754931111e-34	17:43979622	A	G	chr17:44230270..44248977	ENSG00000120071.8	KANSL1	chr17:44107782..44302138	-	cis
rs113856644	ENST00000576248.1	1.31165876902993	17.8482188942911	3.93666679481071e-39	9.27836754931111e-34	17:43932277	A	G	chr17:44230270..44248977	ENSG00000120071.8	KANSL1	chr17:44107782..44302138	-	cis
rs113857334	ENST00000576248.1	1.31165876902993	17.8482188942911	3.93666679481071e-39	9.27836754931111e-34	17:44044940	C	T	chr17:44230270..44248977	ENSG00000120071.8	KANSL1	chr17:44107782..44302138	-	cis
rs113871181	ENST00000576248.1	1.31165876902993	17.8482188942911	3.93666679481071e-39	9.27836754931111e-34	17:43852733	A	G	chr17:44230270..44248977	ENSG00000120071.8	KANSL1	chr17:44107782..44302138	-	cis
rs113894932	ENST00000576248.1	1.31165876902993	17.8482188942911	3.93666679481071e-39	9.27836754931111e-34	17:44080408	C	G	chr17:44230270..44248977	ENSG00000120071.8	KANSL1	chr17:44107782..44302138	-	cis
rs113925422	ENST00000576248.1	1.31165876902993	17.8482188942911	3.93666679481071e-39	9.27836754931111e-34	17:44046934	A	T	chr17:44230270..44248977	ENSG00000120071.8	KANSL1	chr17:44107782..44302138	-	cis
rs113934115	ENST00000576248.1	1.31165876902993	17.8482188942911	3.93666679481071e-39	9.27836754931111e-34	17:43847039	T	C	chr17:44230270..44248977	ENSG00000120071.8	KANSL1	chr17:44107782..44302138	-	cis
rs113952577	ENST00000576248.1	1.31165876902993	17.8482188942911	3.93666679481071e-39	9.27836754931111e-34	17:44010661	G	A	chr17:44230270..44248977	ENSG00000120071.8	KANSL1	chr17:44107782..44302138	-	cis
rs113955100	ENST00000576248.1	1.31165876902993	17.8482188942911	3.93666679481071e-39	9.27836754931111e-34	17:44161522	C	A	chr17:44230270..44248977	ENSG00000120071.8	KANSL1	chr17:44107782..44302138	-	cis
rs113991678	ENST00000576248.1	1.31165876902993	17.8482188942911	3.93666679481071e-39	9.27836754931111e-34	17:43795634	T	C	chr17:44230270..44248977	ENSG00000120071.8	KANSL1	chr17:44107782..44302138	-	cis
rs11575895	ENST00000576248.1	1.31165876902993	17.8482188942911	3.93666679481071e-39	9.27836754931111e-34	17:43971785	G	A	chr17:44230270..44248977	ENSG00000120071.8	KANSL1	chr17:44107782..44302138	-	cis
rs11575896	ENST00000576248.1	1.31165876902993	17.8482188942911	3.93666679481071e-39	9.27836754931111e-34	17:43972142	A	G	chr17:44230270..44248977	ENSG00000120071.8	KANSL1	chr17:44107782..44302138	-	cis
rs117124984	ENST00000576248.1	1.31165876902993	17.8482188942911	3.93666679481071e-39	9.27836754931111e-34	17:44051588	G	C	chr17:44230270..44248977	ENSG00000120071.8	KANSL1	chr17:44107782..44302138	-	cis
rs117365970	ENST00000576248.1	1.31165876902993	17.8482188942911	3.93666679481071e-39	9.27836754931111e-34	17:43893259	A	G	chr17:44230270..44248977	ENSG00000120071.8	KANSL1	chr17:44107782..44302138	-	cis
rs117646503	ENST00000576248.1	1.31165876902993	17.8482188942911	3.93666679481071e-39	9.27836754931111e-34	17:43893260	C	T	chr17:44230270..44248977	ENSG00000120071.8	KANSL1	chr17:44107782..44302138	-	cis
rs118087478	ENST00000576248.1	1.31165876902993	17.8482188942911	3.93666679481071e-39	9.27836754931111e-34	17:44051589	G	T	chr17:44230270..44248977	ENSG00000120071.8	KANSL1	chr17:44107782..44302138	-	cis
rs12149995	ENST00000576248.1	1.31165876902993	17.8482188942911	3.93666679481071e-39	9.27836754931111e-34	17:44092801	A	G	chr17:44230270..44248977	ENSG00000120071.8	KANSL1	chr17:44107782..44302138	-	cis
rs12150048	ENST00000576248.1	1.31165876902993	17.8482188942911	3.93666679481071e-39	9.27836754931111e-34	17:43827471	C	G	chr17:44230270..44248977	ENSG00000120071.8	KANSL1	chr17:44107782..44302138	-	cis
rs12150064	ENST00000576248.1	1.31165876902993	17.8482188942911	3.93666679481071e-39	9.27836754931111e-34	17:44128407	A	C	chr17:44230270..44248977	ENSG00000120071.8	KANSL1	chr17:44107782..44302138	-	cis
rs12150090	ENST00000576248.1	1.31165876902993	17.8482188942911	3.93666679481071e-39	9.27836754931111e-34	17:44115886	T	C	chr17:44230270..44248977	ENSG00000120071.8	KANSL1	chr17:44107782..44302138	-	cis
rs12150091	ENST00000576248.1	1.31165876902993	17.8482188942911	3.93666679481071e-39	9.27836754931111e-34	17:43776242	G	A	chr17:44230270..44248977	ENSG00000120071.8	KANSL1	chr17:44107782..44302138	-	cis
rs12150104	ENST00000576248.1	1.31165876902993	17.8482188942911	3.93666679481071e-39	9.27836754931111e-34	17:44015929	A	G	chr17:44230270..44248977	ENSG00000120071.8	KANSL1	chr17:44107782..44302138	-	cis
rs12150111	ENST00000576248.1	1.31165876902993	17.8482188942911	3.93666679481071e-39	9.27836754931111e-34	17:44013938	G	A	chr17:44230270..44248977	ENSG00000120071.8	KANSL1	chr17:44107782..44302138	-	cis
rs12150125	ENST00000576248.1	1.31165876902993	17.8482188942911	3.93666679481071e-39	9.27836754931111e-34	17:43986432	A	G	chr17:44230270..44248977	ENSG00000120071.8	KANSL1	chr17:44107782..44302138	-	cis
rs12150127	ENST00000576248.1	1.31165876902993	17.8482188942911	3.93666679481071e-39	9.27836754931111e-34	17:44141732	A	G	chr17:44230270..44248977	ENSG00000120071.8	KANSL1	chr17:44107782..44302138	-	cis
rs12150141	ENST00000576248.1	1.31165876902993	17.8482188942911	3.93666679481071e-39	9.27836754931111e-34	17:43775145	A	G	chr17:44230270..44248977	ENSG00000120071.8	KANSL1	chr17:44107782..44302138	-	cis
rs12150162	ENST00000576248.1	1.31165876902993	17.8482188942911	3.93666679481071e-39	9.27836754931111e-34	17:44114218	C	T	chr17:44230270..44248977	ENSG00000120071.8	KANSL1	chr17:44107782..44302138	-	cis
rs12150170	ENST00000576248.1	1.31165876902993	17.8482188942911	3.93666679481071e-39	9.27836754931111e-34	17:44090646	G	A	chr17:44230270..44248977	ENSG00000120071.8	KANSL1	chr17:44107782..44302138	-	cis
rs12150195	ENST00000576248.1	1.31165876902993	17.8482188942911	3.93666679481071e-39	9.27836754931111e-34	17:44014263	C	T	chr17:44230270..44248977	ENSG00000120071.8	KANSL1	chr17:44107782..44302138	-	cis
rs12150223	ENST00000576248.1	1.31165876902993	17.8482188942911	3.93666679481071e-39	9.27836754931111e-34	17:43944204	C	T	chr17:44230270..44248977	ENSG00000120071.8	KANSL1	chr17:44107782..44302138	-	cis
rs12150229	ENST00000576248.1	1.31165876902993	17.8482188942911	3.93666679481071e-39	9.27836754931111e-34	17:44015446	G	A	chr17:44230270..44248977	ENSG00000120071.8	KANSL1	chr17:44107782..44302138	-	cis
rs12150230	ENST00000576248.1	1.31165876902993	17.8482188942911	3.93666679481071e-39	9.27836754931111e-34	17:44015464	G	A	chr17:44230270..44248977	ENSG00000120071.8	KANSL1	chr17:44107782..44302138	-	cis
rs12150235	ENST00000576248.1	1.31165876902993	17.8482188942911	3.93666679481071e-39	9.27836754931111e-34	17:44015745	G	A	chr17:44230270..44248977	ENSG00000120071.8	KANSL1	chr17:44107782..44302138	-	cis
rs12150242	ENST00000576248.1	1.31165876902993	17.8482188942911	3.93666679481071e-39	9.27836754931111e-34	17:44015816	G	A	chr17:44230270..44248977	ENSG00000120071.8	KANSL1	chr17:44107782..44302138	-	cis
rs12150254	ENST00000576248.1	1.31165876902993	17.8482188942911	3.93666679481071e-39	9.27836754931111e-34	17:44090455	C	T	chr17:44230270..44248977	ENSG00000120071.8	KANSL1	chr17:44107782..44302138	-	cis
rs12150332	ENST00000576248.1	1.31165876902993	17.8482188942911	3.93666679481071e-39	9.27836754931111e-34	17:43824908	T	C	chr17:44230270..44248977	ENSG00000120071.8	KANSL1	chr17:44107782..44302138	-	cis
rs12150336	ENST00000576248.1	1.31165876902993	17.8482188942911	3.93666679481071e-39	9.27836754931111e-34	17:44125704	T	C	chr17:44230270..44248977	ENSG00000120071.8	KANSL1	chr17:44107782..44302138	-	cis
rs12150344	ENST00000576248.1	1.31165876902993	17.8482188942911	3.93666679481071e-39	9.27836754931111e-34	17:44143484	A	G	chr17:44230270..44248977	ENSG00000120071.8	KANSL1	chr17:44107782..44302138	-	cis
rs12150363	ENST00000576248.1	1.31165876902993	17.8482188942911	3.93666679481071e-39	9.27836754931111e-34	17:43826351	G	A	chr17:44230270..44248977	ENSG00000120071.8	KANSL1	chr17:44107782..44302138	-	cis
rs12150390	ENST00000576248.1	1.31165876902993	17.8482188942911	3.93666679481071e-39	9.27836754931111e-34	17:43896228	C	T	chr17:44230270..44248977	ENSG00000120071.8	KANSL1	chr17:44107782..44302138	-	cis
rs12150435	ENST00000576248.1	1.31165876902993	17.8482188942911	3.93666679481071e-39	9.27836754931111e-34	17:43776391	C	G	chr17:44230270..44248977	ENSG00000120071.8	KANSL1	chr17:44107782..44302138	-	cis
rs12150438	ENST00000576248.1	1.31165876902993	17.8482188942911	3.93666679481071e-39	9.27836754931111e-34	17:44113963	T	C	chr17:44230270..44248977	ENSG00000120071.8	KANSL1	chr17:44107782..44302138	-	cis
rs12150447	ENST00000576248.1	1.31165876902993	17.8482188942911	3.93666679481071e-39	9.27836754931111e-34	17:44128125	C	A	chr17:44230270..44248977	ENSG00000120071.8	KANSL1	chr17:44107782..44302138	-	cis
rs12150451	ENST00000576248.1	1.31165876902993	17.8482188942911	3.93666679481071e-39	9.27836754931111e-34	17:43827431	G	A	chr17:44230270..44248977	ENSG00000120071.8	KANSL1	chr17:44107782..44302138	-	cis
rs12150454	ENST00000576248.1	1.31165876902993	17.8482188942911	3.93666679481071e-39	9.27836754931111e-34	17:43776061	T	C	chr17:44230270..44248977	ENSG00000120071.8	KANSL1	chr17:44107782..44302138	-	cis
rs12150455	ENST00000576248.1	1.31165876902993	17.8482188942911	3.93666679481071e-39	9.27836754931111e-34	17:43827508	G	A	chr17:44230270..44248977	ENSG00000120071.8	KANSL1	chr17:44107782..44302138	-	cis
rs12150460	ENST00000576248.1	1.31165876902993	17.8482188942911	3.93666679481071e-39	9.27836754931111e-34	17:44014137	T	G	chr17:44230270..44248977	ENSG00000120071.8	KANSL1	chr17:44107782..44302138	-	cis
rs12150464	ENST00000576248.1	1.31165876902993	17.8482188942911	3.93666679481071e-39	9.27836754931111e-34	17:43776371	T	C	chr17:44230270..44248977	ENSG00000120071.8	KANSL1	chr17:44107782..44302138	-	cis
rs12150469	ENST00000576248.1	1.31165876902993	17.8482188942911	3.93666679481071e-39	9.27836754931111e-34	17:44092497	C	T	chr17:44230270..44248977	ENSG00000120071.8	KANSL1	chr17:44107782..44302138	-	cis
rs12150515	ENST00000576248.1	1.31165876902993	17.8482188942911	3.93666679481071e-39	9.27836754931111e-34	17:44090685	T	G	chr17:44230270..44248977	ENSG00000120071.8	KANSL1	chr17:44107782..44302138	-	cis
rs12150516	ENST00000576248.1	1.31165876902993	17.8482188942911	3.93666679481071e-39	9.27836754931111e-34	17:43944519	T	C	chr17:44230270..44248977	ENSG00000120071.8	KANSL1	chr17:44107782..44302138	-	cis
rs12150527	ENST00000576248.1	1.31165876902993	17.8482188942911	3.93666679481071e-39	9.27836754931111e-34	17:43986462	G	A	chr17:44230270..44248977	ENSG00000120071.8	KANSL1	chr17:44107782..44302138	-	cis
rs12150542	ENST00000576248.1	1.31165876902993	17.8482188942911	3.93666679481071e-39	9.27836754931111e-34	17:44115730	A	G	chr17:44230270..44248977	ENSG00000120071.8	KANSL1	chr17:44107782..44302138	-	cis
rs12150547	ENST00000576248.1	1.31165876902993	17.8482188942911	3.93666679481071e-39	9.27836754931111e-34	17:43775546	G	A	chr17:44230270..44248977	ENSG00000120071.8	KANSL1	chr17:44107782..44302138	-	cis
rs12150551	ENST00000576248.1	1.31165876902993	17.8482188942911	3.93666679481071e-39	9.27836754931111e-34	17:44150920	C	T	chr17:44230270..44248977	ENSG00000120071.8	KANSL1	chr17:44107782..44302138	-	cis
rs12150558	ENST00000576248.1	1.31165876902993	17.8482188942911	3.93666679481071e-39	9.27836754931111e-34	17:44151156	C	T	chr17:44230270..44248977	ENSG00000120071.8	KANSL1	chr17:44107782..44302138	-	cis
rs12150570	ENST00000576248.1	1.31165876902993	17.8482188942911	3.93666679481071e-39	9.27836754931111e-34	17:44126218	A	G	chr17:44230270..44248977	ENSG00000120071.8	KANSL1	chr17:44107782..44302138	-	cis
rs12150576	ENST00000576248.1	1.31165876902993	17.8482188942911	3.93666679481071e-39	9.27836754931111e-34	17:44015624	A	G	chr17:44230270..44248977	ENSG00000120071.8	KANSL1	chr17:44107782..44302138	-	cis
rs12150604	ENST00000576248.1	1.31165876902993	17.8482188942911	3.93666679481071e-39	9.27836754931111e-34	17:43828221	A	T	chr17:44230270..44248977	ENSG00000120071.8	KANSL1	chr17:44107782..44302138	-	cis
rs12150608	ENST00000576248.1	1.31165876902993	17.8482188942911	3.93666679481071e-39	9.27836754931111e-34	17:43775402	C	T	chr17:44230270..44248977	ENSG00000120071.8	KANSL1	chr17:44107782..44302138	-	cis
rs12150610	ENST00000576248.1	1.31165876902993	17.8482188942911	3.93666679481071e-39	9.27836754931111e-34	17:43775479	C	T	chr17:44230270..44248977	ENSG00000120071.8	KANSL1	chr17:44107782..44302138	-	cis
rs12150611	ENST00000576248.1	1.31165876902993	17.8482188942911	3.93666679481071e-39	9.27836754931111e-34	17:44149741	A	G	chr17:44230270..44248977	ENSG00000120071.8	KANSL1	chr17:44107782..44302138	-	cis
rs12150621	ENST00000576248.1	1.31165876902993	17.8482188942911	3.93666679481071e-39	9.27836754931111e-34	17:43838482	T	G	chr17:44230270..44248977	ENSG00000120071.8	KANSL1	chr17:44107782..44302138	-	cis
rs12150625	ENST00000576248.1	1.31165876902993	17.8482188942911	3.93666679481071e-39	9.27836754931111e-34	17:44149448	G	C	chr17:44230270..44248977	ENSG00000120071.8	KANSL1	chr17:44107782..44302138	-	cis
rs12150627	ENST00000576248.1	1.31165876902993	17.8482188942911	3.93666679481071e-39	9.27836754931111e-34	17:44149537	G	C	chr17:44230270..44248977	ENSG00000120071.8	KANSL1	chr17:44107782..44302138	-	cis
rs12150628	ENST00000576248.1	1.31165876902993	17.8482188942911	3.93666679481071e-39	9.27836754931111e-34	17:44149581	T	C	chr17:44230270..44248977	ENSG00000120071.8	KANSL1	chr17:44107782..44302138	-	cis
rs12150658	ENST00000576248.1	1.31165876902993	17.8482188942911	3.93666679481071e-39	9.27836754931111e-34	17:43826305	A	G	chr17:44230270..44248977	ENSG00000120071.8	KANSL1	chr17:44107782..44302138	-	cis
rs12150672	ENST00000576248.1	1.31165876902993	17.8482188942911	3.93666679481071e-39	9.27836754931111e-34	17:43826637	A	G	chr17:44230270..44248977	ENSG00000120071.8	KANSL1	chr17:44107782..44302138	-	cis
rs12150683	ENST00000576248.1	1.31165876902993	17.8482188942911	3.93666679481071e-39	9.27836754931111e-34	17:43824848	G	A	chr17:44230270..44248977	ENSG00000120071.8	KANSL1	chr17:44107782..44302138	-	cis
rs12185225	ENST00000576248.1	1.31165876902993	17.8482188942911	3.93666679481071e-39	9.27836754931111e-34	17:44113491	C	T	chr17:44230270..44248977	ENSG00000120071.8	KANSL1	chr17:44107782..44302138	-	cis
rs12185233	ENST00000576248.1	1.31165876902993	17.8482188942911	3.93666679481071e-39	9.27836754931111e-34	17:43923654	C	G	chr17:44230270..44248977	ENSG00000120071.8	KANSL1	chr17:44107782..44302138	-	cis
rs12185235	ENST00000576248.1	1.31165876902993	17.8482188942911	3.93666679481071e-39	9.27836754931111e-34	17:43923703	T	C	chr17:44230270..44248977	ENSG00000120071.8	KANSL1	chr17:44107782..44302138	-	cis
rs12185243	ENST00000576248.1	1.31165876902993	17.8482188942911	3.93666679481071e-39	9.27836754931111e-34	17:44115351	C	T	chr17:44230270..44248977	ENSG00000120071.8	KANSL1	chr17:44107782..44302138	-	cis
rs12185268	ENST00000576248.1	1.31165876902993	17.8482188942911	3.93666679481071e-39	9.27836754931111e-34	17:43923683	G	A	chr17:44230270..44248977	ENSG00000120071.8	KANSL1	chr17:44107782..44302138	-	cis
rs12373123	ENST00000576248.1	1.31165876902993	17.8482188942911	3.93666679481071e-39	9.27836754931111e-34	17:43924073	C	T	chr17:44230270..44248977	ENSG00000120071.8	KANSL1	chr17:44107782..44302138	-	cis
rs12373124	ENST00000576248.1	1.31165876902993	17.8482188942911	3.93666679481071e-39	9.27836754931111e-34	17:43924219	C	T	chr17:44230270..44248977	ENSG00000120071.8	KANSL1	chr17:44107782..44302138	-	cis
rs12373139	ENST00000576248.1	1.31165876902993	17.8482188942911	3.93666679481071e-39	9.27836754931111e-34	17:43924130	A	G	chr17:44230270..44248977	ENSG00000120071.8	KANSL1	chr17:44107782..44302138	-	cis
rs12373140	ENST00000576248.1	1.31165876902993	17.8482188942911	3.93666679481071e-39	9.27836754931111e-34	17:43924231	A	G	chr17:44230270..44248977	ENSG00000120071.8	KANSL1	chr17:44107782..44302138	-	cis
rs12373142	ENST00000576248.1	1.31165876902993	17.8482188942911	3.93666679481071e-39	9.27836754931111e-34	17:43924200	G	C	chr17:44230270..44248977	ENSG00000120071.8	KANSL1	chr17:44107782..44302138	-	cis
rs12943085	ENST00000576248.1	1.31165876902993	17.8482188942911	3.93666679481071e-39	9.27836754931111e-34	17:43834482	A	G	chr17:44230270..44248977	ENSG00000120071.8	KANSL1	chr17:44107782..44302138	-	cis
rs12948216	ENST00000576248.1	1.31165876902993	17.8482188942911	3.93666679481071e-39	9.27836754931111e-34	17:43836673	T	C	chr17:44230270..44248977	ENSG00000120071.8	KANSL1	chr17:44107782..44302138	-	cis
rs137876410	ENST00000576248.1	1.31165876902993	17.8482188942911	3.93666679481071e-39	9.27836754931111e-34	17:44047449	C	CCCAT	chr17:44230270..44248977	ENSG00000120071.8	KANSL1	chr17:44107782..44302138	-	cis
rs137941099	ENST00000576248.1	1.31165876902993	17.8482188942911	3.93666679481071e-39	9.27836754931111e-34	17:44003625	TAA	T	chr17:44230270..44248977	ENSG00000120071.8	KANSL1	chr17:44107782..44302138	-	cis
rs138325961	ENST00000576248.1	1.31165876902993	17.8482188942911	3.93666679481071e-39	9.27836754931111e-34	17:43971238	TTAGATACATCA	T	chr17:44230270..44248977	ENSG00000120071.8	KANSL1	chr17:44107782..44302138	-	cis
rs139282381	ENST00000576248.1	1.31165876902993	17.8482188942911	3.93666679481071e-39	9.27836754931111e-34	17:44173878	GT	G	chr17:44230270..44248977	ENSG00000120071.8	KANSL1	chr17:44107782..44302138	-	cis
rs1396862	ENST00000576248.1	1.31165876902993	17.8482188942911	3.93666679481071e-39	9.27836754931111e-34	17:43902997	A	G	chr17:44230270..44248977	ENSG00000120071.8	KANSL1	chr17:44107782..44302138	-	cis
rs139916822	ENST00000576248.1	1.31165876902993	17.8482188942911	3.93666679481071e-39	9.27836754931111e-34	17:44066252	A	AAAACAAAC	chr17:44230270..44248977	ENSG00000120071.8	KANSL1	chr17:44107782..44302138	-	cis
rs140458370	ENST00000576248.1	1.31165876902993	17.8482188942911	3.93666679481071e-39	9.27836754931111e-34	17:43968718	TACACACAC	T	chr17:44230270..44248977	ENSG00000120071.8	KANSL1	chr17:44107782..44302138	-	cis
rs140618737	ENST00000576248.1	1.31165876902993	17.8482188942911	3.93666679481071e-39	9.27836754931111e-34	17:44025359	T	TTTG	chr17:44230270..44248977	ENSG00000120071.8	KANSL1	chr17:44107782..44302138	-	cis
rs140713557	ENST00000576248.1	1.31165876902993	17.8482188942911	3.93666679481071e-39	9.27836754931111e-34	17:43953179	G	A	chr17:44230270..44248977	ENSG00000120071.8	KANSL1	chr17:44107782..44302138	-	cis
rs141412361	ENST00000576248.1	1.31165876902993	17.8482188942911	3.93666679481071e-39	9.27836754931111e-34	17:44102443	CCT	C	chr17:44230270..44248977	ENSG00000120071.8	KANSL1	chr17:44107782..44302138	-	cis
rs141698966	ENST00000576248.1	1.31165876902993	17.8482188942911	3.93666679481071e-39	9.27836754931111e-34	17:44113227	TG	T	chr17:44230270..44248977	ENSG00000120071.8	KANSL1	chr17:44107782..44302138	-	cis
rs142222997	ENST00000576248.1	1.31165876902993	17.8482188942911	3.93666679481071e-39	9.27836754931111e-34	17:44057770	GGAGGCAGGAGAATTGTTACT	G	chr17:44230270..44248977	ENSG00000120071.8	KANSL1	chr17:44107782..44302138	-	cis
rs142682197	ENST00000576248.1	1.31165876902993	17.8482188942911	3.93666679481071e-39	9.27836754931111e-34	17:43893146	C	CCCAGTTCAGTGTGT	chr17:44230270..44248977	ENSG00000120071.8	KANSL1	chr17:44107782..44302138	-	cis
rs142767245	ENST00000576248.1	1.31165876902993	17.8482188942911	3.93666679481071e-39	9.27836754931111e-34	17:44129997	A	AAAC	chr17:44230270..44248977	ENSG00000120071.8	KANSL1	chr17:44107782..44302138	-	cis
rs142792793	ENST00000576248.1	1.31165876902993	17.8482188942911	3.93666679481071e-39	9.27836754931111e-34	17:44047037	A	T	chr17:44230270..44248977	ENSG00000120071.8	KANSL1	chr17:44107782..44302138	-	cis
rs142955985	ENST00000576248.1	1.31165876902993	17.8482188942911	3.93666679481071e-39	9.27836754931111e-34	17:43933790	T	G	chr17:44230270..44248977	ENSG00000120071.8	KANSL1	chr17:44107782..44302138	-	cis
rs143196316	ENST00000576248.1	1.31165876902993	17.8482188942911	3.93666679481071e-39	9.27836754931111e-34	17:43836109	AATT	A	chr17:44230270..44248977	ENSG00000120071.8	KANSL1	chr17:44107782..44302138	-	cis
rs143247888	ENST00000576248.1	1.31165876902993	17.8482188942911	3.93666679481071e-39	9.27836754931111e-34	17:43928629	G	GCACA	chr17:44230270..44248977	ENSG00000120071.8	KANSL1	chr17:44107782..44302138	-	cis
rs144722105	ENST00000576248.1	1.31165876902993	17.8482188942911	3.93666679481071e-39	9.27836754931111e-34	17:43972025	T	TC	chr17:44230270..44248977	ENSG00000120071.8	KANSL1	chr17:44107782..44302138	-	cis
rs145503157	ENST00000576248.1	1.31165876902993	17.8482188942911	3.93666679481071e-39	9.27836754931111e-34	17:43859929	CACG	C	chr17:44230270..44248977	ENSG00000120071.8	KANSL1	chr17:44107782..44302138	-	cis
rs146149698	ENST00000576248.1	1.31165876902993	17.8482188942911	3.93666679481071e-39	9.27836754931111e-34	17:44142491	CCA	C	chr17:44230270..44248977	ENSG00000120071.8	KANSL1	chr17:44107782..44302138	-	cis
rs146453014	ENST00000576248.1	1.31165876902993	17.8482188942911	3.93666679481071e-39	9.27836754931111e-34	17:44172493	AT	A	chr17:44230270..44248977	ENSG00000120071.8	KANSL1	chr17:44107782..44302138	-	cis
rs146712066	ENST00000576248.1	1.31165876902993	17.8482188942911	3.93666679481071e-39	9.27836754931111e-34	17:43970012	CAG	C	chr17:44230270..44248977	ENSG00000120071.8	KANSL1	chr17:44107782..44302138	-	cis
rs1467962	ENST00000576248.1	1.31165876902993	17.8482188942911	3.93666679481071e-39	9.27836754931111e-34	17:43978604	G	A	chr17:44230270..44248977	ENSG00000120071.8	KANSL1	chr17:44107782..44302138	-	cis
rs1467963	ENST00000576248.1	1.31165876902993	17.8482188942911	3.93666679481071e-39	9.27836754931111e-34	17:43978934	G	T	chr17:44230270..44248977	ENSG00000120071.8	KANSL1	chr17:44107782..44302138	-	cis
rs1467966	ENST00000576248.1	1.31165876902993	17.8482188942911	3.93666679481071e-39	9.27836754931111e-34	17:43984399	T	C	chr17:44230270..44248977	ENSG00000120071.8	KANSL1	chr17:44107782..44302138	-	cis
rs1467968	ENST00000576248.1	1.31165876902993	17.8482188942911	3.93666679481071e-39	9.27836754931111e-34	17:43986396	T	C	chr17:44230270..44248977	ENSG00000120071.8	KANSL1	chr17:44107782..44302138	-	cis
rs1467969	ENST00000576248.1	1.31165876902993	17.8482188942911	3.93666679481071e-39	9.27836754931111e-34	17:43998328	T	C	chr17:44230270..44248977	ENSG00000120071.8	KANSL1	chr17:44107782..44302138	-	cis
rs1467970	ENST00000576248.1	1.31165876902993	17.8482188942911	3.93666679481071e-39	9.27836754931111e-34	17:43998574	G	T	chr17:44230270..44248977	ENSG00000120071.8	KANSL1	chr17:44107782..44302138	-	cis
rs147268270	ENST00000576248.1	1.31165876902993	17.8482188942911	3.93666679481071e-39	9.27836754931111e-34	17:44101849	TC	T	chr17:44230270..44248977	ENSG00000120071.8	KANSL1	chr17:44107782..44302138	-	cis
rs147319425	ENST00000576248.1	1.31165876902993	17.8482188942911	3.93666679481071e-39	9.27836754931111e-34	17:44003133	AAAG	A	chr17:44230270..44248977	ENSG00000120071.8	KANSL1	chr17:44107782..44302138	-	cis
rs1476127	ENST00000576248.1	1.31165876902993	17.8482188942911	3.93666679481071e-39	9.27836754931111e-34	17:43999793	A	G	chr17:44230270..44248977	ENSG00000120071.8	KANSL1	chr17:44107782..44302138	-	cis
rs1476554	ENST00000576248.1	1.31165876902993	17.8482188942911	3.93666679481071e-39	9.27836754931111e-34	17:44159102	T	C	chr17:44230270..44248977	ENSG00000120071.8	KANSL1	chr17:44107782..44302138	-	cis
rs147863707	ENST00000576248.1	1.31165876902993	17.8482188942911	3.93666679481071e-39	9.27836754931111e-34	17:43795676	C	CCTTCTT	chr17:44230270..44248977	ENSG00000120071.8	KANSL1	chr17:44107782..44302138	-	cis
rs149028349	ENST00000576248.1	1.31165876902993	17.8482188942911	3.93666679481071e-39	9.27836754931111e-34	17:44106515	A	AAAG	chr17:44230270..44248977	ENSG00000120071.8	KANSL1	chr17:44107782..44302138	-	cis
rs150334020	ENST00000576248.1	1.31165876902993	17.8482188942911	3.93666679481071e-39	9.27836754931111e-34	17:44078680	TA	T	chr17:44230270..44248977	ENSG00000120071.8	KANSL1	chr17:44107782..44302138	-	cis
rs150514510	ENST00000576248.1	1.31165876902993	17.8482188942911	3.93666679481071e-39	9.27836754931111e-34	17:44142231	TA	T	chr17:44230270..44248977	ENSG00000120071.8	KANSL1	chr17:44107782..44302138	-	cis
rs151131666	ENST00000576248.1	1.31165876902993	17.8482188942911	3.93666679481071e-39	9.27836754931111e-34	17:43975360	A	ATTACTGTATAAGCTGCTTATAT	chr17:44230270..44248977	ENSG00000120071.8	KANSL1	chr17:44107782..44302138	-	cis
rs1526125	ENST00000576248.1	1.31165876902993	17.8482188942911	3.93666679481071e-39	9.27836754931111e-34	17:43812177	T	C	chr17:44230270..44248977	ENSG00000120071.8	KANSL1	chr17:44107782..44302138	-	cis
rs1526126	ENST00000576248.1	1.31165876902993	17.8482188942911	3.93666679481071e-39	9.27836754931111e-34	17:43812218	T	C	chr17:44230270..44248977	ENSG00000120071.8	KANSL1	chr17:44107782..44302138	-	cis
rs1526129	ENST00000576248.1	1.31165876902993	17.8482188942911	3.93666679481071e-39	9.27836754931111e-34	17:43779657	C	T	chr17:44230270..44248977	ENSG00000120071.8	KANSL1	chr17:44107782..44302138	-	cis
rs1560310	ENST00000576248.1	1.31165876902993	17.8482188942911	3.93666679481071e-39	9.27836754931111e-34	17:43978534	A	G	chr17:44230270..44248977	ENSG00000120071.8	KANSL1	chr17:44107782..44302138	-	cis
rs1560311	ENST00000576248.1	1.31165876902993	17.8482188942911	3.93666679481071e-39	9.27836754931111e-34	17:43978625	C	T	chr17:44230270..44248977	ENSG00000120071.8	KANSL1	chr17:44107782..44302138	-	cis
rs1568949	ENST00000576248.1	1.31165876902993	17.8482188942911	3.93666679481071e-39	9.27836754931111e-34	17:43792975	A	G	chr17:44230270..44248977	ENSG00000120071.8	KANSL1	chr17:44107782..44302138	-	cis
rs1568950	ENST00000576248.1	1.31165876902993	17.8482188942911	3.93666679481071e-39	9.27836754931111e-34	17:43792896	C	T	chr17:44230270..44248977	ENSG00000120071.8	KANSL1	chr17:44107782..44302138	-	cis
rs1568951	ENST00000576248.1	1.31165876902993	17.8482188942911	3.93666679481071e-39	9.27836754931111e-34	17:43792895	G	T	chr17:44230270..44248977	ENSG00000120071.8	KANSL1	chr17:44107782..44302138	-	cis
rs1608955	ENST00000576248.1	1.31165876902993	17.8482188942911	3.93666679481071e-39	9.27836754931111e-34	17:43815713	T	C	chr17:44230270..44248977	ENSG00000120071.8	KANSL1	chr17:44107782..44302138	-	cis
rs1608956	ENST00000576248.1	1.31165876902993	17.8482188942911	3.93666679481071e-39	9.27836754931111e-34	17:43815820	A	T	chr17:44230270..44248977	ENSG00000120071.8	KANSL1	chr17:44107782..44302138	-	cis
rs1635285	ENST00000576248.1	1.26090714666433	18.0577340154447	1.17499080816019e-39	9.27836754931111e-34	17:43684209	G	C	chr17:44230270..44248977	ENSG00000120071.8	KANSL1	chr17:44107782..44302138	-	cis
rs16940665	ENST00000576248.1	1.31165876902993	17.8482188942911	3.93666679481071e-39	9.27836754931111e-34	17:43907896	C	T	chr17:44230270..44248977	ENSG00000120071.8	KANSL1	chr17:44107782..44302138	-	cis
rs16940668	ENST00000576248.1	1.31165876902993	17.8482188942911	3.93666679481071e-39	9.27836754931111e-34	17:43907966	A	G	chr17:44230270..44248977	ENSG00000120071.8	KANSL1	chr17:44107782..44302138	-	cis
rs16940671	ENST00000576248.1	1.31165876902993	17.8482188942911	3.93666679481071e-39	9.27836754931111e-34	17:43908151	T	C	chr17:44230270..44248977	ENSG00000120071.8	KANSL1	chr17:44107782..44302138	-	cis
rs16940672	ENST00000576248.1	1.31165876902993	17.8482188942911	3.93666679481071e-39	9.27836754931111e-34	17:43908152	T	C	chr17:44230270..44248977	ENSG00000120071.8	KANSL1	chr17:44107782..44302138	-	cis
rs16940674	ENST00000576248.1	1.31165876902993	17.8482188942911	3.93666679481071e-39	9.27836754931111e-34	17:43910507	T	C	chr17:44230270..44248977	ENSG00000120071.8	KANSL1	chr17:44107782..44302138	-	cis
rs16940676	ENST00000576248.1	1.31165876902993	17.8482188942911	3.93666679481071e-39	9.27836754931111e-34	17:43911036	A	G	chr17:44230270..44248977	ENSG00000120071.8	KANSL1	chr17:44107782..44302138	-	cis
rs16940677	ENST00000576248.1	1.31165876902993	17.8482188942911	3.93666679481071e-39	9.27836754931111e-34	17:43911898	T	C	chr17:44230270..44248977	ENSG00000120071.8	KANSL1	chr17:44107782..44302138	-	cis
rs16940681	ENST00000576248.1	1.31165876902993	17.8482188942911	3.93666679481071e-39	9.27836754931111e-34	17:43912159	C	G	chr17:44230270..44248977	ENSG00000120071.8	KANSL1	chr17:44107782..44302138	-	cis
rs16940799	ENST00000576248.1	1.31165876902993	17.8482188942911	3.93666679481071e-39	9.27836754931111e-34	17:44102933	C	T	chr17:44230270..44248977	ENSG00000120071.8	KANSL1	chr17:44107782..44302138	-	cis
rs16940806	ENST00000576248.1	1.31165876902993	17.8482188942911	3.93666679481071e-39	9.27836754931111e-34	17:44103826	A	G	chr17:44230270..44248977	ENSG00000120071.8	KANSL1	chr17:44107782..44302138	-	cis
rs1724390	ENST00000576248.1	1.31711915202381	18.1701584748627	6.15457771081069e-40	9.27836754931111e-34	17:43663247	A	C	chr17:44230270..44248977	ENSG00000120071.8	KANSL1	chr17:44107782..44302138	-	cis
rs1724423	ENST00000576248.1	1.31165876902993	17.8482188942911	3.93666679481071e-39	9.27836754931111e-34	17:43777881	G	T	chr17:44230270..44248977	ENSG00000120071.8	KANSL1	chr17:44107782..44302138	-	cis
rs17334797	ENST00000576248.1	1.31165876902993	17.8482188942911	3.93666679481071e-39	9.27836754931111e-34	17:43825912	G	A	chr17:44230270..44248977	ENSG00000120071.8	KANSL1	chr17:44107782..44302138	-	cis
rs17334894	ENST00000576248.1	1.31165876902993	17.8482188942911	3.93666679481071e-39	9.27836754931111e-34	17:43827209	A	G	chr17:44230270..44248977	ENSG00000120071.8	KANSL1	chr17:44107782..44302138	-	cis
rs17334923	ENST00000576248.1	1.31165876902993	17.8482188942911	3.93666679481071e-39	9.27836754931111e-34	17:43827244	T	C	chr17:44230270..44248977	ENSG00000120071.8	KANSL1	chr17:44107782..44302138	-	cis
rs17334944	ENST00000576248.1	1.31165876902993	17.8482188942911	3.93666679481071e-39	9.27836754931111e-34	17:43828617	A	G	chr17:44230270..44248977	ENSG00000120071.8	KANSL1	chr17:44107782..44302138	-	cis
rs17425752	ENST00000576248.1	1.31165876902993	17.8482188942911	3.93666679481071e-39	9.27836754931111e-34	17:43906726	C	A	chr17:44230270..44248977	ENSG00000120071.8	KANSL1	chr17:44107782..44302138	-	cis
rs17426064	ENST00000576248.1	1.31165876902993	17.8482188942911	3.93666679481071e-39	9.27836754931111e-34	17:43828698	T	C	chr17:44230270..44248977	ENSG00000120071.8	KANSL1	chr17:44107782..44302138	-	cis
rs17426106	ENST00000576248.1	1.31165876902993	17.8482188942911	3.93666679481071e-39	9.27836754931111e-34	17:43828935	C	G	chr17:44230270..44248977	ENSG00000120071.8	KANSL1	chr17:44107782..44302138	-	cis
rs17426174	ENST00000576248.1	1.31165876902993	17.8482188942911	3.93666679481071e-39	9.27836754931111e-34	17:43830938	C	G	chr17:44230270..44248977	ENSG00000120071.8	KANSL1	chr17:44107782..44302138	-	cis
rs17426195	ENST00000576248.1	1.31165876902993	17.8482188942911	3.93666679481071e-39	9.27836754931111e-34	17:43832367	A	G	chr17:44230270..44248977	ENSG00000120071.8	KANSL1	chr17:44107782..44302138	-	cis
rs17563433	ENST00000576248.1	1.31165876902993	17.8482188942911	3.93666679481071e-39	9.27836754931111e-34	17:43800351	C	A	chr17:44230270..44248977	ENSG00000120071.8	KANSL1	chr17:44107782..44302138	-	cis
rs17563501	ENST00000576248.1	1.31165876902993	17.8482188942911	3.93666679481071e-39	9.27836754931111e-34	17:43801695	T	C	chr17:44230270..44248977	ENSG00000120071.8	KANSL1	chr17:44107782..44302138	-	cis
rs17563599	ENST00000576248.1	1.31165876902993	17.8482188942911	3.93666679481071e-39	9.27836754931111e-34	17:43807955	C	A	chr17:44230270..44248977	ENSG00000120071.8	KANSL1	chr17:44107782..44302138	-	cis
rs17563683	ENST00000576248.1	1.31165876902993	17.8482188942911	3.93666679481071e-39	9.27836754931111e-34	17:43811072	G	A	chr17:44230270..44248977	ENSG00000120071.8	KANSL1	chr17:44107782..44302138	-	cis
rs17563718	ENST00000576248.1	1.31165876902993	17.8482188942911	3.93666679481071e-39	9.27836754931111e-34	17:43811673	T	C	chr17:44230270..44248977	ENSG00000120071.8	KANSL1	chr17:44107782..44302138	-	cis
rs17563787	ENST00000576248.1	1.31165876902993	17.8482188942911	3.93666679481071e-39	9.27836754931111e-34	17:43813252	G	C	chr17:44230270..44248977	ENSG00000120071.8	KANSL1	chr17:44107782..44302138	-	cis
rs17563827	ENST00000576248.1	1.31165876902993	17.8482188942911	3.93666679481071e-39	9.27836754931111e-34	17:43818222	A	C	chr17:44230270..44248977	ENSG00000120071.8	KANSL1	chr17:44107782..44302138	-	cis
rs17563861	ENST00000576248.1	1.31165876902993	17.8482188942911	3.93666679481071e-39	9.27836754931111e-34	17:43818906	G	A	chr17:44230270..44248977	ENSG00000120071.8	KANSL1	chr17:44107782..44302138	-	cis
rs17563889	ENST00000576248.1	1.31165876902993	17.8482188942911	3.93666679481071e-39	9.27836754931111e-34	17:43818946	T	A	chr17:44230270..44248977	ENSG00000120071.8	KANSL1	chr17:44107782..44302138	-	cis
rs17563923	ENST00000576248.1	1.31165876902993	17.8482188942911	3.93666679481071e-39	9.27836754931111e-34	17:43819450	A	G	chr17:44230270..44248977	ENSG00000120071.8	KANSL1	chr17:44107782..44302138	-	cis
rs17563965	ENST00000576248.1	1.31165876902993	17.8482188942911	3.93666679481071e-39	9.27836754931111e-34	17:43990919	G	A	chr17:44230270..44248977	ENSG00000120071.8	KANSL1	chr17:44107782..44302138	-	cis
rs17563986	ENST00000576248.1	1.31165876902993	17.8482188942911	3.93666679481071e-39	9.27836754931111e-34	17:43991272	G	A	chr17:44230270..44248977	ENSG00000120071.8	KANSL1	chr17:44107782..44302138	-	cis
rs17564020	ENST00000576248.1	1.31165876902993	17.8482188942911	3.93666679481071e-39	9.27836754931111e-34	17:43991781	T	G	chr17:44230270..44248977	ENSG00000120071.8	KANSL1	chr17:44107782..44302138	-	cis
rs17564153	ENST00000576248.1	1.31165876902993	17.8482188942911	3.93666679481071e-39	9.27836754931111e-34	17:43995098	A	G	chr17:44230270..44248977	ENSG00000120071.8	KANSL1	chr17:44107782..44302138	-	cis
rs17564493	ENST00000576248.1	1.31165876902993	17.8482188942911	3.93666679481071e-39	9.27836754931111e-34	17:44001379	T	C	chr17:44230270..44248977	ENSG00000120071.8	KANSL1	chr17:44107782..44302138	-	cis
rs17564591	ENST00000576248.1	1.31165876902993	17.8482188942911	3.93666679481071e-39	9.27836754931111e-34	17:44002062	C	A	chr17:44230270..44248977	ENSG00000120071.8	KANSL1	chr17:44107782..44302138	-	cis
rs17564619	ENST00000576248.1	1.31165876902993	17.8482188942911	3.93666679481071e-39	9.27836754931111e-34	17:44002138	G	A	chr17:44230270..44248977	ENSG00000120071.8	KANSL1	chr17:44107782..44302138	-	cis
rs17564703	ENST00000576248.1	1.31165876902993	17.8482188942911	3.93666679481071e-39	9.27836754931111e-34	17:44002595	T	C	chr17:44230270..44248977	ENSG00000120071.8	KANSL1	chr17:44107782..44302138	-	cis
rs17564780	ENST00000576248.1	1.31165876902993	17.8482188942911	3.93666679481071e-39	9.27836754931111e-34	17:44005413	G	A	chr17:44230270..44248977	ENSG00000120071.8	KANSL1	chr17:44107782..44302138	-	cis
rs17564829	ENST00000576248.1	1.31165876902993	17.8482188942911	3.93666679481071e-39	9.27836754931111e-34	17:44006601	C	T	chr17:44230270..44248977	ENSG00000120071.8	KANSL1	chr17:44107782..44302138	-	cis
rs17564871	ENST00000576248.1	1.31165876902993	17.8482188942911	3.93666679481071e-39	9.27836754931111e-34	17:44011018	G	A	chr17:44230270..44248977	ENSG00000120071.8	KANSL1	chr17:44107782..44302138	-	cis
rs17564948	ENST00000576248.1	1.31165876902993	17.8482188942911	3.93666679481071e-39	9.27836754931111e-34	17:44011749	G	A	chr17:44230270..44248977	ENSG00000120071.8	KANSL1	chr17:44107782..44302138	-	cis
rs17564983	ENST00000576248.1	1.31165876902993	17.8482188942911	3.93666679481071e-39	9.27836754931111e-34	17:44011825	C	A	chr17:44230270..44248977	ENSG00000120071.8	KANSL1	chr17:44107782..44302138	-	cis
rs17565025	ENST00000576248.1	1.31165876902993	17.8482188942911	3.93666679481071e-39	9.27836754931111e-34	17:44012463	C	T	chr17:44230270..44248977	ENSG00000120071.8	KANSL1	chr17:44107782..44302138	-	cis
rs17571718	ENST00000576248.1	1.31165876902993	17.8482188942911	3.93666679481071e-39	9.27836754931111e-34	17:44032768	C	T	chr17:44230270..44248977	ENSG00000120071.8	KANSL1	chr17:44107782..44302138	-	cis
rs17571739	ENST00000576248.1	1.31165876902993	17.8482188942911	3.93666679481071e-39	9.27836754931111e-34	17:44032915	C	T	chr17:44230270..44248977	ENSG00000120071.8	KANSL1	chr17:44107782..44302138	-	cis
rs17571781	ENST00000576248.1	1.31165876902993	17.8482188942911	3.93666679481071e-39	9.27836754931111e-34	17:44033802	C	T	chr17:44230270..44248977	ENSG00000120071.8	KANSL1	chr17:44107782..44302138	-	cis
rs17571809	ENST00000576248.1	1.31165876902993	17.8482188942911	3.93666679481071e-39	9.27836754931111e-34	17:44034859	G	A	chr17:44230270..44248977	ENSG00000120071.8	KANSL1	chr17:44107782..44302138	-	cis
rs17571857	ENST00000576248.1	1.31165876902993	17.8482188942911	3.93666679481071e-39	9.27836754931111e-34	17:44035706	G	A	chr17:44230270..44248977	ENSG00000120071.8	KANSL1	chr17:44107782..44302138	-	cis
rs17572147	ENST00000576248.1	1.31165876902993	17.8482188942911	3.93666679481071e-39	9.27836754931111e-34	17:44044985	G	A	chr17:44230270..44248977	ENSG00000120071.8	KANSL1	chr17:44107782..44302138	-	cis
rs17572169	ENST00000576248.1	1.31165876902993	17.8482188942911	3.93666679481071e-39	9.27836754931111e-34	17:44045974	T	C	chr17:44230270..44248977	ENSG00000120071.8	KANSL1	chr17:44107782..44302138	-	cis
rs17572248	ENST00000576248.1	1.31165876902993	17.8482188942911	3.93666679481071e-39	9.27836754931111e-34	17:44049867	G	A	chr17:44230270..44248977	ENSG00000120071.8	KANSL1	chr17:44107782..44302138	-	cis
rs17572361	ENST00000576248.1	1.31165876902993	17.8482188942911	3.93666679481071e-39	9.27836754931111e-34	17:44052009	C	T	chr17:44230270..44248977	ENSG00000120071.8	KANSL1	chr17:44107782..44302138	-	cis
rs17572467	ENST00000576248.1	1.31165876902993	17.8482188942911	3.93666679481071e-39	9.27836754931111e-34	17:44054388	C	T	chr17:44230270..44248977	ENSG00000120071.8	KANSL1	chr17:44107782..44302138	-	cis
rs17572495	ENST00000576248.1	1.31165876902993	17.8482188942911	3.93666679481071e-39	9.27836754931111e-34	17:44054596	G	T	chr17:44230270..44248977	ENSG00000120071.8	KANSL1	chr17:44107782..44302138	-	cis
rs17572613	ENST00000576248.1	1.31165876902993	17.8482188942911	3.93666679481071e-39	9.27836754931111e-34	17:44058004	G	A	chr17:44230270..44248977	ENSG00000120071.8	KANSL1	chr17:44107782..44302138	-	cis
rs17573175	ENST00000576248.1	1.31165876902993	17.8482188942911	3.93666679481071e-39	9.27836754931111e-34	17:44071089	G	C	chr17:44230270..44248977	ENSG00000120071.8	KANSL1	chr17:44107782..44302138	-	cis
rs17573245	ENST00000576248.1	1.31165876902993	17.8482188942911	3.93666679481071e-39	9.27836754931111e-34	17:44072854	C	T	chr17:44230270..44248977	ENSG00000120071.8	KANSL1	chr17:44107782..44302138	-	cis
rs17573266	ENST00000576248.1	1.31165876902993	17.8482188942911	3.93666679481071e-39	9.27836754931111e-34	17:44072881	G	C	chr17:44230270..44248977	ENSG00000120071.8	KANSL1	chr17:44107782..44302138	-	cis
rs17573509	ENST00000576248.1	1.31165876902993	17.8482188942911	3.93666679481071e-39	9.27836754931111e-34	17:44081224	A	G	chr17:44230270..44248977	ENSG00000120071.8	KANSL1	chr17:44107782..44302138	-	cis
rs17573593	ENST00000576248.1	1.31165876902993	17.8482188942911	3.93666679481071e-39	9.27836754931111e-34	17:44082603	C	A	chr17:44230270..44248977	ENSG00000120071.8	KANSL1	chr17:44107782..44302138	-	cis
rs17573858	ENST00000576248.1	1.31165876902993	17.8482188942911	3.93666679481071e-39	9.27836754931111e-34	17:44090796	C	T	chr17:44230270..44248977	ENSG00000120071.8	KANSL1	chr17:44107782..44302138	-	cis
rs17573907	ENST00000576248.1	1.31165876902993	17.8482188942911	3.93666679481071e-39	9.27836754931111e-34	17:44099082	T	C	chr17:44230270..44248977	ENSG00000120071.8	KANSL1	chr17:44107782..44302138	-	cis
rs17574040	ENST00000576248.1	1.31165876902993	17.8482188942911	3.93666679481071e-39	9.27836754931111e-34	17:44102865	C	A	chr17:44230270..44248977	ENSG00000120071.8	KANSL1	chr17:44107782..44302138	-	cis
rs17574228	ENST00000576248.1	1.31165876902993	17.8482188942911	3.93666679481071e-39	9.27836754931111e-34	17:44104509	C	T	chr17:44230270..44248977	ENSG00000120071.8	KANSL1	chr17:44107782..44302138	-	cis
rs17574361	ENST00000576248.1	1.31165876902993	17.8482188942911	3.93666679481071e-39	9.27836754931111e-34	17:44108202	G	A	chr17:44230270..44248977	ENSG00000120071.8	KANSL1	chr17:44107782..44302138	-	cis
rs17574425	ENST00000576248.1	1.31165876902993	17.8482188942911	3.93666679481071e-39	9.27836754931111e-34	17:44109188	G	C	chr17:44230270..44248977	ENSG00000120071.8	KANSL1	chr17:44107782..44302138	-	cis
rs17574604	ENST00000576248.1	1.31165876902993	17.8482188942911	3.93666679481071e-39	9.27836754931111e-34	17:44111613	G	A	chr17:44230270..44248977	ENSG00000120071.8	KANSL1	chr17:44107782..44302138	-	cis
rs17574796	ENST00000576248.1	1.31165876902993	17.8482188942911	3.93666679481071e-39	9.27836754931111e-34	17:44115074	C	T	chr17:44230270..44248977	ENSG00000120071.8	KANSL1	chr17:44107782..44302138	-	cis
rs17574824	ENST00000576248.1	1.31165876902993	17.8482188942911	3.93666679481071e-39	9.27836754931111e-34	17:44115107	T	C	chr17:44230270..44248977	ENSG00000120071.8	KANSL1	chr17:44107782..44302138	-	cis
rs17575423	ENST00000576248.1	1.31165876902993	17.8482188942911	3.93666679481071e-39	9.27836754931111e-34	17:44129253	C	T	chr17:44230270..44248977	ENSG00000120071.8	KANSL1	chr17:44107782..44302138	-	cis
rs17575437	ENST00000576248.1	1.31165876902993	17.8482188942911	3.93666679481071e-39	9.27836754931111e-34	17:44133031	A	T	chr17:44230270..44248977	ENSG00000120071.8	KANSL1	chr17:44107782..44302138	-	cis
rs17575507	ENST00000576248.1	1.31165876902993	17.8482188942911	3.93666679481071e-39	9.27836754931111e-34	17:44134095	G	A	chr17:44230270..44248977	ENSG00000120071.8	KANSL1	chr17:44107782..44302138	-	cis
rs17575556	ENST00000576248.1	1.31165876902993	17.8482188942911	3.93666679481071e-39	9.27836754931111e-34	17:44135827	A	G	chr17:44230270..44248977	ENSG00000120071.8	KANSL1	chr17:44107782..44302138	-	cis
rs17575683	ENST00000576248.1	1.31165876902993	17.8482188942911	3.93666679481071e-39	9.27836754931111e-34	17:44139662	T	C	chr17:44230270..44248977	ENSG00000120071.8	KANSL1	chr17:44107782..44302138	-	cis
rs17575773	ENST00000576248.1	1.31165876902993	17.8482188942911	3.93666679481071e-39	9.27836754931111e-34	17:44142879	T	C	chr17:44230270..44248977	ENSG00000120071.8	KANSL1	chr17:44107782..44302138	-	cis
rs17575822	ENST00000576248.1	1.31165876902993	17.8482188942911	3.93666679481071e-39	9.27836754931111e-34	17:44144345	G	A	chr17:44230270..44248977	ENSG00000120071.8	KANSL1	chr17:44107782..44302138	-	cis
rs17575850	ENST00000576248.1	1.31165876902993	17.8482188942911	3.93666679481071e-39	9.27836754931111e-34	17:44144387	A	C	chr17:44230270..44248977	ENSG00000120071.8	KANSL1	chr17:44107782..44302138	-	cis
rs17576165	ENST00000576248.1	1.31165876902993	17.8482188942911	3.93666679481071e-39	9.27836754931111e-34	17:44159849	C	T	chr17:44230270..44248977	ENSG00000120071.8	KANSL1	chr17:44107782..44302138	-	cis
rs17576200	ENST00000576248.1	1.31165876902993	17.8482188942911	3.93666679481071e-39	9.27836754931111e-34	17:44159988	A	G	chr17:44230270..44248977	ENSG00000120071.8	KANSL1	chr17:44107782..44302138	-	cis
rs17576631	ENST00000576248.1	1.31165876902993	17.8482188942911	3.93666679481071e-39	9.27836754931111e-34	17:44170018	C	G	chr17:44230270..44248977	ENSG00000120071.8	KANSL1	chr17:44107782..44302138	-	cis
rs17576695	ENST00000576248.1	1.31165876902993	17.8482188942911	3.93666679481071e-39	9.27836754931111e-34	17:44172327	A	T	chr17:44230270..44248977	ENSG00000120071.8	KANSL1	chr17:44107782..44302138	-	cis
rs17576709	ENST00000576248.1	1.31165876902993	17.8482188942911	3.93666679481071e-39	9.27836754931111e-34	17:44173356	G	C	chr17:44230270..44248977	ENSG00000120071.8	KANSL1	chr17:44107782..44302138	-	cis
rs17576779	ENST00000576248.1	1.31165876902993	17.8482188942911	3.93666679481071e-39	9.27836754931111e-34	17:44178272	T	C	chr17:44230270..44248977	ENSG00000120071.8	KANSL1	chr17:44107782..44302138	-	cis
rs17649019	ENST00000576248.1	1.31165876902993	17.8482188942911	3.93666679481071e-39	9.27836754931111e-34	17:43801593	A	G	chr17:44230270..44248977	ENSG00000120071.8	KANSL1	chr17:44107782..44302138	-	cis
rs17649138	ENST00000576248.1	1.31165876902993	17.8482188942911	3.93666679481071e-39	9.27836754931111e-34	17:43808067	A	G	chr17:44230270..44248977	ENSG00000120071.8	KANSL1	chr17:44107782..44302138	-	cis
rs17649162	ENST00000576248.1	1.31165876902993	17.8482188942911	3.93666679481071e-39	9.27836754931111e-34	17:43810371	C	G	chr17:44230270..44248977	ENSG00000120071.8	KANSL1	chr17:44107782..44302138	-	cis
rs17649518	ENST00000576248.1	1.31165876902993	17.8482188942911	3.93666679481071e-39	9.27836754931111e-34	17:43994386	A	C	chr17:44230270..44248977	ENSG00000120071.8	KANSL1	chr17:44107782..44302138	-	cis
rs17649553	ENST00000576248.1	1.31165876902993	17.8482188942911	3.93666679481071e-39	9.27836754931111e-34	17:43994648	T	C	chr17:44230270..44248977	ENSG00000120071.8	KANSL1	chr17:44107782..44302138	-	cis
rs17649571	ENST00000576248.1	1.31165876902993	17.8482188942911	3.93666679481071e-39	9.27836754931111e-34	17:43994952	G	A	chr17:44230270..44248977	ENSG00000120071.8	KANSL1	chr17:44107782..44302138	-	cis
rs17649635	ENST00000576248.1	1.31165876902993	17.8482188942911	3.93666679481071e-39	9.27836754931111e-34	17:43995990	G	A	chr17:44230270..44248977	ENSG00000120071.8	KANSL1	chr17:44107782..44302138	-	cis
rs17649641	ENST00000576248.1	1.31165876902993	17.8482188942911	3.93666679481071e-39	9.27836754931111e-34	17:43997372	C	T	chr17:44230270..44248977	ENSG00000120071.8	KANSL1	chr17:44107782..44302138	-	cis
rs17649700	ENST00000576248.1	1.31165876902993	17.8482188942911	3.93666679481071e-39	9.27836754931111e-34	17:43997901	C	G	chr17:44230270..44248977	ENSG00000120071.8	KANSL1	chr17:44107782..44302138	-	cis
rs17649866	ENST00000576248.1	1.31165876902993	17.8482188942911	3.93666679481071e-39	9.27836754931111e-34	17:44000914	C	T	chr17:44230270..44248977	ENSG00000120071.8	KANSL1	chr17:44107782..44302138	-	cis
rs17649918	ENST00000576248.1	1.31165876902993	17.8482188942911	3.93666679481071e-39	9.27836754931111e-34	17:44001621	G	A	chr17:44230270..44248977	ENSG00000120071.8	KANSL1	chr17:44107782..44302138	-	cis
rs17649954	ENST00000576248.1	1.31165876902993	17.8482188942911	3.93666679481071e-39	9.27836754931111e-34	17:44001661	G	A	chr17:44230270..44248977	ENSG00000120071.8	KANSL1	chr17:44107782..44302138	-	cis
rs17650063	ENST00000576248.1	1.31165876902993	17.8482188942911	3.93666679481071e-39	9.27836754931111e-34	17:44002555	G	A	chr17:44230270..44248977	ENSG00000120071.8	KANSL1	chr17:44107782..44302138	-	cis
rs17650258	ENST00000576248.1	1.31165876902993	17.8482188942911	3.93666679481071e-39	9.27836754931111e-34	17:44011073	A	G	chr17:44230270..44248977	ENSG00000120071.8	KANSL1	chr17:44107782..44302138	-	cis
rs17650335	ENST00000576248.1	1.31165876902993	17.8482188942911	3.93666679481071e-39	9.27836754931111e-34	17:44012343	A	G	chr17:44230270..44248977	ENSG00000120071.8	KANSL1	chr17:44107782..44302138	-	cis
rs17650381	ENST00000576248.1	1.31165876902993	17.8482188942911	3.93666679481071e-39	9.27836754931111e-34	17:44013024	C	T	chr17:44230270..44248977	ENSG00000120071.8	KANSL1	chr17:44107782..44302138	-	cis
rs17650417	ENST00000576248.1	1.31165876902993	17.8482188942911	3.93666679481071e-39	9.27836754931111e-34	17:44013103	T	G	chr17:44230270..44248977	ENSG00000120071.8	KANSL1	chr17:44107782..44302138	-	cis
rs17650579	ENST00000576248.1	1.31165876902993	17.8482188942911	3.93666679481071e-39	9.27836754931111e-34	17:44030115	T	C	chr17:44230270..44248977	ENSG00000120071.8	KANSL1	chr17:44107782..44302138	-	cis
rs17650597	ENST00000576248.1	1.31165876902993	17.8482188942911	3.93666679481071e-39	9.27836754931111e-34	17:44030195	T	A	chr17:44230270..44248977	ENSG00000120071.8	KANSL1	chr17:44107782..44302138	-	cis
rs17650633	ENST00000576248.1	1.31165876902993	17.8482188942911	3.93666679481071e-39	9.27836754931111e-34	17:44030231	C	T	chr17:44230270..44248977	ENSG00000120071.8	KANSL1	chr17:44107782..44302138	-	cis
rs17650651	ENST00000576248.1	1.31165876902993	17.8482188942911	3.93666679481071e-39	9.27836754931111e-34	17:44030311	G	T	chr17:44230270..44248977	ENSG00000120071.8	KANSL1	chr17:44107782..44302138	-	cis
rs17650771	ENST00000576248.1	1.31165876902993	17.8482188942911	3.93666679481071e-39	9.27836754931111e-34	17:44035367	G	A	chr17:44230270..44248977	ENSG00000120071.8	KANSL1	chr17:44107782..44302138	-	cis
rs17650818	ENST00000576248.1	1.31165876902993	17.8482188942911	3.93666679481071e-39	9.27836754931111e-34	17:44036787	C	T	chr17:44230270..44248977	ENSG00000120071.8	KANSL1	chr17:44107782..44302138	-	cis
rs17650842	ENST00000576248.1	1.31165876902993	17.8482188942911	3.93666679481071e-39	9.27836754931111e-34	17:44037491	G	A	chr17:44230270..44248977	ENSG00000120071.8	KANSL1	chr17:44107782..44302138	-	cis
rs17650860	ENST00000576248.1	1.31165876902993	17.8482188942911	3.93666679481071e-39	9.27836754931111e-34	17:44039008	A	G	chr17:44230270..44248977	ENSG00000120071.8	KANSL1	chr17:44107782..44302138	-	cis
rs17650872	ENST00000576248.1	1.31165876902993	17.8482188942911	3.93666679481071e-39	9.27836754931111e-34	17:44039516	T	G	chr17:44230270..44248977	ENSG00000120071.8	KANSL1	chr17:44107782..44302138	-	cis
rs17650901	ENST00000576248.1	1.31165876902993	17.8482188942911	3.93666679481071e-39	9.27836754931111e-34	17:44039691	G	A	chr17:44230270..44248977	ENSG00000120071.8	KANSL1	chr17:44107782..44302138	-	cis
rs17650973	ENST00000576248.1	1.31165876902993	17.8482188942911	3.93666679481071e-39	9.27836754931111e-34	17:44044220	T	A	chr17:44230270..44248977	ENSG00000120071.8	KANSL1	chr17:44107782..44302138	-	cis
rs17650991	ENST00000576248.1	1.31165876902993	17.8482188942911	3.93666679481071e-39	9.27836754931111e-34	17:44044508	C	A	chr17:44230270..44248977	ENSG00000120071.8	KANSL1	chr17:44107782..44302138	-	cis
rs17651093	ENST00000576248.1	1.31165876902993	17.8482188942911	3.93666679481071e-39	9.27836754931111e-34	17:44049550	A	G	chr17:44230270..44248977	ENSG00000120071.8	KANSL1	chr17:44107782..44302138	-	cis
rs17651134	ENST00000576248.1	1.31165876902993	17.8482188942911	3.93666679481071e-39	9.27836754931111e-34	17:44050340	A	G	chr17:44230270..44248977	ENSG00000120071.8	KANSL1	chr17:44107782..44302138	-	cis
rs17651213	ENST00000576248.1	1.31165876902993	17.8482188942911	3.93666679481071e-39	9.27836754931111e-34	17:44051924	A	G	chr17:44230270..44248977	ENSG00000120071.8	KANSL1	chr17:44107782..44302138	-	cis
rs17651243	ENST00000576248.1	1.31165876902993	17.8482188942911	3.93666679481071e-39	9.27836754931111e-34	17:44052284	A	G	chr17:44230270..44248977	ENSG00000120071.8	KANSL1	chr17:44107782..44302138	-	cis
rs17651285	ENST00000576248.1	1.31165876902993	17.8482188942911	3.93666679481071e-39	9.27836754931111e-34	17:44054237	A	G	chr17:44230270..44248977	ENSG00000120071.8	KANSL1	chr17:44107782..44302138	-	cis
rs17651483	ENST00000576248.1	1.31165876902993	17.8482188942911	3.93666679481071e-39	9.27836754931111e-34	17:44058861	A	C	chr17:44230270..44248977	ENSG00000120071.8	KANSL1	chr17:44107782..44302138	-	cis
rs17651549	ENST00000576248.1	1.31165876902993	17.8482188942911	3.93666679481071e-39	9.27836754931111e-34	17:44061278	T	C	chr17:44230270..44248977	ENSG00000120071.8	KANSL1	chr17:44107782..44302138	-	cis
rs17651700	ENST00000576248.1	1.31165876902993	17.8482188942911	3.93666679481071e-39	9.27836754931111e-34	17:44066634	G	C	chr17:44230270..44248977	ENSG00000120071.8	KANSL1	chr17:44107782..44302138	-	cis
rs17651754	ENST00000576248.1	1.31165876902993	17.8482188942911	3.93666679481071e-39	9.27836754931111e-34	17:44067546	C	T	chr17:44230270..44248977	ENSG00000120071.8	KANSL1	chr17:44107782..44302138	-	cis
rs17651857	ENST00000576248.1	1.31165876902993	17.8482188942911	3.93666679481071e-39	9.27836754931111e-34	17:44069687	G	A	chr17:44230270..44248977	ENSG00000120071.8	KANSL1	chr17:44107782..44302138	-	cis
rs17651887	ENST00000576248.1	1.31165876902993	17.8482188942911	3.93666679481071e-39	9.27836754931111e-34	17:44069840	A	G	chr17:44230270..44248977	ENSG00000120071.8	KANSL1	chr17:44107782..44302138	-	cis
rs17652036	ENST00000576248.1	1.31165876902993	17.8482188942911	3.93666679481071e-39	9.27836754931111e-34	17:44073027	A	G	chr17:44230270..44248977	ENSG00000120071.8	KANSL1	chr17:44107782..44302138	-	cis
rs17652066	ENST00000576248.1	1.31165876902993	17.8482188942911	3.93666679481071e-39	9.27836754931111e-34	17:44073145	C	G	chr17:44230270..44248977	ENSG00000120071.8	KANSL1	chr17:44107782..44302138	-	cis
rs17652121	ENST00000576248.1	1.31165876902993	17.8482188942911	3.93666679481071e-39	9.27836754931111e-34	17:44073973	C	T	chr17:44230270..44248977	ENSG00000120071.8	KANSL1	chr17:44107782..44302138	-	cis
rs17652337	ENST00000576248.1	1.31165876902993	17.8482188942911	3.93666679481071e-39	9.27836754931111e-34	17:44083323	T	C	chr17:44230270..44248977	ENSG00000120071.8	KANSL1	chr17:44107782..44302138	-	cis
rs17652449	ENST00000576248.1	1.31165876902993	17.8482188942911	3.93666679481071e-39	9.27836754931111e-34	17:44088937	C	G	chr17:44230270..44248977	ENSG00000120071.8	KANSL1	chr17:44107782..44302138	-	cis
rs17652502	ENST00000576248.1	1.31165876902993	17.8482188942911	3.93666679481071e-39	9.27836754931111e-34	17:44094471	A	G	chr17:44230270..44248977	ENSG00000120071.8	KANSL1	chr17:44107782..44302138	-	cis
rs17652520	ENST00000576248.1	1.31165876902993	17.8482188942911	3.93666679481071e-39	9.27836754931111e-34	17:44098967	A	G	chr17:44230270..44248977	ENSG00000120071.8	KANSL1	chr17:44107782..44302138	-	cis
rs17652748	ENST00000576248.1	1.31165876902993	17.8482188942911	3.93666679481071e-39	9.27836754931111e-34	17:44103616	T	C	chr17:44230270..44248977	ENSG00000120071.8	KANSL1	chr17:44107782..44302138	-	cis
rs17652961	ENST00000576248.1	1.31165876902993	17.8482188942911	3.93666679481071e-39	9.27836754931111e-34	17:44108355	A	G	chr17:44230270..44248977	ENSG00000120071.8	KANSL1	chr17:44107782..44302138	-	cis
rs17653162	ENST00000576248.1	1.31165876902993	17.8482188942911	3.93666679481071e-39	9.27836754931111e-34	17:44111827	A	C	chr17:44230270..44248977	ENSG00000120071.8	KANSL1	chr17:44107782..44302138	-	cis
rs17653193	ENST00000576248.1	1.31165876902993	17.8482188942911	3.93666679481071e-39	9.27836754931111e-34	17:44112441	A	G	chr17:44230270..44248977	ENSG00000120071.8	KANSL1	chr17:44107782..44302138	-	cis
rs17653211	ENST00000576248.1	1.31165876902993	17.8482188942911	3.93666679481071e-39	9.27836754931111e-34	17:44112638	C	T	chr17:44230270..44248977	ENSG00000120071.8	KANSL1	chr17:44107782..44302138	-	cis
rs17653255	ENST00000576248.1	1.31165876902993	17.8482188942911	3.93666679481071e-39	9.27836754931111e-34	17:44112743	A	C	chr17:44230270..44248977	ENSG00000120071.8	KANSL1	chr17:44107782..44302138	-	cis
rs17653836	ENST00000576248.1	1.31165876902993	17.8482188942911	3.93666679481071e-39	9.27836754931111e-34	17:44128876	A	T	chr17:44230270..44248977	ENSG00000120071.8	KANSL1	chr17:44107782..44302138	-	cis
rs17653889	ENST00000576248.1	1.31165876902993	17.8482188942911	3.93666679481071e-39	9.27836754931111e-34	17:44133070	T	A	chr17:44230270..44248977	ENSG00000120071.8	KANSL1	chr17:44107782..44302138	-	cis
rs17653906	ENST00000576248.1	1.31165876902993	17.8482188942911	3.93666679481071e-39	9.27836754931111e-34	17:44133142	A	G	chr17:44230270..44248977	ENSG00000120071.8	KANSL1	chr17:44107782..44302138	-	cis
rs17653998	ENST00000576248.1	1.31165876902993	17.8482188942911	3.93666679481071e-39	9.27836754931111e-34	17:44135985	G	A	chr17:44230270..44248977	ENSG00000120071.8	KANSL1	chr17:44107782..44302138	-	cis
rs17654016	ENST00000576248.1	1.31165876902993	17.8482188942911	3.93666679481071e-39	9.27836754931111e-34	17:44137925	C	T	chr17:44230270..44248977	ENSG00000120071.8	KANSL1	chr17:44107782..44302138	-	cis
rs17659731	ENST00000576248.1	1.31165876902993	17.8482188942911	3.93666679481071e-39	9.27836754931111e-34	17:44144634	A	G	chr17:44230270..44248977	ENSG00000120071.8	KANSL1	chr17:44107782..44302138	-	cis
rs17659743	ENST00000576248.1	1.31165876902993	17.8482188942911	3.93666679481071e-39	9.27836754931111e-34	17:44146165	G	C	chr17:44230270..44248977	ENSG00000120071.8	KANSL1	chr17:44107782..44302138	-	cis
rs17659881	ENST00000576248.1	1.31165876902993	17.8482188942911	3.93666679481071e-39	9.27836754931111e-34	17:44157597	G	A	chr17:44230270..44248977	ENSG00000120071.8	KANSL1	chr17:44107782..44302138	-	cis
rs17659953	ENST00000576248.1	1.31165876902993	17.8482188942911	3.93666679481071e-39	9.27836754931111e-34	17:44159725	T	C	chr17:44230270..44248977	ENSG00000120071.8	KANSL1	chr17:44107782..44302138	-	cis
rs17660017	ENST00000576248.1	1.31165876902993	17.8482188942911	3.93666679481071e-39	9.27836754931111e-34	17:44160674	C	G	chr17:44230270..44248977	ENSG00000120071.8	KANSL1	chr17:44107782..44302138	-	cis
rs17660065	ENST00000576248.1	1.31165876902993	17.8482188942911	3.93666679481071e-39	9.27836754931111e-34	17:44162284	C	T	chr17:44230270..44248977	ENSG00000120071.8	KANSL1	chr17:44107782..44302138	-	cis
rs17660132	ENST00000576248.1	1.31165876902993	17.8482188942911	3.93666679481071e-39	9.27836754931111e-34	17:44165803	C	T	chr17:44230270..44248977	ENSG00000120071.8	KANSL1	chr17:44107782..44302138	-	cis
rs17660167	ENST00000576248.1	1.31165876902993	17.8482188942911	3.93666679481071e-39	9.27836754931111e-34	17:44166311	T	C	chr17:44230270..44248977	ENSG00000120071.8	KANSL1	chr17:44107782..44302138	-	cis
rs17660251	ENST00000576248.1	1.31165876902993	17.8482188942911	3.93666679481071e-39	9.27836754931111e-34	17:44166646	T	C	chr17:44230270..44248977	ENSG00000120071.8	KANSL1	chr17:44107782..44302138	-	cis
rs17660294	ENST00000576248.1	1.31165876902993	17.8482188942911	3.93666679481071e-39	9.27836754931111e-34	17:44167101	C	T	chr17:44230270..44248977	ENSG00000120071.8	KANSL1	chr17:44107782..44302138	-	cis
rs17660337	ENST00000576248.1	1.31165876902993	17.8482188942911	3.93666679481071e-39	9.27836754931111e-34	17:44169605	C	T	chr17:44230270..44248977	ENSG00000120071.8	KANSL1	chr17:44107782..44302138	-	cis
rs17660398	ENST00000576248.1	1.31165876902993	17.8482188942911	3.93666679481071e-39	9.27836754931111e-34	17:44170612	T	C	chr17:44230270..44248977	ENSG00000120071.8	KANSL1	chr17:44107782..44302138	-	cis
rs17660488	ENST00000576248.1	1.31165876902993	17.8482188942911	3.93666679481071e-39	9.27836754931111e-34	17:44178337	C	T	chr17:44230270..44248977	ENSG00000120071.8	KANSL1	chr17:44107782..44302138	-	cis
rs17688410	ENST00000576248.1	1.31165876902993	17.8482188942911	3.93666679481071e-39	9.27836754931111e-34	17:43772251	T	C	chr17:44230270..44248977	ENSG00000120071.8	KANSL1	chr17:44107782..44302138	-	cis
rs17688434	ENST00000576248.1	1.31165876902993	17.8482188942911	3.93666679481071e-39	9.27836754931111e-34	17:43772540	A	G	chr17:44230270..44248977	ENSG00000120071.8	KANSL1	chr17:44107782..44302138	-	cis
rs17688452	ENST00000576248.1	1.31165876902993	17.8482188942911	3.93666679481071e-39	9.27836754931111e-34	17:43773085	A	G	chr17:44230270..44248977	ENSG00000120071.8	KANSL1	chr17:44107782..44302138	-	cis
rs17688511	ENST00000576248.1	1.31165876902993	17.8482188942911	3.93666679481071e-39	9.27836754931111e-34	17:43773607	G	T	chr17:44230270..44248977	ENSG00000120071.8	KANSL1	chr17:44107782..44302138	-	cis
rs17688534	ENST00000576248.1	1.31165876902993	17.8482188942911	3.93666679481071e-39	9.27836754931111e-34	17:43773877	T	A	chr17:44230270..44248977	ENSG00000120071.8	KANSL1	chr17:44107782..44302138	-	cis
rs17688558	ENST00000576248.1	1.31165876902993	17.8482188942911	3.93666679481071e-39	9.27836754931111e-34	17:43773943	G	A	chr17:44230270..44248977	ENSG00000120071.8	KANSL1	chr17:44107782..44302138	-	cis
rs17688682	ENST00000576248.1	1.31165876902993	17.8482188942911	3.93666679481071e-39	9.27836754931111e-34	17:43775929	G	C	chr17:44230270..44248977	ENSG00000120071.8	KANSL1	chr17:44107782..44302138	-	cis
rs17688767	ENST00000576248.1	1.31165876902993	17.8482188942911	3.93666679481071e-39	9.27836754931111e-34	17:43777542	G	A	chr17:44230270..44248977	ENSG00000120071.8	KANSL1	chr17:44107782..44302138	-	cis
rs17688773	ENST00000576248.1	1.31165876902993	17.8482188942911	3.93666679481071e-39	9.27836754931111e-34	17:43777710	C	T	chr17:44230270..44248977	ENSG00000120071.8	KANSL1	chr17:44107782..44302138	-	cis
rs17688875	ENST00000576248.1	1.31165876902993	17.8482188942911	3.93666679481071e-39	9.27836754931111e-34	17:43778406	G	A	chr17:44230270..44248977	ENSG00000120071.8	KANSL1	chr17:44107782..44302138	-	cis
rs17688922	ENST00000576248.1	1.31165876902993	17.8482188942911	3.93666679481071e-39	9.27836754931111e-34	17:43779351	A	G	chr17:44230270..44248977	ENSG00000120071.8	KANSL1	chr17:44107782..44302138	-	cis
rs17688944	ENST00000576248.1	1.31165876902993	17.8482188942911	3.93666679481071e-39	9.27836754931111e-34	17:43779419	A	T	chr17:44230270..44248977	ENSG00000120071.8	KANSL1	chr17:44107782..44302138	-	cis
rs17689104	ENST00000576248.1	1.31165876902993	17.8482188942911	3.93666679481071e-39	9.27836754931111e-34	17:43782492	G	A	chr17:44230270..44248977	ENSG00000120071.8	KANSL1	chr17:44107782..44302138	-	cis
rs17689116	ENST00000576248.1	1.31165876902993	17.8482188942911	3.93666679481071e-39	9.27836754931111e-34	17:43782558	C	T	chr17:44230270..44248977	ENSG00000120071.8	KANSL1	chr17:44107782..44302138	-	cis
rs17689218	ENST00000576248.1	1.31165876902993	17.8482188942911	3.93666679481071e-39	9.27836754931111e-34	17:43785808	C	T	chr17:44230270..44248977	ENSG00000120071.8	KANSL1	chr17:44107782..44302138	-	cis
rs17689471	ENST00000576248.1	1.31165876902993	17.8482188942911	3.93666679481071e-39	9.27836754931111e-34	17:43892973	C	T	chr17:44230270..44248977	ENSG00000120071.8	KANSL1	chr17:44107782..44302138	-	cis
rs17689608	ENST00000576248.1	1.31165876902993	17.8482188942911	3.93666679481071e-39	9.27836754931111e-34	17:43896528	G	C	chr17:44230270..44248977	ENSG00000120071.8	KANSL1	chr17:44107782..44302138	-	cis
rs17689653	ENST00000576248.1	1.31165876902993	17.8482188942911	3.93666679481071e-39	9.27836754931111e-34	17:43898963	T	A	chr17:44230270..44248977	ENSG00000120071.8	KANSL1	chr17:44107782..44302138	-	cis
rs17689824	ENST00000576248.1	1.31165876902993	17.8482188942911	3.93666679481071e-39	9.27836754931111e-34	17:43904397	T	C	chr17:44230270..44248977	ENSG00000120071.8	KANSL1	chr17:44107782..44302138	-	cis
rs17689882	ENST00000576248.1	1.31165876902993	17.8482188942911	3.93666679481071e-39	9.27836754931111e-34	17:43906828	A	G	chr17:44230270..44248977	ENSG00000120071.8	KANSL1	chr17:44107782..44302138	-	cis
rs17689918	ENST00000576248.1	1.31165876902993	17.8482188942911	3.93666679481071e-39	9.27836754931111e-34	17:43910088	A	G	chr17:44230270..44248977	ENSG00000120071.8	KANSL1	chr17:44107782..44302138	-	cis
rs17690176	ENST00000576248.1	1.31165876902993	17.8482188942911	3.93666679481071e-39	9.27836754931111e-34	17:43916773	C	A	chr17:44230270..44248977	ENSG00000120071.8	KANSL1	chr17:44107782..44302138	-	cis
rs17690314	ENST00000576248.1	1.31165876902993	17.8482188942911	3.93666679481071e-39	9.27836754931111e-34	17:43919884	G	T	chr17:44230270..44248977	ENSG00000120071.8	KANSL1	chr17:44107782..44302138	-	cis
rs17690326	ENST00000576248.1	1.31165876902993	17.8482188942911	3.93666679481071e-39	9.27836754931111e-34	17:43920974	C	T	chr17:44230270..44248977	ENSG00000120071.8	KANSL1	chr17:44107782..44302138	-	cis
rs17690661	ENST00000576248.1	1.31165876902993	17.8482188942911	3.93666679481071e-39	9.27836754931111e-34	17:43924521	A	G	chr17:44230270..44248977	ENSG00000120071.8	KANSL1	chr17:44107782..44302138	-	cis
rs17690679	ENST00000576248.1	1.31165876902993	17.8482188942911	3.93666679481071e-39	9.27836754931111e-34	17:43924803	G	A	chr17:44230270..44248977	ENSG00000120071.8	KANSL1	chr17:44107782..44302138	-	cis
rs17690987	ENST00000576248.1	1.31165876902993	17.8482188942911	3.93666679481071e-39	9.27836754931111e-34	17:43931626	C	T	chr17:44230270..44248977	ENSG00000120071.8	KANSL1	chr17:44107782..44302138	-	cis
rs17691328	ENST00000576248.1	1.31165876902993	17.8482188942911	3.93666679481071e-39	9.27836754931111e-34	17:43955487	T	C	chr17:44230270..44248977	ENSG00000120071.8	KANSL1	chr17:44107782..44302138	-	cis
rs17691449	ENST00000576248.1	1.31165876902993	17.8482188942911	3.93666679481071e-39	9.27836754931111e-34	17:43964283	C	G	chr17:44230270..44248977	ENSG00000120071.8	KANSL1	chr17:44107782..44302138	-	cis
rs17691466	ENST00000576248.1	1.31165876902993	17.8482188942911	3.93666679481071e-39	9.27836754931111e-34	17:43968219	G	A	chr17:44230270..44248977	ENSG00000120071.8	KANSL1	chr17:44107782..44302138	-	cis
rs17691508	ENST00000576248.1	1.31165876902993	17.8482188942911	3.93666679481071e-39	9.27836754931111e-34	17:43968463	G	C	chr17:44230270..44248977	ENSG00000120071.8	KANSL1	chr17:44107782..44302138	-	cis
rs17691556	ENST00000576248.1	1.31165876902993	17.8482188942911	3.93666679481071e-39	9.27836754931111e-34	17:43969168	A	T	chr17:44230270..44248977	ENSG00000120071.8	KANSL1	chr17:44107782..44302138	-	cis
rs17691610	ENST00000576248.1	1.31165876902993	17.8482188942911	3.93666679481071e-39	9.27836754931111e-34	17:43970662	T	G	chr17:44230270..44248977	ENSG00000120071.8	KANSL1	chr17:44107782..44302138	-	cis
rs17761838	ENST00000576248.1	1.31165876902993	17.8482188942911	3.93666679481071e-39	9.27836754931111e-34	17:43774959	C	T	chr17:44230270..44248977	ENSG00000120071.8	KANSL1	chr17:44107782..44302138	-	cis
rs17761985	ENST00000576248.1	1.31165876902993	17.8482188942911	3.93666679481071e-39	9.27836754931111e-34	17:43776787	T	C	chr17:44230270..44248977	ENSG00000120071.8	KANSL1	chr17:44107782..44302138	-	cis
rs17762073	ENST00000576248.1	1.31165876902993	17.8482188942911	3.93666679481071e-39	9.27836754931111e-34	17:43777745	A	C	chr17:44230270..44248977	ENSG00000120071.8	KANSL1	chr17:44107782..44302138	-	cis
rs17762165	ENST00000576248.1	1.31165876902993	17.8482188942911	3.93666679481071e-39	9.27836754931111e-34	17:43778602	T	C	chr17:44230270..44248977	ENSG00000120071.8	KANSL1	chr17:44107782..44302138	-	cis
rs17762308	ENST00000576248.1	1.31165876902993	17.8482188942911	3.93666679481071e-39	9.27836754931111e-34	17:43780948	C	T	chr17:44230270..44248977	ENSG00000120071.8	KANSL1	chr17:44107782..44302138	-	cis
rs17762361	ENST00000576248.1	1.31165876902993	17.8482188942911	3.93666679481071e-39	9.27836754931111e-34	17:43781778	G	A	chr17:44230270..44248977	ENSG00000120071.8	KANSL1	chr17:44107782..44302138	-	cis
rs17762535	ENST00000576248.1	1.31165876902993	17.8482188942911	3.93666679481071e-39	9.27836754931111e-34	17:43787130	C	T	chr17:44230270..44248977	ENSG00000120071.8	KANSL1	chr17:44107782..44302138	-	cis
rs17762769	ENST00000576248.1	1.31165876902993	17.8482188942911	3.93666679481071e-39	9.27836754931111e-34	17:43893403	A	G	chr17:44230270..44248977	ENSG00000120071.8	KANSL1	chr17:44107782..44302138	-	cis
rs17762882	ENST00000576248.1	1.31165876902993	17.8482188942911	3.93666679481071e-39	9.27836754931111e-34	17:43898887	C	T	chr17:44230270..44248977	ENSG00000120071.8	KANSL1	chr17:44107782..44302138	-	cis
rs17762912	ENST00000576248.1	1.31165876902993	17.8482188942911	3.93666679481071e-39	9.27836754931111e-34	17:43899161	C	A	chr17:44230270..44248977	ENSG00000120071.8	KANSL1	chr17:44107782..44302138	-	cis
rs17762954	ENST00000576248.1	1.31165876902993	17.8482188942911	3.93666679481071e-39	9.27836754931111e-34	17:43899786	T	C	chr17:44230270..44248977	ENSG00000120071.8	KANSL1	chr17:44107782..44302138	-	cis
rs17763050	ENST00000576248.1	1.31165876902993	17.8482188942911	3.93666679481071e-39	9.27836754931111e-34	17:43903336	A	G	chr17:44230270..44248977	ENSG00000120071.8	KANSL1	chr17:44107782..44302138	-	cis
rs17763086	ENST00000576248.1	1.31165876902993	17.8482188942911	3.93666679481071e-39	9.27836754931111e-34	17:43905481	G	T	chr17:44230270..44248977	ENSG00000120071.8	KANSL1	chr17:44107782..44302138	-	cis
rs17763199	ENST00000576248.1	1.31165876902993	17.8482188942911	3.93666679481071e-39	9.27836754931111e-34	17:43910183	A	G	chr17:44230270..44248977	ENSG00000120071.8	KANSL1	chr17:44107782..44302138	-	cis
rs17763515	ENST00000576248.1	1.31165876902993	17.8482188942911	3.93666679481071e-39	9.27836754931111e-34	17:43917818	A	G	chr17:44230270..44248977	ENSG00000120071.8	KANSL1	chr17:44107782..44302138	-	cis
rs17763533	ENST00000576248.1	1.31165876902993	17.8482188942911	3.93666679481071e-39	9.27836754931111e-34	17:43918190	C	T	chr17:44230270..44248977	ENSG00000120071.8	KANSL1	chr17:44107782..44302138	-	cis
rs17763596	ENST00000576248.1	1.31165876902993	17.8482188942911	3.93666679481071e-39	9.27836754931111e-34	17:43921210	T	G	chr17:44230270..44248977	ENSG00000120071.8	KANSL1	chr17:44107782..44302138	-	cis
rs17763634	ENST00000576248.1	1.31165876902993	17.8482188942911	3.93666679481071e-39	9.27836754931111e-34	17:43921754	C	T	chr17:44230270..44248977	ENSG00000120071.8	KANSL1	chr17:44107782..44302138	-	cis
rs17769490	ENST00000576248.1	1.31165876902993	17.8482188942911	3.93666679481071e-39	9.27836754931111e-34	17:43925605	A	G	chr17:44230270..44248977	ENSG00000120071.8	KANSL1	chr17:44107782..44302138	-	cis
rs17770108	ENST00000576248.1	1.31165876902993	17.8482188942911	3.93666679481071e-39	9.27836754931111e-34	17:43961292	T	G	chr17:44230270..44248977	ENSG00000120071.8	KANSL1	chr17:44107782..44302138	-	cis
rs17770120	ENST00000576248.1	1.31165876902993	17.8482188942911	3.93666679481071e-39	9.27836754931111e-34	17:43963943	A	C	chr17:44230270..44248977	ENSG00000120071.8	KANSL1	chr17:44107782..44302138	-	cis
rs17770150	ENST00000576248.1	1.31165876902993	17.8482188942911	3.93666679481071e-39	9.27836754931111e-34	17:43964163	A	G	chr17:44230270..44248977	ENSG00000120071.8	KANSL1	chr17:44107782..44302138	-	cis
rs17770186	ENST00000576248.1	1.31165876902993	17.8482188942911	3.93666679481071e-39	9.27836754931111e-34	17:43964191	A	C	chr17:44230270..44248977	ENSG00000120071.8	KANSL1	chr17:44107782..44302138	-	cis
rs17770296	ENST00000576248.1	1.31165876902993	17.8482188942911	3.93666679481071e-39	9.27836754931111e-34	17:43969136	T	C	chr17:44230270..44248977	ENSG00000120071.8	KANSL1	chr17:44107782..44302138	-	cis
rs17770337	ENST00000576248.1	1.31165876902993	17.8482188942911	3.93666679481071e-39	9.27836754931111e-34	17:43969779	T	G	chr17:44230270..44248977	ENSG00000120071.8	KANSL1	chr17:44107782..44302138	-	cis
rs17770343	ENST00000576248.1	1.31165876902993	17.8482188942911	3.93666679481071e-39	9.27836754931111e-34	17:43970154	C	T	chr17:44230270..44248977	ENSG00000120071.8	KANSL1	chr17:44107782..44302138	-	cis
rs1800547	ENST00000576248.1	1.31165876902993	17.8482188942911	3.93666679481071e-39	9.27836754931111e-34	17:44051846	G	A	chr17:44230270..44248977	ENSG00000120071.8	KANSL1	chr17:44107782..44302138	-	cis
rs1864324	ENST00000576248.1	1.31165876902993	17.8482188942911	3.93666679481071e-39	9.27836754931111e-34	17:43977702	T	C	chr17:44230270..44248977	ENSG00000120071.8	KANSL1	chr17:44107782..44302138	-	cis
rs1864325	ENST00000576248.1	1.31165876902993	17.8482188942911	3.93666679481071e-39	9.27836754931111e-34	17:43977827	T	C	chr17:44230270..44248977	ENSG00000120071.8	KANSL1	chr17:44107782..44302138	-	cis
rs1876827	ENST00000576248.1	1.31165876902993	17.8482188942911	3.93666679481071e-39	9.27836754931111e-34	17:43911832	C	T	chr17:44230270..44248977	ENSG00000120071.8	KANSL1	chr17:44107782..44302138	-	cis
rs1876828	ENST00000576248.1	1.31165876902993	17.8482188942911	3.93666679481071e-39	9.27836754931111e-34	17:43911525	T	C	chr17:44230270..44248977	ENSG00000120071.8	KANSL1	chr17:44107782..44302138	-	cis
rs1876829	ENST00000576248.1	1.31165876902993	17.8482188942911	3.93666679481071e-39	9.27836754931111e-34	17:43911443	C	T	chr17:44230270..44248977	ENSG00000120071.8	KANSL1	chr17:44107782..44302138	-	cis
rs1876830	ENST00000576248.1	1.31165876902993	17.8482188942911	3.93666679481071e-39	9.27836754931111e-34	17:43911352	T	C	chr17:44230270..44248977	ENSG00000120071.8	KANSL1	chr17:44107782..44302138	-	cis
rs1876831	ENST00000576248.1	1.31165876902993	17.8482188942911	3.93666679481071e-39	9.27836754931111e-34	17:43907745	T	C	chr17:44230270..44248977	ENSG00000120071.8	KANSL1	chr17:44107782..44302138	-	cis
rs1880749	ENST00000576248.1	1.31165876902993	17.8482188942911	3.93666679481071e-39	9.27836754931111e-34	17:43792586	C	A	chr17:44230270..44248977	ENSG00000120071.8	KANSL1	chr17:44107782..44302138	-	cis
rs1880750	ENST00000576248.1	1.31165876902993	17.8482188942911	3.93666679481071e-39	9.27836754931111e-34	17:43796541	A	T	chr17:44230270..44248977	ENSG00000120071.8	KANSL1	chr17:44107782..44302138	-	cis
rs1880752	ENST00000576248.1	1.31165876902993	17.8482188942911	3.93666679481071e-39	9.27836754931111e-34	17:43806264	T	C	chr17:44230270..44248977	ENSG00000120071.8	KANSL1	chr17:44107782..44302138	-	cis
rs1912151	ENST00000576248.1	1.31165876902993	17.8482188942911	3.93666679481071e-39	9.27836754931111e-34	17:43902944	T	C	chr17:44230270..44248977	ENSG00000120071.8	KANSL1	chr17:44107782..44302138	-	cis
rs1967981	ENST00000576248.1	1.31165876902993	17.8482188942911	3.93666679481071e-39	9.27836754931111e-34	17:43999785	G	C	chr17:44230270..44248977	ENSG00000120071.8	KANSL1	chr17:44107782..44302138	-	cis
rs1981997	ENST00000576248.1	1.31165876902993	17.8482188942911	3.93666679481071e-39	9.27836754931111e-34	17:44056767	A	G	chr17:44230270..44248977	ENSG00000120071.8	KANSL1	chr17:44107782..44302138	-	cis
rs1981998	ENST00000576248.1	1.31165876902993	17.8482188942911	3.93666679481071e-39	9.27836754931111e-34	17:44056833	A	G	chr17:44230270..44248977	ENSG00000120071.8	KANSL1	chr17:44107782..44302138	-	cis
rs1984937	ENST00000576248.1	1.31165876902993	17.8482188942911	3.93666679481071e-39	9.27836754931111e-34	17:43980530	C	A	chr17:44230270..44248977	ENSG00000120071.8	KANSL1	chr17:44107782..44302138	-	cis
rs1991556	ENST00000576248.1	1.31165876902993	17.8482188942911	3.93666679481071e-39	9.27836754931111e-34	17:44083402	A	G	chr17:44230270..44248977	ENSG00000120071.8	KANSL1	chr17:44107782..44302138	-	cis
rs199995459	ENST00000576248.1	1.31165876902993	17.8482188942911	3.93666679481071e-39	9.27836754931111e-34	17:43989149	AAC	A	chr17:44230270..44248977	ENSG00000120071.8	KANSL1	chr17:44107782..44302138	-	cis
rs200326647	ENST00000576248.1	1.31165876902993	17.8482188942911	3.93666679481071e-39	9.27836754931111e-34	17:43995139	T	TTTTTTTTTTTC	chr17:44230270..44248977	ENSG00000120071.8	KANSL1	chr17:44107782..44302138	-	cis
rs2004260	ENST00000576248.1	1.31165876902993	17.8482188942911	3.93666679481071e-39	9.27836754931111e-34	17:43822398	C	T	chr17:44230270..44248977	ENSG00000120071.8	KANSL1	chr17:44107782..44302138	-	cis
rs2004673	ENST00000576248.1	1.31165876902993	17.8482188942911	3.93666679481071e-39	9.27836754931111e-34	17:44075099	C	T	chr17:44230270..44248977	ENSG00000120071.8	KANSL1	chr17:44107782..44302138	-	cis
rs2004674	ENST00000576248.1	1.31165876902993	17.8482188942911	3.93666679481071e-39	9.27836754931111e-34	17:44075110	T	A	chr17:44230270..44248977	ENSG00000120071.8	KANSL1	chr17:44107782..44302138	-	cis
rs2006305	ENST00000576248.1	1.31165876902993	17.8482188942911	3.93666679481071e-39	9.27836754931111e-34	17:43959752	T	A	chr17:44230270..44248977	ENSG00000120071.8	KANSL1	chr17:44107782..44302138	-	cis
rs200791233	ENST00000576248.1	1.31165876902993	17.8482188942911	3.93666679481071e-39	9.27836754931111e-34	17:44137009	A	AAAAAAGAG	chr17:44230270..44248977	ENSG00000120071.8	KANSL1	chr17:44107782..44302138	-	cis
rs200924217	ENST00000576248.1	1.31165876902993	17.8482188942911	3.93666679481071e-39	9.27836754931111e-34	17:44010463	AC	A	chr17:44230270..44248977	ENSG00000120071.8	KANSL1	chr17:44107782..44302138	-	cis
rs201194882	ENST00000576248.1	1.31165876902993	17.8482188942911	3.93666679481071e-39	9.27836754931111e-34	17:44136425	A	AAAG	chr17:44230270..44248977	ENSG00000120071.8	KANSL1	chr17:44107782..44302138	-	cis
rs201474071	ENST00000576248.1	1.31165876902993	17.8482188942911	3.93666679481071e-39	9.27836754931111e-34	17:44113197	GA	G	chr17:44230270..44248977	ENSG00000120071.8	KANSL1	chr17:44107782..44302138	-	cis
rs201679950	ENST00000576248.1	1.31165876902993	17.8482188942911	3.93666679481071e-39	9.27836754931111e-34	17:43918301	G	GCCAGGAGTTCGAGA	chr17:44230270..44248977	ENSG00000120071.8	KANSL1	chr17:44107782..44302138	-	cis
rs201722973	ENST00000576248.1	1.31165876902993	17.8482188942911	3.93666679481071e-39	9.27836754931111e-34	17:44161747	CCAACAA	C	chr17:44230270..44248977	ENSG00000120071.8	KANSL1	chr17:44107782..44302138	-	cis
rs201758601	ENST00000576248.1	1.31165876902993	17.8482188942911	3.93666679481071e-39	9.27836754931111e-34	17:43798790	T	TTTC	chr17:44230270..44248977	ENSG00000120071.8	KANSL1	chr17:44107782..44302138	-	cis
rs201825478	ENST00000576248.1	1.31165876902993	17.8482188942911	3.93666679481071e-39	9.27836754931111e-34	17:43774408	AAGAAAGAAAGAG	A	chr17:44230270..44248977	ENSG00000120071.8	KANSL1	chr17:44107782..44302138	-	cis
rs2019816	ENST00000576248.1	1.31165876902993	17.8482188942911	3.93666679481071e-39	9.27836754931111e-34	17:43959661	A	G	chr17:44230270..44248977	ENSG00000120071.8	KANSL1	chr17:44107782..44302138	-	cis
rs2019822	ENST00000576248.1	1.31165876902993	17.8482188942911	3.93666679481071e-39	9.27836754931111e-34	17:43959918	A	T	chr17:44230270..44248977	ENSG00000120071.8	KANSL1	chr17:44107782..44302138	-	cis
rs2040846	ENST00000576248.1	1.31472780174653	18.1595703635127	6.54063055931359e-40	9.27836754931111e-34	17:43762846	G	A	chr17:44230270..44248977	ENSG00000120071.8	KANSL1	chr17:44107782..44302138	-	cis
rs2055794	ENST00000576248.1	1.31165876902993	17.8482188942911	3.93666679481071e-39	9.27836754931111e-34	17:43951717	A	G	chr17:44230270..44248977	ENSG00000120071.8	KANSL1	chr17:44107782..44302138	-	cis
rs2055795	ENST00000576248.1	1.31165876902993	17.8482188942911	3.93666679481071e-39	9.27836754931111e-34	17:43951995	T	C	chr17:44230270..44248977	ENSG00000120071.8	KANSL1	chr17:44107782..44302138	-	cis
rs2055796	ENST00000576248.1	1.31165876902993	17.8482188942911	3.93666679481071e-39	9.27836754931111e-34	17:43952191	T	A	chr17:44230270..44248977	ENSG00000120071.8	KANSL1	chr17:44107782..44302138	-	cis
rs2082068	ENST00000576248.1	1.31165876902993	17.8482188942911	3.93666679481071e-39	9.27836754931111e-34	17:43979971	T	C	chr17:44230270..44248977	ENSG00000120071.8	KANSL1	chr17:44107782..44302138	-	cis
rs2099151	ENST00000576248.1	1.31165876902993	17.8482188942911	3.93666679481071e-39	9.27836754931111e-34	17:43979822	T	A	chr17:44230270..44248977	ENSG00000120071.8	KANSL1	chr17:44107782..44302138	-	cis
rs2106784	ENST00000576248.1	1.31165876902993	17.8482188942911	3.93666679481071e-39	9.27836754931111e-34	17:43949892	T	C	chr17:44230270..44248977	ENSG00000120071.8	KANSL1	chr17:44107782..44302138	-	cis
rs2106785	ENST00000576248.1	1.31165876902993	17.8482188942911	3.93666679481071e-39	9.27836754931111e-34	17:43919105	T	C	chr17:44230270..44248977	ENSG00000120071.8	KANSL1	chr17:44107782..44302138	-	cis
rs2106786	ENST00000576248.1	1.31165876902993	17.8482188942911	3.93666679481071e-39	9.27836754931111e-34	17:43919096	G	A	chr17:44230270..44248977	ENSG00000120071.8	KANSL1	chr17:44107782..44302138	-	cis
rs2158072	ENST00000576248.1	1.31165876902993	17.8482188942911	3.93666679481071e-39	9.27836754931111e-34	17:43950195	C	T	chr17:44230270..44248977	ENSG00000120071.8	KANSL1	chr17:44107782..44302138	-	cis
rs2158257	ENST00000576248.1	1.31165876902993	17.8482188942911	3.93666679481071e-39	9.27836754931111e-34	17:44104343	C	A	chr17:44230270..44248977	ENSG00000120071.8	KANSL1	chr17:44107782..44302138	-	cis
rs2163129	ENST00000576248.1	1.31165876902993	17.8482188942911	3.93666679481071e-39	9.27836754931111e-34	17:44056433	C	T	chr17:44230270..44248977	ENSG00000120071.8	KANSL1	chr17:44107782..44302138	-	cis
rs2163130	ENST00000576248.1	1.31165876902993	17.8482188942911	3.93666679481071e-39	9.27836754931111e-34	17:44056434	A	G	chr17:44230270..44248977	ENSG00000120071.8	KANSL1	chr17:44107782..44302138	-	cis
rs2188888	ENST00000576248.1	1.31165876902993	17.8482188942911	3.93666679481071e-39	9.27836754931111e-34	17:43953695	C	T	chr17:44230270..44248977	ENSG00000120071.8	KANSL1	chr17:44107782..44302138	-	cis
rs2214258	ENST00000576248.1	1.31165876902993	17.8482188942911	3.93666679481071e-39	9.27836754931111e-34	17:43953719	C	G	chr17:44230270..44248977	ENSG00000120071.8	KANSL1	chr17:44107782..44302138	-	cis
rs2217394	ENST00000576248.1	1.31165876902993	17.8482188942911	3.93666679481071e-39	9.27836754931111e-34	17:44053448	G	A	chr17:44230270..44248977	ENSG00000120071.8	KANSL1	chr17:44107782..44302138	-	cis
remaining eQTLs available at https://github.com/cellmapslab/PostmortemBrainAnalysis/
