# Supplementary material for: Exon-variant interplay and multi-modal evidence identify endocrine dysregulation in severe psychiatric disorders impacting excitatory neurons
Source: Transl Psychiatry. 2025 Apr 19;15:153. doi: 10.1038/s41398-025-03366-8 (PMC12009313; doi:10.1038/s41398-025-03366-8)
Supplement: Supplementary file 8 — Supplementary Table 5 [file 41398_2025_3366_MOESM8_ESM.xlsx]

## Sheet: Sheet1 - TableS5_pmb_cis-eQTL_e
TableS5_pmb_cis-eQTL_exon_hits_cases_vs_controls
SNP	Ensembl Exon ID	Beta coefficient	T-statistic	P-value	FDR estimate	SNP Location	SNP Allele1	SNP Allele2	Exon Location	Ensembl Transcript ID	Ensembl Gene ID	Gene Symbol	Gene Location	Gene Strand	eQTL Type
rs10949946	ENSE00001824978.1|ENSE00001740299.2|ENSE00001849210.1	-1.15956189041008	-27.3123775719725	1.66864362013218e-60	3.42854502612067e-52	7:64291976	A	G	chr7:64291829..64291989	ENST00000494380.1	ENSG00000197008.5	ZNF138	chr7:64254833..64293502	+	cis
rs473498	ENSE00001231633.1	2.18473251427724	23.4181653703831	2.72873963278659e-52	4.17509884262426e-45	8:102877548	C	A	chr8:102899381..102899455	ENST00000311028.3|ENST00000518661.1|ENST00000521964.1|ENST00000522078.1	ENSG00000104490.13	NCALD	chr8:102698784..103136507	-	cis
rs505460	ENSE00001231633.1	2.18473251427724	23.4181653703831	2.72873963278659e-52	4.17509884262426e-45	8:102889569	C	A	chr8:102899381..102899455	ENST00000311028.3|ENST00000518661.1|ENST00000521964.1|ENST00000522078.1	ENSG00000104490.13	NCALD	chr8:102698784..103136507	-	cis
rs508386	ENSE00001231633.1	2.18473251427724	23.4181653703831	2.72873963278659e-52	4.17509884262426e-45	8:102899450	C	T	chr8:102899381..102899455	ENST00000311028.3|ENST00000518661.1|ENST00000521964.1|ENST00000522078.1	ENSG00000104490.13	NCALD	chr8:102698784..103136507	-	cis
rs571673	ENSE00001231633.1	2.18473251427724	23.4181653703831	2.72873963278659e-52	4.17509884262426e-45	8:102911503	G	A	chr8:102899381..102899455	ENST00000311028.3|ENST00000518661.1|ENST00000521964.1|ENST00000522078.1	ENSG00000104490.13	NCALD	chr8:102698784..103136507	-	cis
rs1045288	ENSE00003538654.1|ENSE00003599383.1|ENSE00003512300.1	2.14247437038843	23.2668023115245	5.90548941059576e-52	4.17509884262426e-45	11:237087	A	G	chr11:244172..244216	ENST00000527047.1	ENSG00000185627.13	PSMD13	chr11:236625..252957	+	cis
rs10902110	ENSE00003538654.1|ENSE00003599383.1|ENSE00003512300.1	2.14247437038843	23.2668023115245	5.90548941059576e-52	4.17509884262426e-45	11:237648	T	C	chr11:244172..244216	ENST00000527047.1	ENSG00000185627.13	PSMD13	chr11:236625..252957	+	cis
rs10902112	ENSE00003538654.1|ENSE00003599383.1|ENSE00003512300.1	2.14247437038843	23.2668023115245	5.90548941059576e-52	4.17509884262426e-45	11:244106	A	G	chr11:244172..244216	ENST00000527047.1	ENSG00000185627.13	PSMD13	chr11:236625..252957	+	cis
rs10902113	ENSE00003538654.1|ENSE00003599383.1|ENSE00003512300.1	2.14247437038843	23.2668023115245	5.90548941059576e-52	4.17509884262426e-45	11:245523	C	T	chr11:244172..244216	ENST00000527047.1	ENSG00000185627.13	PSMD13	chr11:236625..252957	+	cis
rs1128320	ENSE00003538654.1|ENSE00003599383.1|ENSE00003512300.1	2.14247437038843	23.2668023115245	5.90548941059576e-52	4.17509884262426e-45	11:244167	C	T	chr11:244172..244216	ENST00000527047.1	ENSG00000185627.13	PSMD13	chr11:236625..252957	+	cis
rs1128321	ENSE00003538654.1|ENSE00003599383.1|ENSE00003512300.1	2.14247437038843	23.2668023115245	5.90548941059576e-52	4.17509884262426e-45	11:244171	T	C	chr11:244172..244216	ENST00000527047.1	ENSG00000185627.13	PSMD13	chr11:236625..252957	+	cis
rs1128322	ENSE00003538654.1|ENSE00003599383.1|ENSE00003512300.1	2.14247437038843	23.2668023115245	5.90548941059576e-52	4.17509884262426e-45	11:244197	T	C	chr11:244172..244216	ENST00000527047.1	ENSG00000185627.13	PSMD13	chr11:236625..252957	+	cis
rs2272563	ENSE00003538654.1|ENSE00003599383.1|ENSE00003512300.1	2.14247437038843	23.2668023115245	5.90548941059576e-52	4.17509884262426e-45	11:236871	T	C	chr11:244172..244216	ENST00000527047.1	ENSG00000185627.13	PSMD13	chr11:236625..252957	+	cis
rs2272565	ENSE00003538654.1|ENSE00003599383.1|ENSE00003512300.1	2.14247437038843	23.2668023115245	5.90548941059576e-52	4.17509884262426e-45	11:244414	C	T	chr11:244172..244216	ENST00000527047.1	ENSG00000185627.13	PSMD13	chr11:236625..252957	+	cis
rs369497631	ENSE00003538654.1|ENSE00003599383.1|ENSE00003512300.1	2.14247437038843	23.2668023115245	5.90548941059576e-52	4.17509884262426e-45	11:243017	ATC	A	chr11:244172..244216	ENST00000527047.1	ENSG00000185627.13	PSMD13	chr11:236625..252957	+	cis
rs3817629	ENSE00003538654.1|ENSE00003599383.1|ENSE00003512300.1	2.14247437038843	23.2668023115245	5.90548941059576e-52	4.17509884262426e-45	11:237312	T	C	chr11:244172..244216	ENST00000527047.1	ENSG00000185627.13	PSMD13	chr11:236625..252957	+	cis
rs3830667	ENSE00003538654.1|ENSE00003599383.1|ENSE00003512300.1	2.14247437038843	23.2668023115245	5.90548941059576e-52	4.17509884262426e-45	11:244490	ATACCTTTTAG	A	chr11:244172..244216	ENST00000527047.1	ENSG00000185627.13	PSMD13	chr11:236625..252957	+	cis
rs6598060	ENSE00003538654.1|ENSE00003599383.1|ENSE00003512300.1	2.14247437038843	23.2668023115245	5.90548941059576e-52	4.17509884262426e-45	11:243987	G	A	chr11:244172..244216	ENST00000527047.1	ENSG00000185627.13	PSMD13	chr11:236625..252957	+	cis
rs6598061	ENSE00003538654.1|ENSE00003599383.1|ENSE00003512300.1	2.14247437038843	23.2668023115245	5.90548941059576e-52	4.17509884262426e-45	11:243853	G	A	chr11:244172..244216	ENST00000527047.1	ENSG00000185627.13	PSMD13	chr11:236625..252957	+	cis
rs6598062	ENSE00003538654.1|ENSE00003599383.1|ENSE00003512300.1	2.14247437038843	23.2668023115245	5.90548941059576e-52	4.17509884262426e-45	11:243712	A	G	chr11:244172..244216	ENST00000527047.1	ENSG00000185627.13	PSMD13	chr11:236625..252957	+	cis
rs6598063	ENSE00003538654.1|ENSE00003599383.1|ENSE00003512300.1	2.14247437038843	23.2668023115245	5.90548941059576e-52	4.17509884262426e-45	11:243672	G	A	chr11:244172..244216	ENST00000527047.1	ENSG00000185627.13	PSMD13	chr11:236625..252957	+	cis
rs6598064	ENSE00003538654.1|ENSE00003599383.1|ENSE00003512300.1	2.14247437038843	23.2668023115245	5.90548941059576e-52	4.17509884262426e-45	11:243557	G	A	chr11:244172..244216	ENST00000527047.1	ENSG00000185627.13	PSMD13	chr11:236625..252957	+	cis
rs6598065	ENSE00003538654.1|ENSE00003599383.1|ENSE00003512300.1	2.14247437038843	23.2668023115245	5.90548941059576e-52	4.17509884262426e-45	11:243211	A	G	chr11:244172..244216	ENST00000527047.1	ENSG00000185627.13	PSMD13	chr11:236625..252957	+	cis
rs6598067	ENSE00003538654.1|ENSE00003599383.1|ENSE00003512300.1	2.14247437038843	23.2668023115245	5.90548941059576e-52	4.17509884262426e-45	11:243093	T	C	chr11:244172..244216	ENST00000527047.1	ENSG00000185627.13	PSMD13	chr11:236625..252957	+	cis
rs6598068	ENSE00003538654.1|ENSE00003599383.1|ENSE00003512300.1	2.14247437038843	23.2668023115245	5.90548941059576e-52	4.17509884262426e-45	11:243092	A	C	chr11:244172..244216	ENST00000527047.1	ENSG00000185627.13	PSMD13	chr11:236625..252957	+	cis
rs6598069	ENSE00003538654.1|ENSE00003599383.1|ENSE00003512300.1	2.14247437038843	23.2668023115245	5.90548941059576e-52	4.17509884262426e-45	11:240664	T	A	chr11:244172..244216	ENST00000527047.1	ENSG00000185627.13	PSMD13	chr11:236625..252957	+	cis
rs7107362	ENSE00003538654.1|ENSE00003599383.1|ENSE00003512300.1	2.14247437038843	23.2668023115245	5.90548941059576e-52	4.17509884262426e-45	11:244108	A	G	chr11:244172..244216	ENST00000527047.1	ENSG00000185627.13	PSMD13	chr11:236625..252957	+	cis
rs7116130	ENSE00003538654.1|ENSE00003599383.1|ENSE00003512300.1	2.14247437038843	23.2668023115245	5.90548941059576e-52	4.17509884262426e-45	11:244129	C	T	chr11:244172..244216	ENST00000527047.1	ENSG00000185627.13	PSMD13	chr11:236625..252957	+	cis
rs7124022	ENSE00003538654.1|ENSE00003599383.1|ENSE00003512300.1	2.14247437038843	23.2668023115245	5.90548941059576e-52	4.17509884262426e-45	11:244964	G	A	chr11:244172..244216	ENST00000527047.1	ENSG00000185627.13	PSMD13	chr11:236625..252957	+	cis
rs7128029	ENSE00003538654.1|ENSE00003599383.1|ENSE00003512300.1	2.14247437038843	23.2668023115245	5.90548941059576e-52	4.17509884262426e-45	11:244141	G	A	chr11:244172..244216	ENST00000527047.1	ENSG00000185627.13	PSMD13	chr11:236625..252957	+	cis
rs7128044	ENSE00003538654.1|ENSE00003599383.1|ENSE00003512300.1	2.14247437038843	23.2668023115245	5.90548941059576e-52	4.17509884262426e-45	11:244115	G	A	chr11:244172..244216	ENST00000527047.1	ENSG00000185627.13	PSMD13	chr11:236625..252957	+	cis
rs7395328	ENSE00003538654.1|ENSE00003599383.1|ENSE00003512300.1	2.14247437038843	23.2668023115245	5.90548941059576e-52	4.17509884262426e-45	11:242624	T	A	chr11:244172..244216	ENST00000527047.1	ENSG00000185627.13	PSMD13	chr11:236625..252957	+	cis
rs7481518	ENSE00003538654.1|ENSE00003599383.1|ENSE00003512300.1	2.14247437038843	23.2668023115245	5.90548941059576e-52	4.17509884262426e-45	11:240867	T	G	chr11:244172..244216	ENST00000527047.1	ENSG00000185627.13	PSMD13	chr11:236625..252957	+	cis
rs7481993	ENSE00003538654.1|ENSE00003599383.1|ENSE00003512300.1	2.14247437038843	23.2668023115245	5.90548941059576e-52	4.17509884262426e-45	11:237875	C	T	chr11:244172..244216	ENST00000527047.1	ENSG00000185627.13	PSMD13	chr11:236625..252957	+	cis
rs7482209	ENSE00003538654.1|ENSE00003599383.1|ENSE00003512300.1	2.14247437038843	23.2668023115245	5.90548941059576e-52	4.17509884262426e-45	11:240868	A	G	chr11:244172..244216	ENST00000527047.1	ENSG00000185627.13	PSMD13	chr11:236625..252957	+	cis
rs7482591	ENSE00003538654.1|ENSE00003599383.1|ENSE00003512300.1	2.14247437038843	23.2668023115245	5.90548941059576e-52	4.17509884262426e-45	11:245861	G	C	chr11:244172..244216	ENST00000527047.1	ENSG00000185627.13	PSMD13	chr11:236625..252957	+	cis
rs1013946	ENSE00003558799.1|ENSE00003463197.1	0.943739580219199	22.5319528166061	2.61017591116721e-50	6.87577156523202e-44	17:29530350	A	C	chr17:29508767..29508801	ENST00000579081.1|ENST00000358273.4|ENST00000356175.3|ENST00000431387.4	ENSG00000196712.12	NF1	chr17:29421935..29709041	+	cis
rs1013947	ENSE00003558799.1|ENSE00003463197.1	0.943739580219199	22.5319528166061	2.61017591116721e-50	6.87577156523202e-44	17:29530362	C	T	chr17:29508767..29508801	ENST00000579081.1|ENST00000358273.4|ENST00000356175.3|ENST00000431387.4	ENSG00000196712.12	NF1	chr17:29421935..29709041	+	cis
rs11080146	ENSE00003558799.1|ENSE00003463197.1	0.943739580219199	22.5319528166061	2.61017591116721e-50	6.87577156523202e-44	17:29578724	T	C	chr17:29508767..29508801	ENST00000579081.1|ENST00000358273.4|ENST00000356175.3|ENST00000431387.4	ENSG00000196712.12	NF1	chr17:29421935..29709041	+	cis
rs1123232	ENSE00003558799.1|ENSE00003463197.1	0.948285342989512	22.5392858518383	2.5124965277702e-50	6.87577156523202e-44	17:29423989	A	G	chr17:29508767..29508801	ENST00000579081.1|ENST00000358273.4|ENST00000356175.3|ENST00000431387.4	ENSG00000196712.12	NF1	chr17:29421935..29709041	+	cis
rs1124918	ENSE00003558799.1|ENSE00003463197.1	0.948285342989512	22.5392858518383	2.5124965277702e-50	6.87577156523202e-44	17:29492423	C	T	chr17:29508767..29508801	ENST00000579081.1|ENST00000358273.4|ENST00000356175.3|ENST00000431387.4	ENSG00000196712.12	NF1	chr17:29421935..29709041	+	cis
rs12602088	ENSE00003558799.1|ENSE00003463197.1	0.943739580219199	22.5319528166061	2.61017591116721e-50	6.87577156523202e-44	17:29500266	G	A	chr17:29508767..29508801	ENST00000579081.1|ENST00000358273.4|ENST00000356175.3|ENST00000431387.4	ENSG00000196712.12	NF1	chr17:29421935..29709041	+	cis
rs12603885	ENSE00003558799.1|ENSE00003463197.1	0.948285342989512	22.5392858518383	2.5124965277702e-50	6.87577156523202e-44	17:29466722	G	A	chr17:29508767..29508801	ENST00000579081.1|ENST00000358273.4|ENST00000356175.3|ENST00000431387.4	ENSG00000196712.12	NF1	chr17:29421935..29709041	+	cis
rs12939815	ENSE00003558799.1|ENSE00003463197.1	0.948285342989512	22.5392858518383	2.5124965277702e-50	6.87577156523202e-44	17:29430916	G	C	chr17:29508767..29508801	ENST00000579081.1|ENST00000358273.4|ENST00000356175.3|ENST00000431387.4	ENSG00000196712.12	NF1	chr17:29421935..29709041	+	cis
rs12939969	ENSE00003558799.1|ENSE00003463197.1	0.943739580219199	22.5319528166061	2.61017591116721e-50	6.87577156523202e-44	17:29463577	A	G	chr17:29508767..29508801	ENST00000579081.1|ENST00000358273.4|ENST00000356175.3|ENST00000431387.4	ENSG00000196712.12	NF1	chr17:29421935..29709041	+	cis
rs12942397	ENSE00003558799.1|ENSE00003463197.1	0.948285342989512	22.5392858518383	2.5124965277702e-50	6.87577156523202e-44	17:29462498	C	A	chr17:29508767..29508801	ENST00000579081.1|ENST00000358273.4|ENST00000356175.3|ENST00000431387.4	ENSG00000196712.12	NF1	chr17:29421935..29709041	+	cis
rs12942479	ENSE00003558799.1|ENSE00003463197.1	0.948285342989512	22.5392858518383	2.5124965277702e-50	6.87577156523202e-44	17:29461912	T	A	chr17:29508767..29508801	ENST00000579081.1|ENST00000358273.4|ENST00000356175.3|ENST00000431387.4	ENSG00000196712.12	NF1	chr17:29421935..29709041	+	cis
rs12943659	ENSE00003558799.1|ENSE00003463197.1	0.943739580219199	22.5319528166061	2.61017591116721e-50	6.87577156523202e-44	17:29462887	C	A	chr17:29508767..29508801	ENST00000579081.1|ENST00000358273.4|ENST00000356175.3|ENST00000431387.4	ENSG00000196712.12	NF1	chr17:29421935..29709041	+	cis
rs12948444	ENSE00003558799.1|ENSE00003463197.1	0.948285342989512	22.5392858518383	2.5124965277702e-50	6.87577156523202e-44	17:29443614	A	G	chr17:29508767..29508801	ENST00000579081.1|ENST00000358273.4|ENST00000356175.3|ENST00000431387.4	ENSG00000196712.12	NF1	chr17:29421935..29709041	+	cis
rs12949230	ENSE00003558799.1|ENSE00003463197.1	0.948285342989512	22.5392858518383	2.5124965277702e-50	6.87577156523202e-44	17:29461899	G	A	chr17:29508767..29508801	ENST00000579081.1|ENST00000358273.4|ENST00000356175.3|ENST00000431387.4	ENSG00000196712.12	NF1	chr17:29421935..29709041	+	cis
rs12950236	ENSE00003558799.1|ENSE00003463197.1	0.948285342989512	22.5392858518383	2.5124965277702e-50	6.87577156523202e-44	17:29431034	A	G	chr17:29508767..29508801	ENST00000579081.1|ENST00000358273.4|ENST00000356175.3|ENST00000431387.4	ENSG00000196712.12	NF1	chr17:29421935..29709041	+	cis
rs2001287	ENSE00003558799.1|ENSE00003463197.1	0.948285342989512	22.5392858518383	2.5124965277702e-50	6.87577156523202e-44	17:29432775	T	G	chr17:29508767..29508801	ENST00000579081.1|ENST00000358273.4|ENST00000356175.3|ENST00000431387.4	ENSG00000196712.12	NF1	chr17:29421935..29709041	+	cis
rs2008998	ENSE00003558799.1|ENSE00003463197.1	0.948285342989512	22.5392858518383	2.5124965277702e-50	6.87577156523202e-44	17:29413614	G	A	chr17:29508767..29508801	ENST00000579081.1|ENST00000358273.4|ENST00000356175.3|ENST00000431387.4	ENSG00000196712.12	NF1	chr17:29421935..29709041	+	cis
rs2066736	ENSE00003558799.1|ENSE00003463197.1	0.943739580219199	22.5319528166061	2.61017591116721e-50	6.87577156523202e-44	17:29559932	A	C	chr17:29508767..29508801	ENST00000579081.1|ENST00000358273.4|ENST00000356175.3|ENST00000431387.4	ENSG00000196712.12	NF1	chr17:29421935..29709041	+	cis
rs2072131	ENSE00003558799.1|ENSE00003463197.1	0.948285342989512	22.5392858518383	2.5124965277702e-50	6.87577156523202e-44	17:29559588	C	G	chr17:29508767..29508801	ENST00000579081.1|ENST00000358273.4|ENST00000356175.3|ENST00000431387.4	ENSG00000196712.12	NF1	chr17:29421935..29709041	+	cis
rs2269855	ENSE00003558799.1|ENSE00003463197.1	0.943739580219199	22.5319528166061	2.61017591116721e-50	6.87577156523202e-44	17:29482878	G	A	chr17:29508767..29508801	ENST00000579081.1|ENST00000358273.4|ENST00000356175.3|ENST00000431387.4	ENSG00000196712.12	NF1	chr17:29421935..29709041	+	cis
rs2905790	ENSE00003558799.1|ENSE00003463197.1	0.948285342989512	22.5392858518383	2.5124965277702e-50	6.87577156523202e-44	17:29476110	A	G	chr17:29508767..29508801	ENST00000579081.1|ENST00000358273.4|ENST00000356175.3|ENST00000431387.4	ENSG00000196712.12	NF1	chr17:29421935..29709041	+	cis
rs2905791	ENSE00003558799.1|ENSE00003463197.1	0.948285342989512	22.5392858518383	2.5124965277702e-50	6.87577156523202e-44	17:29472888	T	C	chr17:29508767..29508801	ENST00000579081.1|ENST00000358273.4|ENST00000356175.3|ENST00000431387.4	ENSG00000196712.12	NF1	chr17:29421935..29709041	+	cis
rs2905793	ENSE00003558799.1|ENSE00003463197.1	0.948285342989512	22.5392858518383	2.5124965277702e-50	6.87577156523202e-44	17:29470072	C	T	chr17:29508767..29508801	ENST00000579081.1|ENST00000358273.4|ENST00000356175.3|ENST00000431387.4	ENSG00000196712.12	NF1	chr17:29421935..29709041	+	cis
rs2905794	ENSE00003558799.1|ENSE00003463197.1	0.948285342989512	22.5392858518383	2.5124965277702e-50	6.87577156523202e-44	17:29470002	G	A	chr17:29508767..29508801	ENST00000579081.1|ENST00000358273.4|ENST00000356175.3|ENST00000431387.4	ENSG00000196712.12	NF1	chr17:29421935..29709041	+	cis
rs2905795	ENSE00003558799.1|ENSE00003463197.1	0.943739580219199	22.5319528166061	2.61017591116721e-50	6.87577156523202e-44	17:29547601	A	G	chr17:29508767..29508801	ENST00000579081.1|ENST00000358273.4|ENST00000356175.3|ENST00000431387.4	ENSG00000196712.12	NF1	chr17:29421935..29709041	+	cis
rs2905802	ENSE00003558799.1|ENSE00003463197.1	0.948285342989512	22.5392858518383	2.5124965277702e-50	6.87577156523202e-44	17:29520084	T	C	chr17:29508767..29508801	ENST00000579081.1|ENST00000358273.4|ENST00000356175.3|ENST00000431387.4	ENSG00000196712.12	NF1	chr17:29421935..29709041	+	cis
rs2905803	ENSE00003558799.1|ENSE00003463197.1	0.948285342989512	22.5392858518383	2.5124965277702e-50	6.87577156523202e-44	17:29520056	T	C	chr17:29508767..29508801	ENST00000579081.1|ENST00000358273.4|ENST00000356175.3|ENST00000431387.4	ENSG00000196712.12	NF1	chr17:29421935..29709041	+	cis
rs2905805	ENSE00003558799.1|ENSE00003463197.1	0.948285342989512	22.5392858518383	2.5124965277702e-50	6.87577156523202e-44	17:29502856	C	A	chr17:29508767..29508801	ENST00000579081.1|ENST00000358273.4|ENST00000356175.3|ENST00000431387.4	ENSG00000196712.12	NF1	chr17:29421935..29709041	+	cis
rs2905806	ENSE00003558799.1|ENSE00003463197.1	0.948285342989512	22.5392858518383	2.5124965277702e-50	6.87577156523202e-44	17:29502507	A	G	chr17:29508767..29508801	ENST00000579081.1|ENST00000358273.4|ENST00000356175.3|ENST00000431387.4	ENSG00000196712.12	NF1	chr17:29421935..29709041	+	cis
rs2905807	ENSE00003558799.1|ENSE00003463197.1	0.948285342989512	22.5392858518383	2.5124965277702e-50	6.87577156523202e-44	17:29496819	C	T	chr17:29508767..29508801	ENST00000579081.1|ENST00000358273.4|ENST00000356175.3|ENST00000431387.4	ENSG00000196712.12	NF1	chr17:29421935..29709041	+	cis
rs2905809	ENSE00003558799.1|ENSE00003463197.1	0.948285342989512	22.5392858518383	2.5124965277702e-50	6.87577156523202e-44	17:29489010	C	T	chr17:29508767..29508801	ENST00000579081.1|ENST00000358273.4|ENST00000356175.3|ENST00000431387.4	ENSG00000196712.12	NF1	chr17:29421935..29709041	+	cis
rs2905876	ENSE00003558799.1|ENSE00003463197.1	0.948285342989512	22.5392858518383	2.5124965277702e-50	6.87577156523202e-44	17:29541437	T	C	chr17:29508767..29508801	ENST00000579081.1|ENST00000358273.4|ENST00000356175.3|ENST00000431387.4	ENSG00000196712.12	NF1	chr17:29421935..29709041	+	cis
rs2905878	ENSE00003558799.1|ENSE00003463197.1	0.948285342989512	22.5392858518383	2.5124965277702e-50	6.87577156523202e-44	17:29511199	T	C	chr17:29508767..29508801	ENST00000579081.1|ENST00000358273.4|ENST00000356175.3|ENST00000431387.4	ENSG00000196712.12	NF1	chr17:29421935..29709041	+	cis
rs2905879	ENSE00003558799.1|ENSE00003463197.1	0.948285342989512	22.5392858518383	2.5124965277702e-50	6.87577156523202e-44	17:29545431	T	A	chr17:29508767..29508801	ENST00000579081.1|ENST00000358273.4|ENST00000356175.3|ENST00000431387.4	ENSG00000196712.12	NF1	chr17:29421935..29709041	+	cis
rs2905880	ENSE00003558799.1|ENSE00003463197.1	0.948285342989512	22.5392858518383	2.5124965277702e-50	6.87577156523202e-44	17:29546175	T	C	chr17:29508767..29508801	ENST00000579081.1|ENST00000358273.4|ENST00000356175.3|ENST00000431387.4	ENSG00000196712.12	NF1	chr17:29421935..29709041	+	cis
rs2905881	ENSE00003558799.1|ENSE00003463197.1	0.948285342989512	22.5392858518383	2.5124965277702e-50	6.87577156523202e-44	17:29547862	T	C	chr17:29508767..29508801	ENST00000579081.1|ENST00000358273.4|ENST00000356175.3|ENST00000431387.4	ENSG00000196712.12	NF1	chr17:29421935..29709041	+	cis
rs2940184	ENSE00003558799.1|ENSE00003463197.1	0.948285342989512	22.5392858518383	2.5124965277702e-50	6.87577156523202e-44	17:29423119	T	C	chr17:29508767..29508801	ENST00000579081.1|ENST00000358273.4|ENST00000356175.3|ENST00000431387.4	ENSG00000196712.12	NF1	chr17:29421935..29709041	+	cis
rs2952976	ENSE00003558799.1|ENSE00003463197.1	0.943739580219199	22.5319528166061	2.61017591116721e-50	6.87577156523202e-44	17:29486152	G	A	chr17:29508767..29508801	ENST00000579081.1|ENST00000358273.4|ENST00000356175.3|ENST00000431387.4	ENSG00000196712.12	NF1	chr17:29421935..29709041	+	cis
rs2952978	ENSE00003558799.1|ENSE00003463197.1	0.948285342989512	22.5392858518383	2.5124965277702e-50	6.87577156523202e-44	17:29474744	A	C	chr17:29508767..29508801	ENST00000579081.1|ENST00000358273.4|ENST00000356175.3|ENST00000431387.4	ENSG00000196712.12	NF1	chr17:29421935..29709041	+	cis
rs2952979	ENSE00003558799.1|ENSE00003463197.1	0.948285342989512	22.5392858518383	2.5124965277702e-50	6.87577156523202e-44	17:29474298	T	A	chr17:29508767..29508801	ENST00000579081.1|ENST00000358273.4|ENST00000356175.3|ENST00000431387.4	ENSG00000196712.12	NF1	chr17:29421935..29709041	+	cis
rs2952980	ENSE00003558799.1|ENSE00003463197.1	0.948285342989512	22.5392858518383	2.5124965277702e-50	6.87577156523202e-44	17:29473353	G	A	chr17:29508767..29508801	ENST00000579081.1|ENST00000358273.4|ENST00000356175.3|ENST00000431387.4	ENSG00000196712.12	NF1	chr17:29421935..29709041	+	cis
rs2952981	ENSE00003558799.1|ENSE00003463197.1	0.948285342989512	22.5392858518383	2.5124965277702e-50	6.87577156523202e-44	17:29470994	G	C	chr17:29508767..29508801	ENST00000579081.1|ENST00000358273.4|ENST00000356175.3|ENST00000431387.4	ENSG00000196712.12	NF1	chr17:29421935..29709041	+	cis
rs2952982	ENSE00003558799.1|ENSE00003463197.1	0.948285342989512	22.5392858518383	2.5124965277702e-50	6.87577156523202e-44	17:29470646	A	C	chr17:29508767..29508801	ENST00000579081.1|ENST00000358273.4|ENST00000356175.3|ENST00000431387.4	ENSG00000196712.12	NF1	chr17:29421935..29709041	+	cis
rs2952984	ENSE00003558799.1|ENSE00003463197.1	0.948285342989512	22.5392858518383	2.5124965277702e-50	6.87577156523202e-44	17:29469614	T	C	chr17:29508767..29508801	ENST00000579081.1|ENST00000358273.4|ENST00000356175.3|ENST00000431387.4	ENSG00000196712.12	NF1	chr17:29421935..29709041	+	cis
rs2952989	ENSE00003558799.1|ENSE00003463197.1	0.948285342989512	22.5392858518383	2.5124965277702e-50	6.87577156523202e-44	17:29516113	G	A	chr17:29508767..29508801	ENST00000579081.1|ENST00000358273.4|ENST00000356175.3|ENST00000431387.4	ENSG00000196712.12	NF1	chr17:29421935..29709041	+	cis
rs2952991	ENSE00003558799.1|ENSE00003463197.1	0.948285342989512	22.5392858518383	2.5124965277702e-50	6.87577156523202e-44	17:29526742	T	C	chr17:29508767..29508801	ENST00000579081.1|ENST00000358273.4|ENST00000356175.3|ENST00000431387.4	ENSG00000196712.12	NF1	chr17:29421935..29709041	+	cis
rs2952995	ENSE00003558799.1|ENSE00003463197.1	0.948285342989512	22.5392858518383	2.5124965277702e-50	6.87577156523202e-44	17:29541061	T	C	chr17:29508767..29508801	ENST00000579081.1|ENST00000358273.4|ENST00000356175.3|ENST00000431387.4	ENSG00000196712.12	NF1	chr17:29421935..29709041	+	cis
rs2953003	ENSE00003558799.1|ENSE00003463197.1	0.948285342989512	22.5392858518383	2.5124965277702e-50	6.87577156523202e-44	17:29502731	T	C	chr17:29508767..29508801	ENST00000579081.1|ENST00000358273.4|ENST00000356175.3|ENST00000431387.4	ENSG00000196712.12	NF1	chr17:29421935..29709041	+	cis
rs2953009	ENSE00003558799.1|ENSE00003463197.1	0.948285342989512	22.5392858518383	2.5124965277702e-50	6.87577156523202e-44	17:29498387	A	C	chr17:29508767..29508801	ENST00000579081.1|ENST00000358273.4|ENST00000356175.3|ENST00000431387.4	ENSG00000196712.12	NF1	chr17:29421935..29709041	+	cis
rs2953012	ENSE00003558799.1|ENSE00003463197.1	0.948285342989512	22.5392858518383	2.5124965277702e-50	6.87577156523202e-44	17:29496486	A	G	chr17:29508767..29508801	ENST00000579081.1|ENST00000358273.4|ENST00000356175.3|ENST00000431387.4	ENSG00000196712.12	NF1	chr17:29421935..29709041	+	cis
rs3079325	ENSE00003558799.1|ENSE00003463197.1	0.948285342989512	22.5392858518383	2.5124965277702e-50	6.87577156523202e-44	17:29565056	A	AATGT	chr17:29508767..29508801	ENST00000579081.1|ENST00000358273.4|ENST00000356175.3|ENST00000431387.4	ENSG00000196712.12	NF1	chr17:29421935..29709041	+	cis
rs3109324	ENSE00003558799.1|ENSE00003463197.1	0.943739580219199	22.5319528166061	2.61017591116721e-50	6.87577156523202e-44	17:29504856	T	C	chr17:29508767..29508801	ENST00000579081.1|ENST00000358273.4|ENST00000356175.3|ENST00000431387.4	ENSG00000196712.12	NF1	chr17:29421935..29709041	+	cis
rs34089694	ENSE00003558799.1|ENSE00003463197.1	0.943739580219199	22.5319528166061	2.61017591116721e-50	6.87577156523202e-44	17:29565285	G	GC	chr17:29508767..29508801	ENST00000579081.1|ENST00000358273.4|ENST00000356175.3|ENST00000431387.4	ENSG00000196712.12	NF1	chr17:29421935..29709041	+	cis
rs35244650	ENSE00003558799.1|ENSE00003463197.1	0.948285342989512	22.5392858518383	2.5124965277702e-50	6.87577156523202e-44	17:29429365	CTTA	C	chr17:29508767..29508801	ENST00000579081.1|ENST00000358273.4|ENST00000356175.3|ENST00000431387.4	ENSG00000196712.12	NF1	chr17:29421935..29709041	+	cis
rs35852246	ENSE00003558799.1|ENSE00003463197.1	0.943739580219199	22.5319528166061	2.61017591116721e-50	6.87577156523202e-44	17:29515793	GA	G	chr17:29508767..29508801	ENST00000579081.1|ENST00000358273.4|ENST00000356175.3|ENST00000431387.4	ENSG00000196712.12	NF1	chr17:29421935..29709041	+	cis
rs35966725	ENSE00003558799.1|ENSE00003463197.1	0.943739580219199	22.5319528166061	2.61017591116721e-50	6.87577156523202e-44	17:29527250	A	AT	chr17:29508767..29508801	ENST00000579081.1|ENST00000358273.4|ENST00000356175.3|ENST00000431387.4	ENSG00000196712.12	NF1	chr17:29421935..29709041	+	cis
rs36116260	ENSE00003558799.1|ENSE00003463197.1	0.948285342989512	22.5392858518383	2.5124965277702e-50	6.87577156523202e-44	17:29516351	C	CT	chr17:29508767..29508801	ENST00000579081.1|ENST00000358273.4|ENST00000356175.3|ENST00000431387.4	ENSG00000196712.12	NF1	chr17:29421935..29709041	+	cis
rs4541129	ENSE00003558799.1|ENSE00003463197.1	0.948285342989512	22.5392858518383	2.5124965277702e-50	6.87577156523202e-44	17:29442878	T	C	chr17:29508767..29508801	ENST00000579081.1|ENST00000358273.4|ENST00000356175.3|ENST00000431387.4	ENSG00000196712.12	NF1	chr17:29421935..29709041	+	cis
rs4795573	ENSE00003558799.1|ENSE00003463197.1	0.948285342989512	22.5392858518383	2.5124965277702e-50	6.87577156523202e-44	17:29446420	T	C	chr17:29508767..29508801	ENST00000579081.1|ENST00000358273.4|ENST00000356175.3|ENST00000431387.4	ENSG00000196712.12	NF1	chr17:29421935..29709041	+	cis
rs4795575	ENSE00003558799.1|ENSE00003463197.1	0.948285342989512	22.5392858518383	2.5124965277702e-50	6.87577156523202e-44	17:29452625	A	G	chr17:29508767..29508801	ENST00000579081.1|ENST00000358273.4|ENST00000356175.3|ENST00000431387.4	ENSG00000196712.12	NF1	chr17:29421935..29709041	+	cis
rs4795577	ENSE00003558799.1|ENSE00003463197.1	0.948285342989512	22.5392858518383	2.5124965277702e-50	6.87577156523202e-44	17:29456879	T	G	chr17:29508767..29508801	ENST00000579081.1|ENST00000358273.4|ENST00000356175.3|ENST00000431387.4	ENSG00000196712.12	NF1	chr17:29421935..29709041	+	cis
rs4795580	ENSE00003558799.1|ENSE00003463197.1	0.948285342989512	22.5392858518383	2.5124965277702e-50	6.87577156523202e-44	17:29465307	G	A	chr17:29508767..29508801	ENST00000579081.1|ENST00000358273.4|ENST00000356175.3|ENST00000431387.4	ENSG00000196712.12	NF1	chr17:29421935..29709041	+	cis
rs55851554	ENSE00003558799.1|ENSE00003463197.1	0.948285342989512	22.5392858518383	2.5124965277702e-50	6.87577156523202e-44	17:29463808	ATAAAT	A	chr17:29508767..29508801	ENST00000579081.1|ENST00000358273.4|ENST00000356175.3|ENST00000431387.4	ENSG00000196712.12	NF1	chr17:29421935..29709041	+	cis
rs56158073	ENSE00003558799.1|ENSE00003463197.1	0.943739580219199	22.5319528166061	2.61017591116721e-50	6.87577156523202e-44	17:29476309	T	C	chr17:29508767..29508801	ENST00000579081.1|ENST00000358273.4|ENST00000356175.3|ENST00000431387.4	ENSG00000196712.12	NF1	chr17:29421935..29709041	+	cis
rs56163357	ENSE00003558799.1|ENSE00003463197.1	0.943739580219199	22.5319528166061	2.61017591116721e-50	6.87577156523202e-44	17:29476307	C	T	chr17:29508767..29508801	ENST00000579081.1|ENST00000358273.4|ENST00000356175.3|ENST00000431387.4	ENSG00000196712.12	NF1	chr17:29421935..29709041	+	cis
rs5819916	ENSE00003558799.1|ENSE00003463197.1	0.948285342989512	22.5392858518383	2.5124965277702e-50	6.87577156523202e-44	17:29423955	A	ACT	chr17:29508767..29508801	ENST00000579081.1|ENST00000358273.4|ENST00000356175.3|ENST00000431387.4	ENSG00000196712.12	NF1	chr17:29421935..29709041	+	cis
rs67472948	ENSE00003558799.1|ENSE00003463197.1	0.943739580219199	22.5319528166061	2.61017591116721e-50	6.87577156523202e-44	17:29545987	A	AT	chr17:29508767..29508801	ENST00000579081.1|ENST00000358273.4|ENST00000356175.3|ENST00000431387.4	ENSG00000196712.12	NF1	chr17:29421935..29709041	+	cis
rs7212904	ENSE00003558799.1|ENSE00003463197.1	0.948285342989512	22.5392858518383	2.5124965277702e-50	6.87577156523202e-44	17:29463262	A	G	chr17:29508767..29508801	ENST00000579081.1|ENST00000358273.4|ENST00000356175.3|ENST00000431387.4	ENSG00000196712.12	NF1	chr17:29421935..29709041	+	cis
rs7214792	ENSE00003558799.1|ENSE00003463197.1	0.948285342989512	22.5392858518383	2.5124965277702e-50	6.87577156523202e-44	17:29460673	G	A	chr17:29508767..29508801	ENST00000579081.1|ENST00000358273.4|ENST00000356175.3|ENST00000431387.4	ENSG00000196712.12	NF1	chr17:29421935..29709041	+	cis
rs7220268	ENSE00003558799.1|ENSE00003463197.1	0.948285342989512	22.5392858518383	2.5124965277702e-50	6.87577156523202e-44	17:29451910	T	C	chr17:29508767..29508801	ENST00000579081.1|ENST00000358273.4|ENST00000356175.3|ENST00000431387.4	ENSG00000196712.12	NF1	chr17:29421935..29709041	+	cis
rs7220483	ENSE00003558799.1|ENSE00003463197.1	0.948285342989512	22.5392858518383	2.5124965277702e-50	6.87577156523202e-44	17:29577248	A	G	chr17:29508767..29508801	ENST00000579081.1|ENST00000358273.4|ENST00000356175.3|ENST00000431387.4	ENSG00000196712.12	NF1	chr17:29421935..29709041	+	cis
rs8068801	ENSE00003558799.1|ENSE00003463197.1	0.943739580219199	22.5319528166061	2.61017591116721e-50	6.87577156523202e-44	17:29570587	T	G	chr17:29508767..29508801	ENST00000579081.1|ENST00000358273.4|ENST00000356175.3|ENST00000431387.4	ENSG00000196712.12	NF1	chr17:29421935..29709041	+	cis
rs9303642	ENSE00003558799.1|ENSE00003463197.1	0.943739580219199	22.5319528166061	2.61017591116721e-50	6.87577156523202e-44	17:29578360	C	T	chr17:29508767..29508801	ENST00000579081.1|ENST00000358273.4|ENST00000356175.3|ENST00000431387.4	ENSG00000196712.12	NF1	chr17:29421935..29709041	+	cis
rs984125	ENSE00003558799.1|ENSE00003463197.1	0.943739580219199	22.5319528166061	2.61017591116721e-50	6.87577156523202e-44	17:29547254	A	G	chr17:29508767..29508801	ENST00000579081.1|ENST00000358273.4|ENST00000356175.3|ENST00000431387.4	ENSG00000196712.12	NF1	chr17:29421935..29709041	+	cis
rs9893872	ENSE00003558799.1|ENSE00003463197.1	0.943739580219199	22.5319528166061	2.61017591116721e-50	6.87577156523202e-44	17:29571195	A	G	chr17:29508767..29508801	ENST00000579081.1|ENST00000358273.4|ENST00000356175.3|ENST00000431387.4	ENSG00000196712.12	NF1	chr17:29421935..29709041	+	cis
rs9896041	ENSE00003558799.1|ENSE00003463197.1	0.948285342989512	22.5392858518383	2.5124965277702e-50	6.87577156523202e-44	17:29571326	G	C	chr17:29508767..29508801	ENST00000579081.1|ENST00000358273.4|ENST00000356175.3|ENST00000431387.4	ENSG00000196712.12	NF1	chr17:29421935..29709041	+	cis
rs9904169	ENSE00003558799.1|ENSE00003463197.1	0.948285342989512	22.5392858518383	2.5124965277702e-50	6.87577156523202e-44	17:29572518	T	C	chr17:29508767..29508801	ENST00000579081.1|ENST00000358273.4|ENST00000356175.3|ENST00000431387.4	ENSG00000196712.12	NF1	chr17:29421935..29709041	+	cis
rs10794302	ENSE00003538654.1|ENSE00003599383.1|ENSE00003512300.1	2.12781152573455	22.4109415481818	4.90275705125341e-50	2.95893501440443e-43	11:234102	T	C	chr11:244172..244216	ENST00000527047.1	ENSG00000185627.13	PSMD13	chr11:236625..252957	+	cis
rs10902109	ENSE00003538654.1|ENSE00003599383.1|ENSE00003512300.1	2.12781152573455	22.4109415481818	4.90275705125341e-50	2.95893501440443e-43	11:230862	A	G	chr11:244172..244216	ENST00000527047.1	ENSG00000185627.13	PSMD13	chr11:236625..252957	+	cis
rs3829998	ENSE00003538654.1|ENSE00003599383.1|ENSE00003512300.1	2.12781152573455	22.4109415481818	4.90275705125341e-50	2.95893501440443e-43	11:230751	A	G	chr11:244172..244216	ENST00000527047.1	ENSG00000185627.13	PSMD13	chr11:236625..252957	+	cis
rs7104764	ENSE00003538654.1|ENSE00003599383.1|ENSE00003512300.1	2.12781152573455	22.4109415481818	4.90275705125341e-50	2.95893501440443e-43	11:229977	G	A	chr11:244172..244216	ENST00000527047.1	ENSG00000185627.13	PSMD13	chr11:236625..252957	+	cis
rs7483951	ENSE00003538654.1|ENSE00003599383.1|ENSE00003512300.1	2.12781152573455	22.4109415481818	4.90275705125341e-50	2.95893501440443e-43	11:231758	G	A	chr11:244172..244216	ENST00000527047.1	ENSG00000185627.13	PSMD13	chr11:236625..252957	+	cis
rs9795476	ENSE00003538654.1|ENSE00003599383.1|ENSE00003512300.1	2.12781152573455	22.4109415481818	4.90275705125341e-50	2.95893501440443e-43	11:235894	T	G	chr11:244172..244216	ENST00000527047.1	ENSG00000185627.13	PSMD13	chr11:236625..252957	+	cis
rs7151774	ENSE00003595349.1|ENSE00003523616.1	1.87672948617703	22.2435204891244	1.17631298143298e-49	3.05944086652902e-43	14:35075022	G	T	chr14:35062254..35062348	ENST00000556712.1|ENST00000555416.1|ENST00000556162.1	ENSG00000129515.14	SNX6	chr14:35030389..35099367	-	cis
rs1475703	ENSE00001139439.2|ENSE00001811443.1	2.41747172803908	22.9597232587118	2.85287881866718e-51	3.52894665215878e-43	1:55596716	C	T	chr1:55541152..55541192	ENST00000294383.6	ENSG00000162402.8	USP24	chr1:55532196..55680972	-	cis
rs2307832	ENSE00001139439.2|ENSE00001811443.1	2.41747172803908	22.9597232587118	2.85287881866718e-51	3.52894665215878e-43	1:55590787	CTT	C	chr1:55541152..55541192	ENST00000294383.6	ENSG00000162402.8	USP24	chr1:55532196..55680972	-	cis
rs10794304	ENSE00003538654.1|ENSE00003599383.1|ENSE00003512300.1	2.12210686100717	22.2410232755094	1.19180085049857e-49	6.85826317176112e-43	11:246456	G	A	chr11:244172..244216	ENST00000527047.1	ENSG00000185627.13	PSMD13	chr11:236625..252957	+	cis
rs10902114	ENSE00003538654.1|ENSE00003599383.1|ENSE00003512300.1	2.12210686100717	22.2410232755094	1.19180085049857e-49	6.85826317176112e-43	11:246234	A	G	chr11:244172..244216	ENST00000527047.1	ENSG00000185627.13	PSMD13	chr11:236625..252957	+	cis
rs143657869	ENSE00003538654.1|ENSE00003599383.1|ENSE00003512300.1	2.15104096298421	22.2102122170862	1.40062679975209e-49	7.37400596906679e-43	11:207254	C	CG	chr11:244172..244216	ENST00000527047.1	ENSG00000185627.13	PSMD13	chr11:236625..252957	+	cis
rs58692051	ENSE00003538654.1|ENSE00003599383.1|ENSE00003512300.1	2.15104096298421	22.2102122170862	1.40062679975209e-49	7.37400596906679e-43	11:207410	T	C	chr11:244172..244216	ENST00000527047.1	ENSG00000185627.13	PSMD13	chr11:236625..252957	+	cis
rs6598074	ENSE00003538654.1|ENSE00003599383.1|ENSE00003512300.1	2.15104096298421	22.2102122170862	1.40062679975209e-49	7.37400596906679e-43	11:219398	G	A	chr11:244172..244216	ENST00000527047.1	ENSG00000185627.13	PSMD13	chr11:236625..252957	+	cis
rs6598075	ENSE00003538654.1|ENSE00003599383.1|ENSE00003512300.1	2.15104096298421	22.2102122170862	1.40062679975209e-49	7.37400596906679e-43	11:207275	G	C	chr11:244172..244216	ENST00000527047.1	ENSG00000185627.13	PSMD13	chr11:236625..252957	+	cis
rs2940183	ENSE00003558799.1|ENSE00003463197.1	0.941368259687785	22.0205235562724	3.79447854881554e-49	9.28151948877393e-43	17:29416499	T	C	chr17:29508767..29508801	ENST00000579081.1|ENST00000358273.4|ENST00000356175.3|ENST00000431387.4	ENSG00000196712.12	NF1	chr17:29421935..29709041	+	cis
rs2952996	ENSE00003558799.1|ENSE00003463197.1	0.941368259687785	22.0205235562724	3.79447854881554e-49	9.28151948877393e-43	17:29416083	T	C	chr17:29508767..29508801	ENST00000579081.1|ENST00000358273.4|ENST00000356175.3|ENST00000431387.4	ENSG00000196712.12	NF1	chr17:29421935..29709041	+	cis
rs2952997	ENSE00003558799.1|ENSE00003463197.1	0.941368259687785	22.0205235562724	3.79447854881554e-49	9.28151948877393e-43	17:29416118	G	A	chr17:29508767..29508801	ENST00000579081.1|ENST00000358273.4|ENST00000356175.3|ENST00000431387.4	ENSG00000196712.12	NF1	chr17:29421935..29709041	+	cis
rs2953011	ENSE00003558799.1|ENSE00003463197.1	0.941368259687785	22.0205235562724	3.79447854881554e-49	9.28151948877393e-43	17:29412046	A	G	chr17:29508767..29508801	ENST00000579081.1|ENST00000358273.4|ENST00000356175.3|ENST00000431387.4	ENSG00000196712.12	NF1	chr17:29421935..29709041	+	cis
rs2953015	ENSE00003558799.1|ENSE00003463197.1	0.941368259687785	22.0205235562724	3.79447854881554e-49	9.28151948877393e-43	17:29495341	A	G	chr17:29508767..29508801	ENST00000579081.1|ENST00000358273.4|ENST00000356175.3|ENST00000431387.4	ENSG00000196712.12	NF1	chr17:29421935..29709041	+	cis
rs2905788	ENSE00003558799.1|ENSE00003463197.1	0.939971412349108	21.9103490605706	6.78344936848673e-49	1.62529291210097e-42	17:29480295	C	T	chr17:29508767..29508801	ENST00000579081.1|ENST00000358273.4|ENST00000356175.3|ENST00000431387.4	ENSG00000196712.12	NF1	chr17:29421935..29709041	+	cis
rs2953001	ENSE00003558799.1|ENSE00003463197.1	0.941476022262801	21.9098112370659	6.8027392962521e-49	1.62529291210097e-42	17:29507793	G	C	chr17:29508767..29508801	ENST00000579081.1|ENST00000358273.4|ENST00000356175.3|ENST00000431387.4	ENSG00000196712.12	NF1	chr17:29421935..29709041	+	cis
rs11868459	ENSE00003558799.1|ENSE00003463197.1	0.93750477764697	21.8822166880964	7.87009404274178e-49	1.70216862680656e-42	17:29458197	C	T	chr17:29508767..29508801	ENST00000579081.1|ENST00000358273.4|ENST00000356175.3|ENST00000431387.4	ENSG00000196712.12	NF1	chr17:29421935..29709041	+	cis
rs12937593	ENSE00003558799.1|ENSE00003463197.1	0.93750477764697	21.8822166880964	7.87009404274178e-49	1.70216862680656e-42	17:29459081	T	G	chr17:29508767..29508801	ENST00000579081.1|ENST00000358273.4|ENST00000356175.3|ENST00000431387.4	ENSG00000196712.12	NF1	chr17:29421935..29709041	+	cis
rs12939853	ENSE00003558799.1|ENSE00003463197.1	0.93750477764697	21.8822166880964	7.87009404274178e-49	1.70216862680656e-42	17:29455021	G	A	chr17:29508767..29508801	ENST00000579081.1|ENST00000358273.4|ENST00000356175.3|ENST00000431387.4	ENSG00000196712.12	NF1	chr17:29421935..29709041	+	cis
rs1801052	ENSE00003558799.1|ENSE00003463197.1	0.936661644006868	21.8896574540322	7.56673045961579e-49	1.70216862680656e-42	17:29508775	G	A	chr17:29508767..29508801	ENST00000579081.1|ENST00000358273.4|ENST00000356175.3|ENST00000431387.4	ENSG00000196712.12	NF1	chr17:29421935..29709041	+	cis
rs2952998	ENSE00003558799.1|ENSE00003463197.1	0.93750477764697	21.8822166880964	7.87009404274178e-49	1.70216862680656e-42	17:29418412	T	C	chr17:29508767..29508801	ENST00000579081.1|ENST00000358273.4|ENST00000356175.3|ENST00000431387.4	ENSG00000196712.12	NF1	chr17:29421935..29709041	+	cis
rs2953002	ENSE00003558799.1|ENSE00003463197.1	0.936661644006868	21.8896574540322	7.56673045961579e-49	1.70216862680656e-42	17:29504598	A	G	chr17:29508767..29508801	ENST00000579081.1|ENST00000358273.4|ENST00000356175.3|ENST00000431387.4	ENSG00000196712.12	NF1	chr17:29421935..29709041	+	cis
rs34941185	ENSE00003558799.1|ENSE00003463197.1	0.93750477764697	21.8822166880964	7.87009404274178e-49	1.70216862680656e-42	17:29425587	G	A	chr17:29508767..29508801	ENST00000579081.1|ENST00000358273.4|ENST00000356175.3|ENST00000431387.4	ENSG00000196712.12	NF1	chr17:29421935..29709041	+	cis
rs4795579	ENSE00003558799.1|ENSE00003463197.1	0.93750477764697	21.8822166880964	7.87009404274178e-49	1.70216862680656e-42	17:29458682	T	C	chr17:29508767..29508801	ENST00000579081.1|ENST00000358273.4|ENST00000356175.3|ENST00000431387.4	ENSG00000196712.12	NF1	chr17:29421935..29709041	+	cis
rs62068785	ENSE00003558799.1|ENSE00003463197.1	0.93750477764697	21.8822166880964	7.87009404274178e-49	1.70216862680656e-42	17:29425717	C	T	chr17:29508767..29508801	ENST00000579081.1|ENST00000358273.4|ENST00000356175.3|ENST00000431387.4	ENSG00000196712.12	NF1	chr17:29421935..29709041	+	cis
rs140380974	ENSE00003558799.1|ENSE00003463197.1	0.935199177367751	21.8151577540269	1.12194820462269e-48	2.05826386800586e-42	17:29533685	CTTTTGAACAAAAATA	C	chr17:29508767..29508801	ENST00000579081.1|ENST00000358273.4|ENST00000356175.3|ENST00000431387.4	ENSG00000196712.12	NF1	chr17:29421935..29709041	+	cis
rs2012535	ENSE00003558799.1|ENSE00003463197.1	0.935199177367751	21.8151577540269	1.12194820462269e-48	2.05826386800586e-42	17:29561391	T	A	chr17:29508767..29508801	ENST00000579081.1|ENST00000358273.4|ENST00000356175.3|ENST00000431387.4	ENSG00000196712.12	NF1	chr17:29421935..29709041	+	cis
rs2012581	ENSE00003558799.1|ENSE00003463197.1	0.935199177367751	21.8151577540269	1.12194820462269e-48	2.05826386800586e-42	17:29560800	G	A	chr17:29508767..29508801	ENST00000579081.1|ENST00000358273.4|ENST00000356175.3|ENST00000431387.4	ENSG00000196712.12	NF1	chr17:29421935..29709041	+	cis
rs2018624	ENSE00003558799.1|ENSE00003463197.1	0.935199177367751	21.8151577540269	1.12194820462269e-48	2.05826386800586e-42	17:29560777	G	T	chr17:29508767..29508801	ENST00000579081.1|ENST00000358273.4|ENST00000356175.3|ENST00000431387.4	ENSG00000196712.12	NF1	chr17:29421935..29709041	+	cis
rs2018634	ENSE00003558799.1|ENSE00003463197.1	0.935199177367751	21.8151577540269	1.12194820462269e-48	2.05826386800586e-42	17:29560678	C	A	chr17:29508767..29508801	ENST00000579081.1|ENST00000358273.4|ENST00000356175.3|ENST00000431387.4	ENSG00000196712.12	NF1	chr17:29421935..29709041	+	cis
rs2071009	ENSE00003558799.1|ENSE00003463197.1	0.935199177367751	21.8151577540269	1.12194820462269e-48	2.05826386800586e-42	17:29558082	C	T	chr17:29508767..29508801	ENST00000579081.1|ENST00000358273.4|ENST00000356175.3|ENST00000431387.4	ENSG00000196712.12	NF1	chr17:29421935..29709041	+	cis
rs2079177	ENSE00003558799.1|ENSE00003463197.1	0.935199177367751	21.8151577540269	1.12194820462269e-48	2.05826386800586e-42	17:29514122	A	G	chr17:29508767..29508801	ENST00000579081.1|ENST00000358273.4|ENST00000356175.3|ENST00000431387.4	ENSG00000196712.12	NF1	chr17:29421935..29709041	+	cis
rs2285812	ENSE00003558799.1|ENSE00003463197.1	0.935199177367751	21.8151577540269	1.12194820462269e-48	2.05826386800586e-42	17:29533871	A	G	chr17:29508767..29508801	ENST00000579081.1|ENST00000358273.4|ENST00000356175.3|ENST00000431387.4	ENSG00000196712.12	NF1	chr17:29421935..29709041	+	cis
rs2285892	ENSE00003558799.1|ENSE00003463197.1	0.935199177367751	21.8151577540269	1.12194820462269e-48	2.05826386800586e-42	17:29553485	A	G	chr17:29508767..29508801	ENST00000579081.1|ENST00000358273.4|ENST00000356175.3|ENST00000431387.4	ENSG00000196712.12	NF1	chr17:29421935..29709041	+	cis
rs2905869	ENSE00003558799.1|ENSE00003463197.1	0.935199177367751	21.8151577540269	1.12194820462269e-48	2.05826386800586e-42	17:29519016	C	A	chr17:29508767..29508801	ENST00000579081.1|ENST00000358273.4|ENST00000356175.3|ENST00000431387.4	ENSG00000196712.12	NF1	chr17:29421935..29709041	+	cis
rs2905870	ENSE00003558799.1|ENSE00003463197.1	0.935199177367751	21.8151577540269	1.12194820462269e-48	2.05826386800586e-42	17:29521833	G	A	chr17:29508767..29508801	ENST00000579081.1|ENST00000358273.4|ENST00000356175.3|ENST00000431387.4	ENSG00000196712.12	NF1	chr17:29421935..29709041	+	cis
rs2905872	ENSE00003558799.1|ENSE00003463197.1	0.935199177367751	21.8151577540269	1.12194820462269e-48	2.05826386800586e-42	17:29525027	C	A	chr17:29508767..29508801	ENST00000579081.1|ENST00000358273.4|ENST00000356175.3|ENST00000431387.4	ENSG00000196712.12	NF1	chr17:29421935..29709041	+	cis
rs2905883	ENSE00003558799.1|ENSE00003463197.1	0.935199177367751	21.8151577540269	1.12194820462269e-48	2.05826386800586e-42	17:29550141	G	A	chr17:29508767..29508801	ENST00000579081.1|ENST00000358273.4|ENST00000356175.3|ENST00000431387.4	ENSG00000196712.12	NF1	chr17:29421935..29709041	+	cis
rs34391271	ENSE00003558799.1|ENSE00003463197.1	0.935199177367751	21.8151577540269	1.12194820462269e-48	2.05826386800586e-42	17:29523646	AT	A	chr17:29508767..29508801	ENST00000579081.1|ENST00000358273.4|ENST00000356175.3|ENST00000431387.4	ENSG00000196712.12	NF1	chr17:29421935..29709041	+	cis
rs8067021	ENSE00003558799.1|ENSE00003463197.1	0.935199177367751	21.8151577540269	1.12194820462269e-48	2.05826386800586e-42	17:29555078	A	T	chr17:29508767..29508801	ENST00000579081.1|ENST00000358273.4|ENST00000356175.3|ENST00000431387.4	ENSG00000196712.12	NF1	chr17:29421935..29709041	+	cis
rs9898664	ENSE00003558799.1|ENSE00003463197.1	0.935199177367751	21.8151577540269	1.12194820462269e-48	2.05826386800586e-42	17:29567152	C	T	chr17:29508767..29508801	ENST00000579081.1|ENST00000358273.4|ENST00000356175.3|ENST00000431387.4	ENSG00000196712.12	NF1	chr17:29421935..29709041	+	cis
rs9913470	ENSE00003558799.1|ENSE00003463197.1	0.935199177367751	21.8151577540269	1.12194820462269e-48	2.05826386800586e-42	17:29566575	G	A	chr17:29508767..29508801	ENST00000579081.1|ENST00000358273.4|ENST00000356175.3|ENST00000431387.4	ENSG00000196712.12	NF1	chr17:29421935..29709041	+	cis
rs4435317	ENSE00003558799.1|ENSE00003463197.1	0.945473747083703	21.7969056609823	1.23574600962309e-48	2.24696877996748e-42	17:29436512	G	C	chr17:29508767..29508801	ENST00000579081.1|ENST00000358273.4|ENST00000356175.3|ENST00000431387.4	ENSG00000196712.12	NF1	chr17:29421935..29709041	+	cis
rs2012988	ENSE00003558799.1|ENSE00003463197.1	0.940447275185146	21.7346580747472	1.71852600828252e-48	3.0974016318007e-42	17:29547296	T	C	chr17:29508767..29508801	ENST00000579081.1|ENST00000358273.4|ENST00000356175.3|ENST00000431387.4	ENSG00000196712.12	NF1	chr17:29421935..29709041	+	cis
rs1264942	ENSE00001231633.1	2.15796966080265	21.9268577801244	6.21732359645498e-49	3.20509676161848e-42	8:102904048	C	A	chr8:102899381..102899455	ENST00000311028.3|ENST00000518661.1|ENST00000521964.1|ENST00000522078.1	ENSG00000104490.13	NCALD	chr8:102698784..103136507	-	cis
rs1045288	ENSE00003506665.1|ENSE00003523425.1	1.39775554488567	21.9634731746664	5.12523723101215e-49	3.8423046519109e-42	11:237087	A	G	chr11:244045..244216	ENST00000525665.1	ENSG00000185627.13	PSMD13	chr11:236625..252957	+	cis
rs10902110	ENSE00003506665.1|ENSE00003523425.1	1.39775554488567	21.9634731746664	5.12523723101215e-49	3.8423046519109e-42	11:237648	T	C	chr11:244045..244216	ENST00000525665.1	ENSG00000185627.13	PSMD13	chr11:236625..252957	+	cis
rs10902112	ENSE00003506665.1|ENSE00003523425.1	1.39775554488567	21.9634731746664	5.12523723101215e-49	3.8423046519109e-42	11:244106	A	G	chr11:244045..244216	ENST00000525665.1	ENSG00000185627.13	PSMD13	chr11:236625..252957	+	cis
rs10902113	ENSE00003506665.1|ENSE00003523425.1	1.39775554488567	21.9634731746664	5.12523723101215e-49	3.8423046519109e-42	11:245523	C	T	chr11:244045..244216	ENST00000525665.1	ENSG00000185627.13	PSMD13	chr11:236625..252957	+	cis
rs1128320	ENSE00003506665.1|ENSE00003523425.1	1.39775554488567	21.9634731746664	5.12523723101215e-49	3.8423046519109e-42	11:244167	C	T	chr11:244045..244216	ENST00000525665.1	ENSG00000185627.13	PSMD13	chr11:236625..252957	+	cis
rs1128321	ENSE00003506665.1|ENSE00003523425.1	1.39775554488567	21.9634731746664	5.12523723101215e-49	3.8423046519109e-42	11:244171	T	C	chr11:244045..244216	ENST00000525665.1	ENSG00000185627.13	PSMD13	chr11:236625..252957	+	cis
rs1128322	ENSE00003506665.1|ENSE00003523425.1	1.39775554488567	21.9634731746664	5.12523723101215e-49	3.8423046519109e-42	11:244197	T	C	chr11:244045..244216	ENST00000525665.1	ENSG00000185627.13	PSMD13	chr11:236625..252957	+	cis
rs2272563	ENSE00003506665.1|ENSE00003523425.1	1.39775554488567	21.9634731746664	5.12523723101215e-49	3.8423046519109e-42	11:236871	T	C	chr11:244045..244216	ENST00000525665.1	ENSG00000185627.13	PSMD13	chr11:236625..252957	+	cis
rs2272565	ENSE00003506665.1|ENSE00003523425.1	1.39775554488567	21.9634731746664	5.12523723101215e-49	3.8423046519109e-42	11:244414	C	T	chr11:244045..244216	ENST00000525665.1	ENSG00000185627.13	PSMD13	chr11:236625..252957	+	cis
rs369497631	ENSE00003506665.1|ENSE00003523425.1	1.39775554488567	21.9634731746664	5.12523723101215e-49	3.8423046519109e-42	11:243017	ATC	A	chr11:244045..244216	ENST00000525665.1	ENSG00000185627.13	PSMD13	chr11:236625..252957	+	cis
rs3817629	ENSE00003506665.1|ENSE00003523425.1	1.39775554488567	21.9634731746664	5.12523723101215e-49	3.8423046519109e-42	11:237312	T	C	chr11:244045..244216	ENST00000525665.1	ENSG00000185627.13	PSMD13	chr11:236625..252957	+	cis
rs3830667	ENSE00003506665.1|ENSE00003523425.1	1.39775554488567	21.9634731746664	5.12523723101215e-49	3.8423046519109e-42	11:244490	ATACCTTTTAG	A	chr11:244045..244216	ENST00000525665.1	ENSG00000185627.13	PSMD13	chr11:236625..252957	+	cis
rs6598060	ENSE00003506665.1|ENSE00003523425.1	1.39775554488567	21.9634731746664	5.12523723101215e-49	3.8423046519109e-42	11:243987	G	A	chr11:244045..244216	ENST00000525665.1	ENSG00000185627.13	PSMD13	chr11:236625..252957	+	cis
rs6598061	ENSE00003506665.1|ENSE00003523425.1	1.39775554488567	21.9634731746664	5.12523723101215e-49	3.8423046519109e-42	11:243853	G	A	chr11:244045..244216	ENST00000525665.1	ENSG00000185627.13	PSMD13	chr11:236625..252957	+	cis
rs6598062	ENSE00003506665.1|ENSE00003523425.1	1.39775554488567	21.9634731746664	5.12523723101215e-49	3.8423046519109e-42	11:243712	A	G	chr11:244045..244216	ENST00000525665.1	ENSG00000185627.13	PSMD13	chr11:236625..252957	+	cis
rs6598063	ENSE00003506665.1|ENSE00003523425.1	1.39775554488567	21.9634731746664	5.12523723101215e-49	3.8423046519109e-42	11:243672	G	A	chr11:244045..244216	ENST00000525665.1	ENSG00000185627.13	PSMD13	chr11:236625..252957	+	cis
rs6598064	ENSE00003506665.1|ENSE00003523425.1	1.39775554488567	21.9634731746664	5.12523723101215e-49	3.8423046519109e-42	11:243557	G	A	chr11:244045..244216	ENST00000525665.1	ENSG00000185627.13	PSMD13	chr11:236625..252957	+	cis
rs6598065	ENSE00003506665.1|ENSE00003523425.1	1.39775554488567	21.9634731746664	5.12523723101215e-49	3.8423046519109e-42	11:243211	A	G	chr11:244045..244216	ENST00000525665.1	ENSG00000185627.13	PSMD13	chr11:236625..252957	+	cis
rs6598067	ENSE00003506665.1|ENSE00003523425.1	1.39775554488567	21.9634731746664	5.12523723101215e-49	3.8423046519109e-42	11:243093	T	C	chr11:244045..244216	ENST00000525665.1	ENSG00000185627.13	PSMD13	chr11:236625..252957	+	cis
rs6598068	ENSE00003506665.1|ENSE00003523425.1	1.39775554488567	21.9634731746664	5.12523723101215e-49	3.8423046519109e-42	11:243092	A	C	chr11:244045..244216	ENST00000525665.1	ENSG00000185627.13	PSMD13	chr11:236625..252957	+	cis
rs6598069	ENSE00003506665.1|ENSE00003523425.1	1.39775554488567	21.9634731746664	5.12523723101215e-49	3.8423046519109e-42	11:240664	T	A	chr11:244045..244216	ENST00000525665.1	ENSG00000185627.13	PSMD13	chr11:236625..252957	+	cis
rs7107362	ENSE00003506665.1|ENSE00003523425.1	1.39775554488567	21.9634731746664	5.12523723101215e-49	3.8423046519109e-42	11:244108	A	G	chr11:244045..244216	ENST00000525665.1	ENSG00000185627.13	PSMD13	chr11:236625..252957	+	cis
rs7116130	ENSE00003506665.1|ENSE00003523425.1	1.39775554488567	21.9634731746664	5.12523723101215e-49	3.8423046519109e-42	11:244129	C	T	chr11:244045..244216	ENST00000525665.1	ENSG00000185627.13	PSMD13	chr11:236625..252957	+	cis
rs7124022	ENSE00003506665.1|ENSE00003523425.1	1.39775554488567	21.9634731746664	5.12523723101215e-49	3.8423046519109e-42	11:244964	G	A	chr11:244045..244216	ENST00000525665.1	ENSG00000185627.13	PSMD13	chr11:236625..252957	+	cis
rs7128029	ENSE00003506665.1|ENSE00003523425.1	1.39775554488567	21.9634731746664	5.12523723101215e-49	3.8423046519109e-42	11:244141	G	A	chr11:244045..244216	ENST00000525665.1	ENSG00000185627.13	PSMD13	chr11:236625..252957	+	cis
rs7128044	ENSE00003506665.1|ENSE00003523425.1	1.39775554488567	21.9634731746664	5.12523723101215e-49	3.8423046519109e-42	11:244115	G	A	chr11:244045..244216	ENST00000525665.1	ENSG00000185627.13	PSMD13	chr11:236625..252957	+	cis
rs7395328	ENSE00003506665.1|ENSE00003523425.1	1.39775554488567	21.9634731746664	5.12523723101215e-49	3.8423046519109e-42	11:242624	T	A	chr11:244045..244216	ENST00000525665.1	ENSG00000185627.13	PSMD13	chr11:236625..252957	+	cis
rs7481518	ENSE00003506665.1|ENSE00003523425.1	1.39775554488567	21.9634731746664	5.12523723101215e-49	3.8423046519109e-42	11:240867	T	G	chr11:244045..244216	ENST00000525665.1	ENSG00000185627.13	PSMD13	chr11:236625..252957	+	cis
rs7481993	ENSE00003506665.1|ENSE00003523425.1	1.39775554488567	21.9634731746664	5.12523723101215e-49	3.8423046519109e-42	11:237875	C	T	chr11:244045..244216	ENST00000525665.1	ENSG00000185627.13	PSMD13	chr11:236625..252957	+	cis
rs7482209	ENSE00003506665.1|ENSE00003523425.1	1.39775554488567	21.9634731746664	5.12523723101215e-49	3.8423046519109e-42	11:240868	A	G	chr11:244045..244216	ENST00000525665.1	ENSG00000185627.13	PSMD13	chr11:236625..252957	+	cis
rs7482591	ENSE00003506665.1|ENSE00003523425.1	1.39775554488567	21.9634731746664	5.12523723101215e-49	3.8423046519109e-42	11:245861	G	C	chr11:244045..244216	ENST00000525665.1	ENSG00000185627.13	PSMD13	chr11:236625..252957	+	cis
rs71142033	ENSE00003558799.1|ENSE00003463197.1	0.933809680402972	21.6335335758539	2.93960164473325e-48	5.25214740477968e-42	17:29522724	CT	C	chr17:29508767..29508801	ENST00000579081.1|ENST00000358273.4|ENST00000356175.3|ENST00000431387.4	ENSG00000196712.12	NF1	chr17:29421935..29709041	+	cis
rs4795574	ENSE00003558799.1|ENSE00003463197.1	0.942922346737963	21.5112014379642	5.63718526146381e-48	9.98505780813796e-42	17:29446709	G	A	chr17:29508767..29508801	ENST00000579081.1|ENST00000358273.4|ENST00000356175.3|ENST00000431387.4	ENSG00000196712.12	NF1	chr17:29421935..29709041	+	cis
rs6598066	ENSE00003538654.1|ENSE00003599383.1|ENSE00003512300.1	2.13750992097577	21.6954347644172	2.11599661532499e-48	1.06855726032378e-41	11:243185	A	G	chr11:244172..244216	ENST00000527047.1	ENSG00000185627.13	PSMD13	chr11:236625..252957	+	cis
rs11620787	ENSE00003595349.1|ENSE00003523616.1	1.86372201010432	21.3500191104247	1.333191728494e-47	2.26388053386859e-41	14:35096198	A	G	chr14:35062254..35062348	ENST00000556712.1|ENST00000555416.1|ENST00000556162.1	ENSG00000129515.14	SNX6	chr14:35030389..35099367	-	cis
rs150441545	ENSE00003595349.1|ENSE00003523616.1	1.86372201010432	21.3500191104247	1.333191728494e-47	2.26388053386859e-41	14:35091527	C	A	chr14:35062254..35062348	ENST00000556712.1|ENST00000555416.1|ENST00000556162.1	ENSG00000129515.14	SNX6	chr14:35030389..35099367	-	cis
rs4981244	ENSE00003595349.1|ENSE00003523616.1	1.86372201010432	21.3500191104247	1.333191728494e-47	2.26388053386859e-41	14:35081589	A	G	chr14:35062254..35062348	ENST00000556712.1|ENST00000555416.1|ENST00000556162.1	ENSG00000129515.14	SNX6	chr14:35030389..35099367	-	cis
rs7146283	ENSE00003595349.1|ENSE00003523616.1	1.86372201010432	21.3500191104247	1.333191728494e-47	2.26388053386859e-41	14:35074606	A	G	chr14:35062254..35062348	ENST00000556712.1|ENST00000555416.1|ENST00000556162.1	ENSG00000129515.14	SNX6	chr14:35030389..35099367	-	cis
rs7493480	ENSE00003595349.1|ENSE00003523616.1	1.86372201010432	21.3500191104247	1.333191728494e-47	2.26388053386859e-41	14:35071903	C	T	chr14:35062254..35062348	ENST00000556712.1|ENST00000555416.1|ENST00000556162.1	ENSG00000129515.14	SNX6	chr14:35030389..35099367	-	cis
6:158750859:A	ENSE00001139519.1	1.1858540097031	21.2050233460904	2.9000089675677e-47	2.59922471658266e-41	6:158750859	A	ACTATCTAT	chr6:158734217..158735286	ENST00000367094.2|ENST00000367097.3	ENSG00000130338.8	TULP4	chr6:158734217..158932790	+	cis
rs10455816	ENSE00001139519.1	1.1858540097031	21.2050233460904	2.9000089675677e-47	2.59922471658266e-41	6:158770511	T	G	chr6:158734217..158735286	ENST00000367094.2|ENST00000367097.3	ENSG00000130338.8	TULP4	chr6:158734217..158932790	+	cis
rs10455818	ENSE00001139519.1	1.1858540097031	21.2050233460904	2.9000089675677e-47	2.59922471658266e-41	6:158770697	A	T	chr6:158734217..158735286	ENST00000367094.2|ENST00000367097.3	ENSG00000130338.8	TULP4	chr6:158734217..158932790	+	cis
rs10945539	ENSE00001139519.1	1.1858540097031	21.2050233460904	2.9000089675677e-47	2.59922471658266e-41	6:158738822	A	C	chr6:158734217..158735286	ENST00000367094.2|ENST00000367097.3	ENSG00000130338.8	TULP4	chr6:158734217..158932790	+	cis
rs112784618	ENSE00001139519.1	1.1858540097031	21.2050233460904	2.9000089675677e-47	2.59922471658266e-41	6:158740449	C	CTTACTTAG	chr6:158734217..158735286	ENST00000367094.2|ENST00000367097.3	ENSG00000130338.8	TULP4	chr6:158734217..158932790	+	cis
rs11282895	ENSE00001139519.1	1.1858540097031	21.2050233460904	2.9000089675677e-47	2.59922471658266e-41	6:158735453	A	AAGATGC	chr6:158734217..158735286	ENST00000367094.2|ENST00000367097.3	ENSG00000130338.8	TULP4	chr6:158734217..158932790	+	cis
rs11412128	ENSE00001139519.1	1.1858540097031	21.2050233460904	2.9000089675677e-47	2.59922471658266e-41	6:158749804	T	TG	chr6:158734217..158735286	ENST00000367094.2|ENST00000367097.3	ENSG00000130338.8	TULP4	chr6:158734217..158932790	+	cis
rs11416618	ENSE00001139519.1	1.1858540097031	21.2050233460904	2.9000089675677e-47	2.59922471658266e-41	6:158738218	G	GT	chr6:158734217..158735286	ENST00000367094.2|ENST00000367097.3	ENSG00000130338.8	TULP4	chr6:158734217..158932790	+	cis
rs13194647	ENSE00001139519.1	1.1858540097031	21.2050233460904	2.9000089675677e-47	2.59922471658266e-41	6:158758249	A	C	chr6:158734217..158735286	ENST00000367094.2|ENST00000367097.3	ENSG00000130338.8	TULP4	chr6:158734217..158932790	+	cis
rs1342209	ENSE00001139519.1	1.1858540097031	21.2050233460904	2.9000089675677e-47	2.59922471658266e-41	6:158748294	T	C	chr6:158734217..158735286	ENST00000367094.2|ENST00000367097.3	ENSG00000130338.8	TULP4	chr6:158734217..158932790	+	cis
rs1342210	ENSE00001139519.1	1.1858540097031	21.2050233460904	2.9000089675677e-47	2.59922471658266e-41	6:158751857	A	G	chr6:158734217..158735286	ENST00000367094.2|ENST00000367097.3	ENSG00000130338.8	TULP4	chr6:158734217..158932790	+	cis
rs146093623	ENSE00001139519.1	1.1858540097031	21.2050233460904	2.9000089675677e-47	2.59922471658266e-41	6:158754663	A	ATTG	chr6:158734217..158735286	ENST00000367094.2|ENST00000367097.3	ENSG00000130338.8	TULP4	chr6:158734217..158932790	+	cis
rs1539311	ENSE00001139519.1	1.1858540097031	21.2050233460904	2.9000089675677e-47	2.59922471658266e-41	6:158742574	C	T	chr6:158734217..158735286	ENST00000367094.2|ENST00000367097.3	ENSG00000130338.8	TULP4	chr6:158734217..158932790	+	cis
rs1547815	ENSE00001139519.1	1.1858540097031	21.2050233460904	2.9000089675677e-47	2.59922471658266e-41	6:158753593	A	G	chr6:158734217..158735286	ENST00000367094.2|ENST00000367097.3	ENSG00000130338.8	TULP4	chr6:158734217..158932790	+	cis
rs1547816	ENSE00001139519.1	1.1858540097031	21.2050233460904	2.9000089675677e-47	2.59922471658266e-41	6:158753731	T	G	chr6:158734217..158735286	ENST00000367094.2|ENST00000367097.3	ENSG00000130338.8	TULP4	chr6:158734217..158932790	+	cis
rs1624108	ENSE00001139519.1	1.1858540097031	21.2050233460904	2.9000089675677e-47	2.59922471658266e-41	6:158763393	A	T	chr6:158734217..158735286	ENST00000367094.2|ENST00000367097.3	ENSG00000130338.8	TULP4	chr6:158734217..158932790	+	cis
rs1754405	ENSE00001139519.1	1.1858540097031	21.2050233460904	2.9000089675677e-47	2.59922471658266e-41	6:158768466	A	C	chr6:158734217..158735286	ENST00000367094.2|ENST00000367097.3	ENSG00000130338.8	TULP4	chr6:158734217..158932790	+	cis
rs1754407	ENSE00001139519.1	1.1858540097031	21.2050233460904	2.9000089675677e-47	2.59922471658266e-41	6:158766748	G	C	chr6:158734217..158735286	ENST00000367094.2|ENST00000367097.3	ENSG00000130338.8	TULP4	chr6:158734217..158932790	+	cis
rs1754408	ENSE00001139519.1	1.1858540097031	21.2050233460904	2.9000089675677e-47	2.59922471658266e-41	6:158766146	C	T	chr6:158734217..158735286	ENST00000367094.2|ENST00000367097.3	ENSG00000130338.8	TULP4	chr6:158734217..158932790	+	cis
rs1754409	ENSE00001139519.1	1.1858540097031	21.2050233460904	2.9000089675677e-47	2.59922471658266e-41	6:158766073	T	A	chr6:158734217..158735286	ENST00000367094.2|ENST00000367097.3	ENSG00000130338.8	TULP4	chr6:158734217..158932790	+	cis
rs1754410	ENSE00001139519.1	1.1858540097031	21.2050233460904	2.9000089675677e-47	2.59922471658266e-41	6:158765549	G	A	chr6:158734217..158735286	ENST00000367094.2|ENST00000367097.3	ENSG00000130338.8	TULP4	chr6:158734217..158932790	+	cis
rs1754411	ENSE00001139519.1	1.1858540097031	21.2050233460904	2.9000089675677e-47	2.59922471658266e-41	6:158765354	G	A	chr6:158734217..158735286	ENST00000367094.2|ENST00000367097.3	ENSG00000130338.8	TULP4	chr6:158734217..158932790	+	cis
rs1754412	ENSE00001139519.1	1.1858540097031	21.2050233460904	2.9000089675677e-47	2.59922471658266e-41	6:158765282	T	C	chr6:158734217..158735286	ENST00000367094.2|ENST00000367097.3	ENSG00000130338.8	TULP4	chr6:158734217..158932790	+	cis
rs1754414	ENSE00001139519.1	1.1858540097031	21.2050233460904	2.9000089675677e-47	2.59922471658266e-41	6:158764401	C	T	chr6:158734217..158735286	ENST00000367094.2|ENST00000367097.3	ENSG00000130338.8	TULP4	chr6:158734217..158932790	+	cis
rs1754415	ENSE00001139519.1	1.1858540097031	21.2050233460904	2.9000089675677e-47	2.59922471658266e-41	6:158763825	A	C	chr6:158734217..158735286	ENST00000367094.2|ENST00000367097.3	ENSG00000130338.8	TULP4	chr6:158734217..158932790	+	cis
rs1774553	ENSE00001139519.1	1.1858540097031	21.2050233460904	2.9000089675677e-47	2.59922471658266e-41	6:158764633	T	C	chr6:158734217..158735286	ENST00000367094.2|ENST00000367097.3	ENSG00000130338.8	TULP4	chr6:158734217..158932790	+	cis
rs1891350	ENSE00001139519.1	1.1858540097031	21.2050233460904	2.9000089675677e-47	2.59922471658266e-41	6:158749030	G	A	chr6:158734217..158735286	ENST00000367094.2|ENST00000367097.3	ENSG00000130338.8	TULP4	chr6:158734217..158932790	+	cis
rs1891352	ENSE00001139519.1	1.1858540097031	21.2050233460904	2.9000089675677e-47	2.59922471658266e-41	6:158733562	C	T	chr6:158734217..158735286	ENST00000367094.2|ENST00000367097.3	ENSG00000130338.8	TULP4	chr6:158734217..158932790	+	cis
rs1891353	ENSE00001139519.1	1.1858540097031	21.2050233460904	2.9000089675677e-47	2.59922471658266e-41	6:158733024	C	T	chr6:158734217..158735286	ENST00000367094.2|ENST00000367097.3	ENSG00000130338.8	TULP4	chr6:158734217..158932790	+	cis
rs1935434	ENSE00001139519.1	1.1858540097031	21.2050233460904	2.9000089675677e-47	2.59922471658266e-41	6:158746050	A	T	chr6:158734217..158735286	ENST00000367094.2|ENST00000367097.3	ENSG00000130338.8	TULP4	chr6:158734217..158932790	+	cis
rs1935435	ENSE00001139519.1	1.1858540097031	21.2050233460904	2.9000089675677e-47	2.59922471658266e-41	6:158746228	C	G	chr6:158734217..158735286	ENST00000367094.2|ENST00000367097.3	ENSG00000130338.8	TULP4	chr6:158734217..158932790	+	cis
rs2027514	ENSE00001139519.1	1.1858540097031	21.2050233460904	2.9000089675677e-47	2.59922471658266e-41	6:158743907	C	G	chr6:158734217..158735286	ENST00000367094.2|ENST00000367097.3	ENSG00000130338.8	TULP4	chr6:158734217..158932790	+	cis
rs2153808	ENSE00001139519.1	1.1858540097031	21.2050233460904	2.9000089675677e-47	2.59922471658266e-41	6:158757258	T	A	chr6:158734217..158735286	ENST00000367094.2|ENST00000367097.3	ENSG00000130338.8	TULP4	chr6:158734217..158932790	+	cis
rs3196816	ENSE00001139519.1	1.1858540097031	21.2050233460904	2.9000089675677e-47	2.59922471658266e-41	6:158750050	G	A	chr6:158734217..158735286	ENST00000367094.2|ENST00000367097.3	ENSG00000130338.8	TULP4	chr6:158734217..158932790	+	cis
rs36152252	ENSE00001139519.1	1.1858540097031	21.2050233460904	2.9000089675677e-47	2.59922471658266e-41	6:158738533	C	CT	chr6:158734217..158735286	ENST00000367094.2|ENST00000367097.3	ENSG00000130338.8	TULP4	chr6:158734217..158932790	+	cis
rs377459505	ENSE00001139519.1	1.1858540097031	21.2050233460904	2.9000089675677e-47	2.59922471658266e-41	6:158771313	GAT	G	chr6:158734217..158735286	ENST00000367094.2|ENST00000367097.3	ENSG00000130338.8	TULP4	chr6:158734217..158932790	+	cis
rs3812096	ENSE00001139519.1	1.1858540097031	21.2050233460904	2.9000089675677e-47	2.59922471658266e-41	6:158733772	T	C	chr6:158734217..158735286	ENST00000367094.2|ENST00000367097.3	ENSG00000130338.8	TULP4	chr6:158734217..158932790	+	cis
rs3812099	ENSE00001139519.1	1.1858540097031	21.2050233460904	2.9000089675677e-47	2.59922471658266e-41	6:158732602	A	G	chr6:158734217..158735286	ENST00000367094.2|ENST00000367097.3	ENSG00000130338.8	TULP4	chr6:158734217..158932790	+	cis
rs3812100	ENSE00001139519.1	1.1858540097031	21.2050233460904	2.9000089675677e-47	2.59922471658266e-41	6:158732534	T	A	chr6:158734217..158735286	ENST00000367094.2|ENST00000367097.3	ENSG00000130338.8	TULP4	chr6:158734217..158932790	+	cis
rs3936974	ENSE00001139519.1	1.1858540097031	21.2050233460904	2.9000089675677e-47	2.59922471658266e-41	6:158746192	A	C	chr6:158734217..158735286	ENST00000367094.2|ENST00000367097.3	ENSG00000130338.8	TULP4	chr6:158734217..158932790	+	cis
rs4433000	ENSE00001139519.1	1.1858540097031	21.2050233460904	2.9000089675677e-47	2.59922471658266e-41	6:158734275	C	T	chr6:158734217..158735286	ENST00000367094.2|ENST00000367097.3	ENSG00000130338.8	TULP4	chr6:158734217..158932790	+	cis
rs4434494	ENSE00001139519.1	1.1858540097031	21.2050233460904	2.9000089675677e-47	2.59922471658266e-41	6:158754551	C	T	chr6:158734217..158735286	ENST00000367094.2|ENST00000367097.3	ENSG00000130338.8	TULP4	chr6:158734217..158932790	+	cis
rs4441969	ENSE00001139519.1	1.1858540097031	21.2050233460904	2.9000089675677e-47	2.59922471658266e-41	6:158760522	G	T	chr6:158734217..158735286	ENST00000367094.2|ENST00000367097.3	ENSG00000130338.8	TULP4	chr6:158734217..158932790	+	cis
rs4478433	ENSE00001139519.1	1.1858540097031	21.2050233460904	2.9000089675677e-47	2.59922471658266e-41	6:158733887	T	G	chr6:158734217..158735286	ENST00000367094.2|ENST00000367097.3	ENSG00000130338.8	TULP4	chr6:158734217..158932790	+	cis
rs4534009	ENSE00001139519.1	1.1858540097031	21.2050233460904	2.9000089675677e-47	2.59922471658266e-41	6:158732216	C	A	chr6:158734217..158735286	ENST00000367094.2|ENST00000367097.3	ENSG00000130338.8	TULP4	chr6:158734217..158932790	+	cis
rs4708787	ENSE00001139519.1	1.1858540097031	21.2050233460904	2.9000089675677e-47	2.59922471658266e-41	6:158760108	G	A	chr6:158734217..158735286	ENST00000367094.2|ENST00000367097.3	ENSG00000130338.8	TULP4	chr6:158734217..158932790	+	cis
rs4708788	ENSE00001139519.1	1.1858540097031	21.2050233460904	2.9000089675677e-47	2.59922471658266e-41	6:158760208	T	G	chr6:158734217..158735286	ENST00000367094.2|ENST00000367097.3	ENSG00000130338.8	TULP4	chr6:158734217..158932790	+	cis
rs4708789	ENSE00001139519.1	1.1858540097031	21.2050233460904	2.9000089675677e-47	2.59922471658266e-41	6:158760249	G	A	chr6:158734217..158735286	ENST00000367094.2|ENST00000367097.3	ENSG00000130338.8	TULP4	chr6:158734217..158932790	+	cis
rs4709188	ENSE00001139519.1	1.1858540097031	21.2050233460904	2.9000089675677e-47	2.59922471658266e-41	6:158737367	T	C	chr6:158734217..158735286	ENST00000367094.2|ENST00000367097.3	ENSG00000130338.8	TULP4	chr6:158734217..158932790	+	cis
rs4709189	ENSE00001139519.1	1.1858540097031	21.2050233460904	2.9000089675677e-47	2.59922471658266e-41	6:158737693	A	C	chr6:158734217..158735286	ENST00000367094.2|ENST00000367097.3	ENSG00000130338.8	TULP4	chr6:158734217..158932790	+	cis
rs4709192	ENSE00001139519.1	1.1858540097031	21.2050233460904	2.9000089675677e-47	2.59922471658266e-41	6:158747997	T	C	chr6:158734217..158735286	ENST00000367094.2|ENST00000367097.3	ENSG00000130338.8	TULP4	chr6:158734217..158932790	+	cis
rs4709193	ENSE00001139519.1	1.1858540097031	21.2050233460904	2.9000089675677e-47	2.59922471658266e-41	6:158749533	C	T	chr6:158734217..158735286	ENST00000367094.2|ENST00000367097.3	ENSG00000130338.8	TULP4	chr6:158734217..158932790	+	cis
rs4989381	ENSE00001139519.1	1.1858540097031	21.2050233460904	2.9000089675677e-47	2.59922471658266e-41	6:158749161	C	T	chr6:158734217..158735286	ENST00000367094.2|ENST00000367097.3	ENSG00000130338.8	TULP4	chr6:158734217..158932790	+	cis
rs4989382	ENSE00001139519.1	1.1858540097031	21.2050233460904	2.9000089675677e-47	2.59922471658266e-41	6:158749165	C	T	chr6:158734217..158735286	ENST00000367094.2|ENST00000367097.3	ENSG00000130338.8	TULP4	chr6:158734217..158932790	+	cis
rs4994220	ENSE00001139519.1	1.1858540097031	21.2050233460904	2.9000089675677e-47	2.59922471658266e-41	6:158753282	T	C	chr6:158734217..158735286	ENST00000367094.2|ENST00000367097.3	ENSG00000130338.8	TULP4	chr6:158734217..158932790	+	cis
rs59049988	ENSE00001139519.1	1.1858540097031	21.2050233460904	2.9000089675677e-47	2.59922471658266e-41	6:158748165	G	GT	chr6:158734217..158735286	ENST00000367094.2|ENST00000367097.3	ENSG00000130338.8	TULP4	chr6:158734217..158932790	+	cis
rs6455572	ENSE00001139519.1	1.1858540097031	21.2050233460904	2.9000089675677e-47	2.59922471658266e-41	6:158746715	A	G	chr6:158734217..158735286	ENST00000367094.2|ENST00000367097.3	ENSG00000130338.8	TULP4	chr6:158734217..158932790	+	cis
rs6455573	ENSE00001139519.1	1.1858540097031	21.2050233460904	2.9000089675677e-47	2.59922471658266e-41	6:158747154	G	A	chr6:158734217..158735286	ENST00000367094.2|ENST00000367097.3	ENSG00000130338.8	TULP4	chr6:158734217..158932790	+	cis
rs6455575	ENSE00001139519.1	1.1858540097031	21.2050233460904	2.9000089675677e-47	2.59922471658266e-41	6:158747305	A	G	chr6:158734217..158735286	ENST00000367094.2|ENST00000367097.3	ENSG00000130338.8	TULP4	chr6:158734217..158932790	+	cis
rs6455576	ENSE00001139519.1	1.1858540097031	21.2050233460904	2.9000089675677e-47	2.59922471658266e-41	6:158747383	C	G	chr6:158734217..158735286	ENST00000367094.2|ENST00000367097.3	ENSG00000130338.8	TULP4	chr6:158734217..158932790	+	cis
rs6455577	ENSE00001139519.1	1.1858540097031	21.2050233460904	2.9000089675677e-47	2.59922471658266e-41	6:158750686	C	T	chr6:158734217..158735286	ENST00000367094.2|ENST00000367097.3	ENSG00000130338.8	TULP4	chr6:158734217..158932790	+	cis
rs6455578	ENSE00001139519.1	1.1858540097031	21.2050233460904	2.9000089675677e-47	2.59922471658266e-41	6:158750916	A	C	chr6:158734217..158735286	ENST00000367094.2|ENST00000367097.3	ENSG00000130338.8	TULP4	chr6:158734217..158932790	+	cis
rs6455580	ENSE00001139519.1	1.1858540097031	21.2050233460904	2.9000089675677e-47	2.59922471658266e-41	6:158756832	A	G	chr6:158734217..158735286	ENST00000367094.2|ENST00000367097.3	ENSG00000130338.8	TULP4	chr6:158734217..158932790	+	cis
rs6455581	ENSE00001139519.1	1.1858540097031	21.2050233460904	2.9000089675677e-47	2.59922471658266e-41	6:158757183	G	A	chr6:158734217..158735286	ENST00000367094.2|ENST00000367097.3	ENSG00000130338.8	TULP4	chr6:158734217..158932790	+	cis
rs66971418	ENSE00001139519.1	1.1858540097031	21.2050233460904	2.9000089675677e-47	2.59922471658266e-41	6:158751064	TAAA	T	chr6:158734217..158735286	ENST00000367094.2|ENST00000367097.3	ENSG00000130338.8	TULP4	chr6:158734217..158932790	+	cis
rs6907623	ENSE00001139519.1	1.1858540097031	21.2050233460904	2.9000089675677e-47	2.59922471658266e-41	6:158732316	C	T	chr6:158734217..158735286	ENST00000367094.2|ENST00000367097.3	ENSG00000130338.8	TULP4	chr6:158734217..158932790	+	cis
rs6910554	ENSE00001139519.1	1.1858540097031	21.2050233460904	2.9000089675677e-47	2.59922471658266e-41	6:158758952	A	G	chr6:158734217..158735286	ENST00000367094.2|ENST00000367097.3	ENSG00000130338.8	TULP4	chr6:158734217..158932790	+	cis
rs6910869	ENSE00001139519.1	1.1858540097031	21.2050233460904	2.9000089675677e-47	2.59922471658266e-41	6:158759062	A	C	chr6:158734217..158735286	ENST00000367094.2|ENST00000367097.3	ENSG00000130338.8	TULP4	chr6:158734217..158932790	+	cis
rs6916144	ENSE00001139519.1	1.1858540097031	21.2050233460904	2.9000089675677e-47	2.59922471658266e-41	6:158759461	T	C	chr6:158734217..158735286	ENST00000367094.2|ENST00000367097.3	ENSG00000130338.8	TULP4	chr6:158734217..158932790	+	cis
rs6919023	ENSE00001139519.1	1.1858540097031	21.2050233460904	2.9000089675677e-47	2.59922471658266e-41	6:158741866	T	A	chr6:158734217..158735286	ENST00000367094.2|ENST00000367097.3	ENSG00000130338.8	TULP4	chr6:158734217..158932790	+	cis
rs6924843	ENSE00001139519.1	1.1858540097031	21.2050233460904	2.9000089675677e-47	2.59922471658266e-41	6:158758445	G	C	chr6:158734217..158735286	ENST00000367094.2|ENST00000367097.3	ENSG00000130338.8	TULP4	chr6:158734217..158932790	+	cis
rs6926291	ENSE00001139519.1	1.1858540097031	21.2050233460904	2.9000089675677e-47	2.59922471658266e-41	6:158758501	C	G	chr6:158734217..158735286	ENST00000367094.2|ENST00000367097.3	ENSG00000130338.8	TULP4	chr6:158734217..158932790	+	cis
rs6926306	ENSE00001139519.1	1.1858540097031	21.2050233460904	2.9000089675677e-47	2.59922471658266e-41	6:158736320	T	G	chr6:158734217..158735286	ENST00000367094.2|ENST00000367097.3	ENSG00000130338.8	TULP4	chr6:158734217..158932790	+	cis
rs6930445	ENSE00001139519.1	1.1858540097031	21.2050233460904	2.9000089675677e-47	2.59922471658266e-41	6:158759109	G	A	chr6:158734217..158735286	ENST00000367094.2|ENST00000367097.3	ENSG00000130338.8	TULP4	chr6:158734217..158932790	+	cis
rs6941081	ENSE00001139519.1	1.1858540097031	21.2050233460904	2.9000089675677e-47	2.59922471658266e-41	6:158756681	A	G	chr6:158734217..158735286	ENST00000367094.2|ENST00000367097.3	ENSG00000130338.8	TULP4	chr6:158734217..158932790	+	cis
rs74645894	ENSE00001139519.1	1.1858540097031	21.2050233460904	2.9000089675677e-47	2.59922471658266e-41	6:158751415	T	TTAC	chr6:158734217..158735286	ENST00000367094.2|ENST00000367097.3	ENSG00000130338.8	TULP4	chr6:158734217..158932790	+	cis
rs7741924	ENSE00001139519.1	1.1858540097031	21.2050233460904	2.9000089675677e-47	2.59922471658266e-41	6:158733310	A	G	chr6:158734217..158735286	ENST00000367094.2|ENST00000367097.3	ENSG00000130338.8	TULP4	chr6:158734217..158932790	+	cis
rs7746493	ENSE00001139519.1	1.1858540097031	21.2050233460904	2.9000089675677e-47	2.59922471658266e-41	6:158750510	G	A	chr6:158734217..158735286	ENST00000367094.2|ENST00000367097.3	ENSG00000130338.8	TULP4	chr6:158734217..158932790	+	cis
rs7755420	ENSE00001139519.1	1.1858540097031	21.2050233460904	2.9000089675677e-47	2.59922471658266e-41	6:158757347	G	C	chr6:158734217..158735286	ENST00000367094.2|ENST00000367097.3	ENSG00000130338.8	TULP4	chr6:158734217..158932790	+	cis
rs7756620	ENSE00001139519.1	1.1858540097031	21.2050233460904	2.9000089675677e-47	2.59922471658266e-41	6:158735090	T	C	chr6:158734217..158735286	ENST00000367094.2|ENST00000367097.3	ENSG00000130338.8	TULP4	chr6:158734217..158932790	+	cis
rs7767157	ENSE00001139519.1	1.1858540097031	21.2050233460904	2.9000089675677e-47	2.59922471658266e-41	6:158750405	A	G	chr6:158734217..158735286	ENST00000367094.2|ENST00000367097.3	ENSG00000130338.8	TULP4	chr6:158734217..158932790	+	cis
rs7767174	ENSE00001139519.1	1.1858540097031	21.2050233460904	2.9000089675677e-47	2.59922471658266e-41	6:158750447	A	G	chr6:158734217..158735286	ENST00000367094.2|ENST00000367097.3	ENSG00000130338.8	TULP4	chr6:158734217..158932790	+	cis
rs7772280	ENSE00001139519.1	1.1858540097031	21.2050233460904	2.9000089675677e-47	2.59922471658266e-41	6:158751225	A	G	chr6:158734217..158735286	ENST00000367094.2|ENST00000367097.3	ENSG00000130338.8	TULP4	chr6:158734217..158932790	+	cis
rs7776408	ENSE00001139519.1	1.1858540097031	21.2050233460904	2.9000089675677e-47	2.59922471658266e-41	6:158751217	T	C	chr6:158734217..158735286	ENST00000367094.2|ENST00000367097.3	ENSG00000130338.8	TULP4	chr6:158734217..158932790	+	cis
rs80169619	ENSE00001139519.1	1.1858540097031	21.2050233460904	2.9000089675677e-47	2.59922471658266e-41	6:158738692	T	G	chr6:158734217..158735286	ENST00000367094.2|ENST00000367097.3	ENSG00000130338.8	TULP4	chr6:158734217..158932790	+	cis
rs828007	ENSE00001139519.1	1.1858540097031	21.2050233460904	2.9000089675677e-47	2.59922471658266e-41	6:158774644	A	G	chr6:158734217..158735286	ENST00000367094.2|ENST00000367097.3	ENSG00000130338.8	TULP4	chr6:158734217..158932790	+	cis
rs828010	ENSE00001139519.1	1.1858540097031	21.2050233460904	2.9000089675677e-47	2.59922471658266e-41	6:158772389	T	G	chr6:158734217..158735286	ENST00000367094.2|ENST00000367097.3	ENSG00000130338.8	TULP4	chr6:158734217..158932790	+	cis
rs9346753	ENSE00001139519.1	1.1858540097031	21.2050233460904	2.9000089675677e-47	2.59922471658266e-41	6:158763142	G	A	chr6:158734217..158735286	ENST00000367094.2|ENST00000367097.3	ENSG00000130338.8	TULP4	chr6:158734217..158932790	+	cis
rs9347228	ENSE00001139519.1	1.1858540097031	21.2050233460904	2.9000089675677e-47	2.59922471658266e-41	6:158735905	C	T	chr6:158734217..158735286	ENST00000367094.2|ENST00000367097.3	ENSG00000130338.8	TULP4	chr6:158734217..158932790	+	cis
rs9347229	ENSE00001139519.1	1.1858540097031	21.2050233460904	2.9000089675677e-47	2.59922471658266e-41	6:158740881	T	G	chr6:158734217..158735286	ENST00000367094.2|ENST00000367097.3	ENSG00000130338.8	TULP4	chr6:158734217..158932790	+	cis
rs9347230	ENSE00001139519.1	1.1858540097031	21.2050233460904	2.9000089675677e-47	2.59922471658266e-41	6:158740949	T	G	chr6:158734217..158735286	ENST00000367094.2|ENST00000367097.3	ENSG00000130338.8	TULP4	chr6:158734217..158932790	+	cis
rs9355245	ENSE00001139519.1	1.1858540097031	21.2050233460904	2.9000089675677e-47	2.59922471658266e-41	6:158752812	C	T	chr6:158734217..158735286	ENST00000367094.2|ENST00000367097.3	ENSG00000130338.8	TULP4	chr6:158734217..158932790	+	cis
rs9355651	ENSE00001139519.1	1.1858540097031	21.2050233460904	2.9000089675677e-47	2.59922471658266e-41	6:158755349	T	C	chr6:158734217..158735286	ENST00000367094.2|ENST00000367097.3	ENSG00000130338.8	TULP4	chr6:158734217..158932790	+	cis
rs9364487	ENSE00001139519.1	1.1858540097031	21.2050233460904	2.9000089675677e-47	2.59922471658266e-41	6:158752814	C	T	chr6:158734217..158735286	ENST00000367094.2|ENST00000367097.3	ENSG00000130338.8	TULP4	chr6:158734217..158932790	+	cis
rs9364951	ENSE00001139519.1	1.1858540097031	21.2050233460904	2.9000089675677e-47	2.59922471658266e-41	6:158735087	C	T	chr6:158734217..158735286	ENST00000367094.2|ENST00000367097.3	ENSG00000130338.8	TULP4	chr6:158734217..158932790	+	cis
rs9364952	ENSE00001139519.1	1.1858540097031	21.2050233460904	2.9000089675677e-47	2.59922471658266e-41	6:158752926	G	A	chr6:158734217..158735286	ENST00000367094.2|ENST00000367097.3	ENSG00000130338.8	TULP4	chr6:158734217..158932790	+	cis
rs9364955	ENSE00001139519.1	1.1858540097031	21.2050233460904	2.9000089675677e-47	2.59922471658266e-41	6:158758288	T	G	chr6:158734217..158735286	ENST00000367094.2|ENST00000367097.3	ENSG00000130338.8	TULP4	chr6:158734217..158932790	+	cis
rs9364956	ENSE00001139519.1	1.1858540097031	21.2050233460904	2.9000089675677e-47	2.59922471658266e-41	6:158760996	A	G	chr6:158734217..158735286	ENST00000367094.2|ENST00000367097.3	ENSG00000130338.8	TULP4	chr6:158734217..158932790	+	cis
rs9364957	ENSE00001139519.1	1.1858540097031	21.2050233460904	2.9000089675677e-47	2.59922471658266e-41	6:158762893	T	G	chr6:158734217..158735286	ENST00000367094.2|ENST00000367097.3	ENSG00000130338.8	TULP4	chr6:158734217..158932790	+	cis
rs9364958	ENSE00001139519.1	1.1858540097031	21.2050233460904	2.9000089675677e-47	2.59922471658266e-41	6:158763095	G	C	chr6:158734217..158735286	ENST00000367094.2|ENST00000367097.3	ENSG00000130338.8	TULP4	chr6:158734217..158932790	+	cis
rs9456284	ENSE00001139519.1	1.1858540097031	21.2050233460904	2.9000089675677e-47	2.59922471658266e-41	6:158732397	G	C	chr6:158734217..158735286	ENST00000367094.2|ENST00000367097.3	ENSG00000130338.8	TULP4	chr6:158734217..158932790	+	cis
rs9456293	ENSE00001139519.1	1.1858540097031	21.2050233460904	2.9000089675677e-47	2.59922471658266e-41	6:158760776	A	G	chr6:158734217..158735286	ENST00000367094.2|ENST00000367097.3	ENSG00000130338.8	TULP4	chr6:158734217..158932790	+	cis
rs9457351	ENSE00001139519.1	1.1858540097031	21.2050233460904	2.9000089675677e-47	2.59922471658266e-41	6:158760899	A	G	chr6:158734217..158735286	ENST00000367094.2|ENST00000367097.3	ENSG00000130338.8	TULP4	chr6:158734217..158932790	+	cis
rs2905799	ENSE00003558799.1|ENSE00003463197.1	0.927812986610913	21.2036037051684	2.92219735324814e-47	2.59922471658266e-41	17:29536901	G	A	chr17:29508767..29508801	ENST00000579081.1|ENST00000358273.4|ENST00000356175.3|ENST00000431387.4	ENSG00000196712.12	NF1	chr17:29421935..29709041	+	cis
rs2905800	ENSE00003558799.1|ENSE00003463197.1	0.926952911040641	21.2324489959161	2.50306523087313e-47	2.59922471658266e-41	17:29531980	A	G	chr17:29508767..29508801	ENST00000579081.1|ENST00000358273.4|ENST00000356175.3|ENST00000431387.4	ENSG00000196712.12	NF1	chr17:29421935..29709041	+	cis
rs2905871	ENSE00003558799.1|ENSE00003463197.1	0.926952911040641	21.2324489959161	2.50306523087313e-47	2.59922471658266e-41	17:29524179	C	G	chr17:29508767..29508801	ENST00000579081.1|ENST00000358273.4|ENST00000356175.3|ENST00000431387.4	ENSG00000196712.12	NF1	chr17:29421935..29709041	+	cis
rs2905884	ENSE00003558799.1|ENSE00003463197.1	0.927812986610913	21.2036037051684	2.92219735324814e-47	2.59922471658266e-41	17:29512476	A	G	chr17:29508767..29508801	ENST00000579081.1|ENST00000358273.4|ENST00000356175.3|ENST00000431387.4	ENSG00000196712.12	NF1	chr17:29421935..29709041	+	cis
rs2952985	ENSE00003558799.1|ENSE00003463197.1	0.927812986610913	21.2036037051684	2.92219735324814e-47	2.59922471658266e-41	17:29512786	T	A	chr17:29508767..29508801	ENST00000579081.1|ENST00000358273.4|ENST00000356175.3|ENST00000431387.4	ENSG00000196712.12	NF1	chr17:29421935..29709041	+	cis
rs2952999	ENSE00003558799.1|ENSE00003463197.1	0.927812986610913	21.2036037051684	2.92219735324814e-47	2.59922471658266e-41	17:29509801	G	T	chr17:29508767..29508801	ENST00000579081.1|ENST00000358273.4|ENST00000356175.3|ENST00000431387.4	ENSG00000196712.12	NF1	chr17:29421935..29709041	+	cis
rs2953000	ENSE00003558799.1|ENSE00003463197.1	0.927812986610913	21.2036037051684	2.92219735324814e-47	2.59922471658266e-41	17:29509791	C	T	chr17:29508767..29508801	ENST00000579081.1|ENST00000358273.4|ENST00000356175.3|ENST00000431387.4	ENSG00000196712.12	NF1	chr17:29421935..29709041	+	cis
rs11870097	ENSE00003558799.1|ENSE00003463197.1	0.933963965803377	21.1564358000391	3.76491067391502e-47	3.27784896593403e-41	17:29448097	C	T	chr17:29508767..29508801	ENST00000579081.1|ENST00000358273.4|ENST00000356175.3|ENST00000431387.4	ENSG00000196712.12	NF1	chr17:29421935..29709041	+	cis
rs12940474	ENSE00003558799.1|ENSE00003463197.1	0.933963965803377	21.1564358000391	3.76491067391502e-47	3.27784896593403e-41	17:29430505	C	T	chr17:29508767..29508801	ENST00000579081.1|ENST00000358273.4|ENST00000356175.3|ENST00000431387.4	ENSG00000196712.12	NF1	chr17:29421935..29709041	+	cis
rs12952975	ENSE00003558799.1|ENSE00003463197.1	0.933963965803377	21.1564358000391	3.76491067391502e-47	3.27784896593403e-41	17:29435486	G	T	chr17:29508767..29508801	ENST00000579081.1|ENST00000358273.4|ENST00000356175.3|ENST00000431387.4	ENSG00000196712.12	NF1	chr17:29421935..29709041	+	cis
rs4559963	ENSE00003558799.1|ENSE00003463197.1	0.933963965803377	21.1564358000391	3.76491067391502e-47	3.27784896593403e-41	17:29438558	G	A	chr17:29508767..29508801	ENST00000579081.1|ENST00000358273.4|ENST00000356175.3|ENST00000431387.4	ENSG00000196712.12	NF1	chr17:29421935..29709041	+	cis
rs7503395	ENSE00003558799.1|ENSE00003463197.1	0.933963965803377	21.1564358000391	3.76491067391502e-47	3.27784896593403e-41	17:29440554	G	A	chr17:29508767..29508801	ENST00000579081.1|ENST00000358273.4|ENST00000356175.3|ENST00000431387.4	ENSG00000196712.12	NF1	chr17:29421935..29709041	+	cis
rs10400248	ENSE00003538654.1|ENSE00003599383.1|ENSE00003512300.1	2.09860915260321	21.3709476264962	1.19198987167819e-47	5.89904177512185e-41	11:247029	C	T	chr11:244172..244216	ENST00000527047.1	ENSG00000185627.13	PSMD13	chr11:236625..252957	+	cis
rs479742	ENSE00001231633.1	2.21712139750842	21.3535948530829	1.30792827324648e-47	6.22385541546444e-41	8:102889145	C	T	chr8:102899381..102899455	ENST00000311028.3|ENST00000518661.1|ENST00000521964.1|ENST00000522078.1	ENSG00000104490.13	NCALD	chr8:102698784..103136507	-	cis
rs510524	ENSE00001231633.1	2.21712139750842	21.3535948530829	1.30792827324648e-47	6.22385541546444e-41	8:102890277	C	T	chr8:102899381..102899455	ENST00000311028.3|ENST00000518661.1|ENST00000521964.1|ENST00000522078.1	ENSG00000104490.13	NCALD	chr8:102698784..103136507	-	cis
rs7478850	ENSE00003538654.1|ENSE00003599383.1|ENSE00003512300.1	2.13576666780822	21.344166478907	1.37560403570898e-47	6.42238715933082e-41	11:245686	A	G	chr11:244172..244216	ENST00000527047.1	ENSG00000185627.13	PSMD13	chr11:236625..252957	+	cis
rs35044101	ENSE00003558799.1|ENSE00003463197.1	0.930267514904509	21.0085079069583	8.3496806618116e-47	7.23882012197533e-41	17:29479192	T	TG	chr17:29508767..29508801	ENST00000579081.1|ENST00000358273.4|ENST00000356175.3|ENST00000431387.4	ENSG00000196712.12	NF1	chr17:29421935..29709041	+	cis
rs10949947	ENSE00001824978.1|ENSE00001740299.2|ENSE00001849210.1	-1.08841967286897	-20.9611835508417	1.07792076996203e-46	9.11437370884419e-41	7:64294153	A	G	chr7:64291829..64291989	ENST00000494380.1	ENSG00000197008.5	ZNF138	chr7:64254833..64293502	+	cis
rs11974982	ENSE00001824978.1|ENSE00001740299.2|ENSE00001849210.1	-1.08841967286897	-20.9611835508417	1.07792076996203e-46	9.11437370884419e-41	7:64285844	C	T	chr7:64291829..64291989	ENST00000494380.1	ENSG00000197008.5	ZNF138	chr7:64254833..64293502	+	cis
rs4717217	ENSE00001824978.1|ENSE00001740299.2|ENSE00001849210.1	-1.08841967286897	-20.9611835508417	1.07792076996203e-46	9.11437370884419e-41	7:64289484	C	A	chr7:64291829..64291989	ENST00000494380.1	ENSG00000197008.5	ZNF138	chr7:64254833..64293502	+	cis
rs7785735	ENSE00001824978.1|ENSE00001740299.2|ENSE00001849210.1	-1.08841967286897	-20.9611835508417	1.07792076996203e-46	9.11437370884419e-41	7:64288288	C	T	chr7:64291829..64291989	ENST00000494380.1	ENSG00000197008.5	ZNF138	chr7:64254833..64293502	+	cis
rs7787287	ENSE00001824978.1|ENSE00001740299.2|ENSE00001849210.1	-1.08841967286897	-20.9611835508417	1.07792076996203e-46	9.11437370884419e-41	7:64291244	T	C	chr7:64291829..64291989	ENST00000494380.1	ENSG00000197008.5	ZNF138	chr7:64254833..64293502	+	cis
rs7809177	ENSE00001824978.1|ENSE00001740299.2|ENSE00001849210.1	-1.08841967286897	-20.9611835508417	1.07792076996203e-46	9.11437370884419e-41	7:64289034	T	G	chr7:64291829..64291989	ENST00000494380.1	ENSG00000197008.5	ZNF138	chr7:64254833..64293502	+	cis
rs12949024	ENSE00003558799.1|ENSE00003463197.1	0.922861379293293	20.957377760746	1.10030234912976e-46	9.15295552094317e-41	17:29445086	A	T	chr17:29508767..29508801	ENST00000579081.1|ENST00000358273.4|ENST00000356175.3|ENST00000431387.4	ENSG00000196712.12	NF1	chr17:29421935..29709041	+	cis
rs2905875	ENSE00003558799.1|ENSE00003463197.1	0.922861379293293	20.957377760746	1.10030234912976e-46	9.15295552094317e-41	17:29541339	A	T	chr17:29508767..29508801	ENST00000579081.1|ENST00000358273.4|ENST00000356175.3|ENST00000431387.4	ENSG00000196712.12	NF1	chr17:29421935..29709041	+	cis
rs4239229	ENSE00003558799.1|ENSE00003463197.1	0.922861379293293	20.957377760746	1.10030234912976e-46	9.15295552094317e-41	17:29425170	T	G	chr17:29508767..29508801	ENST00000579081.1|ENST00000358273.4|ENST00000356175.3|ENST00000431387.4	ENSG00000196712.12	NF1	chr17:29421935..29709041	+	cis
rs4494610	ENSE00003558799.1|ENSE00003463197.1	0.922861379293293	20.957377760746	1.10030234912976e-46	9.15295552094317e-41	17:29429555	A	G	chr17:29508767..29508801	ENST00000579081.1|ENST00000358273.4|ENST00000356175.3|ENST00000431387.4	ENSG00000196712.12	NF1	chr17:29421935..29709041	+	cis
rs34866370	ENSE00001139439.2|ENSE00001811443.1	2.34917303780977	21.3557374441666	1.29302132458511e-47	9.40845981858856e-41	1:55616855	TA	T	chr1:55541152..55541192	ENST00000294383.6	ENSG00000162402.8	USP24	chr1:55532196..55680972	-	cis
rs471178	ENSE00001139439.2|ENSE00001811443.1	2.38828636834215	21.3024588192858	1.7197748123984e-47	1.06011078839747e-40	1:55579355	A	G	chr1:55541152..55541192	ENST00000294383.6	ENSG00000162402.8	USP24	chr1:55532196..55680972	-	cis
rs497515	ENSE00001139439.2|ENSE00001811443.1	2.38828636834215	21.3024588192858	1.7197748123984e-47	1.06011078839747e-40	1:55581620	C	T	chr1:55541152..55541192	ENST00000294383.6	ENSG00000162402.8	USP24	chr1:55532196..55680972	-	cis
rs557901	ENSE00001139439.2|ENSE00001811443.1	2.38828636834215	21.3024588192858	1.7197748123984e-47	1.06011078839747e-40	1:55579612	G	C	chr1:55541152..55541192	ENST00000294383.6	ENSG00000162402.8	USP24	chr1:55532196..55680972	-	cis
rs621852	ENSE00001139439.2|ENSE00001811443.1	2.38828636834215	21.3024588192858	1.7197748123984e-47	1.06011078839747e-40	1:55580930	G	A	chr1:55541152..55541192	ENST00000294383.6	ENSG00000162402.8	USP24	chr1:55532196..55680972	-	cis
rs10794302	ENSE00003506665.1|ENSE00003523425.1	1.38925047263933	21.2852933864662	1.8854376123768e-47	1.06011078839747e-40	11:234102	T	C	chr11:244045..244216	ENST00000525665.1	ENSG00000185627.13	PSMD13	chr11:236625..252957	+	cis
rs10902109	ENSE00003506665.1|ENSE00003523425.1	1.38925047263933	21.2852933864662	1.8854376123768e-47	1.06011078839747e-40	11:230862	A	G	chr11:244045..244216	ENST00000525665.1	ENSG00000185627.13	PSMD13	chr11:236625..252957	+	cis
rs3829998	ENSE00003506665.1|ENSE00003523425.1	1.38925047263933	21.2852933864662	1.8854376123768e-47	1.06011078839747e-40	11:230751	A	G	chr11:244045..244216	ENST00000525665.1	ENSG00000185627.13	PSMD13	chr11:236625..252957	+	cis
rs7104764	ENSE00003506665.1|ENSE00003523425.1	1.38925047263933	21.2852933864662	1.8854376123768e-47	1.06011078839747e-40	11:229977	G	A	chr11:244045..244216	ENST00000525665.1	ENSG00000185627.13	PSMD13	chr11:236625..252957	+	cis
rs7483951	ENSE00003506665.1|ENSE00003523425.1	1.38925047263933	21.2852933864662	1.8854376123768e-47	1.06011078839747e-40	11:231758	G	A	chr11:244045..244216	ENST00000525665.1	ENSG00000185627.13	PSMD13	chr11:236625..252957	+	cis
rs9795476	ENSE00003506665.1|ENSE00003523425.1	1.38925047263933	21.2852933864662	1.8854376123768e-47	1.06011078839747e-40	11:235894	T	G	chr11:244045..244216	ENST00000525665.1	ENSG00000185627.13	PSMD13	chr11:236625..252957	+	cis
rs7216033	ENSE00003558799.1|ENSE00003463197.1	0.921453712659616	20.8747108407561	1.72018658602343e-46	1.41945776401573e-40	17:29574642	G	A	chr17:29508767..29508801	ENST00000579081.1|ENST00000358273.4|ENST00000356175.3|ENST00000431387.4	ENSG00000196712.12	NF1	chr17:29421935..29709041	+	cis
rs7225014	ENSE00003558799.1|ENSE00003463197.1	0.921453712659616	20.8747108407561	1.72018658602343e-46	1.41945776401573e-40	17:29572973	G	A	chr17:29508767..29508801	ENST00000579081.1|ENST00000358273.4|ENST00000356175.3|ENST00000431387.4	ENSG00000196712.12	NF1	chr17:29421935..29709041	+	cis
rs490032	ENSE00001231633.1	2.13630078913525	21.0995383191309	5.11283610495504e-47	2.30026617210781e-40	8:102896141	A	T	chr8:102899381..102899455	ENST00000311028.3|ENST00000518661.1|ENST00000521964.1|ENST00000522078.1	ENSG00000104490.13	NCALD	chr8:102698784..103136507	-	cis
rs558985	ENSE00001231633.1	2.13630078913525	21.0995383191309	5.11283610495504e-47	2.30026617210781e-40	8:102881532	T	G	chr8:102899381..102899455	ENST00000311028.3|ENST00000518661.1|ENST00000521964.1|ENST00000522078.1	ENSG00000104490.13	NCALD	chr8:102698784..103136507	-	cis
rs143657869	ENSE00003506665.1|ENSE00003523425.1	1.40331616295641	21.0439752392001	6.89641641046621e-47	3.55446304570833e-40	11:207254	C	CG	chr11:244045..244216	ENST00000525665.1	ENSG00000185627.13	PSMD13	chr11:236625..252957	+	cis
rs58692051	ENSE00003506665.1|ENSE00003523425.1	1.40331616295641	21.0439752392001	6.89641641046621e-47	3.55446304570833e-40	11:207410	T	C	chr11:244045..244216	ENST00000525665.1	ENSG00000185627.13	PSMD13	chr11:236625..252957	+	cis
rs6598074	ENSE00003506665.1|ENSE00003523425.1	1.40331616295641	21.0439752392001	6.89641641046621e-47	3.55446304570833e-40	11:219398	G	A	chr11:244045..244216	ENST00000525665.1	ENSG00000185627.13	PSMD13	chr11:236625..252957	+	cis
rs6598075	ENSE00003506665.1|ENSE00003523425.1	1.40331616295641	21.0439752392001	6.89641641046621e-47	3.55446304570833e-40	11:207275	G	C	chr11:244045..244216	ENST00000525665.1	ENSG00000185627.13	PSMD13	chr11:236625..252957	+	cis
rs10251806	ENSE00001824978.1|ENSE00001740299.2|ENSE00001849210.1	-1.08826578940566	-20.6332611357561	6.37577518693449e-46	4.98107994056555e-40	7:64298845	C	T	chr7:64291829..64291989	ENST00000494380.1	ENSG00000197008.5	ZNF138	chr7:64254833..64293502	+	cis
rs10949948	ENSE00001824978.1|ENSE00001740299.2|ENSE00001849210.1	-1.08826578940566	-20.6332611357561	6.37577518693449e-46	4.98107994056555e-40	7:64298404	C	T	chr7:64291829..64291989	ENST00000494380.1	ENSG00000197008.5	ZNF138	chr7:64254833..64293502	+	cis
rs12535385	ENSE00001824978.1|ENSE00001740299.2|ENSE00001849210.1	-1.08826578940566	-20.6332611357561	6.37577518693449e-46	4.98107994056555e-40	7:64298586	C	T	chr7:64291829..64291989	ENST00000494380.1	ENSG00000197008.5	ZNF138	chr7:64254833..64293502	+	cis
rs13228575	ENSE00001824978.1|ENSE00001740299.2|ENSE00001849210.1	-1.08826578940566	-20.6332611357561	6.37577518693449e-46	4.98107994056555e-40	7:64296126	C	T	chr7:64291829..64291989	ENST00000494380.1	ENSG00000197008.5	ZNF138	chr7:64254833..64293502	+	cis
rs1815166	ENSE00001824978.1|ENSE00001740299.2|ENSE00001849210.1	-1.08826578940566	-20.6332611357561	6.37577518693449e-46	4.98107994056555e-40	7:64299813	C	T	chr7:64291829..64291989	ENST00000494380.1	ENSG00000197008.5	ZNF138	chr7:64254833..64293502	+	cis
rs1815167	ENSE00001824978.1|ENSE00001740299.2|ENSE00001849210.1	-1.08826578940566	-20.6332611357561	6.37577518693449e-46	4.98107994056555e-40	7:64299217	G	A	chr7:64291829..64291989	ENST00000494380.1	ENSG00000197008.5	ZNF138	chr7:64254833..64293502	+	cis
rs2015939	ENSE00001824978.1|ENSE00001740299.2|ENSE00001849210.1	-1.08826578940566	-20.6332611357561	6.37577518693449e-46	4.98107994056555e-40	7:64299327	C	T	chr7:64291829..64291989	ENST00000494380.1	ENSG00000197008.5	ZNF138	chr7:64254833..64293502	+	cis
rs2418465	ENSE00001824978.1|ENSE00001740299.2|ENSE00001849210.1	-1.08826578940566	-20.6332611357561	6.37577518693449e-46	4.98107994056555e-40	7:64299440	C	T	chr7:64291829..64291989	ENST00000494380.1	ENSG00000197008.5	ZNF138	chr7:64254833..64293502	+	cis
rs34765411	ENSE00001824978.1|ENSE00001740299.2|ENSE00001849210.1	-1.08826578940566	-20.6332611357561	6.37577518693449e-46	4.98107994056555e-40	7:64301101	T	TA	chr7:64291829..64291989	ENST00000494380.1	ENSG00000197008.5	ZNF138	chr7:64254833..64293502	+	cis
rs4718129	ENSE00001824978.1|ENSE00001740299.2|ENSE00001849210.1	-1.08826578940566	-20.6332611357561	6.37577518693449e-46	4.98107994056555e-40	7:64297640	A	G	chr7:64291829..64291989	ENST00000494380.1	ENSG00000197008.5	ZNF138	chr7:64254833..64293502	+	cis
rs7783765	ENSE00001824978.1|ENSE00001740299.2|ENSE00001849210.1	-1.08826578940566	-20.6332611357561	6.37577518693449e-46	4.98107994056555e-40	7:64300227	C	T	chr7:64291829..64291989	ENST00000494380.1	ENSG00000197008.5	ZNF138	chr7:64254833..64293502	+	cis
rs7789149	ENSE00001824978.1|ENSE00001740299.2|ENSE00001849210.1	-1.08826578940566	-20.6332611357561	6.37577518693449e-46	4.98107994056555e-40	7:64302131	G	A	chr7:64291829..64291989	ENST00000494380.1	ENSG00000197008.5	ZNF138	chr7:64254833..64293502	+	cis
rs7790203	ENSE00001824978.1|ENSE00001740299.2|ENSE00001849210.1	-1.08826578940566	-20.6332611357561	6.37577518693449e-46	4.98107994056555e-40	7:64296793	G	A	chr7:64291829..64291989	ENST00000494380.1	ENSG00000197008.5	ZNF138	chr7:64254833..64293502	+	cis
rs7802289	ENSE00001824978.1|ENSE00001740299.2|ENSE00001849210.1	-1.08826578940566	-20.6332611357561	6.37577518693449e-46	4.98107994056555e-40	7:64300221	A	G	chr7:64291829..64291989	ENST00000494380.1	ENSG00000197008.5	ZNF138	chr7:64254833..64293502	+	cis
11:229275:C	ENSE00003538654.1|ENSE00003599383.1|ENSE00003512300.1	2.11962238952665	20.8996954999746	1.50273934861011e-46	5.63402323443855e-40	11:229275	C	CCCCG	chr11:244172..244216	ENST00000527047.1	ENSG00000185627.13	PSMD13	chr11:236625..252957	+	cis
11:229276:TA	ENSE00003538654.1|ENSE00003599383.1|ENSE00003512300.1	2.11962238952665	20.8996954999746	1.50273934861011e-46	5.63402323443855e-40	11:229276	TA	T	chr11:244172..244216	ENST00000527047.1	ENSG00000185627.13	PSMD13	chr11:236625..252957	+	cis
rs10714847	ENSE00003538654.1|ENSE00003599383.1|ENSE00003512300.1	2.11962238952665	20.8996954999746	1.50273934861011e-46	5.63402323443855e-40	11:219619	TA	T	chr11:244172..244216	ENST00000527047.1	ENSG00000185627.13	PSMD13	chr11:236625..252957	+	cis
rs10794301	ENSE00003538654.1|ENSE00003599383.1|ENSE00003512300.1	2.11962238952665	20.8996954999746	1.50273934861011e-46	5.63402323443855e-40	11:220401	C	T	chr11:244172..244216	ENST00000527047.1	ENSG00000185627.13	PSMD13	chr11:236625..252957	+	cis
rs10902107	ENSE00003538654.1|ENSE00003599383.1|ENSE00003512300.1	2.11962238952665	20.8996954999746	1.50273934861011e-46	5.63402323443855e-40	11:220315	A	G	chr11:244172..244216	ENST00000527047.1	ENSG00000185627.13	PSMD13	chr11:236625..252957	+	cis
rs148370769	ENSE00003538654.1|ENSE00003599383.1|ENSE00003512300.1	2.11962238952665	20.8996954999746	1.50273934861011e-46	5.63402323443855e-40	11:231870	G	GCCAGGAGACTGCT	chr11:244172..244216	ENST00000527047.1	ENSG00000185627.13	PSMD13	chr11:236625..252957	+	cis
rs57351180	ENSE00003538654.1|ENSE00003599383.1|ENSE00003512300.1	2.11962238952665	20.8996954999746	1.50273934861011e-46	5.63402323443855e-40	11:229284	T	TA	chr11:244172..244216	ENST00000527047.1	ENSG00000185627.13	PSMD13	chr11:236625..252957	+	cis
rs6421986	ENSE00003538654.1|ENSE00003599383.1|ENSE00003512300.1	2.11962238952665	20.8996954999746	1.50273934861011e-46	5.63402323443855e-40	11:221659	A	G	chr11:244172..244216	ENST00000527047.1	ENSG00000185627.13	PSMD13	chr11:236625..252957	+	cis
rs6598071	ENSE00003538654.1|ENSE00003599383.1|ENSE00003512300.1	2.11962238952665	20.8996954999746	1.50273934861011e-46	5.63402323443855e-40	11:219800	T	C	chr11:244172..244216	ENST00000527047.1	ENSG00000185627.13	PSMD13	chr11:236625..252957	+	cis
rs6598072	ENSE00003538654.1|ENSE00003599383.1|ENSE00003512300.1	2.11962238952665	20.8996954999746	1.50273934861011e-46	5.63402323443855e-40	11:219793	C	T	chr11:244172..244216	ENST00000527047.1	ENSG00000185627.13	PSMD13	chr11:236625..252957	+	cis
rs7943246	ENSE00003538654.1|ENSE00003599383.1|ENSE00003512300.1	2.11962238952665	20.8996954999746	1.50273934861011e-46	5.63402323443855e-40	11:225171	C	T	chr11:244172..244216	ENST00000527047.1	ENSG00000185627.13	PSMD13	chr11:236625..252957	+	cis
rs1533825	ENSE00003538654.1|ENSE00003599383.1|ENSE00003512300.1	2.12158163950936	20.8744321110212	1.72278276643402e-46	6.17817689278298e-40	11:214163	A	G	chr11:244172..244216	ENST00000527047.1	ENSG00000185627.13	PSMD13	chr11:236625..252957	+	cis
rs2293167	ENSE00003538654.1|ENSE00003599383.1|ENSE00003512300.1	2.12158163950936	20.8744321110212	1.72278276643402e-46	6.17817689278298e-40	11:211644	G	A	chr11:244172..244216	ENST00000527047.1	ENSG00000185627.13	PSMD13	chr11:236625..252957	+	cis
rs76552490	ENSE00003538654.1|ENSE00003599383.1|ENSE00003512300.1	2.12158163950936	20.8744321110212	1.72278276643402e-46	6.17817689278298e-40	11:212015	A	G	chr11:244172..244216	ENST00000527047.1	ENSG00000185627.13	PSMD13	chr11:236625..252957	+	cis
rs6571667	ENSE00003595349.1|ENSE00003523616.1	1.85537975893321	20.5788201795587	8.57551661867708e-46	6.67425247201754e-40	14:35068625	G	C	chr14:35062254..35062348	ENST00000556712.1|ENST00000555416.1|ENST00000556162.1	ENSG00000129515.14	SNX6	chr14:35030389..35099367	-	cis
rs1045454	ENSE00003538654.1|ENSE00003599383.1|ENSE00003512300.1	2.11290960604148	20.8309061662273	2.18052222355943e-46	7.19412806768737e-40	11:204228	A	G	chr11:244172..244216	ENST00000527047.1	ENSG00000185627.13	PSMD13	chr11:236625..252957	+	cis
rs11377092	ENSE00003538654.1|ENSE00003599383.1|ENSE00003512300.1	2.11290960604148	20.8309061662273	2.18052222355943e-46	7.19412806768737e-40	11:219700	G	GA	chr11:244172..244216	ENST00000527047.1	ENSG00000185627.13	PSMD13	chr11:236625..252957	+	cis
rs3782120	ENSE00003538654.1|ENSE00003599383.1|ENSE00003512300.1	2.11290960604148	20.8309061662273	2.18052222355943e-46	7.19412806768737e-40	11:206089	A	G	chr11:244172..244216	ENST00000527047.1	ENSG00000185627.13	PSMD13	chr11:236625..252957	+	cis
rs519592	ENSE00003538654.1|ENSE00003599383.1|ENSE00003512300.1	2.12684393987844	20.8333471892678	2.15188418533715e-46	7.19412806768737e-40	11:236811	G	A	chr11:244172..244216	ENST00000527047.1	ENSG00000185627.13	PSMD13	chr11:236625..252957	+	cis
rs56232710	ENSE00003538654.1|ENSE00003599383.1|ENSE00003512300.1	2.11290960604148	20.8309061662273	2.18052222355943e-46	7.19412806768737e-40	11:202072	A	G	chr11:244172..244216	ENST00000527047.1	ENSG00000185627.13	PSMD13	chr11:236625..252957	+	cis
rs56357554	ENSE00003538654.1|ENSE00003599383.1|ENSE00003512300.1	2.11290960604148	20.8309061662273	2.18052222355943e-46	7.19412806768737e-40	11:204715	T	C	chr11:244172..244216	ENST00000527047.1	ENSG00000185627.13	PSMD13	chr11:236625..252957	+	cis
rs8068221	ENSE00003558799.1|ENSE00003463197.1	0.913435276820043	20.4514927671538	1.71776406723745e-45	1.33187634255068e-39	17:29447568	G	A	chr17:29508767..29508801	ENST00000579081.1|ENST00000358273.4|ENST00000356175.3|ENST00000431387.4	ENSG00000196712.12	NF1	chr17:29421935..29709041	+	cis
rs1034705	ENSE00003558799.1|ENSE00003463197.1	0.881971607531406	20.4350278106481	1.87949916945046e-45	1.45179991450313e-39	17:29536133	C	G	chr17:29508767..29508801	ENST00000579081.1|ENST00000358273.4|ENST00000356175.3|ENST00000431387.4	ENSG00000196712.12	NF1	chr17:29421935..29709041	+	cis
rs2229948	ENSE00001177477.1	2.47992841127949	21.4725913078965	6.92597630335985e-48	1.70413599154933e-39	9:141008876	C	T	chr9:141008861..141008891	ENST00000277551.2|ENST00000371372.1|ENST00000371363.1|ENST00000371357.1	ENSG00000148408.8	CACNA1B	chr9:140772264..141017377	+	cis
rs2341348	ENSE00003558799.1|ENSE00003463197.1	0.915507290820396	20.3953073108929	2.33548723095518e-45	1.78390401170032e-39	17:29534867	C	T	chr17:29508767..29508801	ENST00000579081.1|ENST00000358273.4|ENST00000356175.3|ENST00000431387.4	ENSG00000196712.12	NF1	chr17:29421935..29709041	+	cis
rs2905796	ENSE00003558799.1|ENSE00003463197.1	0.915507290820396	20.3953073108929	2.33548723095518e-45	1.78390401170032e-39	17:29537586	G	A	chr17:29508767..29508801	ENST00000579081.1|ENST00000358273.4|ENST00000356175.3|ENST00000431387.4	ENSG00000196712.12	NF1	chr17:29421935..29709041	+	cis
rs2905877	ENSE00003558799.1|ENSE00003463197.1	0.915507290820396	20.3953073108929	2.33548723095518e-45	1.78390401170032e-39	17:29543269	G	T	chr17:29508767..29508801	ENST00000579081.1|ENST00000358273.4|ENST00000356175.3|ENST00000431387.4	ENSG00000196712.12	NF1	chr17:29421935..29709041	+	cis
rs10794304	ENSE00003506665.1|ENSE00003523425.1	1.37779293861432	20.682362438959	4.88169610154529e-46	2.41541912003864e-39	11:246456	G	A	chr11:244045..244216	ENST00000525665.1	ENSG00000185627.13	PSMD13	chr11:236625..252957	+	cis
rs10902114	ENSE00003506665.1|ENSE00003523425.1	1.37779293861432	20.682362438959	4.88169610154529e-46	2.41541912003864e-39	11:246234	A	G	chr11:244045..244216	ENST00000525665.1	ENSG00000185627.13	PSMD13	chr11:236625..252957	+	cis
rs490125	ENSE00001231633.1	2.12932440003147	20.5912784234354	8.01286952534409e-46	2.60887571233133e-39	8:102872875	G	A	chr8:102899381..102899455	ENST00000311028.3|ENST00000518661.1|ENST00000521964.1|ENST00000522078.1	ENSG00000104490.13	NCALD	chr8:102698784..103136507	-	cis
rs10136826	ENSE00003595349.1|ENSE00003523616.1	1.82590063357384	20.3125672119508	3.67418100569117e-45	2.78572038219461e-39	14:35063468	A	G	chr14:35062254..35062348	ENST00000556712.1|ENST00000555416.1|ENST00000556162.1	ENSG00000129515.14	SNX6	chr14:35030389..35099367	-	cis
rs12432539	ENSE00003595349.1|ENSE00003523616.1	1.82590063357384	20.3125672119508	3.67418100569117e-45	2.78572038219461e-39	14:35062312	C	T	chr14:35062254..35062348	ENST00000556712.1|ENST00000555416.1|ENST00000556162.1	ENSG00000129515.14	SNX6	chr14:35030389..35099367	-	cis
rs594226	ENSE00001139439.2|ENSE00001811443.1	2.38908290220775	20.6355666495696	6.29629577403377e-46	3.05426495653264e-39	1:55572867	G	A	chr1:55541152..55541192	ENST00000294383.6	ENSG00000162402.8	USP24	chr1:55532196..55680972	-	cis
rs13226426	ENSE00001824978.1|ENSE00001740299.2|ENSE00001849210.1	-1.07810291739015	-20.2482024675392	5.22997627895886e-45	3.87742223963995e-39	7:64285288	T	G	chr7:64291829..64291989	ENST00000494380.1	ENSG00000197008.5	ZNF138	chr7:64254833..64293502	+	cis
rs13230564	ENSE00001824978.1|ENSE00001740299.2|ENSE00001849210.1	-1.07810291739015	-20.2482024675392	5.22997627895886e-45	3.87742223963995e-39	7:64279259	T	G	chr7:64291829..64291989	ENST00000494380.1	ENSG00000197008.5	ZNF138	chr7:64254833..64293502	+	cis
rs2863927	ENSE00001824978.1|ENSE00001740299.2|ENSE00001849210.1	-1.06290628040152	-20.2469855431734	5.26503224408641e-45	3.87742223963995e-39	7:64260691	G	A	chr7:64291829..64291989	ENST00000494380.1	ENSG00000197008.5	ZNF138	chr7:64254833..64293502	+	cis
rs60113999	ENSE00001824978.1|ENSE00001740299.2|ENSE00001849210.1	-1.07810291739015	-20.2482024675392	5.22997627895886e-45	3.87742223963995e-39	7:64274517	G	A	chr7:64291829..64291989	ENST00000494380.1	ENSG00000197008.5	ZNF138	chr7:64254833..64293502	+	cis
rs77420373	ENSE00001824978.1|ENSE00001740299.2|ENSE00001849210.1	-1.07810291739015	-20.2482024675392	5.22997627895886e-45	3.87742223963995e-39	7:64276250	CAGTG	C	chr7:64291829..64291989	ENST00000494380.1	ENSG00000197008.5	ZNF138	chr7:64254833..64293502	+	cis
rs7781361	ENSE00001824978.1|ENSE00001740299.2|ENSE00001849210.1	-1.06290628040152	-20.2469855431734	5.26503224408641e-45	3.87742223963995e-39	7:64260114	C	T	chr7:64291829..64291989	ENST00000494380.1	ENSG00000197008.5	ZNF138	chr7:64254833..64293502	+	cis
rs7792444	ENSE00001824978.1|ENSE00001740299.2|ENSE00001849210.1	-1.07810291739015	-20.2482024675392	5.22997627895886e-45	3.87742223963995e-39	7:64284959	G	A	chr7:64291829..64291989	ENST00000494380.1	ENSG00000197008.5	ZNF138	chr7:64254833..64293502	+	cis
rs7793057	ENSE00001824978.1|ENSE00001740299.2|ENSE00001849210.1	-1.07810291739015	-20.2482024675392	5.22997627895886e-45	3.87742223963995e-39	7:64284730	C	T	chr7:64291829..64291989	ENST00000494380.1	ENSG00000197008.5	ZNF138	chr7:64254833..64293502	+	cis
rs35974893	ENSE00003558799.1|ENSE00003463197.1	0.919011095993382	20.2131008923698	6.34189733513634e-45	4.65379705969708e-39	17:29445956	C	CT	chr17:29508767..29508801	ENST00000579081.1|ENST00000358273.4|ENST00000356175.3|ENST00000431387.4	ENSG00000196712.12	NF1	chr17:29421935..29709041	+	cis
rs1045288	ENSE00002159704.1	1.8570708227981	20.4069042814575	2.19192663383319e-45	5.068986643545e-39	11:237087	A	G	chr11:244045..244450	ENST00000534590.1	ENSG00000185627.13	PSMD13	chr11:236625..252957	+	cis
rs10902110	ENSE00002159704.1	1.8570708227981	20.4069042814575	2.19192663383319e-45	5.068986643545e-39	11:237648	T	C	chr11:244045..244450	ENST00000534590.1	ENSG00000185627.13	PSMD13	chr11:236625..252957	+	cis
rs10902112	ENSE00002159704.1	1.8570708227981	20.4069042814575	2.19192663383319e-45	5.068986643545e-39	11:244106	A	G	chr11:244045..244450	ENST00000534590.1	ENSG00000185627.13	PSMD13	chr11:236625..252957	+	cis
rs10902113	ENSE00002159704.1	1.8570708227981	20.4069042814575	2.19192663383319e-45	5.068986643545e-39	11:245523	C	T	chr11:244045..244450	ENST00000534590.1	ENSG00000185627.13	PSMD13	chr11:236625..252957	+	cis
rs1128320	ENSE00002159704.1	1.8570708227981	20.4069042814575	2.19192663383319e-45	5.068986643545e-39	11:244167	C	T	chr11:244045..244450	ENST00000534590.1	ENSG00000185627.13	PSMD13	chr11:236625..252957	+	cis
rs1128321	ENSE00002159704.1	1.8570708227981	20.4069042814575	2.19192663383319e-45	5.068986643545e-39	11:244171	T	C	chr11:244045..244450	ENST00000534590.1	ENSG00000185627.13	PSMD13	chr11:236625..252957	+	cis
rs1128322	ENSE00002159704.1	1.8570708227981	20.4069042814575	2.19192663383319e-45	5.068986643545e-39	11:244197	T	C	chr11:244045..244450	ENST00000534590.1	ENSG00000185627.13	PSMD13	chr11:236625..252957	+	cis
rs2272563	ENSE00002159704.1	1.8570708227981	20.4069042814575	2.19192663383319e-45	5.068986643545e-39	11:236871	T	C	chr11:244045..244450	ENST00000534590.1	ENSG00000185627.13	PSMD13	chr11:236625..252957	+	cis
rs2272565	ENSE00002159704.1	1.8570708227981	20.4069042814575	2.19192663383319e-45	5.068986643545e-39	11:244414	C	T	chr11:244045..244450	ENST00000534590.1	ENSG00000185627.13	PSMD13	chr11:236625..252957	+	cis
rs369497631	ENSE00002159704.1	1.8570708227981	20.4069042814575	2.19192663383319e-45	5.068986643545e-39	11:243017	ATC	A	chr11:244045..244450	ENST00000534590.1	ENSG00000185627.13	PSMD13	chr11:236625..252957	+	cis
rs3817629	ENSE00002159704.1	1.8570708227981	20.4069042814575	2.19192663383319e-45	5.068986643545e-39	11:237312	T	C	chr11:244045..244450	ENST00000534590.1	ENSG00000185627.13	PSMD13	chr11:236625..252957	+	cis
rs3830667	ENSE00002159704.1	1.8570708227981	20.4069042814575	2.19192663383319e-45	5.068986643545e-39	11:244490	ATACCTTTTAG	A	chr11:244045..244450	ENST00000534590.1	ENSG00000185627.13	PSMD13	chr11:236625..252957	+	cis
rs6598060	ENSE00002159704.1	1.8570708227981	20.4069042814575	2.19192663383319e-45	5.068986643545e-39	11:243987	G	A	chr11:244045..244450	ENST00000534590.1	ENSG00000185627.13	PSMD13	chr11:236625..252957	+	cis
rs6598061	ENSE00002159704.1	1.8570708227981	20.4069042814575	2.19192663383319e-45	5.068986643545e-39	11:243853	G	A	chr11:244045..244450	ENST00000534590.1	ENSG00000185627.13	PSMD13	chr11:236625..252957	+	cis
rs6598062	ENSE00002159704.1	1.8570708227981	20.4069042814575	2.19192663383319e-45	5.068986643545e-39	11:243712	A	G	chr11:244045..244450	ENST00000534590.1	ENSG00000185627.13	PSMD13	chr11:236625..252957	+	cis
rs6598063	ENSE00002159704.1	1.8570708227981	20.4069042814575	2.19192663383319e-45	5.068986643545e-39	11:243672	G	A	chr11:244045..244450	ENST00000534590.1	ENSG00000185627.13	PSMD13	chr11:236625..252957	+	cis
rs6598064	ENSE00002159704.1	1.8570708227981	20.4069042814575	2.19192663383319e-45	5.068986643545e-39	11:243557	G	A	chr11:244045..244450	ENST00000534590.1	ENSG00000185627.13	PSMD13	chr11:236625..252957	+	cis
rs6598065	ENSE00002159704.1	1.8570708227981	20.4069042814575	2.19192663383319e-45	5.068986643545e-39	11:243211	A	G	chr11:244045..244450	ENST00000534590.1	ENSG00000185627.13	PSMD13	chr11:236625..252957	+	cis
rs6598067	ENSE00002159704.1	1.8570708227981	20.4069042814575	2.19192663383319e-45	5.068986643545e-39	11:243093	T	C	chr11:244045..244450	ENST00000534590.1	ENSG00000185627.13	PSMD13	chr11:236625..252957	+	cis
rs6598068	ENSE00002159704.1	1.8570708227981	20.4069042814575	2.19192663383319e-45	5.068986643545e-39	11:243092	A	C	chr11:244045..244450	ENST00000534590.1	ENSG00000185627.13	PSMD13	chr11:236625..252957	+	cis
rs6598069	ENSE00002159704.1	1.8570708227981	20.4069042814575	2.19192663383319e-45	5.068986643545e-39	11:240664	T	A	chr11:244045..244450	ENST00000534590.1	ENSG00000185627.13	PSMD13	chr11:236625..252957	+	cis
rs7107362	ENSE00002159704.1	1.8570708227981	20.4069042814575	2.19192663383319e-45	5.068986643545e-39	11:244108	A	G	chr11:244045..244450	ENST00000534590.1	ENSG00000185627.13	PSMD13	chr11:236625..252957	+	cis
rs7116130	ENSE00002159704.1	1.8570708227981	20.4069042814575	2.19192663383319e-45	5.068986643545e-39	11:244129	C	T	chr11:244045..244450	ENST00000534590.1	ENSG00000185627.13	PSMD13	chr11:236625..252957	+	cis
rs7124022	ENSE00002159704.1	1.8570708227981	20.4069042814575	2.19192663383319e-45	5.068986643545e-39	11:244964	G	A	chr11:244045..244450	ENST00000534590.1	ENSG00000185627.13	PSMD13	chr11:236625..252957	+	cis
rs7128029	ENSE00002159704.1	1.8570708227981	20.4069042814575	2.19192663383319e-45	5.068986643545e-39	11:244141	G	A	chr11:244045..244450	ENST00000534590.1	ENSG00000185627.13	PSMD13	chr11:236625..252957	+	cis
rs7128044	ENSE00002159704.1	1.8570708227981	20.4069042814575	2.19192663383319e-45	5.068986643545e-39	11:244115	G	A	chr11:244045..244450	ENST00000534590.1	ENSG00000185627.13	PSMD13	chr11:236625..252957	+	cis
rs7395328	ENSE00002159704.1	1.8570708227981	20.4069042814575	2.19192663383319e-45	5.068986643545e-39	11:242624	T	A	chr11:244045..244450	ENST00000534590.1	ENSG00000185627.13	PSMD13	chr11:236625..252957	+	cis
rs7481518	ENSE00002159704.1	1.8570708227981	20.4069042814575	2.19192663383319e-45	5.068986643545e-39	11:240867	T	G	chr11:244045..244450	ENST00000534590.1	ENSG00000185627.13	PSMD13	chr11:236625..252957	+	cis
rs7481993	ENSE00002159704.1	1.8570708227981	20.4069042814575	2.19192663383319e-45	5.068986643545e-39	11:237875	C	T	chr11:244045..244450	ENST00000534590.1	ENSG00000185627.13	PSMD13	chr11:236625..252957	+	cis
rs7482209	ENSE00002159704.1	1.8570708227981	20.4069042814575	2.19192663383319e-45	5.068986643545e-39	11:240868	A	G	chr11:244045..244450	ENST00000534590.1	ENSG00000185627.13	PSMD13	chr11:236625..252957	+	cis
rs7482591	ENSE00002159704.1	1.8570708227981	20.4069042814575	2.19192663383319e-45	5.068986643545e-39	11:245861	G	C	chr11:244045..244450	ENST00000534590.1	ENSG00000185627.13	PSMD13	chr11:236625..252957	+	cis
rs67343776	ENSE00001673100.1	-1.39542634526189	-20.1702956616988	8.02423108085451e-45	5.86736859596966e-39	20:1894920	C	T	chr20:1895777..1896038	ENST00000400068.3|ENST00000358771.4|ENST00000356025.3	ENSG00000198053.7	SIRPA	chr20:1875119..1920138	+	cis
rs10669608	ENSE00002420092.1	1.11173865016642	20.4479010755135	1.75180967986328e-45	6.10408169185976e-39	12:104343966	ACGT	A	chr12:104347173..104347421	ENST00000550595.1	ENSG00000166598.8	HSP90B1	chr12:104324005..104347421	+	cis
rs1165692	ENSE00002420092.1	1.11173865016642	20.4479010755135	1.75180967986328e-45	6.10408169185976e-39	12:104339978	A	G	chr12:104347173..104347421	ENST00000550595.1	ENSG00000166598.8	HSP90B1	chr12:104324005..104347421	+	cis
rs1165693	ENSE00002420092.1	1.11173865016642	20.4479010755135	1.75180967986328e-45	6.10408169185976e-39	12:104340204	A	G	chr12:104347173..104347421	ENST00000550595.1	ENSG00000166598.8	HSP90B1	chr12:104324005..104347421	+	cis
rs1165694	ENSE00002420092.1	1.11173865016642	20.4479010755135	1.75180967986328e-45	6.10408169185976e-39	12:104341015	C	T	chr12:104347173..104347421	ENST00000550595.1	ENSG00000166598.8	HSP90B1	chr12:104324005..104347421	+	cis
rs1165695	ENSE00002420092.1	1.11173865016642	20.4479010755135	1.75180967986328e-45	6.10408169185976e-39	12:104341398	A	T	chr12:104347173..104347421	ENST00000550595.1	ENSG00000166598.8	HSP90B1	chr12:104324005..104347421	+	cis
rs1165696	ENSE00002420092.1	1.11173865016642	20.4479010755135	1.75180967986328e-45	6.10408169185976e-39	12:104341960	C	T	chr12:104347173..104347421	ENST00000550595.1	ENSG00000166598.8	HSP90B1	chr12:104324005..104347421	+	cis
rs1177457	ENSE00002420092.1	1.11173865016642	20.4479010755135	1.75180967986328e-45	6.10408169185976e-39	12:104336127	T	C	chr12:104347173..104347421	ENST00000550595.1	ENSG00000166598.8	HSP90B1	chr12:104324005..104347421	+	cis
rs1179177	ENSE00002420092.1	1.11173865016642	20.4479010755135	1.75180967986328e-45	6.10408169185976e-39	12:104342119	A	C	chr12:104347173..104347421	ENST00000550595.1	ENSG00000166598.8	HSP90B1	chr12:104324005..104347421	+	cis
rs15805	ENSE00002420092.1	1.11173865016642	20.4479010755135	1.75180967986328e-45	6.10408169185976e-39	12:104345123	G	A	chr12:104347173..104347421	ENST00000550595.1	ENSG00000166598.8	HSP90B1	chr12:104324005..104347421	+	cis
rs2583254	ENSE00002420092.1	1.11173865016642	20.4479010755135	1.75180967986328e-45	6.10408169185976e-39	12:104342963	A	G	chr12:104347173..104347421	ENST00000550595.1	ENSG00000166598.8	HSP90B1	chr12:104324005..104347421	+	cis
rs2583262	ENSE00002420092.1	1.11173865016642	20.4479010755135	1.75180967986328e-45	6.10408169185976e-39	12:104339014	T	C	chr12:104347173..104347421	ENST00000550595.1	ENSG00000166598.8	HSP90B1	chr12:104324005..104347421	+	cis
rs2583264	ENSE00002420092.1	1.11173865016642	20.4479010755135	1.75180967986328e-45	6.10408169185976e-39	12:104339610	C	T	chr12:104347173..104347421	ENST00000550595.1	ENSG00000166598.8	HSP90B1	chr12:104324005..104347421	+	cis
rs2700508	ENSE00002420092.1	1.11173865016642	20.4479010755135	1.75180967986328e-45	6.10408169185976e-39	12:104346464	A	C	chr12:104347173..104347421	ENST00000550595.1	ENSG00000166598.8	HSP90B1	chr12:104324005..104347421	+	cis
rs2700509	ENSE00002420092.1	1.11173865016642	20.4479010755135	1.75180967986328e-45	6.10408169185976e-39	12:104346419	T	C	chr12:104347173..104347421	ENST00000550595.1	ENSG00000166598.8	HSP90B1	chr12:104324005..104347421	+	cis
rs2722190	ENSE00002420092.1	1.11173865016642	20.4479010755135	1.75180967986328e-45	6.10408169185976e-39	12:104344194	T	G	chr12:104347173..104347421	ENST00000550595.1	ENSG00000166598.8	HSP90B1	chr12:104324005..104347421	+	cis
rs2722191	ENSE00002420092.1	1.11173865016642	20.4479010755135	1.75180967986328e-45	6.10408169185976e-39	12:104345957	C	A	chr12:104347173..104347421	ENST00000550595.1	ENSG00000166598.8	HSP90B1	chr12:104324005..104347421	+	cis
rs2722192	ENSE00002420092.1	1.11173865016642	20.4479010755135	1.75180967986328e-45	6.10408169185976e-39	12:104346079	C	T	chr12:104347173..104347421	ENST00000550595.1	ENSG00000166598.8	HSP90B1	chr12:104324005..104347421	+	cis
rs3830654	ENSE00002420092.1	1.11173865016642	20.4479010755135	1.75180967986328e-45	6.10408169185976e-39	12:104345412	CA	C	chr12:104347173..104347421	ENST00000550595.1	ENSG00000166598.8	HSP90B1	chr12:104324005..104347421	+	cis
rs7645	ENSE00002420092.1	1.11173865016642	20.4479010755135	1.75180967986328e-45	6.10408169185976e-39	12:104341103	T	C	chr12:104347173..104347421	ENST00000550595.1	ENSG00000166598.8	HSP90B1	chr12:104324005..104347421	+	cis
rs6598066	ENSE00003506665.1|ENSE00003523425.1	1.3922855561191	20.470645180175	1.54712366622425e-45	6.10408169185976e-39	11:243185	A	G	chr11:244045..244216	ENST00000525665.1	ENSG00000185627.13	PSMD13	chr11:236625..252957	+	cis
rs519592	ENSE00002159704.1	1.88961239176885	20.2781768247935	4.43672217548905e-45	1.01652342174794e-38	11:236811	G	A	chr11:244045..244450	ENST00000534590.1	ENSG00000185627.13	PSMD13	chr11:236625..252957	+	cis
rs112629458	ENSE00003574701.1|ENSE00003542937.1|ENSE00003520418.1	-1.0793311824967	-20.0615057862029	1.46068090413251e-44	1.03135606693328e-38	21:40564187	A	ACTTTT	chr21:40552286..40552318	ENST00000331573.3|ENST00000380900.2	ENSG00000183527.7	PSMG1	chr21:40547425..40555411	-	cis
rs13051519	ENSE00003574701.1|ENSE00003542937.1|ENSE00003520418.1	-1.0793311824967	-20.0615057862029	1.46068090413251e-44	1.03135606693328e-38	21:40620565	T	C	chr21:40552286..40552318	ENST00000331573.3|ENST00000380900.2	ENSG00000183527.7	PSMG1	chr21:40547425..40555411	-	cis
rs2150414	ENSE00003574701.1|ENSE00003542937.1|ENSE00003520418.1	-1.0793311824967	-20.0615057862029	1.46068090413251e-44	1.03135606693328e-38	21:40614988	G	A	chr21:40552286..40552318	ENST00000331573.3|ENST00000380900.2	ENSG00000183527.7	PSMG1	chr21:40547425..40555411	-	cis
rs2836934	ENSE00003574701.1|ENSE00003542937.1|ENSE00003520418.1	-1.0793311824967	-20.0615057862029	1.46068090413251e-44	1.03135606693328e-38	21:40564885	C	A	chr21:40552286..40552318	ENST00000331573.3|ENST00000380900.2	ENSG00000183527.7	PSMG1	chr21:40547425..40555411	-	cis
rs2836943	ENSE00003574701.1|ENSE00003542937.1|ENSE00003520418.1	-1.0793311824967	-20.0615057862029	1.46068090413251e-44	1.03135606693328e-38	21:40592611	T	C	chr21:40552286..40552318	ENST00000331573.3|ENST00000380900.2	ENSG00000183527.7	PSMG1	chr21:40547425..40555411	-	cis
rs2836945	ENSE00003574701.1|ENSE00003542937.1|ENSE00003520418.1	-1.0793311824967	-20.0615057862029	1.46068090413251e-44	1.03135606693328e-38	21:40596757	T	C	chr21:40552286..40552318	ENST00000331573.3|ENST00000380900.2	ENSG00000183527.7	PSMG1	chr21:40547425..40555411	-	cis
rs2836952	ENSE00003574701.1|ENSE00003542937.1|ENSE00003520418.1	-1.0793311824967	-20.0615057862029	1.46068090413251e-44	1.03135606693328e-38	21:40616651	C	G	chr21:40552286..40552318	ENST00000331573.3|ENST00000380900.2	ENSG00000183527.7	PSMG1	chr21:40547425..40555411	-	cis
rs35265000	ENSE00003574701.1|ENSE00003542937.1|ENSE00003520418.1	-1.0793311824967	-20.0615057862029	1.46068090413251e-44	1.03135606693328e-38	21:40621403	G	GAAT	chr21:40552286..40552318	ENST00000331573.3|ENST00000380900.2	ENSG00000183527.7	PSMG1	chr21:40547425..40555411	-	cis
rs8127379	ENSE00003574701.1|ENSE00003542937.1|ENSE00003520418.1	-1.0793311824967	-20.0615057862029	1.46068090413251e-44	1.03135606693328e-38	21:40605925	A	G	chr21:40552286..40552318	ENST00000331573.3|ENST00000380900.2	ENSG00000183527.7	PSMG1	chr21:40547425..40555411	-	cis
rs8130320	ENSE00003574701.1|ENSE00003542937.1|ENSE00003520418.1	-1.0793311824967	-20.0615057862029	1.46068090413251e-44	1.03135606693328e-38	21:40580258	A	G	chr21:40552286..40552318	ENST00000331573.3|ENST00000380900.2	ENSG00000183527.7	PSMG1	chr21:40547425..40555411	-	cis
rs72620873	ENSE00001673100.1	-1.42310361540506	-20.0239668851081	1.79668838383293e-44	1.2556589442313e-38	20:1895533	C	T	chr20:1895777..1896038	ENST00000400068.3|ENST00000358771.4|ENST00000356025.3	ENSG00000198053.7	SIRPA	chr20:1875119..1920138	+	cis
rs75776568	ENSE00001673100.1	-1.42310361540506	-20.0239668851081	1.79668838383293e-44	1.2556589442313e-38	20:1895539	G	T	chr20:1895777..1896038	ENST00000400068.3|ENST00000358771.4|ENST00000356025.3	ENSG00000198053.7	SIRPA	chr20:1875119..1920138	+	cis
rs78417105	ENSE00001673100.1	-1.42310361540506	-20.0239668851081	1.79668838383293e-44	1.2556589442313e-38	20:1895538	T	C	chr20:1895777..1896038	ENST00000400068.3|ENST00000358771.4|ENST00000356025.3	ENSG00000198053.7	SIRPA	chr20:1875119..1920138	+	cis
rs11767822	ENSE00001288397.1	-1.39352912954764	-20.0139034490938	1.8992882573814e-44	1.29493254667014e-38	7:121606698	T	C	chr7:121616228..121616270	ENST00000449182.1|ENST00000393386.2	ENSG00000106278.7	PTPRZ1	chr7:121513240..121701913	+	cis
rs12671846	ENSE00001288397.1	-1.39352912954764	-20.0139034490938	1.8992882573814e-44	1.29493254667014e-38	7:121613716	A	G	chr7:121616228..121616270	ENST00000449182.1|ENST00000393386.2	ENSG00000106278.7	PTPRZ1	chr7:121513240..121701913	+	cis
rs1916875	ENSE00001288397.1	-1.39352912954764	-20.0139034490938	1.8992882573814e-44	1.29493254667014e-38	7:121603268	G	A	chr7:121616228..121616270	ENST00000449182.1|ENST00000393386.2	ENSG00000106278.7	PTPRZ1	chr7:121513240..121701913	+	cis
rs372979009	ENSE00001288397.1	-1.39352912954764	-20.0139034490938	1.8992882573814e-44	1.29493254667014e-38	7:121606172	T	TCTTA	chr7:121616228..121616270	ENST00000449182.1|ENST00000393386.2	ENSG00000106278.7	PTPRZ1	chr7:121513240..121701913	+	cis
rs111901809	ENSE00003574701.1|ENSE00003542937.1|ENSE00003520418.1	-1.07637752843321	-20.0088892244964	1.95258558332668e-44	1.29493254667014e-38	21:40555791	T	TAGAGGGGCAGGGGGCG	chr21:40552286..40552318	ENST00000331573.3|ENST00000380900.2	ENSG00000183527.7	PSMG1	chr21:40547425..40555411	-	cis
rs1569960	ENSE00001673100.1	-1.39488031412374	-20.0047386413545	1.99783742195262e-44	1.29493254667014e-38	20:1893121	A	G	chr20:1895777..1896038	ENST00000400068.3|ENST00000358771.4|ENST00000356025.3	ENSG00000198053.7	SIRPA	chr20:1875119..1920138	+	cis
rs16978863	ENSE00001673100.1	-1.39488031412374	-20.0047386413545	1.99783742195262e-44	1.29493254667014e-38	20:1894630	A	G	chr20:1895777..1896038	ENST00000400068.3|ENST00000358771.4|ENST00000356025.3	ENSG00000198053.7	SIRPA	chr20:1875119..1920138	+	cis
rs17775933	ENSE00001673100.1	-1.39488031412374	-20.0047386413545	1.99783742195262e-44	1.29493254667014e-38	20:1894977	G	A	chr20:1895777..1896038	ENST00000400068.3|ENST00000358771.4|ENST00000356025.3	ENSG00000198053.7	SIRPA	chr20:1875119..1920138	+	cis
rs4813319	ENSE00001673100.1	-1.39488031412374	-20.0047386413545	1.99783742195262e-44	1.29493254667014e-38	20:1893747	C	T	chr20:1895777..1896038	ENST00000400068.3|ENST00000358771.4|ENST00000356025.3	ENSG00000198053.7	SIRPA	chr20:1875119..1920138	+	cis
rs4813320	ENSE00001673100.1	-1.39488031412374	-20.0047386413545	1.99783742195262e-44	1.29493254667014e-38	20:1893763	G	C	chr20:1895777..1896038	ENST00000400068.3|ENST00000358771.4|ENST00000356025.3	ENSG00000198053.7	SIRPA	chr20:1875119..1920138	+	cis
rs4813324	ENSE00001673100.1	-1.39488031412374	-20.0047386413545	1.99783742195262e-44	1.29493254667014e-38	20:1893980	C	G	chr20:1895777..1896038	ENST00000400068.3|ENST00000358771.4|ENST00000356025.3	ENSG00000198053.7	SIRPA	chr20:1875119..1920138	+	cis
rs4813325	ENSE00001673100.1	-1.39488031412374	-20.0047386413545	1.99783742195262e-44	1.29493254667014e-38	20:1893986	G	C	chr20:1895777..1896038	ENST00000400068.3|ENST00000358771.4|ENST00000356025.3	ENSG00000198053.7	SIRPA	chr20:1875119..1920138	+	cis
rs55797358	ENSE00001673100.1	-1.39488031412374	-20.0047386413545	1.99783742195262e-44	1.29493254667014e-38	20:1894690	A	T	chr20:1895777..1896038	ENST00000400068.3|ENST00000358771.4|ENST00000356025.3	ENSG00000198053.7	SIRPA	chr20:1875119..1920138	+	cis
rs6075340	ENSE00001673100.1	-1.39488031412374	-20.0047386413545	1.99783742195262e-44	1.29493254667014e-38	20:1894335	A	G	chr20:1895777..1896038	ENST00000400068.3|ENST00000358771.4|ENST00000356025.3	ENSG00000198053.7	SIRPA	chr20:1875119..1920138	+	cis
rs6081134	ENSE00001673100.1	-1.39488031412374	-20.0047386413545	1.99783742195262e-44	1.29493254667014e-38	20:1894467	A	T	chr20:1895777..1896038	ENST00000400068.3|ENST00000358771.4|ENST00000356025.3	ENSG00000198053.7	SIRPA	chr20:1875119..1920138	+	cis
rs6132062	ENSE00001673100.1	-1.39488031412374	-20.0047386413545	1.99783742195262e-44	1.29493254667014e-38	20:1896401	A	T	chr20:1895777..1896038	ENST00000400068.3|ENST00000358771.4|ENST00000356025.3	ENSG00000198053.7	SIRPA	chr20:1875119..1920138	+	cis
rs6136376	ENSE00001673100.1	-1.39488031412374	-20.0047386413545	1.99783742195262e-44	1.29493254667014e-38	20:1896244	G	A	chr20:1895777..1896038	ENST00000400068.3|ENST00000358771.4|ENST00000356025.3	ENSG00000198053.7	SIRPA	chr20:1875119..1920138	+	cis
rs6136377	ENSE00001673100.1	-1.39488031412374	-20.0047386413545	1.99783742195262e-44	1.29493254667014e-38	20:1896288	G	A	chr20:1895777..1896038	ENST00000400068.3|ENST00000358771.4|ENST00000356025.3	ENSG00000198053.7	SIRPA	chr20:1875119..1920138	+	cis
rs67772748	ENSE00001673100.1	-1.39540205473548	-20.0063864740939	1.9797471786158e-44	1.29493254667014e-38	20:1894910	C	G	chr20:1895777..1896038	ENST00000400068.3|ENST00000358771.4|ENST00000356025.3	ENSG00000198053.7	SIRPA	chr20:1875119..1920138	+	cis
rs68064046	ENSE00001673100.1	-1.39488031412374	-20.0047386413545	1.99783742195262e-44	1.29493254667014e-38	20:1895016	A	G	chr20:1895777..1896038	ENST00000400068.3|ENST00000358771.4|ENST00000356025.3	ENSG00000198053.7	SIRPA	chr20:1875119..1920138	+	cis
rs68178619	ENSE00001673100.1	-1.39540205473548	-20.0063864740939	1.9797471786158e-44	1.29493254667014e-38	20:1894872	C	T	chr20:1895777..1896038	ENST00000400068.3|ENST00000358771.4|ENST00000356025.3	ENSG00000198053.7	SIRPA	chr20:1875119..1920138	+	cis
rs72620869	ENSE00001673100.1	-1.39540205473548	-20.0063864740939	1.9797471786158e-44	1.29493254667014e-38	20:1894881	C	T	chr20:1895777..1896038	ENST00000400068.3|ENST00000358771.4|ENST00000356025.3	ENSG00000198053.7	SIRPA	chr20:1875119..1920138	+	cis
rs72620870	ENSE00001673100.1	-1.39540205473548	-20.0063864740939	1.9797471786158e-44	1.29493254667014e-38	20:1894896	G	T	chr20:1895777..1896038	ENST00000400068.3|ENST00000358771.4|ENST00000356025.3	ENSG00000198053.7	SIRPA	chr20:1875119..1920138	+	cis
rs10085758	ENSE00001824978.1|ENSE00001740299.2|ENSE00001849210.1	-1.06524620617479	-19.9913916964286	2.15061525426301e-44	1.38521856635067e-38	7:64261849	C	T	chr7:64291829..64291989	ENST00000494380.1	ENSG00000197008.5	ZNF138	chr7:64254833..64293502	+	cis
rs10155953	ENSE00001824978.1|ENSE00001740299.2|ENSE00001849210.1	-1.06524620617479	-19.9913916964286	2.15061525426301e-44	1.38521856635067e-38	7:64267756	C	T	chr7:64291829..64291989	ENST00000494380.1	ENSG00000197008.5	ZNF138	chr7:64254833..64293502	+	cis
rs7212264	ENSE00003558799.1|ENSE00003463197.1	0.90616381040289	19.9832798575979	2.24914567787301e-44	1.44415521344992e-38	17:29454766	C	T	chr17:29508767..29508801	ENST00000579081.1|ENST00000358273.4|ENST00000356175.3|ENST00000431387.4	ENSG00000196712.12	NF1	chr17:29421935..29709041	+	cis
rs814082	ENSE00001139439.2|ENSE00001811443.1	2.31872731060076	20.2381407273396	5.52701611128491e-45	1.89910946510152e-38	1:55668622	T	C	chr1:55541152..55541192	ENST00000294383.6	ENSG00000162402.8	USP24	chr1:55532196..55680972	-	cis
rs7756648	ENSE00003536558.1|ENSE00003617603.1	-0.888405241647484	-19.9118804773717	3.33742332198694e-44	2.12302466190981e-38	6:79627086	T	A	chr6:79656556..79656583	ENST00000479165.1	ENSG00000146247.13	PHIP	chr6:79645628..79787964	-	cis
rs9343849	ENSE00003536558.1|ENSE00003617603.1	-0.888405241647484	-19.9118804773717	3.33742332198694e-44	2.12302466190981e-38	6:79627460	G	A	chr6:79656556..79656583	ENST00000479165.1	ENSG00000146247.13	PHIP	chr6:79645628..79787964	-	cis
rs9352672	ENSE00003536558.1|ENSE00003617603.1	-0.888405241647484	-19.9118804773717	3.33742332198694e-44	2.12302466190981e-38	6:79597534	C	T	chr6:79656556..79656583	ENST00000479165.1	ENSG00000146247.13	PHIP	chr6:79645628..79787964	-	cis
rs10512433	ENSE00003558799.1|ENSE00003463197.1	0.928563783404646	19.9085881632661	3.39876518679636e-44	2.1290878542395e-38	17:29600564	T	C	chr17:29508767..29508801	ENST00000579081.1|ENST00000358273.4|ENST00000356175.3|ENST00000431387.4	ENSG00000196712.12	NF1	chr17:29421935..29709041	+	cis
rs12600974	ENSE00003558799.1|ENSE00003463197.1	0.928563783404646	19.9085881632661	3.39876518679636e-44	2.1290878542395e-38	17:29589360	A	G	chr17:29508767..29508801	ENST00000579081.1|ENST00000358273.4|ENST00000356175.3|ENST00000431387.4	ENSG00000196712.12	NF1	chr17:29421935..29709041	+	cis
rs12948302	ENSE00003558799.1|ENSE00003463197.1	0.928563783404646	19.9085881632661	3.39876518679636e-44	2.1290878542395e-38	17:29590255	T	G	chr17:29508767..29508801	ENST00000579081.1|ENST00000358273.4|ENST00000356175.3|ENST00000431387.4	ENSG00000196712.12	NF1	chr17:29421935..29709041	+	cis
rs757383	ENSE00003558799.1|ENSE00003463197.1	0.928563783404646	19.9085881632661	3.39876518679636e-44	2.1290878542395e-38	17:29596045	C	G	chr17:29508767..29508801	ENST00000579081.1|ENST00000358273.4|ENST00000356175.3|ENST00000431387.4	ENSG00000196712.12	NF1	chr17:29421935..29709041	+	cis
rs757384	ENSE00003558799.1|ENSE00003463197.1	0.928563783404646	19.9085881632661	3.39876518679636e-44	2.1290878542395e-38	17:29596135	C	T	chr17:29508767..29508801	ENST00000579081.1|ENST00000358273.4|ENST00000356175.3|ENST00000431387.4	ENSG00000196712.12	NF1	chr17:29421935..29709041	+	cis
rs11964204	ENSE00003536558.1|ENSE00003617603.1	-0.887518620591889	-19.9016420846849	3.53192292096243e-44	2.14247770870158e-38	6:79676062	A	G	chr6:79656556..79656583	ENST00000479165.1	ENSG00000146247.13	PHIP	chr6:79645628..79787964	-	cis
rs2275290	ENSE00003536558.1|ENSE00003617603.1	-0.887518620591889	-19.9016420846849	3.53192292096243e-44	2.14247770870158e-38	6:79656570	A	G	chr6:79656556..79656583	ENST00000479165.1	ENSG00000146247.13	PHIP	chr6:79645628..79787964	-	cis
rs3805746	ENSE00003536558.1|ENSE00003617603.1	-0.887518620591889	-19.9016420846849	3.53192292096243e-44	2.14247770870158e-38	6:79672438	C	T	chr6:79656556..79656583	ENST00000479165.1	ENSG00000146247.13	PHIP	chr6:79645628..79787964	-	cis
rs7740307	ENSE00003536558.1|ENSE00003617603.1	-0.887518620591889	-19.9016420846849	3.53192292096243e-44	2.14247770870158e-38	6:79654154	T	A	chr6:79656556..79656583	ENST00000479165.1	ENSG00000146247.13	PHIP	chr6:79645628..79787964	-	cis
rs9352679	ENSE00003536558.1|ENSE00003617603.1	-0.887518620591889	-19.9016420846849	3.53192292096243e-44	2.14247770870158e-38	6:79683129	A	G	chr6:79656556..79656583	ENST00000479165.1	ENSG00000146247.13	PHIP	chr6:79645628..79787964	-	cis
rs9448600	ENSE00003536558.1|ENSE00003617603.1	-0.887518620591889	-19.9016420846849	3.53192292096243e-44	2.14247770870158e-38	6:79663069	A	C	chr6:79656556..79656583	ENST00000479165.1	ENSG00000146247.13	PHIP	chr6:79645628..79787964	-	cis
rs9448601	ENSE00003536558.1|ENSE00003617603.1	-0.887518620591889	-19.9016420846849	3.53192292096243e-44	2.14247770870158e-38	6:79681369	T	C	chr6:79656556..79656583	ENST00000479165.1	ENSG00000146247.13	PHIP	chr6:79645628..79787964	-	cis
rs9448602	ENSE00003536558.1|ENSE00003617603.1	-0.887518620591889	-19.9016420846849	3.53192292096243e-44	2.14247770870158e-38	6:79681388	A	G	chr6:79656556..79656583	ENST00000479165.1	ENSG00000146247.13	PHIP	chr6:79645628..79787964	-	cis
rs3171465	ENSE00003574701.1|ENSE00003542937.1|ENSE00003520418.1	-1.06943096827362	-19.905041353995	3.46611618384432e-44	2.14247770870158e-38	21:40552307	G	A	chr21:40552286..40552318	ENST00000331573.3|ENST00000380900.2	ENSG00000183527.7	PSMG1	chr21:40547425..40555411	-	cis
rs34705151	ENSE00003574701.1|ENSE00003542937.1|ENSE00003520418.1	-1.06943096827362	-19.905041353995	3.46611618384432e-44	2.14247770870158e-38	21:40553344	A	G	chr21:40552286..40552318	ENST00000331573.3|ENST00000380900.2	ENSG00000183527.7	PSMG1	chr21:40547425..40555411	-	cis
rs4813321	ENSE00001673100.1	-1.3854024140099	-19.8999005664393	3.56612164218628e-44	2.14247770870158e-38	20:1893784	A	G	chr20:1895777..1896038	ENST00000400068.3|ENST00000358771.4|ENST00000356025.3	ENSG00000198053.7	SIRPA	chr20:1875119..1920138	+	cis
rs4813322	ENSE00001673100.1	-1.3854024140099	-19.8999005664393	3.56612164218628e-44	2.14247770870158e-38	20:1893809	A	G	chr20:1895777..1896038	ENST00000400068.3|ENST00000358771.4|ENST00000356025.3	ENSG00000198053.7	SIRPA	chr20:1875119..1920138	+	cis
rs4813323	ENSE00001673100.1	-1.3854024140099	-19.8999005664393	3.56612164218628e-44	2.14247770870158e-38	20:1893815	A	G	chr20:1895777..1896038	ENST00000400068.3|ENST00000358771.4|ENST00000356025.3	ENSG00000198053.7	SIRPA	chr20:1875119..1920138	+	cis
rs6075339	ENSE00001673100.1	-1.3854024140099	-19.8999005664393	3.56612164218628e-44	2.14247770870158e-38	20:1894315	T	C	chr20:1895777..1896038	ENST00000400068.3|ENST00000358771.4|ENST00000356025.3	ENSG00000198053.7	SIRPA	chr20:1875119..1920138	+	cis
rs2952977	ENSE00003558799.1|ENSE00003463197.1	0.908575211677893	19.8849437157542	3.8738681407398e-44	2.32058231933616e-38	17:29512875	C	A	chr17:29508767..29508801	ENST00000579081.1|ENST00000358273.4|ENST00000356175.3|ENST00000431387.4	ENSG00000196712.12	NF1	chr17:29421935..29709041	+	cis
rs12943508	ENSE00003558799.1|ENSE00003463197.1	0.923227839786334	19.8760006612276	4.07047609613537e-44	2.41721552481883e-38	17:29599954	C	G	chr17:29508767..29508801	ENST00000579081.1|ENST00000358273.4|ENST00000356175.3|ENST00000431387.4	ENSG00000196712.12	NF1	chr17:29421935..29709041	+	cis
rs4795593	ENSE00003558799.1|ENSE00003463197.1	0.923227839786334	19.8760006612276	4.07047609613537e-44	2.41721552481883e-38	17:29613600	C	G	chr17:29508767..29508801	ENST00000579081.1|ENST00000358273.4|ENST00000356175.3|ENST00000431387.4	ENSG00000196712.12	NF1	chr17:29421935..29709041	+	cis
rs7211842	ENSE00003558799.1|ENSE00003463197.1	0.923227839786334	19.8760006612276	4.07047609613537e-44	2.41721552481883e-38	17:29609228	A	G	chr17:29508767..29508801	ENST00000579081.1|ENST00000358273.4|ENST00000356175.3|ENST00000431387.4	ENSG00000196712.12	NF1	chr17:29421935..29709041	+	cis
rs1980407	ENSE00003574701.1|ENSE00003542937.1|ENSE00003520418.1	-1.06524493244194	-19.870491565529	4.19654632381763e-44	2.42890166951425e-38	21:40543961	C	T	chr21:40552286..40552318	ENST00000331573.3|ENST00000380900.2	ENSG00000183527.7	PSMG1	chr21:40547425..40555411	-	cis
rs2836926	ENSE00003574701.1|ENSE00003542937.1|ENSE00003520418.1	-1.06524493244194	-19.870491565529	4.19654632381763e-44	2.42890166951425e-38	21:40536790	A	G	chr21:40552286..40552318	ENST00000331573.3|ENST00000380900.2	ENSG00000183527.7	PSMG1	chr21:40547425..40555411	-	cis
rs2836930	ENSE00003574701.1|ENSE00003542937.1|ENSE00003520418.1	-1.06524493244194	-19.870491565529	4.19654632381763e-44	2.42890166951425e-38	21:40545656	G	A	chr21:40552286..40552318	ENST00000331573.3|ENST00000380900.2	ENSG00000183527.7	PSMG1	chr21:40547425..40555411	-	cis
rs2836931	ENSE00003574701.1|ENSE00003542937.1|ENSE00003520418.1	-1.06524493244194	-19.870491565529	4.19654632381763e-44	2.42890166951425e-38	21:40546569	G	T	chr21:40552286..40552318	ENST00000331573.3|ENST00000380900.2	ENSG00000183527.7	PSMG1	chr21:40547425..40555411	-	cis
rs4816617	ENSE00003574701.1|ENSE00003542937.1|ENSE00003520418.1	-1.06524493244194	-19.870491565529	4.19654632381763e-44	2.42890166951425e-38	21:40540690	C	T	chr21:40552286..40552318	ENST00000331573.3|ENST00000380900.2	ENSG00000183527.7	PSMG1	chr21:40547425..40555411	-	cis
rs8130240	ENSE00003574701.1|ENSE00003542937.1|ENSE00003520418.1	-1.06524493244194	-19.870491565529	4.19654632381763e-44	2.42890166951425e-38	21:40538108	A	G	chr21:40552286..40552318	ENST00000331573.3|ENST00000380900.2	ENSG00000183527.7	PSMG1	chr21:40547425..40555411	-	cis
rs8131132	ENSE00003574701.1|ENSE00003542937.1|ENSE00003520418.1	-1.06524493244194	-19.870491565529	4.19654632381763e-44	2.42890166951425e-38	21:40538256	C	T	chr21:40552286..40552318	ENST00000331573.3|ENST00000380900.2	ENSG00000183527.7	PSMG1	chr21:40547425..40555411	-	cis
rs8134214	ENSE00003574701.1|ENSE00003542937.1|ENSE00003520418.1	-1.06524493244194	-19.870491565529	4.19654632381763e-44	2.42890166951425e-38	21:40542367	C	A	chr21:40552286..40552318	ENST00000331573.3|ENST00000380900.2	ENSG00000183527.7	PSMG1	chr21:40547425..40555411	-	cis
rs8134843	ENSE00003574701.1|ENSE00003542937.1|ENSE00003520418.1	-1.06524493244194	-19.870491565529	4.19654632381763e-44	2.42890166951425e-38	21:40542522	C	G	chr21:40552286..40552318	ENST00000331573.3|ENST00000380900.2	ENSG00000183527.7	PSMG1	chr21:40547425..40555411	-	cis
rs1888489	ENSE00003574701.1|ENSE00003542937.1|ENSE00003520418.1	-1.06325478321427	-19.8496987018378	4.70873278017034e-44	2.71007989197245e-38	21:40533164	C	T	chr21:40552286..40552318	ENST00000331573.3|ENST00000380900.2	ENSG00000183527.7	PSMG1	chr21:40547425..40555411	-	cis
rs7279497	ENSE00003574701.1|ENSE00003542937.1|ENSE00003520418.1	-1.06325478321427	-19.8496987018378	4.70873278017034e-44	2.71007989197245e-38	21:40531306	T	C	chr21:40552286..40552318	ENST00000331573.3|ENST00000380900.2	ENSG00000183527.7	PSMG1	chr21:40547425..40555411	-	cis
rs487230	ENSE00001139439.2|ENSE00001811443.1	2.39694461924367	20.1446381612771	9.24061088466941e-45	3.13162381340717e-38	1:55541174	A	G	chr1:55541152..55541192	ENST00000294383.6	ENSG00000162402.8	USP24	chr1:55532196..55680972	-	cis
rs4263003	ENSE00003558799.1|ENSE00003463197.1	0.909567285587737	19.8152088361004	5.70049484568493e-44	3.27171749005067e-38	17:29438508	G	T	chr17:29508767..29508801	ENST00000579081.1|ENST00000358273.4|ENST00000356175.3|ENST00000431387.4	ENSG00000196712.12	NF1	chr17:29421935..29709041	+	cis
rs66815411	ENSE00001673100.1	-1.39363796576381	-19.8123676690682	5.79099804031228e-44	3.30519572368045e-38	20:1894789	C	T	chr20:1895777..1896038	ENST00000400068.3|ENST00000358771.4|ENST00000356025.3	ENSG00000198053.7	SIRPA	chr20:1875119..1920138	+	cis
rs67558779	ENSE00001673100.1	-1.39363796576381	-19.8123676690682	5.79099804031228e-44	3.30519572368045e-38	20:1894847	G	C	chr20:1895777..1896038	ENST00000400068.3|ENST00000358771.4|ENST00000356025.3	ENSG00000198053.7	SIRPA	chr20:1875119..1920138	+	cis
rs1533825	ENSE00003506665.1|ENSE00003523425.1	1.38854300582134	20.1016458209145	1.17082602461566e-44	3.81127721970966e-38	11:214163	A	G	chr11:244045..244216	ENST00000525665.1	ENSG00000185627.13	PSMD13	chr11:236625..252957	+	cis
rs2293167	ENSE00003506665.1|ENSE00003523425.1	1.38854300582134	20.1016458209145	1.17082602461566e-44	3.81127721970966e-38	11:211644	G	A	chr11:244045..244216	ENST00000525665.1	ENSG00000185627.13	PSMD13	chr11:236625..252957	+	cis
rs76552490	ENSE00003506665.1|ENSE00003523425.1	1.38854300582134	20.1016458209145	1.17082602461566e-44	3.81127721970966e-38	11:212015	A	G	chr11:244045..244216	ENST00000525665.1	ENSG00000185627.13	PSMD13	chr11:236625..252957	+	cis
rs519592	ENSE00003506665.1|ENSE00003523425.1	1.39242443774067	20.0872356935039	1.267560002904e-44	4.07257945301761e-38	11:236811	G	A	chr11:244045..244216	ENST00000525665.1	ENSG00000185627.13	PSMD13	chr11:236625..252957	+	cis
rs7478850	ENSE00003506665.1|ENSE00003523425.1	1.38947701143867	20.0773735718129	1.33835131233939e-44	4.24489830771199e-38	11:245686	A	G	chr11:244045..244216	ENST00000525665.1	ENSG00000185627.13	PSMD13	chr11:236625..252957	+	cis
rs112299092	ENSE00001673100.1	-1.3811094343719	-19.7431430178745	8.50286775404231e-44	4.8128803429696e-38	20:1895112	A	AG	chr20:1895777..1896038	ENST00000400068.3|ENST00000358771.4|ENST00000356025.3	ENSG00000198053.7	SIRPA	chr20:1875119..1920138	+	cis
rs67774686	ENSE00001673100.1	-1.3811094343719	-19.7431430178745	8.50286775404231e-44	4.8128803429696e-38	20:1895071	T	C	chr20:1895777..1896038	ENST00000400068.3|ENST00000358771.4|ENST00000356025.3	ENSG00000198053.7	SIRPA	chr20:1875119..1920138	+	cis
rs67802885	ENSE00001673100.1	-1.3811094343719	-19.7431430178745	8.50286775404231e-44	4.8128803429696e-38	20:1895074	G	A	chr20:1895777..1896038	ENST00000400068.3|ENST00000358771.4|ENST00000356025.3	ENSG00000198053.7	SIRPA	chr20:1875119..1920138	+	cis
rs486496	ENSE00001231633.1	2.11401898239272	19.986914930953	2.20444383598154e-44	4.87034724617992e-38	8:102900082	T	C	chr8:102899381..102899455	ENST00000311028.3|ENST00000518661.1|ENST00000521964.1|ENST00000522078.1	ENSG00000104490.13	NCALD	chr8:102698784..103136507	-	cis
rs512202	ENSE00001231633.1	2.11401898239272	19.986914930953	2.20444383598154e-44	4.87034724617992e-38	8:102902865	G	A	chr8:102899381..102899455	ENST00000311028.3|ENST00000518661.1|ENST00000521964.1|ENST00000522078.1	ENSG00000104490.13	NCALD	chr8:102698784..103136507	-	cis
rs544821	ENSE00001231633.1	2.11401898239272	19.986914930953	2.20444383598154e-44	4.87034724617992e-38	8:102901125	C	A	chr8:102899381..102899455	ENST00000311028.3|ENST00000518661.1|ENST00000521964.1|ENST00000522078.1	ENSG00000104490.13	NCALD	chr8:102698784..103136507	-	cis
rs553463	ENSE00001231633.1	2.11401898239272	19.986914930953	2.20444383598154e-44	4.87034724617992e-38	8:102903979	C	T	chr8:102899381..102899455	ENST00000311028.3|ENST00000518661.1|ENST00000521964.1|ENST00000522078.1	ENSG00000104490.13	NCALD	chr8:102698784..103136507	-	cis
rs4813331	ENSE00001673100.1	-1.40572345914645	-19.7288622944623	9.20471414462866e-44	5.19583303980336e-38	20:1897442	T	C	chr20:1895777..1896038	ENST00000400068.3|ENST00000358771.4|ENST00000356025.3	ENSG00000198053.7	SIRPA	chr20:1875119..1920138	+	cis
rs76980220	ENSE00003574701.1|ENSE00003542937.1|ENSE00003520418.1	-1.06759350260897	-19.6435260470363	1.47934786106058e-43	8.32767386513149e-38	21:40624740	T	TC	chr21:40552286..40552318	ENST00000331573.3|ENST00000380900.2	ENSG00000183527.7	PSMG1	chr21:40547425..40555411	-	cis
rs63070260	ENSE00002420092.1	1.10408272440041	19.9470520590649	2.74756200314844e-44	8.60423324169358e-38	12:104341752	A	ATT	chr12:104347173..104347421	ENST00000550595.1	ENSG00000166598.8	HSP90B1	chr12:104324005..104347421	+	cis
rs56380582	ENSE00001673100.1	-1.38618006768013	-19.6207593971427	1.67923385531357e-43	9.42706195171439e-38	20:1894689	T	G	chr20:1895777..1896038	ENST00000400068.3|ENST00000358771.4|ENST00000356025.3	ENSG00000198053.7	SIRPA	chr20:1875119..1920138	+	cis
rs7478850	ENSE00002159704.1	1.87444677293824	19.8340728084221	5.13456519877057e-44	1.12435677265775e-37	11:245686	A	G	chr11:244045..244450	ENST00000534590.1	ENSG00000185627.13	PSMD13	chr11:236625..252957	+	cis
rs9346752	ENSE00001139519.1	1.14847766457044	19.5706477541797	2.22003765184153e-43	1.24291245745361e-37	6:158763141	T	C	chr6:158734217..158735286	ENST00000367094.2|ENST00000367097.3	ENSG00000130338.8	TULP4	chr6:158734217..158932790	+	cis
11:229275:C	ENSE00003506665.1|ENSE00003523425.1	1.38170082122372	19.8337439470532	5.14393099905889e-44	1.33956346198623e-37	11:229275	C	CCCCG	chr11:244045..244216	ENST00000525665.1	ENSG00000185627.13	PSMD13	chr11:236625..252957	+	cis
11:229276:TA	ENSE00003506665.1|ENSE00003523425.1	1.38170082122372	19.8337439470532	5.14393099905889e-44	1.33956346198623e-37	11:229276	TA	T	chr11:244045..244216	ENST00000525665.1	ENSG00000185627.13	PSMD13	chr11:236625..252957	+	cis
rs1045454	ENSE00003506665.1|ENSE00003523425.1	1.37851821319497	19.8346526900486	5.11809216688373e-44	1.33956346198623e-37	11:204228	A	G	chr11:244045..244216	ENST00000525665.1	ENSG00000185627.13	PSMD13	chr11:236625..252957	+	cis
rs10714847	ENSE00003506665.1|ENSE00003523425.1	1.38170082122372	19.8337439470532	5.14393099905889e-44	1.33956346198623e-37	11:219619	TA	T	chr11:244045..244216	ENST00000525665.1	ENSG00000185627.13	PSMD13	chr11:236625..252957	+	cis
rs10794301	ENSE00003506665.1|ENSE00003523425.1	1.38170082122372	19.8337439470532	5.14393099905889e-44	1.33956346198623e-37	11:220401	C	T	chr11:244045..244216	ENST00000525665.1	ENSG00000185627.13	PSMD13	chr11:236625..252957	+	cis
rs10902107	ENSE00003506665.1|ENSE00003523425.1	1.38170082122372	19.8337439470532	5.14393099905889e-44	1.33956346198623e-37	11:220315	A	G	chr11:244045..244216	ENST00000525665.1	ENSG00000185627.13	PSMD13	chr11:236625..252957	+	cis
rs11377092	ENSE00003506665.1|ENSE00003523425.1	1.37851821319497	19.8346526900486	5.11809216688373e-44	1.33956346198623e-37	11:219700	G	GA	chr11:244045..244216	ENST00000525665.1	ENSG00000185627.13	PSMD13	chr11:236625..252957	+	cis
rs148370769	ENSE00003506665.1|ENSE00003523425.1	1.38170082122372	19.8337439470532	5.14393099905889e-44	1.33956346198623e-37	11:231870	G	GCCAGGAGACTGCT	chr11:244045..244216	ENST00000525665.1	ENSG00000185627.13	PSMD13	chr11:236625..252957	+	cis
rs3782120	ENSE00003506665.1|ENSE00003523425.1	1.37851821319497	19.8346526900486	5.11809216688373e-44	1.33956346198623e-37	11:206089	A	G	chr11:244045..244216	ENST00000525665.1	ENSG00000185627.13	PSMD13	chr11:236625..252957	+	cis
rs56232710	ENSE00003506665.1|ENSE00003523425.1	1.37851821319497	19.8346526900486	5.11809216688373e-44	1.33956346198623e-37	11:202072	A	G	chr11:244045..244216	ENST00000525665.1	ENSG00000185627.13	PSMD13	chr11:236625..252957	+	cis
rs56357554	ENSE00003506665.1|ENSE00003523425.1	1.37851821319497	19.8346526900486	5.11809216688373e-44	1.33956346198623e-37	11:204715	T	C	chr11:244045..244216	ENST00000525665.1	ENSG00000185627.13	PSMD13	chr11:236625..252957	+	cis
rs57351180	ENSE00003506665.1|ENSE00003523425.1	1.38170082122372	19.8337439470532	5.14393099905889e-44	1.33956346198623e-37	11:229284	T	TA	chr11:244045..244216	ENST00000525665.1	ENSG00000185627.13	PSMD13	chr11:236625..252957	+	cis
rs6421986	ENSE00003506665.1|ENSE00003523425.1	1.38170082122372	19.8337439470532	5.14393099905889e-44	1.33956346198623e-37	11:221659	A	G	chr11:244045..244216	ENST00000525665.1	ENSG00000185627.13	PSMD13	chr11:236625..252957	+	cis
rs6598071	ENSE00003506665.1|ENSE00003523425.1	1.38170082122372	19.8337439470532	5.14393099905889e-44	1.33956346198623e-37	11:219800	T	C	chr11:244045..244216	ENST00000525665.1	ENSG00000185627.13	PSMD13	chr11:236625..252957	+	cis
rs6598072	ENSE00003506665.1|ENSE00003523425.1	1.38170082122372	19.8337439470532	5.14393099905889e-44	1.33956346198623e-37	11:219793	C	T	chr11:244045..244216	ENST00000525665.1	ENSG00000185627.13	PSMD13	chr11:236625..252957	+	cis
rs7943246	ENSE00003506665.1|ENSE00003523425.1	1.38170082122372	19.8337439470532	5.14393099905889e-44	1.33956346198623e-37	11:225171	C	T	chr11:244045..244216	ENST00000525665.1	ENSG00000185627.13	PSMD13	chr11:236625..252957	+	cis
rs4813330	ENSE00001673100.1	-1.38566811106743	-19.5314303466615	2.76276971992788e-43	1.54256379437083e-37	20:1897407	G	A	chr20:1895777..1896038	ENST00000400068.3|ENST00000358771.4|ENST00000356025.3	ENSG00000198053.7	SIRPA	chr20:1875119..1920138	+	cis
rs10794302	ENSE00002159704.1	1.84348821242653	19.7519384729241	8.09760199515295e-44	1.68379174653688e-37	11:234102	T	C	chr11:244045..244450	ENST00000534590.1	ENSG00000185627.13	PSMD13	chr11:236625..252957	+	cis
rs10902109	ENSE00002159704.1	1.84348821242653	19.7519384729241	8.09760199515295e-44	1.68379174653688e-37	11:230862	A	G	chr11:244045..244450	ENST00000534590.1	ENSG00000185627.13	PSMD13	chr11:236625..252957	+	cis
rs3829998	ENSE00002159704.1	1.84348821242653	19.7519384729241	8.09760199515295e-44	1.68379174653688e-37	11:230751	A	G	chr11:244045..244450	ENST00000534590.1	ENSG00000185627.13	PSMD13	chr11:236625..252957	+	cis
rs7104764	ENSE00002159704.1	1.84348821242653	19.7519384729241	8.09760199515295e-44	1.68379174653688e-37	11:229977	G	A	chr11:244045..244450	ENST00000534590.1	ENSG00000185627.13	PSMD13	chr11:236625..252957	+	cis
rs7483951	ENSE00002159704.1	1.84348821242653	19.7519384729241	8.09760199515295e-44	1.68379174653688e-37	11:231758	G	A	chr11:244045..244450	ENST00000534590.1	ENSG00000185627.13	PSMD13	chr11:236625..252957	+	cis
rs9795476	ENSE00002159704.1	1.84348821242653	19.7519384729241	8.09760199515295e-44	1.68379174653688e-37	11:235894	T	G	chr11:244045..244450	ENST00000534590.1	ENSG00000185627.13	PSMD13	chr11:236625..252957	+	cis
rs113304054	ENSE00001139519.1	1.17615660301513	19.4757104435348	3.77086335529964e-43	2.0940417495481e-37	6:158737294	G	GTCTTTGTA	chr6:158734217..158735286	ENST00000367094.2|ENST00000367097.3	ENSG00000130338.8	TULP4	chr6:158734217..158932790	+	cis
rs7341305	ENSE00001139519.1	1.17615660301513	19.4757104435348	3.77086335529964e-43	2.0940417495481e-37	6:158763274	C	A	chr6:158734217..158735286	ENST00000367094.2|ENST00000367097.3	ENSG00000130338.8	TULP4	chr6:158734217..158932790	+	cis
rs10400248	ENSE00003506665.1|ENSE00003523425.1	1.35865114249019	19.7489380126577	8.23362610852335e-44	2.1218353122145e-37	11:247029	C	T	chr11:244045..244216	ENST00000525665.1	ENSG00000185627.13	PSMD13	chr11:236625..252957	+	cis
rs66600581	ENSE00001673100.1	-1.40006395273571	-19.4431554723033	4.52324074699186e-43	2.50508264846053e-37	20:1895601	T	C	chr20:1895777..1896038	ENST00000400068.3|ENST00000358771.4|ENST00000356025.3	ENSG00000198053.7	SIRPA	chr20:1875119..1920138	+	cis
rs66523711	ENSE00001673100.1	-1.4095770099533	-19.4141533295388	5.31966428386672e-43	2.93824192029174e-37	20:1895570	T	C	chr20:1895777..1896038	ENST00000400068.3|ENST00000358771.4|ENST00000356025.3	ENSG00000198053.7	SIRPA	chr20:1875119..1920138	+	cis
rs9456291	ENSE00001139519.1	1.16993864851029	19.3954773042527	5.90560979802384e-43	3.25313571441813e-37	6:158754879	G	A	chr6:158734217..158735286	ENST00000367094.2|ENST00000367097.3	ENSG00000130338.8	TULP4	chr6:158734217..158932790	+	cis
rs55698111	ENSE00001673100.1	-1.37357778813812	-19.3802190665792	6.43212374446969e-43	3.52427174669325e-37	20:1894584	C	T	chr20:1895777..1896038	ENST00000400068.3|ENST00000358771.4|ENST00000356025.3	ENSG00000198053.7	SIRPA	chr20:1875119..1920138	+	cis
rs56278099	ENSE00001673100.1	-1.37357778813812	-19.3802190665792	6.43212374446969e-43	3.52427174669325e-37	20:1894607	G	A	chr20:1895777..1896038	ENST00000400068.3|ENST00000358771.4|ENST00000356025.3	ENSG00000198053.7	SIRPA	chr20:1875119..1920138	+	cis
rs10080516	ENSE00001139519.1	1.21753395047932	19.2797534025519	1.12947965555608e-42	5.73019833970024e-37	6:158719296	A	G	chr6:158734217..158735286	ENST00000367094.2|ENST00000367097.3	ENSG00000130338.8	TULP4	chr6:158734217..158932790	+	cis
rs141549225	ENSE00001139519.1	1.21753395047932	19.2797534025519	1.12947965555608e-42	5.73019833970024e-37	6:158716623	G	GA	chr6:158734217..158735286	ENST00000367094.2|ENST00000367097.3	ENSG00000130338.8	TULP4	chr6:158734217..158932790	+	cis
rs142104458	ENSE00001139519.1	1.21753395047932	19.2797534025519	1.12947965555608e-42	5.73019833970024e-37	6:158710772	CT	C	chr6:158734217..158735286	ENST00000367094.2|ENST00000367097.3	ENSG00000130338.8	TULP4	chr6:158734217..158932790	+	cis
rs148402935	ENSE00001139519.1	1.21753395047932	19.2797534025519	1.12947965555608e-42	5.73019833970024e-37	6:158710411	A	AT	chr6:158734217..158735286	ENST00000367094.2|ENST00000367097.3	ENSG00000130338.8	TULP4	chr6:158734217..158932790	+	cis
rs262828	ENSE00001139519.1	1.21753395047932	19.2797534025519	1.12947965555608e-42	5.73019833970024e-37	6:158684843	C	A	chr6:158734217..158735286	ENST00000367094.2|ENST00000367097.3	ENSG00000130338.8	TULP4	chr6:158734217..158932790	+	cis
rs368850559	ENSE00001139519.1	1.21753395047932	19.2797534025519	1.12947965555608e-42	5.73019833970024e-37	6:158661711	G	A	chr6:158734217..158735286	ENST00000367094.2|ENST00000367097.3	ENSG00000130338.8	TULP4	chr6:158734217..158932790	+	cis
rs57373979	ENSE00001139519.1	1.21753395047932	19.2797534025519	1.12947965555608e-42	5.73019833970024e-37	6:158708899	C	T	chr6:158734217..158735286	ENST00000367094.2|ENST00000367097.3	ENSG00000130338.8	TULP4	chr6:158734217..158932790	+	cis
rs57756309	ENSE00001139519.1	1.21753395047932	19.2797534025519	1.12947965555608e-42	5.73019833970024e-37	6:158708940	A	T	chr6:158734217..158735286	ENST00000367094.2|ENST00000367097.3	ENSG00000130338.8	TULP4	chr6:158734217..158932790	+	cis
rs62439867	ENSE00001139519.1	1.21753395047932	19.2797534025519	1.12947965555608e-42	5.73019833970024e-37	6:158710801	T	C	chr6:158734217..158735286	ENST00000367094.2|ENST00000367097.3	ENSG00000130338.8	TULP4	chr6:158734217..158932790	+	cis
rs6455563	ENSE00001139519.1	1.21753395047932	19.2797534025519	1.12947965555608e-42	5.73019833970024e-37	6:158724990	G	A	chr6:158734217..158735286	ENST00000367094.2|ENST00000367097.3	ENSG00000130338.8	TULP4	chr6:158734217..158932790	+	cis
rs7746246	ENSE00001139519.1	1.21753395047932	19.2797534025519	1.12947965555608e-42	5.73019833970024e-37	6:158725549	C	T	chr6:158734217..158735286	ENST00000367094.2|ENST00000367097.3	ENSG00000130338.8	TULP4	chr6:158734217..158932790	+	cis
rs827853	ENSE00001139519.1	1.21753395047932	19.2797534025519	1.12947965555608e-42	5.73019833970024e-37	6:158705473	C	T	chr6:158734217..158735286	ENST00000367094.2|ENST00000367097.3	ENSG00000130338.8	TULP4	chr6:158734217..158932790	+	cis
rs827854	ENSE00001139519.1	1.21753395047932	19.2797534025519	1.12947965555608e-42	5.73019833970024e-37	6:158705663	G	A	chr6:158734217..158735286	ENST00000367094.2|ENST00000367097.3	ENSG00000130338.8	TULP4	chr6:158734217..158932790	+	cis
rs827859	ENSE00001139519.1	1.21753395047932	19.2797534025519	1.12947965555608e-42	5.73019833970024e-37	6:158708455	G	T	chr6:158734217..158735286	ENST00000367094.2|ENST00000367097.3	ENSG00000130338.8	TULP4	chr6:158734217..158932790	+	cis
rs827860	ENSE00001139519.1	1.21753395047932	19.2797534025519	1.12947965555608e-42	5.73019833970024e-37	6:158709790	T	C	chr6:158734217..158735286	ENST00000367094.2|ENST00000367097.3	ENSG00000130338.8	TULP4	chr6:158734217..158932790	+	cis
rs827863	ENSE00001139519.1	1.21753395047932	19.2797534025519	1.12947965555608e-42	5.73019833970024e-37	6:158710913	C	T	chr6:158734217..158735286	ENST00000367094.2|ENST00000367097.3	ENSG00000130338.8	TULP4	chr6:158734217..158932790	+	cis
rs827865	ENSE00001139519.1	1.21753395047932	19.2797534025519	1.12947965555608e-42	5.73019833970024e-37	6:158714124	G	A	chr6:158734217..158735286	ENST00000367094.2|ENST00000367097.3	ENSG00000130338.8	TULP4	chr6:158734217..158932790	+	cis
rs827866	ENSE00001139519.1	1.21753395047932	19.2797534025519	1.12947965555608e-42	5.73019833970024e-37	6:158714409	T	C	chr6:158734217..158735286	ENST00000367094.2|ENST00000367097.3	ENSG00000130338.8	TULP4	chr6:158734217..158932790	+	cis
rs827867	ENSE00001139519.1	1.21753395047932	19.2797534025519	1.12947965555608e-42	5.73019833970024e-37	6:158714489	G	A	chr6:158734217..158735286	ENST00000367094.2|ENST00000367097.3	ENSG00000130338.8	TULP4	chr6:158734217..158932790	+	cis
rs827868	ENSE00001139519.1	1.21753395047932	19.2797534025519	1.12947965555608e-42	5.73019833970024e-37	6:158714879	C	T	chr6:158734217..158735286	ENST00000367094.2|ENST00000367097.3	ENSG00000130338.8	TULP4	chr6:158734217..158932790	+	cis
rs827869	ENSE00001139519.1	1.21753395047932	19.2797534025519	1.12947965555608e-42	5.73019833970024e-37	6:158714993	G	A	chr6:158734217..158735286	ENST00000367094.2|ENST00000367097.3	ENSG00000130338.8	TULP4	chr6:158734217..158932790	+	cis
rs827870	ENSE00001139519.1	1.21753395047932	19.2797534025519	1.12947965555608e-42	5.73019833970024e-37	6:158715050	G	A	chr6:158734217..158735286	ENST00000367094.2|ENST00000367097.3	ENSG00000130338.8	TULP4	chr6:158734217..158932790	+	cis
rs827871	ENSE00001139519.1	1.21753395047932	19.2797534025519	1.12947965555608e-42	5.73019833970024e-37	6:158715312	G	A	chr6:158734217..158735286	ENST00000367094.2|ENST00000367097.3	ENSG00000130338.8	TULP4	chr6:158734217..158932790	+	cis
rs827872	ENSE00001139519.1	1.21753395047932	19.2797534025519	1.12947965555608e-42	5.73019833970024e-37	6:158715755	A	T	chr6:158734217..158735286	ENST00000367094.2|ENST00000367097.3	ENSG00000130338.8	TULP4	chr6:158734217..158932790	+	cis
rs827873	ENSE00001139519.1	1.21753395047932	19.2797534025519	1.12947965555608e-42	5.73019833970024e-37	6:158716281	G	A	chr6:158734217..158735286	ENST00000367094.2|ENST00000367097.3	ENSG00000130338.8	TULP4	chr6:158734217..158932790	+	cis
rs862411	ENSE00001139519.1	1.21753395047932	19.2797534025519	1.12947965555608e-42	5.73019833970024e-37	6:158710230	G	A	chr6:158734217..158735286	ENST00000367094.2|ENST00000367097.3	ENSG00000130338.8	TULP4	chr6:158734217..158932790	+	cis
rs9346743	ENSE00001139519.1	1.21753395047932	19.2797534025519	1.12947965555608e-42	5.73019833970024e-37	6:158722673	A	G	chr6:158734217..158735286	ENST00000367094.2|ENST00000367097.3	ENSG00000130338.8	TULP4	chr6:158734217..158932790	+	cis
rs9364933	ENSE00001139519.1	1.21753395047932	19.2797534025519	1.12947965555608e-42	5.73019833970024e-37	6:158722326	T	C	chr6:158734217..158735286	ENST00000367094.2|ENST00000367097.3	ENSG00000130338.8	TULP4	chr6:158734217..158932790	+	cis
rs9364934	ENSE00001139519.1	1.21753395047932	19.2797534025519	1.12947965555608e-42	5.73019833970024e-37	6:158722389	A	G	chr6:158734217..158735286	ENST00000367094.2|ENST00000367097.3	ENSG00000130338.8	TULP4	chr6:158734217..158932790	+	cis
rs9456275	ENSE00001139519.1	1.21753395047932	19.2797534025519	1.12947965555608e-42	5.73019833970024e-37	6:158719620	C	T	chr6:158734217..158735286	ENST00000367094.2|ENST00000367097.3	ENSG00000130338.8	TULP4	chr6:158734217..158932790	+	cis
rs11097411	ENSE00003601264.1|ENSE00003497455.1	-1.64524195358231	-19.2727093897372	1.17501449290345e-42	5.91737817014925e-37	4:95222626	T	C	chr4:95170822..95170848	ENST00000359052.4|ENST00000354268.4|ENST00000457823.2	ENSG00000163104.13	SMARCAD1	chr4:95128802..95212408	+	cis
rs3106134	ENSE00003601264.1|ENSE00003497455.1	-1.64524195358231	-19.2727093897372	1.17501449290345e-42	5.91737817014925e-37	4:95128091	G	A	chr4:95170822..95170848	ENST00000359052.4|ENST00000354268.4|ENST00000457823.2	ENSG00000163104.13	SMARCAD1	chr4:95128802..95212408	+	cis
rs77220123	ENSE00003601264.1|ENSE00003497455.1	-1.64524195358231	-19.2727093897372	1.17501449290345e-42	5.91737817014925e-37	4:95225176	CT	C	chr4:95170822..95170848	ENST00000359052.4|ENST00000354268.4|ENST00000457823.2	ENSG00000163104.13	SMARCAD1	chr4:95128802..95212408	+	cis
rs56301259	ENSE00001673100.1	-1.36359101668584	-19.2675576765247	1.20947967655179e-42	6.07605270102265e-37	20:1894606	T	C	chr20:1895777..1896038	ENST00000400068.3|ENST00000358771.4|ENST00000356025.3	ENSG00000198053.7	SIRPA	chr20:1875119..1920138	+	cis
rs1029004	ENSE00003574701.1|ENSE00003542937.1|ENSE00003520418.1	-1.05587958739305	-19.2600190401267	1.26175116979982e-42	6.10001707935473e-37	21:40615343	G	A	chr21:40552286..40552318	ENST00000331573.3|ENST00000380900.2	ENSG00000183527.7	PSMG1	chr21:40547425..40555411	-	cis
rs11088466	ENSE00003574701.1|ENSE00003542937.1|ENSE00003520418.1	-1.05587958739305	-19.2600190401267	1.26175116979982e-42	6.10001707935473e-37	21:40580017	A	T	chr21:40552286..40552318	ENST00000331573.3|ENST00000380900.2	ENSG00000183527.7	PSMG1	chr21:40547425..40555411	-	cis
rs142696785	ENSE00003574701.1|ENSE00003542937.1|ENSE00003520418.1	-1.05587958739305	-19.2600190401267	1.26175116979982e-42	6.10001707935473e-37	21:40585330	A	AAAGCCAACATTTTCTTCACTTT	chr21:40552286..40552318	ENST00000331573.3|ENST00000380900.2	ENSG00000183527.7	PSMG1	chr21:40547425..40555411	-	cis
rs2150411	ENSE00003574701.1|ENSE00003542937.1|ENSE00003520418.1	-1.05587958739305	-19.2600190401267	1.26175116979982e-42	6.10001707935473e-37	21:40574552	T	G	chr21:40552286..40552318	ENST00000331573.3|ENST00000380900.2	ENSG00000183527.7	PSMG1	chr21:40547425..40555411	-	cis
rs2297256	ENSE00003574701.1|ENSE00003542937.1|ENSE00003520418.1	-1.05587958739305	-19.2600190401267	1.26175116979982e-42	6.10001707935473e-37	21:40558421	A	G	chr21:40552286..40552318	ENST00000331573.3|ENST00000380900.2	ENSG00000183527.7	PSMG1	chr21:40547425..40555411	-	cis
rs2836940	ENSE00003574701.1|ENSE00003542937.1|ENSE00003520418.1	-1.05587958739305	-19.2600190401267	1.26175116979982e-42	6.10001707935473e-37	21:40588696	C	T	chr21:40552286..40552318	ENST00000331573.3|ENST00000380900.2	ENSG00000183527.7	PSMG1	chr21:40547425..40555411	-	cis
rs2836942	ENSE00003574701.1|ENSE00003542937.1|ENSE00003520418.1	-1.05587958739305	-19.2600190401267	1.26175116979982e-42	6.10001707935473e-37	21:40591381	G	A	chr21:40552286..40552318	ENST00000331573.3|ENST00000380900.2	ENSG00000183527.7	PSMG1	chr21:40547425..40555411	-	cis
rs2836948	ENSE00003574701.1|ENSE00003542937.1|ENSE00003520418.1	-1.05587958739305	-19.2600190401267	1.26175116979982e-42	6.10001707935473e-37	21:40599677	C	T	chr21:40552286..40552318	ENST00000331573.3|ENST00000380900.2	ENSG00000183527.7	PSMG1	chr21:40547425..40555411	-	cis
rs2836956	ENSE00003574701.1|ENSE00003542937.1|ENSE00003520418.1	-1.05587958739305	-19.2600190401267	1.26175116979982e-42	6.10001707935473e-37	21:40623018	C	G	chr21:40552286..40552318	ENST00000331573.3|ENST00000380900.2	ENSG00000183527.7	PSMG1	chr21:40547425..40555411	-	cis
rs2836958	ENSE00003574701.1|ENSE00003542937.1|ENSE00003520418.1	-1.05587958739305	-19.2600190401267	1.26175116979982e-42	6.10001707935473e-37	21:40623526	C	T	chr21:40552286..40552318	ENST00000331573.3|ENST00000380900.2	ENSG00000183527.7	PSMG1	chr21:40547425..40555411	-	cis
rs2836959	ENSE00003574701.1|ENSE00003542937.1|ENSE00003520418.1	-1.05587958739305	-19.2600190401267	1.26175116979982e-42	6.10001707935473e-37	21:40623668	G	T	chr21:40552286..40552318	ENST00000331573.3|ENST00000380900.2	ENSG00000183527.7	PSMG1	chr21:40547425..40555411	-	cis
rs4816618	ENSE00003574701.1|ENSE00003542937.1|ENSE00003520418.1	-1.05587958739305	-19.2600190401267	1.26175116979982e-42	6.10001707935473e-37	21:40599529	A	G	chr21:40552286..40552318	ENST00000331573.3|ENST00000380900.2	ENSG00000183527.7	PSMG1	chr21:40547425..40555411	-	cis
rs4818001	ENSE00003574701.1|ENSE00003542937.1|ENSE00003520418.1	-1.05587958739305	-19.2600190401267	1.26175116979982e-42	6.10001707935473e-37	21:40575088	C	T	chr21:40552286..40552318	ENST00000331573.3|ENST00000380900.2	ENSG00000183527.7	PSMG1	chr21:40547425..40555411	-	cis
rs7276046	ENSE00003574701.1|ENSE00003542937.1|ENSE00003520418.1	-1.05587958739305	-19.2600190401267	1.26175116979982e-42	6.10001707935473e-37	21:40581293	C	T	chr21:40552286..40552318	ENST00000331573.3|ENST00000380900.2	ENSG00000183527.7	PSMG1	chr21:40547425..40555411	-	cis
rs8132143	ENSE00003574701.1|ENSE00003542937.1|ENSE00003520418.1	-1.05587958739305	-19.2600190401267	1.26175116979982e-42	6.10001707935473e-37	21:40584258	T	A	chr21:40552286..40552318	ENST00000331573.3|ENST00000380900.2	ENSG00000183527.7	PSMG1	chr21:40547425..40555411	-	cis
rs8132424	ENSE00003574701.1|ENSE00003542937.1|ENSE00003520418.1	-1.05587958739305	-19.2600190401267	1.26175116979982e-42	6.10001707935473e-37	21:40584412	T	A	chr21:40552286..40552318	ENST00000331573.3|ENST00000380900.2	ENSG00000183527.7	PSMG1	chr21:40547425..40555411	-	cis
rs11700449	ENSE00003574701.1|ENSE00003542937.1|ENSE00003520418.1	-1.03522638770114	-19.2435075294829	1.38430105866255e-42	6.67678231305903e-37	21:40522419	T	A	chr21:40552286..40552318	ENST00000331573.3|ENST00000380900.2	ENSG00000183527.7	PSMG1	chr21:40547425..40555411	-	cis
rs10794304	ENSE00002159704.1	1.83483910820953	19.488798570215	3.50503876585372e-43	7.16780804191498e-37	11:246456	G	A	chr11:244045..244450	ENST00000534590.1	ENSG00000185627.13	PSMD13	chr11:236625..252957	+	cis
rs10902114	ENSE00002159704.1	1.83483910820953	19.488798570215	3.50503876585372e-43	7.16780804191498e-37	11:246234	A	G	chr11:244045..244450	ENST00000534590.1	ENSG00000185627.13	PSMD13	chr11:236625..252957	+	cis
rs2940181	ENSE00003558799.1|ENSE00003463197.1	0.899576158252425	19.2118598651261	1.65360516142189e-42	7.95701559344478e-37	17:29410731	T	C	chr17:29508767..29508801	ENST00000579081.1|ENST00000358273.4|ENST00000356175.3|ENST00000431387.4	ENSG00000196712.12	NF1	chr17:29421935..29709041	+	cis
rs554945	ENSE00001231633.1	2.16964481225528	19.4543917971672	4.24789113962142e-43	8.47677399410863e-37	8:102894407	A	G	chr8:102899381..102899455	ENST00000311028.3|ENST00000518661.1|ENST00000521964.1|ENST00000522078.1	ENSG00000104490.13	NCALD	chr8:102698784..103136507	-	cis
rs557654	ENSE00001231633.1	2.16964481225528	19.4543917971672	4.24789113962142e-43	8.47677399410863e-37	8:102892344	C	T	chr8:102899381..102899455	ENST00000311028.3|ENST00000518661.1|ENST00000521964.1|ENST00000522078.1	ENSG00000104490.13	NCALD	chr8:102698784..103136507	-	cis
rs575218	ENSE00001231633.1	2.16964481225528	19.4543917971672	4.24789113962142e-43	8.47677399410863e-37	8:102895579	C	T	chr8:102899381..102899455	ENST00000311028.3|ENST00000518661.1|ENST00000521964.1|ENST00000522078.1	ENSG00000104490.13	NCALD	chr8:102698784..103136507	-	cis
rs2940182	ENSE00003558799.1|ENSE00003463197.1	0.903392396510332	19.1925045139447	1.84362967171504e-42	8.85067075105196e-37	17:29410944	A	G	chr17:29508767..29508801	ENST00000579081.1|ENST00000358273.4|ENST00000356175.3|ENST00000431387.4	ENSG00000196712.12	NF1	chr17:29421935..29709041	+	cis
rs10400248	ENSE00002159704.1	1.83014401502567	19.4142801639209	5.31589136554678e-43	1.05231314401088e-36	11:247029	C	T	chr11:244045..244450	ENST00000534590.1	ENSG00000185627.13	PSMD13	chr11:236625..252957	+	cis
rs11097409	ENSE00003601264.1|ENSE00003497455.1	-1.63589809939808	-19.1341402261925	2.56005119969428e-42	1.0981442771377e-36	4:95168515	A	C	chr4:95170822..95170848	ENST00000359052.4|ENST00000354268.4|ENST00000457823.2	ENSG00000163104.13	SMARCAD1	chr4:95128802..95212408	+	cis
rs11097410	ENSE00003601264.1|ENSE00003497455.1	-1.63589809939808	-19.1341402261925	2.56005119969428e-42	1.0981442771377e-36	4:95168516	A	T	chr4:95170822..95170848	ENST00000359052.4|ENST00000354268.4|ENST00000457823.2	ENSG00000163104.13	SMARCAD1	chr4:95128802..95212408	+	cis
rs11722476	ENSE00003601264.1|ENSE00003497455.1	-1.63589809939808	-19.1341402261925	2.56005119969428e-42	1.0981442771377e-36	4:95170839	A	G	chr4:95170822..95170848	ENST00000359052.4|ENST00000354268.4|ENST00000457823.2	ENSG00000163104.13	SMARCAD1	chr4:95128802..95212408	+	cis
rs12643901	ENSE00003601264.1|ENSE00003497455.1	-1.63589809939808	-19.1341402261925	2.56005119969428e-42	1.0981442771377e-36	4:95145132	T	C	chr4:95170822..95170848	ENST00000359052.4|ENST00000354268.4|ENST00000457823.2	ENSG00000163104.13	SMARCAD1	chr4:95128802..95212408	+	cis
rs12645192	ENSE00003601264.1|ENSE00003497455.1	-1.63589809939808	-19.1341402261925	2.56005119969428e-42	1.0981442771377e-36	4:95181525	T	C	chr4:95170822..95170848	ENST00000359052.4|ENST00000354268.4|ENST00000457823.2	ENSG00000163104.13	SMARCAD1	chr4:95128802..95212408	+	cis
rs12646184	ENSE00003601264.1|ENSE00003497455.1	-1.63589809939808	-19.1341402261925	2.56005119969428e-42	1.0981442771377e-36	4:95183216	T	C	chr4:95170822..95170848	ENST00000359052.4|ENST00000354268.4|ENST00000457823.2	ENSG00000163104.13	SMARCAD1	chr4:95128802..95212408	+	cis
rs13108619	ENSE00003601264.1|ENSE00003497455.1	-1.63589809939808	-19.1341402261925	2.56005119969428e-42	1.0981442771377e-36	4:95201074	A	G	chr4:95170822..95170848	ENST00000359052.4|ENST00000354268.4|ENST00000457823.2	ENSG00000163104.13	SMARCAD1	chr4:95128802..95212408	+	cis
rs13112528	ENSE00003601264.1|ENSE00003497455.1	-1.63589809939808	-19.1341402261925	2.56005119969428e-42	1.0981442771377e-36	4:95208221	G	T	chr4:95170822..95170848	ENST00000359052.4|ENST00000354268.4|ENST00000457823.2	ENSG00000163104.13	SMARCAD1	chr4:95128802..95212408	+	cis
rs13132963	ENSE00003601264.1|ENSE00003497455.1	-1.63589809939808	-19.1341402261925	2.56005119969428e-42	1.0981442771377e-36	4:95219780	G	A	chr4:95170822..95170848	ENST00000359052.4|ENST00000354268.4|ENST00000457823.2	ENSG00000163104.13	SMARCAD1	chr4:95128802..95212408	+	cis
rs13135934	ENSE00003601264.1|ENSE00003497455.1	-1.63589809939808	-19.1341402261925	2.56005119969428e-42	1.0981442771377e-36	4:95207688	C	G	chr4:95170822..95170848	ENST00000359052.4|ENST00000354268.4|ENST00000457823.2	ENSG00000163104.13	SMARCAD1	chr4:95128802..95212408	+	cis
rs145716133	ENSE00003601264.1|ENSE00003497455.1	-1.63589809939808	-19.1341402261925	2.56005119969428e-42	1.0981442771377e-36	4:95217254	A	C	chr4:95170822..95170848	ENST00000359052.4|ENST00000354268.4|ENST00000457823.2	ENSG00000163104.13	SMARCAD1	chr4:95128802..95212408	+	cis
rs149713050	ENSE00003601264.1|ENSE00003497455.1	-1.63589809939808	-19.1341402261925	2.56005119969428e-42	1.0981442771377e-36	4:95218696	A	G	chr4:95170822..95170848	ENST00000359052.4|ENST00000354268.4|ENST00000457823.2	ENSG00000163104.13	SMARCAD1	chr4:95128802..95212408	+	cis
rs17310266	ENSE00003601264.1|ENSE00003497455.1	-1.63589809939808	-19.1341402261925	2.56005119969428e-42	1.0981442771377e-36	4:95177051	C	T	chr4:95170822..95170848	ENST00000359052.4|ENST00000354268.4|ENST00000457823.2	ENSG00000163104.13	SMARCAD1	chr4:95128802..95212408	+	cis
rs17310526	ENSE00003601264.1|ENSE00003497455.1	-1.63589809939808	-19.1341402261925	2.56005119969428e-42	1.0981442771377e-36	4:95222227	A	G	chr4:95170822..95170848	ENST00000359052.4|ENST00000354268.4|ENST00000457823.2	ENSG00000163104.13	SMARCAD1	chr4:95128802..95212408	+	cis
rs17376404	ENSE00003601264.1|ENSE00003497455.1	-1.63589809939808	-19.1341402261925	2.56005119969428e-42	1.0981442771377e-36	4:95224046	A	T	chr4:95170822..95170848	ENST00000359052.4|ENST00000354268.4|ENST00000457823.2	ENSG00000163104.13	SMARCAD1	chr4:95128802..95212408	+	cis
rs17376488	ENSE00003601264.1|ENSE00003497455.1	-1.63589809939808	-19.1341402261925	2.56005119969428e-42	1.0981442771377e-36	4:95226548	C	T	chr4:95170822..95170848	ENST00000359052.4|ENST00000354268.4|ENST00000457823.2	ENSG00000163104.13	SMARCAD1	chr4:95128802..95212408	+	cis
rs17623135	ENSE00003601264.1|ENSE00003497455.1	-1.63589809939808	-19.1341402261925	2.56005119969428e-42	1.0981442771377e-36	4:95213091	T	C	chr4:95170822..95170848	ENST00000359052.4|ENST00000354268.4|ENST00000457823.2	ENSG00000163104.13	SMARCAD1	chr4:95128802..95212408	+	cis
rs199932929	ENSE00003601264.1|ENSE00003497455.1	-1.63589809939808	-19.1341402261925	2.56005119969428e-42	1.0981442771377e-36	4:95216446	T	G	chr4:95170822..95170848	ENST00000359052.4|ENST00000354268.4|ENST00000457823.2	ENSG00000163104.13	SMARCAD1	chr4:95128802..95212408	+	cis
rs201268827	ENSE00003601264.1|ENSE00003497455.1	-1.63589809939808	-19.1341402261925	2.56005119969428e-42	1.0981442771377e-36	4:95216070	A	G	chr4:95170822..95170848	ENST00000359052.4|ENST00000354268.4|ENST00000457823.2	ENSG00000163104.13	SMARCAD1	chr4:95128802..95212408	+	cis
rs201828381	ENSE00003601264.1|ENSE00003497455.1	-1.63589809939808	-19.1341402261925	2.56005119969428e-42	1.0981442771377e-36	4:95218799	G	GA	chr4:95170822..95170848	ENST00000359052.4|ENST00000354268.4|ENST00000457823.2	ENSG00000163104.13	SMARCAD1	chr4:95128802..95212408	+	cis
rs2087170	ENSE00003601264.1|ENSE00003497455.1	-1.63589809939808	-19.1341402261925	2.56005119969428e-42	1.0981442771377e-36	4:95162960	G	T	chr4:95170822..95170848	ENST00000359052.4|ENST00000354268.4|ENST00000457823.2	ENSG00000163104.13	SMARCAD1	chr4:95128802..95212408	+	cis
rs2129595	ENSE00003601264.1|ENSE00003497455.1	-1.63589809939808	-19.1341402261925	2.56005119969428e-42	1.0981442771377e-36	4:95224454	A	G	chr4:95170822..95170848	ENST00000359052.4|ENST00000354268.4|ENST00000457823.2	ENSG00000163104.13	SMARCAD1	chr4:95128802..95212408	+	cis
rs2171381	ENSE00003601264.1|ENSE00003497455.1	-1.63589809939808	-19.1341402261925	2.56005119969428e-42	1.0981442771377e-36	4:95224768	A	T	chr4:95170822..95170848	ENST00000359052.4|ENST00000354268.4|ENST00000457823.2	ENSG00000163104.13	SMARCAD1	chr4:95128802..95212408	+	cis
rs2632399	ENSE00003601264.1|ENSE00003497455.1	-1.63589809939808	-19.1341402261925	2.56005119969428e-42	1.0981442771377e-36	4:95153741	T	G	chr4:95170822..95170848	ENST00000359052.4|ENST00000354268.4|ENST00000457823.2	ENSG00000163104.13	SMARCAD1	chr4:95128802..95212408	+	cis
rs2632401	ENSE00003601264.1|ENSE00003497455.1	-1.63589809939808	-19.1341402261925	2.56005119969428e-42	1.0981442771377e-36	4:95147055	G	C	chr4:95170822..95170848	ENST00000359052.4|ENST00000354268.4|ENST00000457823.2	ENSG00000163104.13	SMARCAD1	chr4:95128802..95212408	+	cis
rs2664871	ENSE00003601264.1|ENSE00003497455.1	-1.63589809939808	-19.1341402261925	2.56005119969428e-42	1.0981442771377e-36	4:95146281	T	C	chr4:95170822..95170848	ENST00000359052.4|ENST00000354268.4|ENST00000457823.2	ENSG00000163104.13	SMARCAD1	chr4:95128802..95212408	+	cis
rs2664892	ENSE00003601264.1|ENSE00003497455.1	-1.63589809939808	-19.1341402261925	2.56005119969428e-42	1.0981442771377e-36	4:95154186	C	T	chr4:95170822..95170848	ENST00000359052.4|ENST00000354268.4|ENST00000457823.2	ENSG00000163104.13	SMARCAD1	chr4:95128802..95212408	+	cis
rs282448	ENSE00003601264.1|ENSE00003497455.1	-1.63589809939808	-19.1341402261925	2.56005119969428e-42	1.0981442771377e-36	4:95141411	G	T	chr4:95170822..95170848	ENST00000359052.4|ENST00000354268.4|ENST00000457823.2	ENSG00000163104.13	SMARCAD1	chr4:95128802..95212408	+	cis
rs282449	ENSE00003601264.1|ENSE00003497455.1	-1.63589809939808	-19.1341402261925	2.56005119969428e-42	1.0981442771377e-36	4:95141228	A	G	chr4:95170822..95170848	ENST00000359052.4|ENST00000354268.4|ENST00000457823.2	ENSG00000163104.13	SMARCAD1	chr4:95128802..95212408	+	cis
rs2902979	ENSE00003601264.1|ENSE00003497455.1	-1.63589809939808	-19.1341402261925	2.56005119969428e-42	1.0981442771377e-36	4:95177874	G	C	chr4:95170822..95170848	ENST00000359052.4|ENST00000354268.4|ENST00000457823.2	ENSG00000163104.13	SMARCAD1	chr4:95128802..95212408	+	cis
rs3106135	ENSE00003601264.1|ENSE00003497455.1	-1.63589809939808	-19.1341402261925	2.56005119969428e-42	1.0981442771377e-36	4:95138308	A	G	chr4:95170822..95170848	ENST00000359052.4|ENST00000354268.4|ENST00000457823.2	ENSG00000163104.13	SMARCAD1	chr4:95128802..95212408	+	cis
rs3106136	ENSE00003601264.1|ENSE00003497455.1	-1.63589809939808	-19.1341402261925	2.56005119969428e-42	1.0981442771377e-36	4:95153349	C	T	chr4:95170822..95170848	ENST00000359052.4|ENST00000354268.4|ENST00000457823.2	ENSG00000163104.13	SMARCAD1	chr4:95128802..95212408	+	cis
rs3113862	ENSE00003601264.1|ENSE00003497455.1	-1.63589809939808	-19.1341402261925	2.56005119969428e-42	1.0981442771377e-36	4:95143122	G	A	chr4:95170822..95170848	ENST00000359052.4|ENST00000354268.4|ENST00000457823.2	ENSG00000163104.13	SMARCAD1	chr4:95128802..95212408	+	cis
rs34145031	ENSE00003601264.1|ENSE00003497455.1	-1.63589809939808	-19.1341402261925	2.56005119969428e-42	1.0981442771377e-36	4:95167123	G	A	chr4:95170822..95170848	ENST00000359052.4|ENST00000354268.4|ENST00000457823.2	ENSG00000163104.13	SMARCAD1	chr4:95128802..95212408	+	cis
rs34360331	ENSE00003601264.1|ENSE00003497455.1	-1.63589809939808	-19.1341402261925	2.56005119969428e-42	1.0981442771377e-36	4:95186551	G	GA	chr4:95170822..95170848	ENST00000359052.4|ENST00000354268.4|ENST00000457823.2	ENSG00000163104.13	SMARCAD1	chr4:95128802..95212408	+	cis
rs34383543	ENSE00003601264.1|ENSE00003497455.1	-1.63589809939808	-19.1341402261925	2.56005119969428e-42	1.0981442771377e-36	4:95163792	C	T	chr4:95170822..95170848	ENST00000359052.4|ENST00000354268.4|ENST00000457823.2	ENSG00000163104.13	SMARCAD1	chr4:95128802..95212408	+	cis
rs35361491	ENSE00003601264.1|ENSE00003497455.1	-1.63589809939808	-19.1341402261925	2.56005119969428e-42	1.0981442771377e-36	4:95202492	A	G	chr4:95170822..95170848	ENST00000359052.4|ENST00000354268.4|ENST00000457823.2	ENSG00000163104.13	SMARCAD1	chr4:95128802..95212408	+	cis
rs35670996	ENSE00003601264.1|ENSE00003497455.1	-1.63589809939808	-19.1341402261925	2.56005119969428e-42	1.0981442771377e-36	4:95199479	G	C	chr4:95170822..95170848	ENST00000359052.4|ENST00000354268.4|ENST00000457823.2	ENSG00000163104.13	SMARCAD1	chr4:95128802..95212408	+	cis
rs35995707	ENSE00003601264.1|ENSE00003497455.1	-1.63589809939808	-19.1341402261925	2.56005119969428e-42	1.0981442771377e-36	4:95167150	G	C	chr4:95170822..95170848	ENST00000359052.4|ENST00000354268.4|ENST00000457823.2	ENSG00000163104.13	SMARCAD1	chr4:95128802..95212408	+	cis
rs374191239	ENSE00003601264.1|ENSE00003497455.1	-1.63589809939808	-19.1341402261925	2.56005119969428e-42	1.0981442771377e-36	4:95177987	TA	T	chr4:95170822..95170848	ENST00000359052.4|ENST00000354268.4|ENST00000457823.2	ENSG00000163104.13	SMARCAD1	chr4:95128802..95212408	+	cis
rs4693004	ENSE00003601264.1|ENSE00003497455.1	-1.63589809939808	-19.1341402261925	2.56005119969428e-42	1.0981442771377e-36	4:95168456	A	G	chr4:95170822..95170848	ENST00000359052.4|ENST00000354268.4|ENST00000457823.2	ENSG00000163104.13	SMARCAD1	chr4:95128802..95212408	+	cis
rs4693377	ENSE00003601264.1|ENSE00003497455.1	-1.63589809939808	-19.1341402261925	2.56005119969428e-42	1.0981442771377e-36	4:95157256	C	G	chr4:95170822..95170848	ENST00000359052.4|ENST00000354268.4|ENST00000457823.2	ENSG00000163104.13	SMARCAD1	chr4:95128802..95212408	+	cis
rs61004493	ENSE00003601264.1|ENSE00003497455.1	-1.63589809939808	-19.1341402261925	2.56005119969428e-42	1.0981442771377e-36	4:95163317	C	T	chr4:95170822..95170848	ENST00000359052.4|ENST00000354268.4|ENST00000457823.2	ENSG00000163104.13	SMARCAD1	chr4:95128802..95212408	+	cis
rs61514245	ENSE00003601264.1|ENSE00003497455.1	-1.63589809939808	-19.1341402261925	2.56005119969428e-42	1.0981442771377e-36	4:95165053	G	C	chr4:95170822..95170848	ENST00000359052.4|ENST00000354268.4|ENST00000457823.2	ENSG00000163104.13	SMARCAD1	chr4:95128802..95212408	+	cis
rs67552174	ENSE00003601264.1|ENSE00003497455.1	-1.63589809939808	-19.1341402261925	2.56005119969428e-42	1.0981442771377e-36	4:95203097	A	G	chr4:95170822..95170848	ENST00000359052.4|ENST00000354268.4|ENST00000457823.2	ENSG00000163104.13	SMARCAD1	chr4:95128802..95212408	+	cis
rs70946517	ENSE00003601264.1|ENSE00003497455.1	-1.63589809939808	-19.1341402261925	2.56005119969428e-42	1.0981442771377e-36	4:95202129	A	AAGTT	chr4:95170822..95170848	ENST00000359052.4|ENST00000354268.4|ENST00000457823.2	ENSG00000163104.13	SMARCAD1	chr4:95128802..95212408	+	cis
rs72665658	ENSE00003601264.1|ENSE00003497455.1	-1.63589809939808	-19.1341402261925	2.56005119969428e-42	1.0981442771377e-36	4:95144761	T	C	chr4:95170822..95170848	ENST00000359052.4|ENST00000354268.4|ENST00000457823.2	ENSG00000163104.13	SMARCAD1	chr4:95128802..95212408	+	cis
rs7435106	ENSE00003601264.1|ENSE00003497455.1	-1.63589809939808	-19.1341402261925	2.56005119969428e-42	1.0981442771377e-36	4:95169772	A	T	chr4:95170822..95170848	ENST00000359052.4|ENST00000354268.4|ENST00000457823.2	ENSG00000163104.13	SMARCAD1	chr4:95128802..95212408	+	cis
rs7442254	ENSE00003601264.1|ENSE00003497455.1	-1.63589809939808	-19.1341402261925	2.56005119969428e-42	1.0981442771377e-36	4:95177617	A	G	chr4:95170822..95170848	ENST00000359052.4|ENST00000354268.4|ENST00000457823.2	ENSG00000163104.13	SMARCAD1	chr4:95128802..95212408	+	cis
rs767657	ENSE00003601264.1|ENSE00003497455.1	-1.63589809939808	-19.1341402261925	2.56005119969428e-42	1.0981442771377e-36	4:95227901	T	G	chr4:95170822..95170848	ENST00000359052.4|ENST00000354268.4|ENST00000457823.2	ENSG00000163104.13	SMARCAD1	chr4:95128802..95212408	+	cis
rs8026	ENSE00003601264.1|ENSE00003497455.1	-1.63589809939808	-19.1341402261925	2.56005119969428e-42	1.0981442771377e-36	4:95212185	G	A	chr4:95170822..95170848	ENST00000359052.4|ENST00000354268.4|ENST00000457823.2	ENSG00000163104.13	SMARCAD1	chr4:95128802..95212408	+	cis
rs59317774	ENSE00001673100.1	-1.36844396525271	-19.133251664465	2.5728868002356e-42	1.09906117775441e-36	20:1888865	G	A	chr20:1895777..1896038	ENST00000400068.3|ENST00000358771.4|ENST00000356025.3	ENSG00000198053.7	SIRPA	chr20:1875119..1920138	+	cis
rs6081121	ENSE00001673100.1	-1.36844396525271	-19.133251664465	2.5728868002356e-42	1.09906117775441e-36	20:1889858	G	A	chr20:1895777..1896038	ENST00000400068.3|ENST00000358771.4|ENST00000356025.3	ENSG00000198053.7	SIRPA	chr20:1875119..1920138	+	cis
rs143657869	ENSE00002159704.1	1.85782946096324	19.3927796210037	5.9954439948574e-43	1.15003365791877e-36	11:207254	C	CG	chr11:244045..244450	ENST00000534590.1	ENSG00000185627.13	PSMD13	chr11:236625..252957	+	cis
rs58692051	ENSE00002159704.1	1.85782946096324	19.3927796210037	5.9954439948574e-43	1.15003365791877e-36	11:207410	T	C	chr11:244045..244450	ENST00000534590.1	ENSG00000185627.13	PSMD13	chr11:236625..252957	+	cis
rs6598074	ENSE00002159704.1	1.85782946096324	19.3927796210037	5.9954439948574e-43	1.15003365791877e-36	11:219398	G	A	chr11:244045..244450	ENST00000534590.1	ENSG00000185627.13	PSMD13	chr11:236625..252957	+	cis
rs6598075	ENSE00002159704.1	1.85782946096324	19.3927796210037	5.9954439948574e-43	1.15003365791877e-36	11:207275	G	C	chr11:244045..244450	ENST00000534590.1	ENSG00000185627.13	PSMD13	chr11:236625..252957	+	cis
rs56303624	ENSE00001139519.1	1.15987729539216	19.0924353782698	3.23771612916838e-42	1.38018720039372e-36	6:158744566	G	GACCA	chr6:158734217..158735286	ENST00000367094.2|ENST00000367097.3	ENSG00000130338.8	TULP4	chr6:158734217..158932790	+	cis
rs13142645	ENSE00003601264.1|ENSE00003497455.1	-1.64535451152829	-19.0736771526549	3.59867573031965e-42	1.530882467204e-36	4:95208714	G	A	chr4:95170822..95170848	ENST00000359052.4|ENST00000354268.4|ENST00000457823.2	ENSG00000163104.13	SMARCAD1	chr4:95128802..95212408	+	cis
4:95184087:GA	ENSE00003601264.1|ENSE00003497455.1	-1.63124430982904	-19.0623900996861	3.8350650160364e-42	1.62807210140224e-36	4:95184087	GAA	GA	chr4:95170822..95170848	ENST00000359052.4|ENST00000354268.4|ENST00000457823.2	ENSG00000163104.13	SMARCAD1	chr4:95128802..95212408	+	cis
rs662145	ENSE00001139439.2|ENSE00001811443.1	2.36988979421472	19.375566863458	6.60184667923397e-43	1.68378045494762e-36	1:55529828	C	T	chr1:55541152..55541192	ENST00000294383.6	ENSG00000162402.8	USP24	chr1:55532196..55680972	-	cis
rs6976052	ENSE00001824978.1|ENSE00001740299.2|ENSE00001849210.1	-1.06864741604281	-19.0357707271689	4.45617509919981e-42	1.88784691202883e-36	7:64252851	C	G	chr7:64291829..64291989	ENST00000494380.1	ENSG00000197008.5	ZNF138	chr7:64254833..64293502	+	cis
rs9902427	ENSE00003558799.1|ENSE00003463197.1	0.918569996351671	19.0218944730058	4.81902839930415e-42	2.03736800369559e-36	17:29625430	A	G	chr17:29508767..29508801	ENST00000579081.1|ENST00000358273.4|ENST00000356175.3|ENST00000431387.4	ENSG00000196712.12	NF1	chr17:29421935..29709041	+	cis
rs35288330	ENSE00003558799.1|ENSE00003463197.1	0.92276398766202	19.0091304239525	5.17893964785933e-42	2.18055624370331e-36	17:29626298	AAAAT	A	chr17:29508767..29508801	ENST00000579081.1|ENST00000358273.4|ENST00000356175.3|ENST00000431387.4	ENSG00000196712.12	NF1	chr17:29421935..29709041	+	cis
rs9902893	ENSE00003558799.1|ENSE00003463197.1	0.92276398766202	19.0091304239525	5.17893964785933e-42	2.18055624370331e-36	17:29625638	A	G	chr17:29508767..29508801	ENST00000579081.1|ENST00000358273.4|ENST00000356175.3|ENST00000431387.4	ENSG00000196712.12	NF1	chr17:29421935..29709041	+	cis
rs6908105	ENSE00003536558.1|ENSE00003617603.1	-0.876789659867822	-18.9934711966244	5.65756301415279e-42	2.37720593415889e-36	6:79595097	G	A	chr6:79656556..79656583	ENST00000479165.1	ENSG00000146247.13	PHIP	chr6:79645628..79787964	-	cis
rs11910232	ENSE00003574701.1|ENSE00003542937.1|ENSE00003520418.1	-1.05971515547081	-18.9592143663492	6.8652355155466e-42	2.8439373766918e-36	21:40643047	T	C	chr21:40552286..40552318	ENST00000331573.3|ENST00000380900.2	ENSG00000183527.7	PSMG1	chr21:40547425..40555411	-	cis
rs11911087	ENSE00003574701.1|ENSE00003542937.1|ENSE00003520418.1	-1.05971515547081	-18.9592143663492	6.8652355155466e-42	2.8439373766918e-36	21:40665192	A	G	chr21:40552286..40552318	ENST00000331573.3|ENST00000380900.2	ENSG00000183527.7	PSMG1	chr21:40547425..40555411	-	cis
rs12627205	ENSE00003574701.1|ENSE00003542937.1|ENSE00003520418.1	-1.05971515547081	-18.9592143663492	6.8652355155466e-42	2.8439373766918e-36	21:40630027	T	C	chr21:40552286..40552318	ENST00000331573.3|ENST00000380900.2	ENSG00000183527.7	PSMG1	chr21:40547425..40555411	-	cis
rs13049907	ENSE00003574701.1|ENSE00003542937.1|ENSE00003520418.1	-1.05971515547081	-18.9592143663492	6.8652355155466e-42	2.8439373766918e-36	21:40667402	T	C	chr21:40552286..40552318	ENST00000331573.3|ENST00000380900.2	ENSG00000183527.7	PSMG1	chr21:40547425..40555411	-	cis
rs2836966	ENSE00003574701.1|ENSE00003542937.1|ENSE00003520418.1	-1.05971515547081	-18.9592143663492	6.8652355155466e-42	2.8439373766918e-36	21:40637521	G	A	chr21:40552286..40552318	ENST00000331573.3|ENST00000380900.2	ENSG00000183527.7	PSMG1	chr21:40547425..40555411	-	cis
rs370169362	ENSE00003574701.1|ENSE00003542937.1|ENSE00003520418.1	-1.05971515547081	-18.9592143663492	6.8652355155466e-42	2.8439373766918e-36	21:40648680	T	TTAGA	chr21:40552286..40552318	ENST00000331573.3|ENST00000380900.2	ENSG00000183527.7	PSMG1	chr21:40547425..40555411	-	cis
rs8130162	ENSE00003574701.1|ENSE00003542937.1|ENSE00003520418.1	-1.05971515547081	-18.9592143663492	6.8652355155466e-42	2.8439373766918e-36	21:40631391	C	T	chr21:40552286..40552318	ENST00000331573.3|ENST00000380900.2	ENSG00000183527.7	PSMG1	chr21:40547425..40555411	-	cis
rs534741	ENSE00001139439.2|ENSE00001811443.1	2.31698338237465	19.2676870982292	1.2086015342599e-42	3.05104652157314e-36	1:55575670	A	C	chr1:55541152..55541192	ENST00000294383.6	ENSG00000162402.8	USP24	chr1:55532196..55680972	-	cis
rs4795578	ENSE00003558799.1|ENSE00003463197.1	0.896900979016067	18.8848590794972	1.04532353270941e-41	4.32156056410059e-36	17:29457102	G	T	chr17:29508767..29508801	ENST00000579081.1|ENST00000358273.4|ENST00000356175.3|ENST00000431387.4	ENSG00000196712.12	NF1	chr17:29421935..29709041	+	cis
rs7278297	ENSE00003574701.1|ENSE00003542937.1|ENSE00003520418.1	-1.04442298485025	-18.8816392559608	1.06454573611646e-41	4.39219129644976e-36	21:40625752	C	A	chr21:40552286..40552318	ENST00000331573.3|ENST00000380900.2	ENSG00000183527.7	PSMG1	chr21:40547425..40555411	-	cis
rs35309099	ENSE00003558799.1|ENSE00003463197.1	0.906611776438616	18.8592099250359	1.20866460046419e-41	4.97681528295559e-36	17:29590142	TA	T	chr17:29508767..29508801	ENST00000579081.1|ENST00000358273.4|ENST00000356175.3|ENST00000431387.4	ENSG00000196712.12	NF1	chr17:29421935..29709041	+	cis
rs6598070	ENSE00003538654.1|ENSE00003599383.1|ENSE00003512300.1	2.10874128560534	19.1109250271346	2.91749727116184e-42	5.55323455028682e-36	11:225466	T	C	chr11:244172..244216	ENST00000527047.1	ENSG00000185627.13	PSMD13	chr11:236625..252957	+	cis
rs2576975	ENSE00002420092.1	1.10201859583102	19.106050700798	2.9986928281733e-42	7.27316723133211e-36	12:104348430	G	A	chr12:104347173..104347421	ENST00000550595.1	ENSG00000166598.8	HSP90B1	chr12:104324005..104347421	+	cis
rs2700505	ENSE00002420092.1	1.10201859583102	19.106050700798	2.9986928281733e-42	7.27316723133211e-36	12:104349688	C	T	chr12:104347173..104347421	ENST00000550595.1	ENSG00000166598.8	HSP90B1	chr12:104324005..104347421	+	cis
rs34281070	ENSE00002420092.1	1.10201859583102	19.106050700798	2.9986928281733e-42	7.27316723133211e-36	12:104351671	A	AT	chr12:104347173..104347421	ENST00000550595.1	ENSG00000166598.8	HSP90B1	chr12:104324005..104347421	+	cis
rs703657	ENSE00002420092.1	1.10201859583102	19.106050700798	2.9986928281733e-42	7.27316723133211e-36	12:104350851	A	T	chr12:104347173..104347421	ENST00000550595.1	ENSG00000166598.8	HSP90B1	chr12:104324005..104347421	+	cis
rs1313945	ENSE00001231633.1	2.15600707644437	19.0314156332073	4.56700253634792e-42	8.6265842466942e-36	8:102908434	C	T	chr8:102899381..102899455	ENST00000311028.3|ENST00000518661.1|ENST00000521964.1|ENST00000522078.1	ENSG00000104490.13	NCALD	chr8:102698784..103136507	-	cis
rs12499309	ENSE00003601264.1|ENSE00003497455.1	-1.63201376311983	-18.6841196982434	3.26341541870305e-41	1.34106127479438e-35	4:95171284	A	G	chr4:95170822..95170848	ENST00000359052.4|ENST00000354268.4|ENST00000457823.2	ENSG00000163104.13	SMARCAD1	chr4:95128802..95212408	+	cis
rs9271125	ENSE00001954617.1	2.40987796618128	18.9848681890959	5.93916246702833e-42	1.41280957808344e-35	6:32576865	G	A	chr6:32546582..32546609	ENST00000360004.5	ENSG00000196126.6	HLA-DRB1	chr6:32546582..32557592	-	cis
rs9271126	ENSE00001954617.1	2.40987796618128	18.9848681890959	5.93916246702833e-42	1.41280957808344e-35	6:32576873	G	T	chr6:32546582..32546609	ENST00000360004.5	ENSG00000196126.6	HLA-DRB1	chr6:32546582..32557592	-	cis
rs10853137	ENSE00003558799.1|ENSE00003463197.1	0.901897970898302	18.6393668432394	4.20909560529937e-41	1.68256533218549e-35	17:29594018	C	T	chr17:29508767..29508801	ENST00000579081.1|ENST00000358273.4|ENST00000356175.3|ENST00000431387.4	ENSG00000196712.12	NF1	chr17:29421935..29709041	+	cis
rs11080147	ENSE00003558799.1|ENSE00003463197.1	0.901897970898302	18.6393668432394	4.20909560529937e-41	1.68256533218549e-35	17:29594352	T	A	chr17:29508767..29508801	ENST00000579081.1|ENST00000358273.4|ENST00000356175.3|ENST00000431387.4	ENSG00000196712.12	NF1	chr17:29421935..29709041	+	cis
rs11867284	ENSE00003558799.1|ENSE00003463197.1	0.901897970898302	18.6393668432394	4.20909560529937e-41	1.68256533218549e-35	17:29597464	G	A	chr17:29508767..29508801	ENST00000579081.1|ENST00000358273.4|ENST00000356175.3|ENST00000431387.4	ENSG00000196712.12	NF1	chr17:29421935..29709041	+	cis
rs12150521	ENSE00003558799.1|ENSE00003463197.1	0.901897970898302	18.6393668432394	4.20909560529937e-41	1.68256533218549e-35	17:29595108	C	T	chr17:29508767..29508801	ENST00000579081.1|ENST00000358273.4|ENST00000356175.3|ENST00000431387.4	ENSG00000196712.12	NF1	chr17:29421935..29709041	+	cis
rs12936285	ENSE00003558799.1|ENSE00003463197.1	0.901897970898302	18.6393668432394	4.20909560529937e-41	1.68256533218549e-35	17:29595756	G	T	chr17:29508767..29508801	ENST00000579081.1|ENST00000358273.4|ENST00000356175.3|ENST00000431387.4	ENSG00000196712.12	NF1	chr17:29421935..29709041	+	cis
rs12940303	ENSE00003558799.1|ENSE00003463197.1	0.901897970898302	18.6393668432394	4.20909560529937e-41	1.68256533218549e-35	17:29604862	C	T	chr17:29508767..29508801	ENST00000579081.1|ENST00000358273.4|ENST00000356175.3|ENST00000431387.4	ENSG00000196712.12	NF1	chr17:29421935..29709041	+	cis
rs12945157	ENSE00003558799.1|ENSE00003463197.1	0.901897970898302	18.6393668432394	4.20909560529937e-41	1.68256533218549e-35	17:29603631	G	A	chr17:29508767..29508801	ENST00000579081.1|ENST00000358273.4|ENST00000356175.3|ENST00000431387.4	ENSG00000196712.12	NF1	chr17:29421935..29709041	+	cis
rs12945832	ENSE00003558799.1|ENSE00003463197.1	0.901897970898302	18.6393668432394	4.20909560529937e-41	1.68256533218549e-35	17:29603185	C	T	chr17:29508767..29508801	ENST00000579081.1|ENST00000358273.4|ENST00000356175.3|ENST00000431387.4	ENSG00000196712.12	NF1	chr17:29421935..29709041	+	cis
rs12950506	ENSE00003558799.1|ENSE00003463197.1	0.901897970898302	18.6393668432394	4.20909560529937e-41	1.68256533218549e-35	17:29598392	A	G	chr17:29508767..29508801	ENST00000579081.1|ENST00000358273.4|ENST00000356175.3|ENST00000431387.4	ENSG00000196712.12	NF1	chr17:29421935..29709041	+	cis
rs17887120	ENSE00003558799.1|ENSE00003463197.1	0.901897970898302	18.6393668432394	4.20909560529937e-41	1.68256533218549e-35	17:29603958	TA	T	chr17:29508767..29508801	ENST00000579081.1|ENST00000358273.4|ENST00000356175.3|ENST00000431387.4	ENSG00000196712.12	NF1	chr17:29421935..29709041	+	cis
rs35574405	ENSE00003558799.1|ENSE00003463197.1	0.901897970898302	18.6393668432394	4.20909560529937e-41	1.68256533218549e-35	17:29598388	A	AT	chr17:29508767..29508801	ENST00000579081.1|ENST00000358273.4|ENST00000356175.3|ENST00000431387.4	ENSG00000196712.12	NF1	chr17:29421935..29709041	+	cis
rs4795591	ENSE00003558799.1|ENSE00003463197.1	0.901897970898302	18.6393668432394	4.20909560529937e-41	1.68256533218549e-35	17:29612410	A	C	chr17:29508767..29508801	ENST00000579081.1|ENST00000358273.4|ENST00000356175.3|ENST00000431387.4	ENSG00000196712.12	NF1	chr17:29421935..29709041	+	cis
rs4795592	ENSE00003558799.1|ENSE00003463197.1	0.901897970898302	18.6393668432394	4.20909560529937e-41	1.68256533218549e-35	17:29612620	G	C	chr17:29508767..29508801	ENST00000579081.1|ENST00000358273.4|ENST00000356175.3|ENST00000431387.4	ENSG00000196712.12	NF1	chr17:29421935..29709041	+	cis
rs8080679	ENSE00003558799.1|ENSE00003463197.1	0.901897970898302	18.6393668432394	4.20909560529937e-41	1.68256533218549e-35	17:29602610	A	G	chr17:29508767..29508801	ENST00000579081.1|ENST00000358273.4|ENST00000356175.3|ENST00000431387.4	ENSG00000196712.12	NF1	chr17:29421935..29709041	+	cis
rs5819924	ENSE00003558799.1|ENSE00003463197.1	0.912087762977098	18.5972632277021	5.34883457667706e-41	2.13401861098751e-35	17:29626891	G	GT	chr17:29508767..29508801	ENST00000579081.1|ENST00000358273.4|ENST00000356175.3|ENST00000431387.4	ENSG00000196712.12	NF1	chr17:29421935..29709041	+	cis
rs1264944	ENSE00001231633.1	2.07777281584005	18.8692341802123	1.14197957031179e-41	2.14073699419049e-35	8:102904469	C	A	chr8:102899381..102899455	ENST00000311028.3|ENST00000518661.1|ENST00000521964.1|ENST00000522078.1	ENSG00000104490.13	NCALD	chr8:102698784..103136507	-	cis
rs2040791	ENSE00003558799.1|ENSE00003463197.1	0.916562739205817	18.5945004942491	5.43364499114367e-41	2.16365405816356e-35	17:29627297	C	G	chr17:29508767..29508801	ENST00000579081.1|ENST00000358273.4|ENST00000356175.3|ENST00000431387.4	ENSG00000196712.12	NF1	chr17:29421935..29709041	+	cis
rs6598066	ENSE00002159704.1	1.84124190603544	18.8535059996605	1.24834002649399e-41	2.3225237604512e-35	11:243185	A	G	chr11:244045..244450	ENST00000534590.1	ENSG00000185627.13	PSMD13	chr11:236625..252957	+	cis
rs2940180	ENSE00003558799.1|ENSE00003463197.1	0.896799201901675	18.5763595080904	6.02508134317883e-41	2.38989829729727e-35	17:29409347	G	T	chr17:29508767..29508801	ENST00000579081.1|ENST00000358273.4|ENST00000356175.3|ENST00000431387.4	ENSG00000196712.12	NF1	chr17:29421935..29709041	+	cis
rs2952988	ENSE00003558799.1|ENSE00003463197.1	0.896799201901675	18.5763595080904	6.02508134317883e-41	2.38989829729727e-35	17:29409348	C	T	chr17:29508767..29508801	ENST00000579081.1|ENST00000358273.4|ENST00000356175.3|ENST00000431387.4	ENSG00000196712.12	NF1	chr17:29421935..29709041	+	cis
rs35806121	ENSE00001139439.2|ENSE00001811443.1	2.33377373473973	18.8790782342896	1.08008797024686e-41	2.40728724325788e-35	1:55556885	G	GC	chr1:55541152..55541192	ENST00000294383.6	ENSG00000162402.8	USP24	chr1:55532196..55680972	-	cis
rs3736992	ENSE00001139439.2|ENSE00001811443.1	2.33377373473973	18.8790782342896	1.08008797024686e-41	2.40728724325788e-35	1:55557864	C	T	chr1:55541152..55541192	ENST00000294383.6	ENSG00000162402.8	USP24	chr1:55532196..55680972	-	cis
rs507143	ENSE00001139439.2|ENSE00001811443.1	2.33377373473973	18.8790782342896	1.08008797024686e-41	2.40728724325788e-35	1:55560401	G	A	chr1:55541152..55541192	ENST00000294383.6	ENSG00000162402.8	USP24	chr1:55532196..55680972	-	cis
rs548852	ENSE00001139439.2|ENSE00001811443.1	2.33377373473973	18.8790782342896	1.08008797024686e-41	2.40728724325788e-35	1:55555285	G	A	chr1:55541152..55541192	ENST00000294383.6	ENSG00000162402.8	USP24	chr1:55532196..55680972	-	cis
rs555687	ENSE00001139439.2|ENSE00001811443.1	2.33377373473973	18.8790782342896	1.08008797024686e-41	2.40728724325788e-35	1:55553104	A	C	chr1:55541152..55541192	ENST00000294383.6	ENSG00000162402.8	USP24	chr1:55532196..55680972	-	cis
rs585203	ENSE00001139439.2|ENSE00001811443.1	2.33377373473973	18.8790782342896	1.08008797024686e-41	2.40728724325788e-35	1:55558661	A	G	chr1:55541152..55541192	ENST00000294383.6	ENSG00000162402.8	USP24	chr1:55532196..55680972	-	cis
rs683880	ENSE00001139439.2|ENSE00001811443.1	2.33377373473973	18.8790782342896	1.08008797024686e-41	2.40728724325788e-35	1:55546895	T	C	chr1:55541152..55541192	ENST00000294383.6	ENSG00000162402.8	USP24	chr1:55532196..55680972	-	cis
rs11758177	ENSE00001139519.1	1.19914072396588	18.5590230245973	6.65059918342073e-41	2.6178004417745e-35	6:158731038	A	G	chr6:158734217..158735286	ENST00000367094.2|ENST00000367097.3	ENSG00000130338.8	TULP4	chr6:158734217..158932790	+	cis
rs184139499	ENSE00001139519.1	1.19914072396588	18.5590230245973	6.65059918342073e-41	2.6178004417745e-35	6:158730211	T	C	chr6:158734217..158735286	ENST00000367094.2|ENST00000367097.3	ENSG00000130338.8	TULP4	chr6:158734217..158932790	+	cis
rs2096164	ENSE00001139519.1	1.19914072396588	18.5590230245973	6.65059918342073e-41	2.6178004417745e-35	6:158731340	G	T	chr6:158734217..158735286	ENST00000367094.2|ENST00000367097.3	ENSG00000130338.8	TULP4	chr6:158734217..158932790	+	cis
rs9457338	ENSE00001139519.1	1.19914072396588	18.5590230245973	6.65059918342073e-41	2.6178004417745e-35	6:158730742	G	A	chr6:158734217..158735286	ENST00000367094.2|ENST00000367097.3	ENSG00000130338.8	TULP4	chr6:158734217..158932790	+	cis
rs478069	ENSE00001231633.1	2.07868544830343	18.7877108750132	1.81242848369405e-41	3.2498304475607e-35	8:102877071	G	A	chr8:102899381..102899455	ENST00000311028.3|ENST00000518661.1|ENST00000521964.1|ENST00000522078.1	ENSG00000104490.13	NCALD	chr8:102698784..103136507	-	cis
rs478875	ENSE00001231633.1	2.07868544830343	18.7877108750132	1.81242848369405e-41	3.2498304475607e-35	8:102860963	G	A	chr8:102899381..102899455	ENST00000311028.3|ENST00000518661.1|ENST00000521964.1|ENST00000522078.1	ENSG00000104490.13	NCALD	chr8:102698784..103136507	-	cis
rs490096	ENSE00001231633.1	2.07868544830343	18.7877108750132	1.81242848369405e-41	3.2498304475607e-35	8:102872890	T	A	chr8:102899381..102899455	ENST00000311028.3|ENST00000518661.1|ENST00000521964.1|ENST00000522078.1	ENSG00000104490.13	NCALD	chr8:102698784..103136507	-	cis
rs506026	ENSE00001231633.1	2.07868544830343	18.7877108750132	1.81242848369405e-41	3.2498304475607e-35	8:102873786	G	C	chr8:102899381..102899455	ENST00000311028.3|ENST00000518661.1|ENST00000521964.1|ENST00000522078.1	ENSG00000104490.13	NCALD	chr8:102698784..103136507	-	cis
rs572692	ENSE00001231633.1	2.07868544830343	18.7877108750132	1.81242848369405e-41	3.2498304475607e-35	8:102876171	T	C	chr8:102899381..102899455	ENST00000311028.3|ENST00000518661.1|ENST00000521964.1|ENST00000522078.1	ENSG00000104490.13	NCALD	chr8:102698784..103136507	-	cis
rs2952994	ENSE00003558799.1|ENSE00003463197.1	0.898187360018494	18.4979510814977	9.4211588431295e-41	3.70125410691357e-35	17:29422861	A	T	chr17:29508767..29508801	ENST00000579081.1|ENST00000358273.4|ENST00000356175.3|ENST00000431387.4	ENSG00000196712.12	NF1	chr17:29421935..29709041	+	cis
rs2606355	ENSE00001177477.1	2.42092468461964	19.4865746954602	3.54884183475412e-43	4.36596144285582e-35	9:141007419	T	C	chr9:141008861..141008891	ENST00000277551.2|ENST00000371372.1|ENST00000371363.1|ENST00000371357.1	ENSG00000148408.8	CACNA1B	chr9:140772264..141017377	+	cis
rs66581998	ENSE00003601264.1|ENSE00003497455.1	-1.60862339910964	-18.451716740249	1.22668380033786e-40	4.81002803889206e-35	4:95196901	C	T	chr4:95170822..95170848	ENST00000359052.4|ENST00000354268.4|ENST00000457823.2	ENSG00000163104.13	SMARCAD1	chr4:95128802..95212408	+	cis
rs2454214	ENSE00001139439.2|ENSE00001811443.1	2.25088396077498	18.7398509706913	2.37789400039392e-41	5.20601975550764e-35	1:55673804	A	G	chr1:55541152..55541192	ENST00000294383.6	ENSG00000162402.8	USP24	chr1:55532196..55680972	-	cis
rs2454215	ENSE00001139439.2|ENSE00001811443.1	2.25088396077498	18.7398509706913	2.37789400039392e-41	5.20601975550764e-35	1:55673828	A	G	chr1:55541152..55541192	ENST00000294383.6	ENSG00000162402.8	USP24	chr1:55532196..55680972	-	cis
rs145298737	ENSE00003558799.1|ENSE00003463197.1	0.901570407459513	18.4325766009216	1.36841949094845e-40	5.35557632413901e-35	17:29605445	T	C	chr17:29508767..29508801	ENST00000579081.1|ENST00000358273.4|ENST00000356175.3|ENST00000431387.4	ENSG00000196712.12	NF1	chr17:29421935..29709041	+	cis
rs67065748	ENSE00003558799.1|ENSE00003463197.1	0.895281224305682	18.4249006908843	1.42977773191257e-40	5.58507551716329e-35	17:29605631	T	A	chr17:29508767..29508801	ENST00000579081.1|ENST00000358273.4|ENST00000356175.3|ENST00000431387.4	ENSG00000196712.12	NF1	chr17:29421935..29709041	+	cis
rs558159	ENSE00001231633.1	2.06502056160138	18.599048299415	5.29474430674601e-41	9.3582763807109e-35	8:102868627	C	T	chr8:102899381..102899455	ENST00000311028.3|ENST00000518661.1|ENST00000521964.1|ENST00000522078.1	ENSG00000104490.13	NCALD	chr8:102698784..103136507	-	cis
rs561000	ENSE00001231633.1	2.06502056160138	18.599048299415	5.29474430674601e-41	9.3582763807109e-35	8:102865759	C	T	chr8:102899381..102899455	ENST00000311028.3|ENST00000518661.1|ENST00000521964.1|ENST00000522078.1	ENSG00000104490.13	NCALD	chr8:102698784..103136507	-	cis
rs3106133	ENSE00003601264.1|ENSE00003497455.1	-1.61479457413558	-18.3111314129769	2.74137899152958e-40	1.06679610830116e-34	4:95128033	G	C	chr4:95170822..95170848	ENST00000359052.4|ENST00000354268.4|ENST00000457823.2	ENSG00000163104.13	SMARCAD1	chr4:95128802..95212408	+	cis
rs11080141	ENSE00003558799.1|ENSE00003463197.1	0.897871903464333	18.3114479413246	2.7364128346541e-40	1.06679610830116e-34	17:29400158	G	A	chr17:29508767..29508801	ENST00000579081.1|ENST00000358273.4|ENST00000356175.3|ENST00000431387.4	ENSG00000196712.12	NF1	chr17:29421935..29709041	+	cis
rs12483559	ENSE00003574701.1|ENSE00003542937.1|ENSE00003520418.1	-1.03682692849402	-18.260727617955	3.65957193429788e-40	1.40547385528376e-34	21:40677783	C	T	chr21:40552286..40552318	ENST00000331573.3|ENST00000380900.2	ENSG00000183527.7	PSMG1	chr21:40547425..40555411	-	cis
rs2056844	ENSE00003574701.1|ENSE00003542937.1|ENSE00003520418.1	-1.03682692849402	-18.260727617955	3.65957193429788e-40	1.40547385528376e-34	21:40670460	C	G	chr21:40552286..40552318	ENST00000331573.3|ENST00000380900.2	ENSG00000183527.7	PSMG1	chr21:40547425..40555411	-	cis
rs34107900	ENSE00003574701.1|ENSE00003542937.1|ENSE00003520418.1	-1.03682692849402	-18.260727617955	3.65957193429788e-40	1.40547385528376e-34	21:40640428	CT	C	chr21:40552286..40552318	ENST00000331573.3|ENST00000380900.2	ENSG00000183527.7	PSMG1	chr21:40547425..40555411	-	cis
rs35769610	ENSE00003574701.1|ENSE00003542937.1|ENSE00003520418.1	-1.03682692849402	-18.260727617955	3.65957193429788e-40	1.40547385528376e-34	21:40677046	C	T	chr21:40552286..40552318	ENST00000331573.3|ENST00000380900.2	ENSG00000183527.7	PSMG1	chr21:40547425..40555411	-	cis
rs35935639	ENSE00003574701.1|ENSE00003542937.1|ENSE00003520418.1	-1.03682692849402	-18.260727617955	3.65957193429788e-40	1.40547385528376e-34	21:40664662	GA	G	chr21:40552286..40552318	ENST00000331573.3|ENST00000380900.2	ENSG00000183527.7	PSMG1	chr21:40547425..40555411	-	cis
rs59916147	ENSE00003574701.1|ENSE00003542937.1|ENSE00003520418.1	-1.03682692849402	-18.260727617955	3.65957193429788e-40	1.40547385528376e-34	21:40634702	G	T	chr21:40552286..40552318	ENST00000331573.3|ENST00000380900.2	ENSG00000183527.7	PSMG1	chr21:40547425..40555411	-	cis
rs62223011	ENSE00003574701.1|ENSE00003542937.1|ENSE00003520418.1	-1.03682692849402	-18.260727617955	3.65957193429788e-40	1.40547385528376e-34	21:40639313	G	A	chr21:40552286..40552318	ENST00000331573.3|ENST00000380900.2	ENSG00000183527.7	PSMG1	chr21:40547425..40555411	-	cis
rs12603838	ENSE00003558799.1|ENSE00003463197.1	0.890621909314915	18.2584286486567	3.70813761142395e-40	1.41882169966279e-34	17:29408059	C	T	chr17:29508767..29508801	ENST00000579081.1|ENST00000358273.4|ENST00000356175.3|ENST00000431387.4	ENSG00000196712.12	NF1	chr17:29421935..29709041	+	cis
rs2952987	ENSE00003558799.1|ENSE00003463197.1	0.890621909314915	18.2584286486567	3.70813761142395e-40	1.41882169966279e-34	17:29409545	A	G	chr17:29508767..29508801	ENST00000579081.1|ENST00000358273.4|ENST00000356175.3|ENST00000431387.4	ENSG00000196712.12	NF1	chr17:29421935..29709041	+	cis
rs9271124	ENSE00001954617.1	2.40933479885943	18.525003989333	8.07391534540066e-41	1.75214927938824e-34	6:32576846	C	T	chr6:32546582..32546609	ENST00000360004.5	ENSG00000196126.6	HLA-DRB1	chr6:32546582..32557592	-	cis
17:43665379:T	ENSE00002635959.1	2.30615039371971	18.5029108679001	9.15828636882592e-41	1.97019014826932e-34	17:43665379	C	T	chr17:44230270..44230332	ENST00000576248.1	ENSG00000120071.8	KANSL1	chr17:44107782..44302138	-	cis
rs111454779	ENSE00001139439.2|ENSE00001811443.1	2.25157859629042	18.4517546467161	1.22641824614598e-40	2.26425621745432e-34	1:55685592	G	A	chr1:55541152..55541192	ENST00000294383.6	ENSG00000162402.8	USP24	chr1:55532196..55680972	-	cis
rs112832037	ENSE00001139439.2|ENSE00001811443.1	2.25157859629042	18.4517546467161	1.22641824614598e-40	2.26425621745432e-34	1:55684675	G	A	chr1:55541152..55541192	ENST00000294383.6	ENSG00000162402.8	USP24	chr1:55532196..55680972	-	cis
rs113212818	ENSE00001139439.2|ENSE00001811443.1	2.25157859629042	18.4517546467161	1.22641824614598e-40	2.26425621745432e-34	1:55686113	C	T	chr1:55541152..55541192	ENST00000294383.6	ENSG00000162402.8	USP24	chr1:55532196..55680972	-	cis
rs12409699	ENSE00001139439.2|ENSE00001811443.1	2.25157859629042	18.4517546467161	1.22641824614598e-40	2.26425621745432e-34	1:55684019	G	A	chr1:55541152..55541192	ENST00000294383.6	ENSG00000162402.8	USP24	chr1:55532196..55680972	-	cis
rs17111725	ENSE00001139439.2|ENSE00001811443.1	2.25157859629042	18.4517546467161	1.22641824614598e-40	2.26425621745432e-34	1:55686616	G	A	chr1:55541152..55541192	ENST00000294383.6	ENSG00000162402.8	USP24	chr1:55532196..55680972	-	cis
rs287235	ENSE00001139439.2|ENSE00001811443.1	2.25157859629042	18.4517546467161	1.22641824614598e-40	2.26425621745432e-34	1:55678499	G	C	chr1:55541152..55541192	ENST00000294383.6	ENSG00000162402.8	USP24	chr1:55532196..55680972	-	cis
rs3862241	ENSE00001139439.2|ENSE00001811443.1	2.25157859629042	18.4517546467161	1.22641824614598e-40	2.26425621745432e-34	1:55707039	C	T	chr1:55541152..55541192	ENST00000294383.6	ENSG00000162402.8	USP24	chr1:55532196..55680972	-	cis
rs56321924	ENSE00001139439.2|ENSE00001811443.1	2.25157859629042	18.4517546467161	1.22641824614598e-40	2.26425621745432e-34	1:55684397	G	A	chr1:55541152..55541192	ENST00000294383.6	ENSG00000162402.8	USP24	chr1:55532196..55680972	-	cis
rs6662564	ENSE00001139439.2|ENSE00001811443.1	2.25157859629042	18.4517546467161	1.22641824614598e-40	2.26425621745432e-34	1:55685385	T	C	chr1:55541152..55541192	ENST00000294383.6	ENSG00000162402.8	USP24	chr1:55532196..55680972	-	cis
rs6663249	ENSE00001139439.2|ENSE00001811443.1	2.25157859629042	18.4517546467161	1.22641824614598e-40	2.26425621745432e-34	1:55703573	G	T	chr1:55541152..55541192	ENST00000294383.6	ENSG00000162402.8	USP24	chr1:55532196..55680972	-	cis
rs6668777	ENSE00001139439.2|ENSE00001811443.1	2.25157859629042	18.4517546467161	1.22641824614598e-40	2.26425621745432e-34	1:55683807	C	A	chr1:55541152..55541192	ENST00000294383.6	ENSG00000162402.8	USP24	chr1:55532196..55680972	-	cis
rs6677576	ENSE00001139439.2|ENSE00001811443.1	2.25157859629042	18.4517546467161	1.22641824614598e-40	2.26425621745432e-34	1:55685151	C	T	chr1:55541152..55541192	ENST00000294383.6	ENSG00000162402.8	USP24	chr1:55532196..55680972	-	cis
rs6686219	ENSE00001139439.2|ENSE00001811443.1	2.25157859629042	18.4517546467161	1.22641824614598e-40	2.26425621745432e-34	1:55685369	C	G	chr1:55541152..55541192	ENST00000294383.6	ENSG00000162402.8	USP24	chr1:55532196..55680972	-	cis
rs6702363	ENSE00001139439.2|ENSE00001811443.1	2.25157859629042	18.4517546467161	1.22641824614598e-40	2.26425621745432e-34	1:55707974	C	T	chr1:55541152..55541192	ENST00000294383.6	ENSG00000162402.8	USP24	chr1:55532196..55680972	-	cis
rs67075622	ENSE00001139439.2|ENSE00001811443.1	2.25157859629042	18.4517546467161	1.22641824614598e-40	2.26425621745432e-34	1:55682350	C	A	chr1:55541152..55541192	ENST00000294383.6	ENSG00000162402.8	USP24	chr1:55532196..55680972	-	cis
rs67466448	ENSE00001139439.2|ENSE00001811443.1	2.25157859629042	18.4517546467161	1.22641824614598e-40	2.26425621745432e-34	1:55684828	T	C	chr1:55541152..55541192	ENST00000294383.6	ENSG00000162402.8	USP24	chr1:55532196..55680972	-	cis
rs72662519	ENSE00001139439.2|ENSE00001811443.1	2.25157859629042	18.4517546467161	1.22641824614598e-40	2.26425621745432e-34	1:55684787	T	A	chr1:55541152..55541192	ENST00000294383.6	ENSG00000162402.8	USP24	chr1:55532196..55680972	-	cis
rs7529366	ENSE00001139439.2|ENSE00001811443.1	2.25157859629042	18.4517546467161	1.22641824614598e-40	2.26425621745432e-34	1:55685344	A	G	chr1:55541152..55541192	ENST00000294383.6	ENSG00000162402.8	USP24	chr1:55532196..55680972	-	cis
rs7541424	ENSE00001139439.2|ENSE00001811443.1	2.25157859629042	18.4517546467161	1.22641824614598e-40	2.26425621745432e-34	1:55703366	C	T	chr1:55541152..55541192	ENST00000294383.6	ENSG00000162402.8	USP24	chr1:55532196..55680972	-	cis
rs7250071	ENSE00003652885.1|ENSE00003604320.1	0.424589338787082	18.1722405256783	6.08139806922752e-40	2.32256256181812e-34	19:10765819	C	T	chr19:10794600..10794646	ENST00000587928.1	ENSG00000129351.13	ILF3	chr19:10764989..10803074	+	cis
rs9647840	ENSE00001824978.1|ENSE00001740299.2|ENSE00001849210.1	-1.01977382606954	-18.1664278290478	6.28791958231382e-40	2.39698037643793e-34	7:64264562	G	A	chr7:64291829..64291989	ENST00000494380.1	ENSG00000197008.5	ZNF138	chr7:64254833..64293502	+	cis
rs10788995	ENSE00001139439.2|ENSE00001811443.1	2.24233382014594	18.4127092134406	1.53295846942131e-40	2.65207691908019e-34	1:55681945	A	T	chr1:55541152..55541192	ENST00000294383.6	ENSG00000162402.8	USP24	chr1:55532196..55680972	-	cis
rs10788997	ENSE00001139439.2|ENSE00001811443.1	2.24233382014594	18.4127092134406	1.53295846942131e-40	2.65207691908019e-34	1:55699002	G	T	chr1:55541152..55541192	ENST00000294383.6	ENSG00000162402.8	USP24	chr1:55532196..55680972	-	cis
rs10788998	ENSE00001139439.2|ENSE00001811443.1	2.24233382014594	18.4127092134406	1.53295846942131e-40	2.65207691908019e-34	1:55699023	G	A	chr1:55541152..55541192	ENST00000294383.6	ENSG00000162402.8	USP24	chr1:55532196..55680972	-	cis
rs11206524	ENSE00001139439.2|ENSE00001811443.1	2.24233382014594	18.4127092134406	1.53295846942131e-40	2.65207691908019e-34	1:55688016	C	T	chr1:55541152..55541192	ENST00000294383.6	ENSG00000162402.8	USP24	chr1:55532196..55680972	-	cis
rs1846213	ENSE00001139439.2|ENSE00001811443.1	2.24233382014594	18.4127092134406	1.53295846942131e-40	2.65207691908019e-34	1:55694493	C	T	chr1:55541152..55541192	ENST00000294383.6	ENSG00000162402.8	USP24	chr1:55532196..55680972	-	cis
rs4926672	ENSE00001139439.2|ENSE00001811443.1	2.24233382014594	18.4127092134406	1.53295846942131e-40	2.65207691908019e-34	1:55689585	A	G	chr1:55541152..55541192	ENST00000294383.6	ENSG00000162402.8	USP24	chr1:55532196..55680972	-	cis
rs4927201	ENSE00001139439.2|ENSE00001811443.1	2.24233382014594	18.4127092134406	1.53295846942131e-40	2.65207691908019e-34	1:55693399	T	C	chr1:55541152..55541192	ENST00000294383.6	ENSG00000162402.8	USP24	chr1:55532196..55680972	-	cis
rs6658849	ENSE00001139439.2|ENSE00001811443.1	2.24233382014594	18.4127092134406	1.53295846942131e-40	2.65207691908019e-34	1:55705483	A	G	chr1:55541152..55541192	ENST00000294383.6	ENSG00000162402.8	USP24	chr1:55532196..55680972	-	cis
rs7539925	ENSE00001139439.2|ENSE00001811443.1	2.24233382014594	18.4127092134406	1.53295846942131e-40	2.65207691908019e-34	1:55685637	G	A	chr1:55541152..55541192	ENST00000294383.6	ENSG00000162402.8	USP24	chr1:55532196..55680972	-	cis
rs6505232	ENSE00003558799.1|ENSE00003463197.1	0.893084797615272	18.1410611274955	7.27480012184804e-40	2.76804770507406e-34	17:29611411	C	T	chr17:29508767..29508801	ENST00000579081.1|ENST00000358273.4|ENST00000356175.3|ENST00000431387.4	ENSG00000196712.12	NF1	chr17:29421935..29709041	+	cis
17:29608434:G	ENSE00003558799.1|ENSE00003463197.1	0.889787658951933	18.1343473907337	7.56107906724413e-40	2.87165841709058e-34	17:29608434	GAAAAA	G	chr17:29508767..29508801	ENST00000579081.1|ENST00000358273.4|ENST00000356175.3|ENST00000431387.4	ENSG00000196712.12	NF1	chr17:29421935..29709041	+	cis
rs1533825	ENSE00002159704.1	1.83028618323692	18.3547172651513	2.13591934186544e-40	3.69596391061125e-34	11:214163	A	G	chr11:244045..244450	ENST00000534590.1	ENSG00000185627.13	PSMD13	chr11:236625..252957	+	cis
rs2293167	ENSE00002159704.1	1.83028618323692	18.3547172651513	2.13591934186544e-40	3.69596391061125e-34	11:211644	G	A	chr11:244045..244450	ENST00000534590.1	ENSG00000185627.13	PSMD13	chr11:236625..252957	+	cis
rs76552490	ENSE00002159704.1	1.83028618323692	18.3547172651513	2.13591934186544e-40	3.69596391061125e-34	11:212015	A	G	chr11:244045..244450	ENST00000534590.1	ENSG00000185627.13	PSMD13	chr11:236625..252957	+	cis
rs6045331	ENSE00001673100.1	-1.3389271689848	-18.0898726473053	9.76530702351085e-40	3.70196987732031e-34	20:1885099	G	C	chr20:1895777..1896038	ENST00000400068.3|ENST00000358771.4|ENST00000356025.3	ENSG00000198053.7	SIRPA	chr20:1875119..1920138	+	cis
rs4795587	ENSE00003558799.1|ENSE00003463197.1	0.8890068100987	18.0889473308791	9.81744573546377e-40	3.71488132867604e-34	17:29587917	C	A	chr17:29508767..29508801	ENST00000579081.1|ENST00000358273.4|ENST00000356175.3|ENST00000431387.4	ENSG00000196712.12	NF1	chr17:29421935..29709041	+	cis
rs9905132	ENSE00003558799.1|ENSE00003463197.1	0.919694513592091	18.0437397796933	1.27361297317553e-39	4.81044041384455e-34	17:29561610	C	T	chr17:29508767..29508801	ENST00000579081.1|ENST00000358273.4|ENST00000356175.3|ENST00000431387.4	ENSG00000196712.12	NF1	chr17:29421935..29709041	+	cis
rs1148498	ENSE00001231633.1	2.06685234869707	18.2622877294483	3.62697870610058e-40	5.88728889597248e-34	8:102858155	C	T	chr8:102899381..102899455	ENST00000311028.3|ENST00000518661.1|ENST00000521964.1|ENST00000522078.1	ENSG00000104490.13	NCALD	chr8:102698784..103136507	-	cis
rs1264865	ENSE00001231633.1	2.06685234869707	18.2622877294483	3.62697870610058e-40	5.88728889597248e-34	8:102857833	G	A	chr8:102899381..102899455	ENST00000311028.3|ENST00000518661.1|ENST00000521964.1|ENST00000522078.1	ENSG00000104490.13	NCALD	chr8:102698784..103136507	-	cis
rs2509895	ENSE00001231633.1	2.06685234869707	18.2622877294483	3.62697870610058e-40	5.88728889597248e-34	8:102855866	G	A	chr8:102899381..102899455	ENST00000311028.3|ENST00000518661.1|ENST00000521964.1|ENST00000522078.1	ENSG00000104490.13	NCALD	chr8:102698784..103136507	-	cis
rs484657	ENSE00001231633.1	2.0599313221485	18.2543842272057	3.79515124443485e-40	5.88728889597248e-34	8:102916321	A	G	chr8:102899381..102899455	ENST00000311028.3|ENST00000518661.1|ENST00000521964.1|ENST00000522078.1	ENSG00000104490.13	NCALD	chr8:102698784..103136507	-	cis
11:229275:C	ENSE00002159704.1	1.82481814034053	18.2517651294613	3.85259006299028e-40	5.88728889597248e-34	11:229275	C	CCCCG	chr11:244045..244450	ENST00000534590.1	ENSG00000185627.13	PSMD13	chr11:236625..252957	+	cis
11:229276:TA	ENSE00002159704.1	1.82481814034053	18.2517651294613	3.85259006299028e-40	5.88728889597248e-34	11:229276	TA	T	chr11:244045..244450	ENST00000534590.1	ENSG00000185627.13	PSMD13	chr11:236625..252957	+	cis
rs1045454	ENSE00002159704.1	1.82055558157149	18.2506124473013	3.87814498528831e-40	5.88728889597248e-34	11:204228	A	G	chr11:244045..244450	ENST00000534590.1	ENSG00000185627.13	PSMD13	chr11:236625..252957	+	cis
rs10714847	ENSE00002159704.1	1.82481814034053	18.2517651294613	3.85259006299028e-40	5.88728889597248e-34	11:219619	TA	T	chr11:244045..244450	ENST00000534590.1	ENSG00000185627.13	PSMD13	chr11:236625..252957	+	cis
rs10794301	ENSE00002159704.1	1.82481814034053	18.2517651294613	3.85259006299028e-40	5.88728889597248e-34	11:220401	C	T	chr11:244045..244450	ENST00000534590.1	ENSG00000185627.13	PSMD13	chr11:236625..252957	+	cis
rs10902107	ENSE00002159704.1	1.82481814034053	18.2517651294613	3.85259006299028e-40	5.88728889597248e-34	11:220315	A	G	chr11:244045..244450	ENST00000534590.1	ENSG00000185627.13	PSMD13	chr11:236625..252957	+	cis
rs11377092	ENSE00002159704.1	1.82055558157149	18.2506124473013	3.87814498528831e-40	5.88728889597248e-34	11:219700	G	GA	chr11:244045..244450	ENST00000534590.1	ENSG00000185627.13	PSMD13	chr11:236625..252957	+	cis
rs148370769	ENSE00002159704.1	1.82481814034053	18.2517651294613	3.85259006299028e-40	5.88728889597248e-34	11:231870	G	GCCAGGAGACTGCT	chr11:244045..244450	ENST00000534590.1	ENSG00000185627.13	PSMD13	chr11:236625..252957	+	cis
rs3782120	ENSE00002159704.1	1.82055558157149	18.2506124473013	3.87814498528831e-40	5.88728889597248e-34	11:206089	A	G	chr11:244045..244450	ENST00000534590.1	ENSG00000185627.13	PSMD13	chr11:236625..252957	+	cis
rs56232710	ENSE00002159704.1	1.82055558157149	18.2506124473013	3.87814498528831e-40	5.88728889597248e-34	11:202072	A	G	chr11:244045..244450	ENST00000534590.1	ENSG00000185627.13	PSMD13	chr11:236625..252957	+	cis
rs56357554	ENSE00002159704.1	1.82055558157149	18.2506124473013	3.87814498528831e-40	5.88728889597248e-34	11:204715	T	C	chr11:244045..244450	ENST00000534590.1	ENSG00000185627.13	PSMD13	chr11:236625..252957	+	cis
rs57351180	ENSE00002159704.1	1.82481814034053	18.2517651294613	3.85259006299028e-40	5.88728889597248e-34	11:229284	T	TA	chr11:244045..244450	ENST00000534590.1	ENSG00000185627.13	PSMD13	chr11:236625..252957	+	cis
rs6421986	ENSE00002159704.1	1.82481814034053	18.2517651294613	3.85259006299028e-40	5.88728889597248e-34	11:221659	A	G	chr11:244045..244450	ENST00000534590.1	ENSG00000185627.13	PSMD13	chr11:236625..252957	+	cis
rs6598071	ENSE00002159704.1	1.82481814034053	18.2517651294613	3.85259006299028e-40	5.88728889597248e-34	11:219800	T	C	chr11:244045..244450	ENST00000534590.1	ENSG00000185627.13	PSMD13	chr11:236625..252957	+	cis
rs6598072	ENSE00002159704.1	1.82481814034053	18.2517651294613	3.85259006299028e-40	5.88728889597248e-34	11:219793	C	T	chr11:244045..244450	ENST00000534590.1	ENSG00000185627.13	PSMD13	chr11:236625..252957	+	cis
rs7943246	ENSE00002159704.1	1.82481814034053	18.2517651294613	3.85259006299028e-40	5.88728889597248e-34	11:225171	C	T	chr11:244045..244450	ENST00000534590.1	ENSG00000185627.13	PSMD13	chr11:236625..252957	+	cis
17:43665468:T	ENSE00002635959.1	2.28998104642738	18.2349983631807	4.24154692404625e-40	7.28708017847249e-34	17:43665468	G	T	chr17:44230270..44230332	ENST00000576248.1	ENSG00000120071.8	KANSL1	chr17:44107782..44302138	-	cis
rs4629793	ENSE00001288397.1	-1.33855246404561	-17.9453344836921	2.24623922694583e-39	8.46848592287243e-34	7:121616250	A	G	chr7:121616228..121616270	ENST00000449182.1|ENST00000393386.2	ENSG00000106278.7	PTPRZ1	chr7:121513240..121701913	+	cis
rs10033662	ENSE00003601264.1|ENSE00003497455.1	-1.6297366629286	-17.9303686250217	2.44892553046054e-39	9.19887076489373e-34	4:95239462	G	A	chr4:95170822..95170848	ENST00000359052.4|ENST00000354268.4|ENST00000457823.2	ENSG00000163104.13	SMARCAD1	chr4:95128802..95212408	+	cis
rs10452168	ENSE00003601264.1|ENSE00003497455.1	-1.6297366629286	-17.9303686250217	2.44892553046054e-39	9.19887076489373e-34	4:95243768	A	T	chr4:95170822..95170848	ENST00000359052.4|ENST00000354268.4|ENST00000457823.2	ENSG00000163104.13	SMARCAD1	chr4:95128802..95212408	+	cis
rs9271116	ENSE00001954617.1	2.3796317356379	18.1710089204816	6.12458019322436e-40	1.04496101306924e-33	6:32576764	T	G	chr6:32546582..32546609	ENST00000360004.5	ENSG00000196126.6	HLA-DRB1	chr6:32546582..32557592	-	cis
rs511744	ENSE00003538654.1|ENSE00003599383.1|ENSE00003512300.1	1.97458858228983	18.1495964813167	6.92649502628602e-40	1.04507772086811e-33	11:219089	T	C	chr11:244172..244216	ENST00000527047.1	ENSG00000185627.13	PSMD13	chr11:236625..252957	+	cis
4:95243383:T	ENSE00003601264.1|ENSE00003497455.1	-1.62454642775473	-17.8843064993317	3.19540079858093e-39	1.18897065817931e-33	4:95243383	T	TG	chr4:95170822..95170848	ENST00000359052.4|ENST00000354268.4|ENST00000457823.2	ENSG00000163104.13	SMARCAD1	chr4:95128802..95212408	+	cis
rs10030713	ENSE00003601264.1|ENSE00003497455.1	-1.62454642775473	-17.8843064993317	3.19540079858093e-39	1.18897065817931e-33	4:95238536	G	C	chr4:95170822..95170848	ENST00000359052.4|ENST00000354268.4|ENST00000457823.2	ENSG00000163104.13	SMARCAD1	chr4:95128802..95212408	+	cis
rs190834353	ENSE00003601264.1|ENSE00003497455.1	-1.62454642775473	-17.8843064993317	3.19540079858093e-39	1.18897065817931e-33	4:95234038	A	G	chr4:95170822..95170848	ENST00000359052.4|ENST00000354268.4|ENST00000457823.2	ENSG00000163104.13	SMARCAD1	chr4:95128802..95212408	+	cis
rs377646668	ENSE00003601264.1|ENSE00003497455.1	-1.62454642775473	-17.8843064993317	3.19540079858093e-39	1.18897065817931e-33	4:95236311	T	TGACAATCCCCAGTGA	chr4:95170822..95170848	ENST00000359052.4|ENST00000354268.4|ENST00000457823.2	ENSG00000163104.13	SMARCAD1	chr4:95128802..95212408	+	cis
rs36065302	ENSE00003558799.1|ENSE00003463197.1	0.896959315288341	17.8840576034312	3.20000018481213e-39	1.18897065817931e-33	17:29620756	TA	T	chr17:29508767..29508801	ENST00000579081.1|ENST00000358273.4|ENST00000356175.3|ENST00000431387.4	ENSG00000196712.12	NF1	chr17:29421935..29709041	+	cis
rs9892839	ENSE00003558799.1|ENSE00003463197.1	0.896959315288341	17.8840576034312	3.20000018481213e-39	1.18897065817931e-33	17:29618990	G	A	chr17:29508767..29508801	ENST00000579081.1|ENST00000358273.4|ENST00000356175.3|ENST00000431387.4	ENSG00000196712.12	NF1	chr17:29421935..29709041	+	cis
rs35812236	ENSE00003574701.1|ENSE00003542937.1|ENSE00003520418.1	-1.03212284045091	-17.8673405186262	3.52462354685811e-39	1.30722166977783e-33	21:40564856	C	CA	chr21:40552286..40552318	ENST00000331573.3|ENST00000380900.2	ENSG00000183527.7	PSMG1	chr21:40547425..40555411	-	cis
rs11758432	ENSE00003536558.1|ENSE00003617603.1	-0.888048747470971	-17.8442565136026	4.02791992146862e-39	1.48052343074389e-33	6:79749594	C	T	chr6:79656556..79656583	ENST00000479165.1	ENSG00000146247.13	PHIP	chr6:79645628..79787964	-	cis
rs9343867	ENSE00003536558.1|ENSE00003617603.1	-0.888048747470971	-17.8442565136026	4.02791992146862e-39	1.48052343074389e-33	6:79772353	G	T	chr6:79656556..79656583	ENST00000479165.1	ENSG00000146247.13	PHIP	chr6:79645628..79787964	-	cis
rs9343869	ENSE00003536558.1|ENSE00003617603.1	-0.888048747470971	-17.8442565136026	4.02791992146862e-39	1.48052343074389e-33	6:79784421	C	G	chr6:79656556..79656583	ENST00000479165.1	ENSG00000146247.13	PHIP	chr6:79645628..79787964	-	cis
rs9350801	ENSE00003536558.1|ENSE00003617603.1	-0.888048747470971	-17.8442565136026	4.02791992146862e-39	1.48052343074389e-33	6:79763266	C	G	chr6:79656556..79656583	ENST00000479165.1	ENSG00000146247.13	PHIP	chr6:79645628..79787964	-	cis
rs9361483	ENSE00003536558.1|ENSE00003617603.1	-0.888048747470971	-17.8442565136026	4.02791992146862e-39	1.48052343074389e-33	6:79753286	C	T	chr6:79656556..79656583	ENST00000479165.1	ENSG00000146247.13	PHIP	chr6:79645628..79787964	-	cis
rs2306802	ENSE00003601264.1|ENSE00003497455.1	-1.60285788089754	-17.8016630933401	5.15360815600417e-39	1.88082879419868e-33	4:95186055	G	A	chr4:95170822..95170848	ENST00000359052.4|ENST00000354268.4|ENST00000457823.2	ENSG00000163104.13	SMARCAD1	chr4:95128802..95212408	+	cis
rs2306803	ENSE00003601264.1|ENSE00003497455.1	-1.60285788089754	-17.8016630933401	5.15360815600417e-39	1.88082879419868e-33	4:95161996	T	C	chr4:95170822..95170848	ENST00000359052.4|ENST00000354268.4|ENST00000457823.2	ENSG00000163104.13	SMARCAD1	chr4:95128802..95212408	+	cis
rs34396188	ENSE00003601264.1|ENSE00003497455.1	-1.60285788089754	-17.8016630933401	5.15360815600417e-39	1.88082879419868e-33	4:95191292	C	A	chr4:95170822..95170848	ENST00000359052.4|ENST00000354268.4|ENST00000457823.2	ENSG00000163104.13	SMARCAD1	chr4:95128802..95212408	+	cis
rs35718240	ENSE00003601264.1|ENSE00003497455.1	-1.60285788089754	-17.8016630933401	5.15360815600417e-39	1.88082879419868e-33	4:95164030	A	G	chr4:95170822..95170848	ENST00000359052.4|ENST00000354268.4|ENST00000457823.2	ENSG00000163104.13	SMARCAD1	chr4:95128802..95212408	+	cis
rs62223039	ENSE00003574701.1|ENSE00003542937.1|ENSE00003520418.1	-1.03470941526915	-17.8009837994421	5.17391270289381e-39	1.88489107388765e-33	21:40664188	G	A	chr21:40552286..40552318	ENST00000331573.3|ENST00000380900.2	ENSG00000183527.7	PSMG1	chr21:40547425..40555411	-	cis
rs10401513	ENSE00003652885.1|ENSE00003604320.1	0.422105223310195	17.7881088090451	5.57430102735324e-39	1.96794836134574e-33	19:10778763	A	T	chr19:10794600..10794646	ENST00000587928.1	ENSG00000129351.13	ILF3	chr19:10764989..10803074	+	cis
rs10405536	ENSE00003652885.1|ENSE00003604320.1	0.422105223310195	17.7881088090451	5.57430102735324e-39	1.96794836134574e-33	19:10756432	G	A	chr19:10794600..10794646	ENST00000587928.1	ENSG00000129351.13	ILF3	chr19:10764989..10803074	+	cis
rs10407349	ENSE00003652885.1|ENSE00003604320.1	0.422105223310195	17.7881088090451	5.57430102735324e-39	1.96794836134574e-33	19:10758453	G	A	chr19:10794600..10794646	ENST00000587928.1	ENSG00000129351.13	ILF3	chr19:10764989..10803074	+	cis
rs10407692	ENSE00003652885.1|ENSE00003604320.1	0.422105223310195	17.7881088090451	5.57430102735324e-39	1.96794836134574e-33	19:10770783	A	G	chr19:10794600..10794646	ENST00000587928.1	ENSG00000129351.13	ILF3	chr19:10764989..10803074	+	cis
rs10415961	ENSE00003652885.1|ENSE00003604320.1	0.422105223310195	17.7881088090451	5.57430102735324e-39	1.96794836134574e-33	19:10759981	G	C	chr19:10794600..10794646	ENST00000587928.1	ENSG00000129351.13	ILF3	chr19:10764989..10803074	+	cis
rs10416125	ENSE00003652885.1|ENSE00003604320.1	0.422105223310195	17.7881088090451	5.57430102735324e-39	1.96794836134574e-33	19:10760007	G	A	chr19:10794600..10794646	ENST00000587928.1	ENSG00000129351.13	ILF3	chr19:10764989..10803074	+	cis
rs10419865	ENSE00003652885.1|ENSE00003604320.1	0.422105223310195	17.7881088090451	5.57430102735324e-39	1.96794836134574e-33	19:10772685	G	C	chr19:10794600..10794646	ENST00000587928.1	ENSG00000129351.13	ILF3	chr19:10764989..10803074	+	cis
rs1053007	ENSE00003652885.1|ENSE00003604320.1	0.422105223310195	17.7881088090451	5.57430102735324e-39	1.96794836134574e-33	19:10754400	A	G	chr19:10794600..10794646	ENST00000587928.1	ENSG00000129351.13	ILF3	chr19:10764989..10803074	+	cis
rs11085743	ENSE00003652885.1|ENSE00003604320.1	0.422105223310195	17.7881088090451	5.57430102735324e-39	1.96794836134574e-33	19:10759442	G	A	chr19:10794600..10794646	ENST00000587928.1	ENSG00000129351.13	ILF3	chr19:10764989..10803074	+	cis
rs113243484	ENSE00003652885.1|ENSE00003604320.1	0.422105223310195	17.7881088090451	5.57430102735324e-39	1.96794836134574e-33	19:10776280	A	AT	chr19:10794600..10794646	ENST00000587928.1	ENSG00000129351.13	ILF3	chr19:10764989..10803074	+	cis
rs12976577	ENSE00003652885.1|ENSE00003604320.1	0.422105223310195	17.7881088090451	5.57430102735324e-39	1.96794836134574e-33	19:10778173	G	A	chr19:10794600..10794646	ENST00000587928.1	ENSG00000129351.13	ILF3	chr19:10764989..10803074	+	cis
rs2060236	ENSE00003652885.1|ENSE00003604320.1	0.422105223310195	17.7881088090451	5.57430102735324e-39	1.96794836134574e-33	19:10771377	G	C	chr19:10794600..10794646	ENST00000587928.1	ENSG00000129351.13	ILF3	chr19:10764989..10803074	+	cis
rs2360943	ENSE00003652885.1|ENSE00003604320.1	0.422105223310195	17.7881088090451	5.57430102735324e-39	1.96794836134574e-33	19:10780789	A	G	chr19:10794600..10794646	ENST00000587928.1	ENSG00000129351.13	ILF3	chr19:10764989..10803074	+	cis
rs3810154	ENSE00003652885.1|ENSE00003604320.1	0.422105223310195	17.7881088090451	5.57430102735324e-39	1.96794836134574e-33	19:10764914	G	A	chr19:10794600..10794646	ENST00000587928.1	ENSG00000129351.13	ILF3	chr19:10764989..10803074	+	cis
rs3810155	ENSE00003652885.1|ENSE00003604320.1	0.422105223310195	17.7881088090451	5.57430102735324e-39	1.96794836134574e-33	19:10764867	C	G	chr19:10794600..10794646	ENST00000587928.1	ENSG00000129351.13	ILF3	chr19:10764989..10803074	+	cis
rs4804514	ENSE00003652885.1|ENSE00003604320.1	0.422105223310195	17.7881088090451	5.57430102735324e-39	1.96794836134574e-33	19:10764203	G	T	chr19:10794600..10794646	ENST00000587928.1	ENSG00000129351.13	ILF3	chr19:10764989..10803074	+	cis
rs6511707	ENSE00003652885.1|ENSE00003604320.1	0.422105223310195	17.7881088090451	5.57430102735324e-39	1.96794836134574e-33	19:10767790	G	A	chr19:10794600..10794646	ENST00000587928.1	ENSG00000129351.13	ILF3	chr19:10764989..10803074	+	cis
rs74178285	ENSE00003652885.1|ENSE00003604320.1	0.422105223310195	17.7881088090451	5.57430102735324e-39	1.96794836134574e-33	19:10776291	C	CT	chr19:10794600..10794646	ENST00000587928.1	ENSG00000129351.13	ILF3	chr19:10764989..10803074	+	cis
rs1211621	ENSE00001288397.1	-1.36135811745257	-17.7518668748393	6.87634530798748e-39	2.42345738689532e-33	7:121614844	C	G	chr7:121616228..121616270	ENST00000449182.1|ENST00000393386.2	ENSG00000106278.7	PTPRZ1	chr7:121513240..121701913	+	cis
rs6598070	ENSE00003506665.1|ENSE00003523425.1	1.36890844737096	18.0086426488833	1.55907887127755e-39	2.641842937231e-33	11:225466	T	C	chr11:244045..244216	ENST00000525665.1	ENSG00000185627.13	PSMD13	chr11:236625..252957	+	cis
rs1338023	ENSE00003536558.1|ENSE00003617603.1	-0.881937145222609	-17.7298443062431	7.81246686416237e-39	2.7115195909852e-33	6:79728328	G	T	chr6:79656556..79656583	ENST00000479165.1	ENSG00000146247.13	PHIP	chr6:79645628..79787964	-	cis
rs141063054	ENSE00003536558.1|ENSE00003617603.1	-0.881937145222609	-17.7298443062431	7.81246686416237e-39	2.7115195909852e-33	6:79682697	C	CA	chr6:79656556..79656583	ENST00000479165.1	ENSG00000146247.13	PHIP	chr6:79645628..79787964	-	cis
rs148020091	ENSE00003536558.1|ENSE00003617603.1	-0.881937145222609	-17.7298443062431	7.81246686416237e-39	2.7115195909852e-33	6:79682367	C	T	chr6:79656556..79656583	ENST00000479165.1	ENSG00000146247.13	PHIP	chr6:79645628..79787964	-	cis
rs2275291	ENSE00003536558.1|ENSE00003617603.1	-0.881937145222609	-17.7298443062431	7.81246686416237e-39	2.7115195909852e-33	6:79656562	T	A	chr6:79656556..79656583	ENST00000479165.1	ENSG00000146247.13	PHIP	chr6:79645628..79787964	-	cis
rs67497386	ENSE00003536558.1|ENSE00003617603.1	-0.881937145222609	-17.7298443062431	7.81246686416237e-39	2.7115195909852e-33	6:79640688	A	AAAT	chr6:79656556..79656583	ENST00000479165.1	ENSG00000146247.13	PHIP	chr6:79645628..79787964	-	cis
rs7749615	ENSE00003536558.1|ENSE00003617603.1	-0.881937145222609	-17.7298443062431	7.81246686416237e-39	2.7115195909852e-33	6:79701775	T	G	chr6:79656556..79656583	ENST00000479165.1	ENSG00000146247.13	PHIP	chr6:79645628..79787964	-	cis
rs77687350	ENSE00003536558.1|ENSE00003617603.1	-0.881937145222609	-17.7298443062431	7.81246686416237e-39	2.7115195909852e-33	6:79643165	C	CTTCTT	chr6:79656556..79656583	ENST00000479165.1	ENSG00000146247.13	PHIP	chr6:79645628..79787964	-	cis
rs9350797	ENSE00003536558.1|ENSE00003617603.1	-0.881937145222609	-17.7298443062431	7.81246686416237e-39	2.7115195909852e-33	6:79675701	G	A	chr6:79656556..79656583	ENST00000479165.1	ENSG00000146247.13	PHIP	chr6:79645628..79787964	-	cis
rs9359361	ENSE00003536558.1|ENSE00003617603.1	-0.881937145222609	-17.7298443062431	7.81246686416237e-39	2.7115195909852e-33	6:79705583	C	G	chr6:79656556..79656583	ENST00000479165.1	ENSG00000146247.13	PHIP	chr6:79645628..79787964	-	cis
rs10642979	ENSE00003536558.1|ENSE00003617603.1	-0.882403974935682	-17.7235701141175	8.10185961241759e-39	2.76985163172485e-33	6:79694135	AGT	A	chr6:79656556..79656583	ENST00000479165.1	ENSG00000146247.13	PHIP	chr6:79645628..79787964	-	cis
rs146790166	ENSE00003536558.1|ENSE00003617603.1	-0.882403974935682	-17.7235701141175	8.10185961241759e-39	2.76985163172485e-33	6:79689968	GA	G	chr6:79656556..79656583	ENST00000479165.1	ENSG00000146247.13	PHIP	chr6:79645628..79787964	-	cis
rs3818839	ENSE00003536558.1|ENSE00003617603.1	-0.882403974935682	-17.7235701141175	8.10185961241759e-39	2.76985163172485e-33	6:79700325	C	G	chr6:79656556..79656583	ENST00000479165.1	ENSG00000146247.13	PHIP	chr6:79645628..79787964	-	cis
rs7750836	ENSE00003536558.1|ENSE00003617603.1	-0.882403974935682	-17.7235701141175	8.10185961241759e-39	2.76985163172485e-33	6:79631583	C	G	chr6:79656556..79656583	ENST00000479165.1	ENSG00000146247.13	PHIP	chr6:79645628..79787964	-	cis
rs9341753	ENSE00003536558.1|ENSE00003617603.1	-0.882403974935682	-17.7235701141175	8.10185961241759e-39	2.76985163172485e-33	6:79577796	T	C	chr6:79656556..79656583	ENST00000479165.1	ENSG00000146247.13	PHIP	chr6:79645628..79787964	-	cis
rs9343853	ENSE00003536558.1|ENSE00003617603.1	-0.882403974935682	-17.7235701141175	8.10185961241759e-39	2.76985163172485e-33	6:79642581	C	T	chr6:79656556..79656583	ENST00000479165.1	ENSG00000146247.13	PHIP	chr6:79645628..79787964	-	cis
rs9343859	ENSE00003536558.1|ENSE00003617603.1	-0.882403974935682	-17.7235701141175	8.10185961241759e-39	2.76985163172485e-33	6:79692399	C	A	chr6:79656556..79656583	ENST00000479165.1	ENSG00000146247.13	PHIP	chr6:79645628..79787964	-	cis
rs9443623	ENSE00003536558.1|ENSE00003617603.1	-0.882403974935682	-17.7235701141175	8.10185961241759e-39	2.76985163172485e-33	6:79614653	C	T	chr6:79656556..79656583	ENST00000479165.1	ENSG00000146247.13	PHIP	chr6:79645628..79787964	-	cis
rs9448594	ENSE00003536558.1|ENSE00003617603.1	-0.882403974935682	-17.7235701141175	8.10185961241759e-39	2.76985163172485e-33	6:79623214	A	T	chr6:79656556..79656583	ENST00000479165.1	ENSG00000146247.13	PHIP	chr6:79645628..79787964	-	cis
rs13130583	ENSE00003601264.1|ENSE00003497455.1	-1.60900530348824	-17.6830796788163	1.02464873521116e-38	3.45136935216602e-33	4:95245543	T	C	chr4:95170822..95170848	ENST00000359052.4|ENST00000354268.4|ENST00000457823.2	ENSG00000163104.13	SMARCAD1	chr4:95128802..95212408	+	cis
rs140476762	ENSE00003601264.1|ENSE00003497455.1	-1.60900530348824	-17.6830796788163	1.02464873521116e-38	3.45136935216602e-33	4:95233090	C	G	chr4:95170822..95170848	ENST00000359052.4|ENST00000354268.4|ENST00000457823.2	ENSG00000163104.13	SMARCAD1	chr4:95128802..95212408	+	cis
rs2016476	ENSE00003601264.1|ENSE00003497455.1	-1.60900530348824	-17.6830796788163	1.02464873521116e-38	3.45136935216602e-33	4:95229004	A	G	chr4:95170822..95170848	ENST00000359052.4|ENST00000354268.4|ENST00000457823.2	ENSG00000163104.13	SMARCAD1	chr4:95128802..95212408	+	cis
rs2059606	ENSE00003601264.1|ENSE00003497455.1	-1.60900530348824	-17.6830796788163	1.02464873521116e-38	3.45136935216602e-33	4:95255278	G	A	chr4:95170822..95170848	ENST00000359052.4|ENST00000354268.4|ENST00000457823.2	ENSG00000163104.13	SMARCAD1	chr4:95128802..95212408	+	cis
rs2289186	ENSE00003601264.1|ENSE00003497455.1	-1.60900530348824	-17.6830796788163	1.02464873521116e-38	3.45136935216602e-33	4:95255637	T	G	chr4:95170822..95170848	ENST00000359052.4|ENST00000354268.4|ENST00000457823.2	ENSG00000163104.13	SMARCAD1	chr4:95128802..95212408	+	cis
rs4532205	ENSE00003601264.1|ENSE00003497455.1	-1.60900530348824	-17.6830796788163	1.02464873521116e-38	3.45136935216602e-33	4:95232661	C	G	chr4:95170822..95170848	ENST00000359052.4|ENST00000354268.4|ENST00000457823.2	ENSG00000163104.13	SMARCAD1	chr4:95128802..95212408	+	cis
rs4693382	ENSE00003601264.1|ENSE00003497455.1	-1.60900530348824	-17.6830796788163	1.02464873521116e-38	3.45136935216602e-33	4:95231997	T	C	chr4:95170822..95170848	ENST00000359052.4|ENST00000354268.4|ENST00000457823.2	ENSG00000163104.13	SMARCAD1	chr4:95128802..95212408	+	cis
rs75926629	ENSE00003601264.1|ENSE00003497455.1	-1.60900530348824	-17.6830796788163	1.02464873521116e-38	3.45136935216602e-33	4:95231107	T	C	chr4:95170822..95170848	ENST00000359052.4|ENST00000354268.4|ENST00000457823.2	ENSG00000163104.13	SMARCAD1	chr4:95128802..95212408	+	cis
rs901615	ENSE00003601264.1|ENSE00003497455.1	-1.60900530348824	-17.6830796788163	1.02464873521116e-38	3.45136935216602e-33	4:95228687	C	A	chr4:95170822..95170848	ENST00000359052.4|ENST00000354268.4|ENST00000457823.2	ENSG00000163104.13	SMARCAD1	chr4:95128802..95212408	+	cis
rs4478449	ENSE00001954617.1	2.28762041097678	17.9583873723823	2.08325094872001e-39	3.50603314684044e-33	6:32571801	A	G	chr6:32546582..32546609	ENST00000360004.5	ENSG00000196126.6	HLA-DRB1	chr6:32546582..32557592	-	cis
17:44270708:AGCGGTGGCG	ENSE00002635959.1	2.30727489923106	17.9457937325075	2.24029312346305e-39	3.7197207859089e-33	17:44270708	A	AGCGGTGGCG	chr17:44230270..44230332	ENST00000576248.1	ENSG00000120071.8	KANSL1	chr17:44107782..44302138	-	cis
rs369158541	ENSE00002635959.1	2.30727489923106	17.9457937325075	2.24029312346305e-39	3.7197207859089e-33	17:44412076	G	A	chr17:44230270..44230332	ENST00000576248.1	ENSG00000120071.8	KANSL1	chr17:44107782..44302138	-	cis
rs9270984	ENSE00001954617.1	2.40393099009163	17.9169844061949	2.64569404640372e-39	4.33465399890449e-33	6:32573991	T	G	chr6:32546582..32546609	ENST00000360004.5	ENSG00000196126.6	HLA-DRB1	chr6:32546582..32557592	-	cis
rs9270994	ENSE00001954617.1	2.40393099009163	17.9169844061949	2.64569404640372e-39	4.33465399890449e-33	6:32574250	T	C	chr6:32546582..32546609	ENST00000360004.5	ENSG00000196126.6	HLA-DRB1	chr6:32546582..32557592	-	cis
rs511744	ENSE00003506665.1|ENSE00003523425.1	1.29973103887612	17.9047822116116	2.83888239290591e-39	4.62057024956756e-33	11:219089	T	C	chr11:244045..244216	ENST00000525665.1	ENSG00000185627.13	PSMD13	chr11:236625..252957	+	cis
rs151265873	ENSE00003601264.1|ENSE00003497455.1	-1.56338125762433	-17.6118085254102	1.549878671734e-38	5.21198019320686e-33	4:95184064	AAAG	A	chr4:95170822..95170848	ENST00000359052.4|ENST00000354268.4|ENST00000457823.2	ENSG00000163104.13	SMARCAD1	chr4:95128802..95212408	+	cis
rs10594423	ENSE00001288397.1	-1.31393233555011	-17.6074176556309	1.58993128727522e-38	5.33645253490661e-33	7:121575598	TTTTGTTTG	T	chr7:121616228..121616270	ENST00000449182.1|ENST00000393386.2	ENSG00000106278.7	PTPRZ1	chr7:121513240..121701913	+	cis
rs4813329	ENSE00001673100.1	-1.31107090257886	-17.6071844627193	1.59208723569745e-38	5.33645253490661e-33	20:1897390	G	C	chr20:1895777..1896038	ENST00000400068.3|ENST00000358771.4|ENST00000356025.3	ENSG00000198053.7	SIRPA	chr20:1875119..1920138	+	cis
rs8069051	ENSE00003558799.1|ENSE00003463197.1	0.883185459762646	17.5896920248951	1.76246277691467e-38	5.89790601075937e-33	17:29403541	G	A	chr17:29508767..29508801	ENST00000579081.1|ENST00000358273.4|ENST00000356175.3|ENST00000431387.4	ENSG00000196712.12	NF1	chr17:29421935..29709041	+	cis
rs2059605	ENSE00003601264.1|ENSE00003497455.1	-1.61517889132276	-17.5744733820261	1.92551149903427e-38	6.43305501926573e-33	4:95255212	T	C	chr4:95170822..95170848	ENST00000359052.4|ENST00000354268.4|ENST00000457823.2	ENSG00000163104.13	SMARCAD1	chr4:95128802..95212408	+	cis
rs143357636	ENSE00003601264.1|ENSE00003497455.1	-1.59675687059815	-17.5607151379438	2.08590627073512e-38	6.95761418544724e-33	4:95217841	T	G	chr4:95170822..95170848	ENST00000359052.4|ENST00000354268.4|ENST00000457823.2	ENSG00000163104.13	SMARCAD1	chr4:95128802..95212408	+	cis
rs139370029	ENSE00003536558.1|ENSE00003617603.1	-0.88451512070041	-17.5392759377505	2.36298919116308e-38	7.80580351863831e-33	6:79803373	T	TA	chr6:79656556..79656583	ENST00000479165.1	ENSG00000146247.13	PHIP	chr6:79645628..79787964	-	cis
rs7776138	ENSE00003536558.1|ENSE00003617603.1	-0.88451512070041	-17.5392759377505	2.36298919116308e-38	7.80580351863831e-33	6:79794493	T	C	chr6:79656556..79656583	ENST00000479165.1	ENSG00000146247.13	PHIP	chr6:79645628..79787964	-	cis
rs7776432	ENSE00003536558.1|ENSE00003617603.1	-0.88451512070041	-17.5392759377505	2.36298919116308e-38	7.80580351863831e-33	6:79794492	T	G	chr6:79656556..79656583	ENST00000479165.1	ENSG00000146247.13	PHIP	chr6:79645628..79787964	-	cis
rs9352693	ENSE00003536558.1|ENSE00003617603.1	-0.88451512070041	-17.5392759377505	2.36298919116308e-38	7.80580351863831e-33	6:79798072	A	T	chr6:79656556..79656583	ENST00000479165.1	ENSG00000146247.13	PHIP	chr6:79645628..79787964	-	cis
rs9443642	ENSE00003536558.1|ENSE00003617603.1	-0.88451512070041	-17.5392759377505	2.36298919116308e-38	7.80580351863831e-33	6:79796603	G	T	chr6:79656556..79656583	ENST00000479165.1	ENSG00000146247.13	PHIP	chr6:79645628..79787964	-	cis
rs9448616	ENSE00003536558.1|ENSE00003617603.1	-0.88451512070041	-17.5392759377505	2.36298919116308e-38	7.80580351863831e-33	6:79756934	G	A	chr6:79656556..79656583	ENST00000479165.1	ENSG00000146247.13	PHIP	chr6:79645628..79787964	-	cis
rs11080150	ENSE00003558799.1|ENSE00003463197.1	0.891255172465088	17.5325576055237	2.45720027949756e-38	8.07805496134527e-33	17:29629326	G	A	chr17:29508767..29508801	ENST00000579081.1|ENST00000358273.4|ENST00000356175.3|ENST00000431387.4	ENSG00000196712.12	NF1	chr17:29421935..29709041	+	cis
rs9807077	ENSE00003558799.1|ENSE00003463197.1	0.891255172465088	17.5325576055237	2.45720027949756e-38	8.07805496134527e-33	17:29634457	G	A	chr17:29508767..29508801	ENST00000579081.1|ENST00000358273.4|ENST00000356175.3|ENST00000431387.4	ENSG00000196712.12	NF1	chr17:29421935..29709041	+	cis
rs9903754	ENSE00003558799.1|ENSE00003463197.1	0.891255172465088	17.5325576055237	2.45720027949756e-38	8.07805496134527e-33	17:29634468	A	G	chr17:29508767..29508801	ENST00000579081.1|ENST00000358273.4|ENST00000356175.3|ENST00000431387.4	ENSG00000196712.12	NF1	chr17:29421935..29709041	+	cis
rs199678097	ENSE00003536558.1|ENSE00003617603.1	-0.873526532496699	-17.5275244651965	2.53024144962351e-38	8.30489025252179e-33	6:79684731	G	C	chr6:79656556..79656583	ENST00000479165.1	ENSG00000146247.13	PHIP	chr6:79645628..79787964	-	cis
17:43664335:C	ENSE00002635959.1	2.29467170516962	17.7975350457238	5.27824330738246e-39	8.53472906629515e-33	17:43664335	G	C	chr17:44230270..44230332	ENST00000576248.1	ENSG00000120071.8	KANSL1	chr17:44107782..44302138	-	cis
rs228279	ENSE00000950555.1	-0.769194046808188	-17.5186404777996	2.66452361857025e-38	8.69011031894507e-33	17:36918350	C	T	chr17:36926722..36926781	ENST00000269554.3	ENSG00000141720.7	PIP4K2B	chr17:36921983..36956101	-	cis
rs228280	ENSE00000950555.1	-0.769194046808188	-17.5186404777996	2.66452361857025e-38	8.69011031894507e-33	17:36918551	T	G	chr17:36926722..36926781	ENST00000269554.3	ENSG00000141720.7	PIP4K2B	chr17:36921983..36956101	-	cis
rs228289	ENSE00000950555.1	-0.769194046808188	-17.5186404777996	2.66452361857025e-38	8.69011031894507e-33	17:36926731	G	T	chr17:36926722..36926781	ENST00000269554.3	ENSG00000141720.7	PIP4K2B	chr17:36921983..36956101	-	cis
rs228291	ENSE00000950555.1	-0.769194046808188	-17.5186404777996	2.66452361857025e-38	8.69011031894507e-33	17:36928444	A	G	chr17:36926722..36926781	ENST00000269554.3	ENSG00000141720.7	PIP4K2B	chr17:36921983..36956101	-	cis
rs9343865	ENSE00003536558.1|ENSE00003617603.1	-0.88301521478584	-17.5146505467085	2.72713662136088e-38	8.88022155169042e-33	6:79765195	A	T	chr6:79656556..79656583	ENST00000479165.1	ENSG00000146247.13	PHIP	chr6:79645628..79787964	-	cis
17:43664978:A	ENSE00002635959.1	2.26488396783746	17.7493745215455	6.97637266702547e-39	8.88213165131696e-33	17:43664978	G	A	chr17:44230270..44230332	ENST00000576248.1	ENSG00000120071.8	KANSL1	chr17:44107782..44302138	-	cis
17:43669704:C	ENSE00002635959.1	2.26488396783746	17.7493745215455	6.97637266702547e-39	8.88213165131696e-33	17:43669704	A	C	chr17:44230270..44230332	ENST00000576248.1	ENSG00000120071.8	KANSL1	chr17:44107782..44302138	-	cis
17:43669923:T	ENSE00002635959.1	2.26488396783746	17.7493745215455	6.97637266702547e-39	8.88213165131696e-33	17:43669923	C	T	chr17:44230270..44230332	ENST00000576248.1	ENSG00000120071.8	KANSL1	chr17:44107782..44302138	-	cis
17:43681222:C	ENSE00002635959.1	2.26488396783746	17.7493745215455	6.97637266702547e-39	8.88213165131696e-33	17:43681222	T	C	chr17:44230270..44230332	ENST00000576248.1	ENSG00000120071.8	KANSL1	chr17:44107782..44302138	-	cis
17:43681304:G	ENSE00002635959.1	2.26488396783746	17.7493745215455	6.97637266702547e-39	8.88213165131696e-33	17:43681304	A	G	chr17:44230270..44230332	ENST00000576248.1	ENSG00000120071.8	KANSL1	chr17:44107782..44302138	-	cis
17:43681316:T	ENSE00002635959.1	2.26488396783746	17.7493745215455	6.97637266702547e-39	8.88213165131696e-33	17:43681316	C	T	chr17:44230270..44230332	ENST00000576248.1	ENSG00000120071.8	KANSL1	chr17:44107782..44302138	-	cis
17:43682323:T	ENSE00002635959.1	2.26488396783746	17.7493745215455	6.97637266702547e-39	8.88213165131696e-33	17:43682323	C	T	chr17:44230270..44230332	ENST00000576248.1	ENSG00000120071.8	KANSL1	chr17:44107782..44302138	-	cis
17:43699113:A	ENSE00002635959.1	2.26488396783746	17.7493745215455	6.97637266702547e-39	8.88213165131696e-33	17:43699113	G	A	chr17:44230270..44230332	ENST00000576248.1	ENSG00000120071.8	KANSL1	chr17:44107782..44302138	-	cis
17:44393298:T	ENSE00002635959.1	2.30007663200698	17.7480979626179	7.02816982698097e-39	8.88213165131696e-33	17:44393298	TC	T	chr17:44230270..44230332	ENST00000576248.1	ENSG00000120071.8	KANSL1	chr17:44107782..44302138	-	cis
rs184745911	ENSE00002635959.1	2.26488396783746	17.7493745215455	6.97637266702547e-39	8.88213165131696e-33	17:43698899	G	A	chr17:44230270..44230332	ENST00000576248.1	ENSG00000120071.8	KANSL1	chr17:44107782..44302138	-	cis
rs192252295	ENSE00002635959.1	2.26488396783746	17.7493745215455	6.97637266702547e-39	8.88213165131696e-33	17:43702296	C	T	chr17:44230270..44230332	ENST00000576248.1	ENSG00000120071.8	KANSL1	chr17:44107782..44302138	-	cis
rs1966001	ENSE00001954617.1	2.36698042617572	17.7401367114626	7.36002522681468e-39	8.88213165131696e-33	6:32581782	C	T	chr6:32546582..32546609	ENST00000360004.5	ENSG00000196126.6	HLA-DRB1	chr6:32546582..32557592	-	cis
rs2002779	ENSE00001954617.1	2.36698042617572	17.7401367114626	7.36002522681468e-39	8.88213165131696e-33	6:32601684	T	G	chr6:32546582..32546609	ENST00000360004.5	ENSG00000196126.6	HLA-DRB1	chr6:32546582..32557592	-	cis
rs2395515	ENSE00001954617.1	2.36698042617572	17.7401367114626	7.36002522681468e-39	8.88213165131696e-33	6:32580637	C	T	chr6:32546582..32546609	ENST00000360004.5	ENSG00000196126.6	HLA-DRB1	chr6:32546582..32557592	-	cis
rs2395517	ENSE00001954617.1	2.36698042617572	17.7401367114626	7.36002522681468e-39	8.88213165131696e-33	6:32597792	A	T	chr6:32546582..32546609	ENST00000360004.5	ENSG00000196126.6	HLA-DRB1	chr6:32546582..32557592	-	cis
rs3104370	ENSE00001954617.1	2.36698042617572	17.7401367114626	7.36002522681468e-39	8.88213165131696e-33	6:32602341	G	A	chr6:32546582..32546609	ENST00000360004.5	ENSG00000196126.6	HLA-DRB1	chr6:32546582..32557592	-	cis
rs3104379	ENSE00001954617.1	2.36698042617572	17.7401367114626	7.36002522681468e-39	8.88213165131696e-33	6:32599114	G	T	chr6:32546582..32546609	ENST00000360004.5	ENSG00000196126.6	HLA-DRB1	chr6:32546582..32557592	-	cis
rs3104380	ENSE00001954617.1	2.36698042617572	17.7401367114626	7.36002522681468e-39	8.88213165131696e-33	6:32599042	G	T	chr6:32546582..32546609	ENST00000360004.5	ENSG00000196126.6	HLA-DRB1	chr6:32546582..32557592	-	cis
rs3104386	ENSE00001954617.1	2.36698042617572	17.7401367114626	7.36002522681468e-39	8.88213165131696e-33	6:32596937	G	T	chr6:32546582..32546609	ENST00000360004.5	ENSG00000196126.6	HLA-DRB1	chr6:32546582..32557592	-	cis
rs3129749	ENSE00001954617.1	2.36698042617572	17.7401367114626	7.36002522681468e-39	8.88213165131696e-33	6:32581333	G	A	chr6:32546582..32546609	ENST00000360004.5	ENSG00000196126.6	HLA-DRB1	chr6:32546582..32557592	-	cis
rs3129750	ENSE00001954617.1	2.36698042617572	17.7401367114626	7.36002522681468e-39	8.88213165131696e-33	6:32581515	G	A	chr6:32546582..32546609	ENST00000360004.5	ENSG00000196126.6	HLA-DRB1	chr6:32546582..32557592	-	cis
rs374533318	ENSE00001954617.1	2.36698042617572	17.7401367114626	7.36002522681468e-39	8.88213165131696e-33	6:32577197	GT	G	chr6:32546582..32546609	ENST00000360004.5	ENSG00000196126.6	HLA-DRB1	chr6:32546582..32557592	-	cis
rs4329147	ENSE00001954617.1	2.36698042617572	17.7401367114626	7.36002522681468e-39	8.88213165131696e-33	6:32566577	C	T	chr6:32546582..32546609	ENST00000360004.5	ENSG00000196126.6	HLA-DRB1	chr6:32546582..32557592	-	cis
rs9270048	ENSE00001954617.1	2.36698042617572	17.7401367114626	7.36002522681468e-39	8.88213165131696e-33	6:32553705	A	G	chr6:32546582..32546609	ENST00000360004.5	ENSG00000196126.6	HLA-DRB1	chr6:32546582..32557592	-	cis
rs9270079	ENSE00001954617.1	2.36698042617572	17.7401367114626	7.36002522681468e-39	8.88213165131696e-33	6:32554189	G	C	chr6:32546582..32546609	ENST00000360004.5	ENSG00000196126.6	HLA-DRB1	chr6:32546582..32557592	-	cis
rs9270141	ENSE00001954617.1	2.36698042617572	17.7401367114626	7.36002522681468e-39	8.88213165131696e-33	6:32555217	T	C	chr6:32546582..32546609	ENST00000360004.5	ENSG00000196126.6	HLA-DRB1	chr6:32546582..32557592	-	cis
rs9270656	ENSE00001954617.1	2.36698042617572	17.7401367114626	7.36002522681468e-39	8.88213165131696e-33	6:32566011	C	A	chr6:32546582..32546609	ENST00000360004.5	ENSG00000196126.6	HLA-DRB1	chr6:32546582..32557592	-	cis
rs9270715	ENSE00001954617.1	2.36698042617572	17.7401367114626	7.36002522681468e-39	8.88213165131696e-33	6:32567491	G	T	chr6:32546582..32546609	ENST00000360004.5	ENSG00000196126.6	HLA-DRB1	chr6:32546582..32557592	-	cis
rs9270717	ENSE00001954617.1	2.36698042617572	17.7401367114626	7.36002522681468e-39	8.88213165131696e-33	6:32567506	C	G	chr6:32546582..32546609	ENST00000360004.5	ENSG00000196126.6	HLA-DRB1	chr6:32546582..32557592	-	cis
rs9270790	ENSE00001954617.1	2.36698042617572	17.7401367114626	7.36002522681468e-39	8.88213165131696e-33	6:32569230	G	A	chr6:32546582..32546609	ENST00000360004.5	ENSG00000196126.6	HLA-DRB1	chr6:32546582..32557592	-	cis
rs9270815	ENSE00001954617.1	2.36698042617572	17.7401367114626	7.36002522681468e-39	8.88213165131696e-33	6:32569859	A	G	chr6:32546582..32546609	ENST00000360004.5	ENSG00000196126.6	HLA-DRB1	chr6:32546582..32557592	-	cis
rs9270928	ENSE00001954617.1	2.36698042617572	17.7401367114626	7.36002522681468e-39	8.88213165131696e-33	6:32572461	G	T	chr6:32546582..32546609	ENST00000360004.5	ENSG00000196126.6	HLA-DRB1	chr6:32546582..32557592	-	cis
rs9270980	ENSE00001954617.1	2.36698042617572	17.7401367114626	7.36002522681468e-39	8.88213165131696e-33	6:32573909	C	A	chr6:32546582..32546609	ENST00000360004.5	ENSG00000196126.6	HLA-DRB1	chr6:32546582..32557592	-	cis
rs9270986	ENSE00001954617.1	2.36698042617572	17.7401367114626	7.36002522681468e-39	8.88213165131696e-33	6:32574060	A	C	chr6:32546582..32546609	ENST00000360004.5	ENSG00000196126.6	HLA-DRB1	chr6:32546582..32557592	-	cis
rs9270997	ENSE00001954617.1	2.36698042617572	17.7401367114626	7.36002522681468e-39	8.88213165131696e-33	6:32574374	G	A	chr6:32546582..32546609	ENST00000360004.5	ENSG00000196126.6	HLA-DRB1	chr6:32546582..32557592	-	cis
rs9271025	ENSE00001954617.1	2.36698042617572	17.7401367114626	7.36002522681468e-39	8.88213165131696e-33	6:32574990	T	C	chr6:32546582..32546609	ENST00000360004.5	ENSG00000196126.6	HLA-DRB1	chr6:32546582..32557592	-	cis
rs9271055	ENSE00001954617.1	2.36698042617572	17.7401367114626	7.36002522681468e-39	8.88213165131696e-33	6:32575369	G	T	chr6:32546582..32546609	ENST00000360004.5	ENSG00000196126.6	HLA-DRB1	chr6:32546582..32557592	-	cis
rs9271056	ENSE00001954617.1	2.36698042617572	17.7401367114626	7.36002522681468e-39	8.88213165131696e-33	6:32575378	T	C	chr6:32546582..32546609	ENST00000360004.5	ENSG00000196126.6	HLA-DRB1	chr6:32546582..32557592	-	cis
rs9271080	ENSE00001954617.1	2.36698042617572	17.7401367114626	7.36002522681468e-39	8.88213165131696e-33	6:32576076	C	T	chr6:32546582..32546609	ENST00000360004.5	ENSG00000196126.6	HLA-DRB1	chr6:32546582..32557592	-	cis
rs9271085	ENSE00001954617.1	2.36698042617572	17.7401367114626	7.36002522681468e-39	8.88213165131696e-33	6:32576152	T	C	chr6:32546582..32546609	ENST00000360004.5	ENSG00000196126.6	HLA-DRB1	chr6:32546582..32557592	-	cis
rs9271093	ENSE00001954617.1	2.36698042617572	17.7401367114626	7.36002522681468e-39	8.88213165131696e-33	6:32576341	G	A	chr6:32546582..32546609	ENST00000360004.5	ENSG00000196126.6	HLA-DRB1	chr6:32546582..32557592	-	cis
rs9271152	ENSE00001954617.1	2.36698042617572	17.7401367114626	7.36002522681468e-39	8.88213165131696e-33	6:32577531	T	G	chr6:32546582..32546609	ENST00000360004.5	ENSG00000196126.6	HLA-DRB1	chr6:32546582..32557592	-	cis
rs9271155	ENSE00001954617.1	2.36698042617572	17.7401367114626	7.36002522681468e-39	8.88213165131696e-33	6:32577586	G	A	chr6:32546582..32546609	ENST00000360004.5	ENSG00000196126.6	HLA-DRB1	chr6:32546582..32557592	-	cis
rs9271160	ENSE00001954617.1	2.36698042617572	17.7401367114626	7.36002522681468e-39	8.88213165131696e-33	6:32577646	A	G	chr6:32546582..32546609	ENST00000360004.5	ENSG00000196126.6	HLA-DRB1	chr6:32546582..32557592	-	cis
rs9271161	ENSE00001954617.1	2.36698042617572	17.7401367114626	7.36002522681468e-39	8.88213165131696e-33	6:32577713	T	C	chr6:32546582..32546609	ENST00000360004.5	ENSG00000196126.6	HLA-DRB1	chr6:32546582..32557592	-	cis
rs9271203	ENSE00001954617.1	2.36698042617572	17.7401367114626	7.36002522681468e-39	8.88213165131696e-33	6:32578885	T	C	chr6:32546582..32546609	ENST00000360004.5	ENSG00000196126.6	HLA-DRB1	chr6:32546582..32557592	-	cis
rs9271256	ENSE00001954617.1	2.36698042617572	17.7401367114626	7.36002522681468e-39	8.88213165131696e-33	6:32580411	A	G	chr6:32546582..32546609	ENST00000360004.5	ENSG00000196126.6	HLA-DRB1	chr6:32546582..32557592	-	cis
rs9271525	ENSE00001954617.1	2.36698042617572	17.7401367114626	7.36002522681468e-39	8.88213165131696e-33	6:32589842	G	A	chr6:32546582..32546609	ENST00000360004.5	ENSG00000196126.6	HLA-DRB1	chr6:32546582..32557592	-	cis
rs9271956	ENSE00001954617.1	2.36698042617572	17.7401367114626	7.36002522681468e-39	8.88213165131696e-33	6:32597313	T	C	chr6:32546582..32546609	ENST00000360004.5	ENSG00000196126.6	HLA-DRB1	chr6:32546582..32557592	-	cis
rs9272328	ENSE00001954617.1	2.36698042617572	17.7401367114626	7.36002522681468e-39	8.88213165131696e-33	6:32604196	T	C	chr6:32546582..32546609	ENST00000360004.5	ENSG00000196126.6	HLA-DRB1	chr6:32546582..32557592	-	cis
Remaining eQTLs available at https://github.com/cellmapslab/PostmortemBrainAnalysis/
