# Supplementary material for: Exon-variant interplay and multi-modal evidence identify endocrine dysregulation in severe psychiatric disorders impacting excitatory neurons
Source: Transl Psychiatry. 2025 Apr 19;15:153. doi: 10.1038/s41398-025-03366-8 (PMC12009313; doi:10.1038/s41398-025-03366-8)
Supplement: Supplementary file 9 — Supplementary Table 6i [file 41398_2025_3366_MOESM9_ESM.xlsx]

## Sheet: Sheet1 - TableS6_eSNP_annotatio
Supplementary data file S6 (i): eSNP overlap to Variant Effect Predictor (VEP) categories. Given are the overlap, annotation p-value and odds ratio (OR) for gene, transcript and exon eSNPs to the VEP categories.
VEP category	Metric	Gene	Transcript	Exon
3 prime UTR variant	Overlap	894	2169	5586
	p-value	<= 1e-04	<= 1e-04	<= 1e-04
	OR	1.34858	1.36479	1.33698
5 prime UTR variant	Overlap	103	221	586
	p-value	0.0006	0.0002	<= 1e-04
	OR	1.41885	1.26884	1.2803
CTCF binding site	Overlap	858	2041	5200
	p-value	1	1	1
	OR	0.499957	0.496353	0.481311
enhancer	Overlap	250	694	1950
	p-value	1	1	1
	OR	0.447884	0.517988	0.553202
frameshift variant	Overlap	5	10	18
	p-value	0.1159	0.0829	0.3277
	OR	1.96025	1.66756	1.13568
intron variant	Overlap	20498	50341	137873
	p-value	1	1	1
	OR	0.625183	0.641471	0.667819
missense variant	Overlap	275	603	1526
	p-value	<= 1e-04	<= 1e-04	<= 1e-04
	OR	1.58927	1.4558	1.39213
non coding transcript exon variant	Overlap	1031	2482	5662
	p-value	0.2158	0.0707	1
	OR	1.02433	1.02917	0.893204
open chromatin region	Overlap	704	1893	5095
	p-value	1	1	1
	OR	0.412022	0.462631	0.473225
promoter	Overlap	930	2191	4902
	p-value	<= 1e-04	<= 1e-04	<= 1e-04
	OR	1.63835	1.61397	1.3696
promoter flanking region	Overlap	980	2339	5972
	p-value	1	1	1
	OR	0.621261	0.618679	0.599981
splice acceptor variant	Overlap	2	7	20
	p-value	0.8164	0.6112	0.4772
	OR	0.641622	0.943485	1.0301
splice donor variant	Overlap	4	15	28
	p-value	0.6484	0.1152	0.5398
	OR	0.900576	1.41445	0.995641
splice region variant	Overlap	87	218	531
	p-value	0.0013	<= 1e-04	<= 1e-04
	OR	1.40508	1.47199	1.36681
stop gained	Overlap	2	6	23
	p-value	0.6385	0.42	0.012
	OR	0.925926	1.15176	1.64864
synonymous variant	Overlap	257	686	1902
	p-value	<= 1e-04	<= 1e-04	<= 1e-04
	OR	1.40002	1.56181	1.64797
TF binding site	Overlap	180	401	1010
	p-value	1	1	1
	OR	0.711477	0.66233	0.634235
