# Supplementary material for: Exon-variant interplay and multi-modal evidence identify endocrine dysregulation in severe psychiatric disorders impacting excitatory neurons
Source: Transl Psychiatry. 2025 Apr 19;15:153. doi: 10.1038/s41398-025-03366-8 (PMC12009313; doi:10.1038/s41398-025-03366-8)
Supplement: Supplementary file 10 — Supplementary Table 6ii [file 41398_2025_3366_MOESM10_ESM.xlsx]

## Sheet: Sheet2 - TableS6_eSNP_annotatio
Supplementary data file S6 (ii): eSNP annotation to ChromHMM DLPFC categories. Given are the overlap, annotation p-value and odds ratio (OR) for gene, transcript and exon eSNPs to the 15 state ChromHMM categories.
ChromHMM category	Metric	Gene	Transcript	Exon
Active TSS (TssA)	Overlap	977	2356	5515
	p-value	<= 1e-04	<= 1e-04	<= 1e-04
	OR	2.618	2.637	2.34
Flanking active TSS (TssAFlnk)	Overlap	307	742	1747
	p-value	<= 1e-04	<= 1e-04	<= 1e-04
	OR	2.393	2.417	2.155
transcription at gene 5’ and 3’ (TxFlnk)	Overlap	31	55	119
	p-value	<= 1e-04	<= 1e-04	<= 1e-04
	OR	4.85	3.58	2.922
Strong transcription (Tx)	Overlap	3201	7277	19289
	p-value	<= 1e-04	<= 1e-04	<= 1e-04
	OR	4.029	3.831	3.854
Weak transcription (TxWk)	Overlap	11037	30854	84870
	p-value	<= 1e-04	<= 1e-04	<= 1e-04
	OR	2.091	2.446	2.555
Genic enhancers (EnhG)	Overlap	282	665	1743
	p-value	<= 1e-04	<= 1e-04	<= 1e-04
	OR	3.306	3.254	3.243
Enhancer (Enh)	Overlap	1170	2707	6986
	p-value	<= 1e-04	<= 1e-04	<= 1e-04
	OR	1.491	1.442	1.412
Zink finger genes & repeats (ZNF/Rpts)	Overlap	199	322	693
	p-value	<= 1e-04	<= 1e-04	<= 1e-04
	OR	4.363	2.947	2.408
Heterochromatin (Het)	Overlap	624	1229	2836
	p-value	0.0144	1	1
	OR	1.093	0.897	0.787
Bivalent/poised TSS (TssBiv)	Overlap	25	76	195
	p-value	0.9753	0.872	0.9879
	OR	0.697	0.886	0.862
Flanking bivalent TSS/enhancers (BivFlnk)	Overlap	19	36	75
	p-value	0.036	0.1008	0.5475
	OR	1.593	1.259	0.991
Bivalent enhancers (EnhBiv)	Overlap	20	45	102
	p-value	0.5046	0.6298	0.9808
	OR	1.015	0.959	0.826
Repressed polycomb (ReprPC)	Overlap	102	320	759
	p-value	1	1	1
	OR	0.608	0.796	0.717
Weak repressed polycomb (ReprPCWk)	Overlap	2656	5507	11025
	p-value	1	1	1
	OR	0.817	0.707	0.538
Quies	Overlap	20691	46781	124409
	p-value	1	1	1
	OR	0.695	0.656	0.663
