# Supplementary material for: Exon-variant interplay and multi-modal evidence identify endocrine dysregulation in severe psychiatric disorders impacting excitatory neurons
Source: Transl Psychiatry. 2025 Apr 19;15:153. doi: 10.1038/s41398-025-03366-8 (PMC12009313; doi:10.1038/s41398-025-03366-8)
Supplement: Supplementary file 11 — Supplementary Table 6iii [file 41398_2025_3366_MOESM11_ESM.xlsx]

## Sheet: Sheet3 - TableS6_eSNP_annotatio
Supplementary data file S6 (iii): eSNP annotation to genome-wide association studies (GWAS) of different phenotypes. Given are the overlap, annotation p-value and odds ratio (OR) for gene, transcript and exon eSNPs to the genome-wide significant (p-value < 5e-08) GWAS SNPs.
GWAS	Metric	Gene	Transcript	Exon
ADHD-2019	Overlap	0	2	127
	p-value	1	0.9753	<= 1e-04
	OR	0	0.356125	8.83245
ASD-2019	Overlap	0	0	0
	p-value	1	1	1
	OR	0	0	0
BD-2021	Overlap	84	504	871
	p-value	<= 1e-04	<= 1e-04	<= 1e-04
	OR	3.19769	8.13133	5.28576
CDG-2019	Overlap	83	879	2179
	p-value	0.3472	<= 1e-04	<= 1e-04
	OR	1.04767	4.63034	4.4908
MDD-2019	Overlap	39	73	671
	p-value	1	1	1
	OR	0.122255	0.09735	0.346432
SCZ-2022	Overlap	1518	2788	4969
	p-value	<= 1e-04	<= 1e-04	<= 1e-04
	OR	7.46197	5.75434	4.02655
EA-2018	Overlap	334	1326	3051
	p-value	0.0025	<= 1e-04	<= 1e-04
	OR	1.17769	1.91835	1.7215
T2D-2017	Overlap	43	49	103
	p-value	<= 1e-04	0.0126	0.1118
	OR	3.04319	1.40484	1.12983
