# Supplementary material for: Exon-variant interplay and multi-modal evidence identify endocrine dysregulation in severe psychiatric disorders impacting excitatory neurons
Source: Transl Psychiatry. 2025 Apr 19;15:153. doi: 10.1038/s41398-025-03366-8 (PMC12009313; doi:10.1038/s41398-025-03366-8)
Supplement: Supplementary file 12 — Supplementary Table 6iv [file 41398_2025_3366_MOESM12_ESM.xlsx]

## Sheet: Sheet4 - TableS6_eSNP_annotatio
Supplementary data file S6 (iv): eSNP annotation to the findings in Fromer et al. of the CommonMind Consortium (CMC). Given are the overlap, annotation p-value and odds ratio (OR) for gene, transcript and exon eSNPs to the CMC eQTL and isoQTL SNPs.
CMC	Metric	Gene	Transcript	Exon
eQTL SNPs	Overlap	32867	69017	158518
	p-value	1	1	1
	OR	0.795	0.697	0.609
isoQTL SNPs	Overlap	31050	71360	172885
	p-value	1	1	1
	OR	0.751	0.721	0.664
