# Supplementary material for: Exon-variant interplay and multi-modal evidence identify endocrine dysregulation in severe psychiatric disorders impacting excitatory neurons
Source: Transl Psychiatry. 2025 Apr 19;15:153. doi: 10.1038/s41398-025-03366-8 (PMC12009313; doi:10.1038/s41398-025-03366-8)
Supplement: Supplementary file 13 — Supplementary Table 6v [file 41398_2025_3366_MOESM13_ESM.xlsx]

## Sheet: Sheet5 - TablseS6_eSNP_annotati
Supplementary data file S6 (v): eSNP annotation to GTEx dorsolateral prefrontal cortex (DLPFC) Brodman area 9 (BA9). Given are the overlap, annotation p-value and odds ratio (OR) for gene, transcript and exon eSNPs to GTEx eQTL and sQTL SNPs.
GTEx	Metric	Gene	Transcript	Exon
eQTL SNPs	Overlap	228	402	849
	p-value	1	1	1
	OR	0.044	0.077	0.162
sQTL SNPs	Overlap	50	119	250
	p-value	1	1	1
	OR	0.039	0.093	0.195
