# Supplementary material for: Exon-variant interplay and multi-modal evidence identify endocrine dysregulation in severe psychiatric disorders impacting excitatory neurons
Source: Transl Psychiatry. 2025 Apr 19;15:153. doi: 10.1038/s41398-025-03366-8 (PMC12009313; doi:10.1038/s41398-025-03366-8)
Supplement: Supplementary file 14 — Supplementary Table 7i [file 41398_2025_3366_MOESM14_ESM.xlsx]

## Sheet: Sheet1 - TableS7_GWAS_statistic
Supplementary data file S7 (i): GWAS summary statistics overview. The used label, trait name, source, number of samples (cases/controls for binary traits), total SNP count and p < 0.01 filtered SNP count used for the PRS calculation are given for all GWAS summary statistics used in this study.
Label	Trait	Source	Samples (CASE/CTL)	Total SNPs	PRS filtered SNPs (p < 0.01)
BD-2021	Bipolar disorder	Mullins et al. [1]	413,466 (41,917/371,549)	7608183	136
CDG-2019	Cross-disorder	Cross-Disorder Group of the Psychiatric Genomics Consortium [2]	438997	6753900	17328
MDD-2019	Major depressive disorder	Howard et al. [3]	500,199 (170,756/329,443)	9874289	12117
SCZ-2022	Schizophrenia	Trubetskoy et al. [4]	161,405 (67,390/94,015)	7585077	23399
T2D-2017	Type 2 diabetes	Scott et al. [5]	159,208 (26,676/132,532)	12056346	12218
[1] Mullins, N. et al. Genome-wide association study of more than 40,000 bipolar disorder cases provides new insights into the underlying biology. Nature Genetics 53, 817–829 (2021).
[2] Cross-Disorder Group of the Psychiatric Genomics Consortium. Electronic address: plee0@mgh.harvard.edu & Cross-Disorder Group of the Psychiatric Genomics Consortium. Genomic Relationships, Novel Loci, and Pleiotropic Mechanisms across Eight Psychiatric Disorders. Cell 179, 1469–1482.e11 (2019).
[3] Howard, D. M. et al. Genome-wide meta-analysis of depression identifies 102 independent variants and highlights the importance of the prefrontal brain regions. Nat. Neurosci. 22, 343–352 (2019).
[4] Trubetskoy, V. et al. Mapping genomic loci implicates genes and synaptic biology in schizophrenia. Nature 604, 502–508 (2022).
[5] Scott, R. A. et al. An Expanded Genome-Wide Association Study of Type 2 Diabetes in Europeans. Diabetes 66, 2888–2902 (2017).
