# Supplementary material for: Exon-variant interplay and multi-modal evidence identify endocrine dysregulation in severe psychiatric disorders impacting excitatory neurons
Source: Transl Psychiatry. 2025 Apr 19;15:153. doi: 10.1038/s41398-025-03366-8 (PMC12009313; doi:10.1038/s41398-025-03366-8)
Supplement: Supplementary file 15 — Supplementary Table 7ii [file 41398_2025_3366_MOESM15_ESM.xlsx]

## Sheet: Sheet2 - TableS7_PRS_statistics
Supplementary data file S7 (ii): Statistical overview of calculated PRSs. P-values, R2 using Cragg & Uhler’s (Nagelkerke) and Cox & Snell’s approach and the number of SNPs given for all polygenic risk scores (PRSs) of 1, 0.01, 5e-08 and the best evaluated thresholds. All were corrected for covariates Age, Sex and the four ancestry dimensions (Dim1-Dim4).
	BD-2021
PRSice-2 Threshold	1	0.01	5x10-8	0.1474 (Best)
P-value	0.2516	0.5078	-	0.1970
Nagelkerke R2	0.0358	0.0287	-	0.0386
Cox & Snell R2	0.0268	0.0215	-	0.0289
#SNP’s	2833	136	0	723
	CDG-2019
PRSice-2 Threshold	1	0.01	5x10-8	0.00025005 (Best)
P-value	0.0252	0.2154	0.3434	0.0025
Nagelkerke R2	0.0654	0.0376	0.0324	0.0979
Cox & Snell R2	0.0489	0.0281	0.0242	0.0732
#SNP’s	205323	17328	162	2481
	MDD-2019
PRSice-2 Threshold	1	0.01	5x10-8	0.00030005 (Best)
P-value	0.3838	0.2761	0.3434	0.0055
Nagelkerke R2	0.0313	0.0348	0.0324	0.0866
Cox & Snell R2	0.0234	0.026	0.0242	0.0648
#SNP’s	299445	12117	2	857
	SCZ-2022
PRSice-2 Threshold	1	0.01	5x10-8	0.0236501 (Best)
P-value	0.0003	0.0005	0.3434	7e-05
Nagelkerke R2	0.1283	0.1193	0.0324	0.1474
Cox & Snell R2	0.0959	0.0892	0.0242	0.1103
#SNP’s	293042	23399	387	37850
	T2D-2017
PRSice-2 Threshold	1	0.01	5x10-8	0.00095005 (Best)
P-value	0.8229	0.2296	0.3434	0.0476
Nagelkerke R2	0.0255	0.0368	0.0324	0.0568
Cox & Snell R2	0.0191	0.0276	0.0242	0.0425
#SNP’s	301103	12218	64	2202
