# Supplementary material for: Exon-variant interplay and multi-modal evidence identify endocrine dysregulation in severe psychiatric disorders impacting excitatory neurons
Source: Transl Psychiatry. 2025 Apr 19;15:153. doi: 10.1038/s41398-025-03366-8 (PMC12009313; doi:10.1038/s41398-025-03366-8)
Supplement: Supplementary file 16 — Supplementary Table 8 [file 41398_2025_3366_MOESM16_ESM.xlsx]

## Sheet: Sheet1 - TableS8_BMS_eQTS
Supplementary data file S8: Unique Ensembl Gene IDs and gene symbols from the bipolar disorder (BD), major depressive disorder (MDD) and schizophrenia (SCZ) joint exon eQT-Score dataset.
Ensembl Gene ID	Gene Symbol
ENSG00000136891	TEX10
ENSG00000064547	LPAR2
ENSG00000070785	EIF2B3
ENSG00000137877	SPTBN5
ENSG00000089195	TRMT6
ENSG00000051825	MPHOSPH9
ENSG00000133706	LARS
ENSG00000010322	NISCH
ENSG00000157343	ARMC12
ENSG00000146592	CREB5
ENSG00000078269	SYNJ2
ENSG00000183323	CCDC125
ENSG00000215568	GAB4
ENSG00000244038	DDOST
ENSG00000204713	TRIM27
ENSG00000148384	INPP5E
ENSG00000137411	VARS2
ENSG00000213996	TM6SF2
ENSG00000122386	ZNF205
ENSG00000068489	PRR11
ENSG00000086827	ZW10
ENSG00000121207	LRAT
ENSG00000234127	TRIM26
ENSG00000112303	VNN2
ENSG00000072210	ALDH3A2
ENSG00000070159	PTPN3
ENSG00000023287	RB1CC1
ENSG00000177058	SLC38A9
ENSG00000182768	NGRN
ENSG00000196642	RABL6
ENSG00000179626	OR6C4
ENSG00000196943	NOP9
ENSG00000164253	WDR41
ENSG00000172828	CES3
ENSG00000085511	MAP3K4
ENSG00000136280	CCM2
ENSG00000117411	B4GALT2
ENSG00000151789	ZNF385D
ENSG00000188157	AGRN
ENSG00000151338	MIPOL1
ENSG00000161249	DMKN
ENSG00000132002	DNAJB1
ENSG00000127863	TNFRSF19
ENSG00000214013	GANC
ENSG00000128609	NDUFA5
ENSG00000145088	EAF2
ENSG00000172748	ZNF596
ENSG00000180998	GPR137C
ENSG00000154265	ABCA5
ENSG00000101752	MIB1
ENSG00000164756	SLC30A8
ENSG00000154415	PPP1R3A
ENSG00000256771	ZNF253
ENSG00000176771	NCKAP5
ENSG00000130449	ZSWIM6
ENSG00000156103	MMP16
ENSG00000187091	PLCD1
ENSG00000176571	CNBD1
ENSG00000167757	KLK11
ENSG00000188343	FAM92A1
ENSG00000110330	BIRC2
ENSG00000165392	WRN
ENSG00000162598	C1orf87
ENSG00000037280	FLT4
ENSG00000089692	LAG3
ENSG00000108515	ENO3
ENSG00000160753	RUSC1
ENSG00000111144	LTA4H
ENSG00000078687	TNRC6C
ENSG00000198874	TYW1
ENSG00000133316	WDR74
ENSG00000163576	EFHB
ENSG00000136450	SRSF1
ENSG00000172403	SYNPO2
ENSG00000090621	PABPC4
ENSG00000124302	CHST8
ENSG00000143355	LHX9
ENSG00000140853	NLRC5
ENSG00000176641	RNF152
ENSG00000119314	PTBP3
ENSG00000164649	CDCA7L
ENSG00000185621	LMLN
ENSG00000163053	SLC16A14
ENSG00000133401	PDZD2
ENSG00000130147	SH3BP4
ENSG00000145029	NICN1
ENSG00000150540	HNMT
ENSG00000086570	FAT2
ENSG00000108094	CUL2
ENSG00000103064	SLC7A6
ENSG00000157423	HYDIN
ENSG00000117281	CD160
ENSG00000167978	SRRM2
ENSG00000188779	SKOR1
ENSG00000100749	VRK1
ENSG00000169371	SNUPN
ENSG00000123360	PDE1B
ENSG00000114346	ECT2
ENSG00000174448	STARD6
ENSG00000163882	POLR2H
ENSG00000112280	COL9A1
ENSG00000114999	TTL
ENSG00000106479	ZNF862
ENSG00000102977	ACD
ENSG00000027847	B4GALT7
ENSG00000204161	C10orf128
ENSG00000163807	KIAA1143
ENSG00000237441	RGL2
ENSG00000161011	SQSTM1
ENSG00000127249	ATP13A4
ENSG00000205581	HMGN1
ENSG00000157870	FAM213B
ENSG00000116871	MAP7D1
ENSG00000127954	STEAP4
ENSG00000116035	VAX2
ENSG00000132155	RAF1
ENSG00000162460	TMEM82
ENSG00000130635	COL5A1
ENSG00000125319	C17orf53
ENSG00000072401	UBE2D1
ENSG00000141837	CACNA1A
ENSG00000141219	C17orf80
ENSG00000152942	RAD17
ENSG00000137709	POU2F3
ENSG00000100612	DHRS7
ENSG00000177646	ACAD9
ENSG00000064042	LIMCH1
ENSG00000182551	ADI1
ENSG00000087253	LPCAT2
ENSG00000163900	TMEM41A
ENSG00000145014	TMEM44
ENSG00000055118	KCNH2
ENSG00000023839	ABCC2
ENSG00000163820	FYCO1
ENSG00000132321	IQCA1
ENSG00000187735	TCEA1
ENSG00000007384	RHBDF1
ENSG00000086189	DIMT1
ENSG00000102699	PARP4
ENSG00000111711	GOLT1B
ENSG00000103152	MPG
ENSG00000115364	MRPL19
ENSG00000167862	ICT1
ENSG00000204842	ATXN2
ENSG00000188766	SPRED3
ENSG00000183091	NEB
ENSG00000029153	ARNTL2
ENSG00000198520	C1orf228
ENSG00000137497	NUMA1
ENSG00000117614	SYF2
ENSG00000158195	WASF2
ENSG00000131966	ACTR10
ENSG00000204899	MZT1
ENSG00000119698	PPP4R4
ENSG00000111596	CNOT2
ENSG00000146830	GIGYF1
ENSG00000173145	NOC3L
ENSG00000159055	MIS18A
ENSG00000099991	CABIN1
ENSG00000162994	CLHC1
ENSG00000154889	MPPE1
ENSG00000172354	GNB2
ENSG00000148688	RPP30
ENSG00000158296	SLC13A3
ENSG00000187118	CMC1
ENSG00000156928	MALSU1
ENSG00000114805	PLCH1
ENSG00000165816	VWA2
ENSG00000242715	CCDC169
ENSG00000155657	TTN
ENSG00000182400	TRAPPC6B
ENSG00000130762	ARHGEF16
ENSG00000163873	GRIK3
ENSG00000138109	CYP2C9
ENSG00000095261	PSMD5
ENSG00000149100	EIF3M
ENSG00000133111	RFXAP
ENSG00000149311	ATM
ENSG00000105397	TYK2
ENSG00000176495	OR5AN1
ENSG00000132819	RBM38
ENSG00000108055	SMC3
ENSG00000152104	PTPN14
ENSG00000066279	ASPM
ENSG00000103494	RPGRIP1L
ENSG00000112763	BTN2A1
ENSG00000122735	DNAI1
ENSG00000161638	ITGA5
ENSG00000157014	TATDN2
ENSG00000075089	ACTR6
ENSG00000120868	APAF1
ENSG00000163810	TGM4
ENSG00000141449	GREB1L
ENSG00000069345	DNAJA2
ENSG00000119688	ABCD4
ENSG00000149196	C11orf73
ENSG00000168594	ADAM29
ENSG00000143450	OAZ3
ENSG00000144579	CTDSP1
ENSG00000196724	ZNF418
ENSG00000145041	VPRBP
ENSG00000204020	LIPN
ENSG00000161542	PRPSAP1
ENSG00000106066	CPVL
ENSG00000132475	H3F3B
ENSG00000010292	NCAPD2
ENSG00000141564	RPTOR
ENSG00000179855	GIPC3
ENSG00000049323	LTBP1
ENSG00000267673	FDX1L
ENSG00000160602	NEK8
ENSG00000151806	GUF1
ENSG00000198707	CEP290
ENSG00000198488	B3GNT6
ENSG00000133606	MKRN1
ENSG00000088280	ASAP3
ENSG00000205592	MUC19
ENSG00000166326	TRIM44
ENSG00000061987	MON2
ENSG00000134996	OSTF1
ENSG00000103353	UBFD1
ENSG00000079931	MOXD1
ENSG00000049540	ELN
ENSG00000099814	CEP170B
ENSG00000087191	PSMC5
ENSG00000151553	FAM160B1
ENSG00000137216	TMEM63B
ENSG00000198796	ALPK2
ENSG00000174485	DENND4A
ENSG00000115009	CCL20
ENSG00000173193	PARP14
ENSG00000185933	CALHM1
ENSG00000172478	C2orf54
ENSG00000115207	GTF3C2
ENSG00000041515	MYO16
ENSG00000142102	ATHL1
ENSG00000108424	KPNB1
ENSG00000134686	PHC2
ENSG00000091164	TXNL1
ENSG00000139154	AEBP2
ENSG00000182771	GRID1
ENSG00000162836	ACP6
ENSG00000149554	CHEK1
ENSG00000175262	C1orf127
ENSG00000087301	TXNDC16
ENSG00000227057	WDR46
ENSG00000167791	CABP2
ENSG00000187922	LCN10
ENSG00000151812	SLC35F4
ENSG00000106484	MEST
ENSG00000267596	CCL15
ENSG00000138326	RPS24
ENSG00000105186	ANKRD27
ENSG00000138439	FAM117B
ENSG00000140459	CYP11A1
ENSG00000143994	ABHD1
ENSG00000127564	PKMYT1
ENSG00000139291	TMEM19
ENSG00000140740	UQCRC2
ENSG00000111371	SLC38A1
ENSG00000129460	NGDN
ENSG00000233932	CTXN2
ENSG00000001631	KRIT1
ENSG00000137135	ARHGEF39
ENSG00000077238	IL4R
ENSG00000162753	SLC9C2
ENSG00000105472	CLEC11A
ENSG00000139324	TMTC3
ENSG00000151893	CACUL1
ENSG00000174527	MYO1H
ENSG00000021574	SPAST
ENSG00000110756	HPS5
ENSG00000075142	SRI
ENSG00000105327	BBC3
ENSG00000167210	LOXHD1
ENSG00000074755	ZZEF1
ENSG00000028528	SNX1
ENSG00000172893	DHCR7
ENSG00000129167	TPH1
ENSG00000115947	ORC4
ENSG00000132003	ZSWIM4
ENSG00000139505	MTMR6
ENSG00000119457	SLC46A2
ENSG00000144354	CDCA7
ENSG00000146376	ARHGAP18
ENSG00000048540	LMO3
ENSG00000078369	GNB1
ENSG00000163507	KIAA1524
ENSG00000170448	NFXL1
ENSG00000101343	CRNKL1
ENSG00000130312	MRPL34
ENSG00000160741	CRTC2
ENSG00000196335	STK31
ENSG00000085998	POMGNT1
ENSG00000170954	ZNF415
ENSG00000158467	AHCYL2
ENSG00000160972	PPP1R16A
ENSG00000055147	FAM114A2
ENSG00000007341	ST7L
ENSG00000136021	SCYL2
ENSG00000133454	MYO18B
ENSG00000137171	KLC4
ENSG00000130529	TRPM4
ENSG00000100629	CEP128
ENSG00000108469	RECQL5
ENSG00000131507	NDFIP1
ENSG00000157992	KRTCAP3
ENSG00000215454	KRTAP10-4
ENSG00000146426	TIAM2
ENSG00000141002	TCF25
ENSG00000161714	PLCD3
ENSG00000104368	PLAT
ENSG00000184900	SUMO3
ENSG00000185219	ZNF445
ENSG00000138411	HECW2
ENSG00000077147	TM9SF3
ENSG00000172551	MUCL1
ENSG00000198646	NCOA6
ENSG00000185246	PRPF39
ENSG00000149084	HSD17B12
ENSG00000196074	SYCP2
ENSG00000152818	UTRN
ENSG00000156261	CCT8
ENSG00000075891	PAX2
ENSG00000023892	DEF6
ENSG00000120837	NFYB
ENSG00000049192	ADAMTS6
ENSG00000069188	SDK2
ENSG00000197646	PDCD1LG2
ENSG00000163704	PRRT3
ENSG00000011304	PTBP1
ENSG00000183291	SEP15
ENSG00000100065	CARD10
ENSG00000173599	PC
ENSG00000169299	PGM2
ENSG00000123908	AGO2
ENSG00000169660	HEXDC
ENSG00000124406	ATP8A1
ENSG00000143127	ITGA10
ENSG00000134453	RBM17
ENSG00000110046	ATG2A
ENSG00000093217	XYLB
ENSG00000224982	TMEM233
ENSG00000204345	CD300LD
ENSG00000116212	LRRC42
ENSG00000083168	KAT6A
ENSG00000152208	GRID2
ENSG00000118972	FGF23
ENSG00000133640	LRRIQ1
ENSG00000164532	TBX20
ENSG00000197959	DNM3
ENSG00000165935	SMCO2
ENSG00000083799	CYLD
ENSG00000042781	USH2A
ENSG00000125618	PAX8
ENSG00000161573	CCL16
ENSG00000141428	C18orf21
ENSG00000013561	RNF14
ENSG00000204120	GIGYF2
ENSG00000160050	CCDC28B
ENSG00000146143	PRIM2
ENSG00000085978	ATG16L1
ENSG00000174776	WDR49
ENSG00000154144	TBRG1
ENSG00000130545	CRB3
ENSG00000076604	TRAF4
ENSG00000104356	POP1
ENSG00000180855	ZNF443
ENSG00000101247	NDUFAF5
ENSG00000161996	WDR90
ENSG00000112118	MCM3
ENSG00000158125	XDH
ENSG00000103260	METRN
ENSG00000135363	LMO2
ENSG00000104970	KIR3DX1
ENSG00000007174	DNAH9
ENSG00000150526	MIA2
ENSG00000079819	EPB41L2
ENSG00000164930	FZD6
ENSG00000119707	RBM25
ENSG00000125895	TMEM74B
ENSG00000197969	VPS13A
ENSG00000146904	EPHA1
ENSG00000197217	ENTPD4
ENSG00000115318	LOXL3
ENSG00000174343	CHRNA9
ENSG00000100554	ATP6V1D
ENSG00000156970	BUB1B
ENSG00000163141	BNIPL
ENSG00000138592	USP8
ENSG00000066923	STAG3
ENSG00000139974	SLC38A6
ENSG00000149499	EML3
ENSG00000076003	MCM6
ENSG00000153930	ANKFN1
ENSG00000107679	PLEKHA1
ENSG00000108395	TRIM37
ENSG00000154589	LY96
ENSG00000186907	RTN4RL2
ENSG00000088325	TPX2
ENSG00000106266	SNX8
ENSG00000100526	CDKN3
ENSG00000167612	ANKRD33
ENSG00000214575	CPEB1
ENSG00000173575	CHD2
ENSG00000136813	KIAA0368
ENSG00000137841	PLCB2
ENSG00000011454	RABGAP1
ENSG00000137225	CAPN11
ENSG00000120948	TARDBP
ENSG00000140519	RHCG
ENSG00000172482	AGXT
ENSG00000062038	CDH3
ENSG00000164924	YWHAZ
ENSG00000136153	LMO7
ENSG00000078804	TP53INP2
ENSG00000239305	RNF103
ENSG00000108010	GLRX3
ENSG00000102893	PHKB
ENSG00000152234	ATP5A1
ENSG00000118997	DNAH7
ENSG00000158286	RNF207
ENSG00000196914	ARHGEF12
ENSG00000065802	ASB1
ENSG00000164692	COL1A2
ENSG00000157741	UBN2
ENSG00000186815	TPCN1
ENSG00000156831	NSMCE2
ENSG00000136758	YME1L1
ENSG00000103047	TANGO6
ENSG00000132661	NXT1
ENSG00000126353	CCR7
ENSG00000141052	MYOCD
ENSG00000053770	AP5M1
ENSG00000115825	PRKD3
ENSG00000108384	RAD51C
ENSG00000066926	FECH
ENSG00000054967	RELT
ENSG00000125827	TMX4
ENSG00000185658	BRWD1
ENSG00000148634	HERC4
ENSG00000122008	POLK
ENSG00000006625	GGCT
ENSG00000166147	FBN1
ENSG00000113296	THBS4
ENSG00000154646	TMPRSS15
ENSG00000172845	SP3
ENSG00000177548	RABEP2
ENSG00000118298	CA14
ENSG00000124006	OBSL1
ENSG00000134897	BIVM
ENSG00000140678	ITGAX
ENSG00000189325	C6orf222
ENSG00000173826	KCNH6
ENSG00000007933	FMO3
ENSG00000173401	GLIPR1L1
ENSG00000187288	CIDEC
ENSG00000159873	CCDC117
ENSG00000145860	RNF145
ENSG00000173040	EVC2
ENSG00000157470	FAM81A
ENSG00000183647	ZNF530
ENSG00000186952	TMEM232
ENSG00000151136	BTBD11
ENSG00000123143	PKN1
ENSG00000131591	C1orf159
ENSG00000198838	RYR3
ENSG00000152092	ASTN1
ENSG00000080573	COL5A3
ENSG00000173557	C2orf70
ENSG00000110713	NUP98
ENSG00000181029	TRAPPC5
ENSG00000109929	SC5D
ENSG00000083123	BCKDHB
ENSG00000163492	CCDC141
ENSG00000151718	WWC2
ENSG00000171681	ATF7IP
ENSG00000128833	MYO5C
ENSG00000166012	TAF1D
ENSG00000124207	CSE1L
ENSG00000140443	IGF1R
ENSG00000129757	CDKN1C
ENSG00000109738	GLRB
ENSG00000149932	TMEM219
ENSG00000178685	PARP10
ENSG00000168300	PCMTD1
ENSG00000115652	UXS1
ENSG00000116668	SWT1
ENSG00000168883	USP39
ENSG00000214814	FER1L6
ENSG00000141622	RNF165
ENSG00000185379	RAD51D
ENSG00000137628	DDX60
ENSG00000170615	SLC26A5
ENSG00000165959	CLMN
ENSG00000174371	EXO1
ENSG00000189157	FAM47E
ENSG00000272414	FAM47E
ENSG00000110693	SOX6
ENSG00000198791	CNOT7
ENSG00000156049	GNA14
ENSG00000108296	CWC25
ENSG00000054654	SYNE2
ENSG00000204396	VWA7
ENSG00000169436	COL22A1
ENSG00000130227	XPO7
ENSG00000124193	SRSF6
ENSG00000132141	CCT6B
ENSG00000102452	NALCN
ENSG00000077454	LRCH4
ENSG00000130813	C19orf66
ENSG00000065559	MAP2K4
ENSG00000197771	MCMBP
ENSG00000183255	PTTG1IP
ENSG00000184432	COPB2
ENSG00000100889	PCK2
ENSG00000134108	ARL8B
ENSG00000070729	CNGB1
ENSG00000125430	HS3ST3B1
ENSG00000196932	TMEM26
ENSG00000159023	EPB41
ENSG00000118257	NRP2
ENSG00000162641	AKNAD1
ENSG00000164500	C7orf72
ENSG00000183735	TBK1
ENSG00000035141	FAM136A
ENSG00000110455	ACCS
ENSG00000244045	TMEM199
ENSG00000142166	IFNAR1
ENSG00000129636	ITFG1
ENSG00000107518	ATRNL1
ENSG00000095319	NUP188
ENSG00000007168	PAFAH1B1
ENSG00000132000	PODNL1
ENSG00000176601	MAP3K19
ENSG00000115942	ORC2
ENSG00000161040	FBXL13
ENSG00000109927	TECTA
ENSG00000086991	NOX4
ENSG00000143183	TMCO1
ENSG00000162620	LRRIQ3
ENSG00000118855	MFSD1
ENSG00000103942	HOMER2
ENSG00000148773	MKI67
ENSG00000108375	RNF43
ENSG00000117155	SSX2IP
ENSG00000148362	C9orf142
ENSG00000104154	SLC30A4
ENSG00000127603	MACF1
ENSG00000153283	CD96
ENSG00000163491	NEK10
ENSG00000170266	GLB1
ENSG00000159658	EFCAB14
ENSG00000126067	PSMB2
ENSG00000173464	RNASE11
ENSG00000104885	DOT1L
ENSG00000147573	TRIM55
ENSG00000148843	PDCD11
ENSG00000165644	COMTD1
ENSG00000136490	LIMD2
ENSG00000112486	CCR6
ENSG00000102471	NDFIP2
ENSG00000108312	UBTF
ENSG00000163412	EIF4E3
ENSG00000008405	CRY1
ENSG00000076043	REXO2
ENSG00000139644	TMBIM6
ENSG00000124818	OPN5
ENSG00000133103	COG6
ENSG00000257727	CNPY2
ENSG00000104413	ESRP1
ENSG00000178105	DDX10
ENSG00000109381	ELF2
ENSG00000108231	LGI1
ENSG00000155096	AZIN1
ENSG00000118369	USP35
ENSG00000198862	LTN1
ENSG00000132466	ANKRD17
ENSG00000124875	CXCL6
ENSG00000054179	ENTPD2
ENSG00000114859	CLCN2
ENSG00000168763	CNNM3
ENSG00000146085	MUT
ENSG00000150776	C11orf57
ENSG00000167693	NXN
ENSG00000151612	ZNF827
ENSG00000105519	CAPS
ENSG00000119616	FCF1
ENSG00000130956	HABP4
ENSG00000198554	WDHD1
ENSG00000166546	BEAN1
ENSG00000180448	HMHA1
ENSG00000136068	FLNB
ENSG00000142949	PTPRF
ENSG00000171612	SLC25A33
ENSG00000048740	CELF2
ENSG00000139410	SDSL
ENSG00000100413	POLR3H
ENSG00000090339	ICAM1
ENSG00000087053	MTMR2
ENSG00000173705	SUSD5
ENSG00000164893	SLC7A13
ENSG00000143442	POGZ
ENSG00000168065	SLC22A11
ENSG00000101109	STK4
ENSG00000121578	B4GALT4
ENSG00000104755	ADAM2
ENSG00000185689	C6orf201
ENSG00000177917	ARL6IP6
ENSG00000198673	FAM19A2
ENSG00000159214	CCDC24
ENSG00000095906	NUBP2
ENSG00000205707	LYRM5
ENSG00000221978	CCNL2
ENSG00000139218	SCAF11
ENSG00000159784	FAM131B
ENSG00000167858	TEKT1
ENSG00000115084	SLC35F5
ENSG00000124237	C20orf85
ENSG00000101654	RNMT
ENSG00000166822	TMEM170A
ENSG00000124098	FAM210B
ENSG00000198216	CACNA1E
ENSG00000064886	CHI3L2
ENSG00000047849	MAP4
ENSG00000146918	NCAPG2
ENSG00000165868	HSPA12A
ENSG00000138829	FBN2
ENSG00000137720	C11orf1
ENSG00000186825	C2orf27B
ENSG00000196712	NF1
ENSG00000066651	TRMT11
ENSG00000176834	VSIG10
ENSG00000088986	DYNLL1
ENSG00000172116	CD8B
ENSG00000237412	PRSS56
ENSG00000166444	ST5
ENSG00000154114	TBCEL
ENSG00000128918	ALDH1A2
ENSG00000187510	PLEKHG7
ENSG00000131196	NFATC1
ENSG00000136930	PSMB7
ENSG00000105993	DNAJB6
ENSG00000006576	PHTF2
ENSG00000256043	CTSO
ENSG00000164414	SLC35A1
ENSG00000198900	TOP1
ENSG00000171428	NAT1
ENSG00000148296	SURF6
ENSG00000163482	STK36
ENSG00000155393	HEATR3
ENSG00000162437	RAVER2
ENSG00000170054	SERPINA9
ENSG00000065154	OAT
ENSG00000173890	GPR160
ENSG00000196865	NHLRC2
ENSG00000104320	NBN
ENSG00000163071	SPATA18
ENSG00000130244	FAM98C
ENSG00000100122	CRYBB1
ENSG00000180357	ZNF609
ENSG00000122873	CISD1
ENSG00000174106	LEMD3
ENSG00000083857	FAT1
ENSG00000131018	SYNE1
ENSG00000131899	LLGL1
ENSG00000127663	KDM4B
ENSG00000179528	LBX2
ENSG00000167112	TRUB2
ENSG00000184012	TMPRSS2
ENSG00000196126	HLA-DRB1
ENSG00000113108	APBB3
ENSG00000114209	PDCD10
ENSG00000166927	MS4A7
ENSG00000140279	DUOX2
ENSG00000196209	SIRPB2
ENSG00000164123	C4orf45
ENSG00000173262	SLC2A14
ENSG00000070061	IKBKAP
ENSG00000196569	LAMA2
ENSG00000116679	IVNS1ABP
ENSG00000064309	CDON
ENSG00000179364	PACS2
ENSG00000164306	PRIMPOL
ENSG00000082898	XPO1
ENSG00000141736	ERBB2
ENSG00000129173	E2F8
ENSG00000196535	MYO18A
ENSG00000102445	KIAA0226L
ENSG00000112137	PHACTR1
ENSG00000175198	PCCA
ENSG00000184560	C17orf74
ENSG00000140479	PCSK6
ENSG00000197496	SLC2A10
ENSG00000196975	ANXA4
ENSG00000136802	LRRC8A
ENSG00000196208	GREB1
ENSG00000067533	RRP15
ENSG00000140403	DNAJA4
ENSG00000176124	DLEU1
ENSG00000183576	SETD3
ENSG00000154040	CABYR
ENSG00000050426	LETMD1
ENSG00000145604	SKP2
ENSG00000143476	DTL
ENSG00000255529	POLR2M
ENSG00000155100	OTUD6B
ENSG00000135144	DTX1
ENSG00000146414	SHPRH
ENSG00000198015	MRPL42
ENSG00000160469	BRSK1
ENSG00000164796	CSMD3
ENSG00000143882	ATP6V1C2
ENSG00000009830	POMT2
ENSG00000158683	PKD1L1
ENSG00000115648	MLPH
ENSG00000100083	GGA1
ENSG00000083642	PDS5B
ENSG00000111670	GNPTAB
ENSG00000071189	SNX13
ENSG00000131446	MGAT1
ENSG00000138182	KIF20B
ENSG00000029559	IBSP
ENSG00000214456	PLIN5
ENSG00000156508	EEF1A1
ENSG00000168769	TET2
ENSG00000111344	RASAL1
ENSG00000038532	CLEC16A
ENSG00000197879	MYO1C
ENSG00000109339	MAPK10
ENSG00000124574	ABCC10
ENSG00000161509	GRIN2C
ENSG00000177311	ZBTB38
ENSG00000115841	RMDN2
ENSG00000143195	ILDR2
ENSG00000135100	HNF1A
ENSG00000160584	SIK3
ENSG00000170522	ELOVL6
ENSG00000131149	GSE1
ENSG00000189045	ANKDD1B
ENSG00000172915	NBEA
ENSG00000110934	BIN2
ENSG00000140807	NKD1
ENSG00000103145	HCFC1R1
ENSG00000143341	HMCN1
ENSG00000176390	CRLF3
ENSG00000131480	AOC2
ENSG00000162711	NLRP3
ENSG00000137692	DCUN1D5
ENSG00000204348	DXO
ENSG00000136986	DERL1
ENSG00000130702	LAMA5
ENSG00000174243	DDX23
ENSG00000198945	L3MBTL3
ENSG00000181577	C6orf223
ENSG00000179941	BBS10
ENSG00000174456	C12orf76
ENSG00000123178	SPRYD7
ENSG00000171163	ZNF692
ENSG00000172548	NIPAL4
ENSG00000134324	LPIN1
ENSG00000180881	CAPS2
ENSG00000095539	SEMA4G
ENSG00000172086	KRCC1
ENSG00000166856	GPR182
ENSG00000177989	ODF3B
ENSG00000109323	MANBA
ENSG00000144589	STK11IP
ENSG00000181827	RFX7
ENSG00000128908	INO80
ENSG00000006530	AGK
ENSG00000177627	C12orf54
ENSG00000181885	CLDN7
ENSG00000187889	C1orf168
ENSG00000126777	KTN1
ENSG00000167103	PIP5KL1
ENSG00000172046	USP19
ENSG00000137976	DNASE2B
ENSG00000170486	KRT72
ENSG00000021762	OSBPL5
ENSG00000137770	CTDSPL2
ENSG00000148019	CEP78
ENSG00000125449	ARMC7
ENSG00000123453	SARDH
ENSG00000111727	HCFC2
ENSG00000162669	HFM1
ENSG00000107566	ERLIN1
ENSG00000164488	DACT2
ENSG00000104904	OAZ1
ENSG00000112159	MDN1
ENSG00000060749	QSER1
ENSG00000072134	EPN2
ENSG00000092140	G2E3
ENSG00000088876	ZNF343
ENSG00000196628	TCF4
ENSG00000221818	EBF2
ENSG00000131620	ANO1
ENSG00000141401	IMPA2
ENSG00000137727	ARHGAP20
ENSG00000171953	ATPAF2
ENSG00000171819	ANGPTL7
ENSG00000155363	MOV10
ENSG00000106304	SPAM1
ENSG00000197170	PSMD12
ENSG00000130024	PHF10
ENSG00000142687	KIAA0319L
ENSG00000198718	FAM179B
ENSG00000067064	IDI1
ENSG00000125089	SH3TC1
ENSG00000125844	RRBP1
ENSG00000100029	PES1
ENSG00000116117	PARD3B
ENSG00000121680	PEX16
ENSG00000177380	PPFIA3
ENSG00000104825	NFKBIB
ENSG00000244255	CFB
ENSG00000243649	CFB
ENSG00000162594	IL23R
ENSG00000103111	MON1B
ENSG00000121022	COPS5
ENSG00000163359	COL6A3
ENSG00000165338	HECTD2
ENSG00000173614	NMNAT1
ENSG00000104343	UBE2W
ENSG00000235863	B3GALT4
ENSG00000172995	ARPP21
ENSG00000048707	VPS13D
ENSG00000159348	CYB5R1
ENSG00000229859	PGA3
ENSG00000118707	TGIF2
ENSG00000151835	SACS
ENSG00000143179	UCK2
ENSG00000104783	KCNN4
ENSG00000134343	ANO3
ENSG00000167895	TMC8
ENSG00000114790	ARHGEF26
ENSG00000115677	HDLBP
ENSG00000120889	TNFRSF10B
ENSG00000108443	RPS6KB1
ENSG00000076984	MAP2K7
ENSG00000136750	GAD2
ENSG00000055950	MRPL43
ENSG00000077463	SIRT6
ENSG00000165671	NSD1
ENSG00000053524	MCF2L2
ENSG00000080823	MOK
ENSG00000197548	ATG7
ENSG00000124232	RBPJL
ENSG00000109072	VTN
ENSG00000114904	NEK4
ENSG00000125046	SSUH2
ENSG00000158186	MRAS
ENSG00000164659	KIAA1324L
ENSG00000176945	MUC20
ENSG00000159788	RGS12
ENSG00000152578	GRIA4
ENSG00000187860	CCDC157
ENSG00000140854	KATNB1
ENSG00000164190	NIPBL
ENSG00000102547	CAB39L
ENSG00000224389	C4B
ENSG00000109771	LRP2BP
ENSG00000196653	ZNF502
ENSG00000153823	PID1
ENSG00000163702	IL17RC
ENSG00000197081	IGF2R
ENSG00000136634	IL10
ENSG00000143418	CERS2
ENSG00000174327	SLC16A13
ENSG00000173641	HSPB7
ENSG00000124802	EEF1E1
ENSG00000075790	BCAP29
ENSG00000102910	LONP2
ENSG00000019549	SNAI2
ENSG00000066135	KDM4A
ENSG00000143353	LYPLAL1
ENSG00000144554	FANCD2
ENSG00000243130	PSG11
ENSG00000198925	ATG9A
ENSG00000156535	CD109
ENSG00000160856	FCRL3
ENSG00000174669	SLC29A2
ENSG00000053747	LAMA3
ENSG00000121486	TRMT1L
ENSG00000147650	LRP12
ENSG00000124678	TCP11
ENSG00000087274	ADD1
ENSG00000163631	ALB
ENSG00000027001	MIPEP
ENSG00000134668	SPOCD1
ENSG00000141738	GRB7
ENSG00000105176	URI1
ENSG00000116885	OSCP1
ENSG00000125850	OVOL2
ENSG00000115761	NOL10
ENSG00000117009	KMO
ENSG00000152683	SLC30A6
ENSG00000121104	FAM117A
ENSG00000135945	REV1
ENSG00000136731	UGGT1
ENSG00000157107	FCHO2
ENSG00000070366	SMG6
ENSG00000123552	USP45
ENSG00000095574	IKZF5
ENSG00000196218	RYR1
ENSG00000183662	FAM19A1
ENSG00000138777	PPA2
ENSG00000112306	RPS12
ENSG00000108953	YWHAE
ENSG00000150051	MKX
ENSG00000164828	SUN1
ENSG00000111802	TDP2
ENSG00000173611	SCAI
ENSG00000103034	NDRG4
ENSG00000138686	BBS7
ENSG00000112297	AIM1
ENSG00000135452	TSPAN31
ENSG00000213921	LEUTX
ENSG00000213420	GPC2
ENSG00000137814	HAUS2
ENSG00000173540	GMPPB
ENSG00000230055	CISD3
ENSG00000142731	PLK4
ENSG00000152127	MGAT5
ENSG00000110911	SLC11A2
ENSG00000133731	IMPA1
ENSG00000163050	ADCK3
ENSG00000083312	TNPO1
ENSG00000002016	RAD52
ENSG00000133678	TMEM254
ENSG00000136487	GH2
ENSG00000136527	TRA2B
ENSG00000179348	GATA2
ENSG00000180891	CUEDC1
ENSG00000115446	UNC50
ENSG00000111731	C2CD5
ENSG00000101464	PIGU
ENSG00000126856	PRDM7
ENSG00000110801	PSMD9
ENSG00000163958	ZDHHC19
ENSG00000104804	TULP2
ENSG00000109919	MTCH2
ENSG00000153310	FAM49B
ENSG00000004139	SARM1
ENSG00000072803	FBXW11
ENSG00000112695	COX7A2
ENSG00000099204	ABLIM1
ENSG00000125124	BBS2
ENSG00000139998	RAB15
ENSG00000113580	NR3C1
ENSG00000170242	USP47
ENSG00000001036	FUCA2
ENSG00000131323	TRAF3
ENSG00000163811	WDR43
ENSG00000148925	BTBD10
ENSG00000186446	ZNF501
ENSG00000169271	HSPB3
ENSG00000070985	TRPM5
ENSG00000178031	ADAMTSL1
ENSG00000166855	CLPX
ENSG00000060656	PTPRU
ENSG00000102543	CDADC1
ENSG00000185513	L3MBTL1
ENSG00000198668	CALM1
ENSG00000152944	MED21
ENSG00000163214	DHX57
ENSG00000172059	KLF11
ENSG00000104695	PPP2CB
ENSG00000146872	TLK2
ENSG00000198000	NOL8
ENSG00000167702	KIFC2
ENSG00000095564	BTAF1
ENSG00000168056	LTBP3
ENSG00000164683	HEY1
ENSG00000144744	UBA3
ENSG00000110888	CAPRIN2
ENSG00000100731	PCNX
ENSG00000166181	API5
ENSG00000150054	MPP7
ENSG00000142959	BEST4
ENSG00000154359	LONRF1
ENSG00000101126	ADNP
ENSG00000100577	GSTZ1
ENSG00000083307	GRHL2
ENSG00000095794	CREM
ENSG00000130592	LSP1
ENSG00000100427	MLC1
ENSG00000120696	KBTBD7
ENSG00000119771	KLHL29
ENSG00000035720	STAP1
ENSG00000172531	PPP1CA
ENSG00000198130	HIBCH
ENSG00000171970	ZNF57
ENSG00000157916	RER1
ENSG00000138798	EGF
ENSG00000057663	ATG5
ENSG00000166439	RNF169
ENSG00000165752	STK32C
ENSG00000169862	CTNND2
ENSG00000118985	ELL2
ENSG00000213614	HEXA
ENSG00000136404	TM6SF1
ENSG00000149582	TMEM25
ENSG00000132952	USPL1
ENSG00000113396	SLC27A6
ENSG00000125445	MRPS7
ENSG00000143013	LMO4
ENSG00000146221	TCTE1
ENSG00000081386	ZNF510
ENSG00000180304	OAZ2
ENSG00000163864	NMNAT3
ENSG00000159579	RSPRY1
ENSG00000167785	ZNF558
ENSG00000077616	NAALAD2
ENSG00000119283	TRIM67
ENSG00000196367	TRRAP
ENSG00000114030	KPNA1
ENSG00000169554	ZEB2
ENSG00000134265	NAPG
ENSG00000165029	ABCA1
ENSG00000168003	SLC3A2
ENSG00000168955	TM4SF20
ENSG00000147677	EIF3H
ENSG00000256463	SALL3
ENSG00000060138	YBX3
ENSG00000187109	NAP1L1
ENSG00000092108	SCFD1
ENSG00000259075	POC1B-GALNT4
ENSG00000136542	GALNT5
ENSG00000129292	PHF20L1
ENSG00000121210	KIAA0922
ENSG00000167964	RAB26
ENSG00000136827	TOR1A
ENSG00000171475	WIPF2
ENSG00000054277	OPN3
ENSG00000162267	ITIH3
ENSG00000100150	DEPDC5
ENSG00000054356	PTPRN
ENSG00000149328	GLB1L2
ENSG00000117676	RPS6KA1
ENSG00000178741	COX5A
ENSG00000186973	FAM183A
ENSG00000116016	EPAS1
ENSG00000197535	MYO5A
ENSG00000166619	BLCAP
ENSG00000105229	PIAS4
ENSG00000137076	TLN1
ENSG00000168491	CCDC110
ENSG00000169855	ROBO1
ENSG00000065534	MYLK
ENSG00000160193	WDR4
ENSG00000184164	CRELD2
ENSG00000181929	PRKAG1
ENSG00000144724	PTPRG
ENSG00000173821	RNF213
ENSG00000075826	SEC31B
ENSG00000129667	RHBDF2
ENSG00000187595	ZNF385C
ENSG00000138759	FRAS1
ENSG00000086504	MRPL28
ENSG00000164761	TNFRSF11B
ENSG00000130640	TUBGCP2
ENSG00000125388	GRK4
ENSG00000151413	NUBPL
ENSG00000052344	PRSS8
ENSG00000130595	TNNT3
ENSG00000141255	SPATA22
ENSG00000160796	NBEAL2
ENSG00000109458	GAB1
ENSG00000171862	PTEN
ENSG00000127993	RBM48
ENSG00000166396	SERPINB7
ENSG00000164896	FASTK
ENSG00000146205	ANO7
ENSG00000162892	IL24
ENSG00000205038	PKHD1L1
ENSG00000143815	LBR
ENSG00000185359	HGS
ENSG00000181396	OGFOD3
ENSG00000164758	MED30
ENSG00000143379	SETDB1
ENSG00000091317	CMTM6
ENSG00000151773	CCDC122
ENSG00000158985	CDC42SE2
ENSG00000168228	ZCCHC4
ENSG00000181847	TIGIT
ENSG00000183833	MAATS1
ENSG00000170209	ANKK1
ENSG00000141198	TOM1L1
ENSG00000126934	MAP2K2
ENSG00000117020	AKT3
ENSG00000135362	PRR5L
ENSG00000179873	NLRP11
ENSG00000160551	TAOK1
ENSG00000123636	BAZ2B
ENSG00000187257	RSBN1L
ENSG00000104093	DMXL2
ENSG00000159173	TNNI1
ENSG00000111361	EIF2B1
ENSG00000138101	DTNB
ENSG00000134905	CARS2
ENSG00000114423	CBLB
ENSG00000168646	AXIN2
ENSG00000170502	NUDT9
ENSG00000102984	ZNF821
ENSG00000169231	THBS3
ENSG00000196470	SIAH1
ENSG00000119661	DNAL1
ENSG00000168267	PTF1A
ENSG00000159387	IRX6
ENSG00000141295	SCRN2
ENSG00000141956	PRDM15
ENSG00000166136	NDUFB8
ENSG00000103591	AAGAB
ENSG00000075539	FRYL
ENSG00000151748	SAV1
ENSG00000137310	TCF19
ENSG00000184009	ACTG1
ENSG00000115295	CLIP4
ENSG00000173511	VEGFB
ENSG00000206538	VGLL3
ENSG00000165521	EML5
ENSG00000136104	RNASEH2B
ENSG00000070961	ATP2B1
ENSG00000160299	PCNT
ENSG00000114279	FGF12
ENSG00000121848	RNF115
ENSG00000158560	DYNC1I1
ENSG00000104814	MAP4K1
ENSG00000092200	RPGRIP1
ENSG00000205639	MFSD2B
ENSG00000143924	EML4
ENSG00000094880	CDC23
ENSG00000155761	SPAG17
ENSG00000164007	CLDN19
ENSG00000070269	TMEM260
ENSG00000175193	PARL
ENSG00000170866	LILRA3
ENSG00000026508	CD44
ENSG00000167280	ENGASE
ENSG00000163902	RPN1
ENSG00000144452	ABCA12
ENSG00000164236	ANKRD33B
ENSG00000125434	SLC25A35
ENSG00000140395	WDR61
ENSG00000198873	GRK5
ENSG00000184956	MUC6
ENSG00000125520	SLC2A4RG
ENSG00000136937	NCBP1
ENSG00000178295	GEN1
ENSG00000104129	DNAJC17
ENSG00000074181	NOTCH3
ENSG00000198898	CAPZA2
ENSG00000184451	CCR10
ENSG00000118096	IFT46
ENSG00000163719	MTMR14
ENSG00000189129	PLAC9
ENSG00000164244	PRRC1
ENSG00000161849	KRT84
ENSG00000176463	SLCO3A1
ENSG00000155530	LRGUK
ENSG00000133962	CATSPERB
ENSG00000173327	MAP3K11
ENSG00000175387	SMAD2
ENSG00000078124	ACER3
ENSG00000079393	DUSP13
ENSG00000089351	GRAMD1A
ENSG00000187223	LCE2D
ENSG00000134779	TPGS2
ENSG00000065183	WDR3
ENSG00000134627	PIWIL4
ENSG00000166960	CCDC178
ENSG00000117519	CNN3
ENSG00000076555	ACACB
ENSG00000205085	FAM71F2
ENSG00000172458	IL17D
ENSG00000154920	EME1
ENSG00000048028	USP28
ENSG00000088882	CPXM1
ENSG00000103274	NUBP1
ENSG00000069702	TGFBR3
ENSG00000164187	LMBRD2
ENSG00000162552	WNT4
ENSG00000148700	ADD3
ENSG00000186908	ZDHHC17
ENSG00000099139	PCSK5
ENSG00000156256	USP16
ENSG00000066583	ISOC1
ENSG00000123219	CENPK
ENSG00000160207	HSF2BP
ENSG00000174514	MFSD4
ENSG00000078808	SDF4
ENSG00000146555	SDK1
ENSG00000090487	SPG21
ENSG00000107758	PPP3CB
ENSG00000146005	PSD2
ENSG00000141646	SMAD4
ENSG00000128829	EIF2AK4
ENSG00000203995	ZYG11A
ENSG00000091127	PUS7
ENSG00000129003	VPS13C
ENSG00000129910	CDH15
ENSG00000151967	SCHIP1
ENSG00000166813	KIF7
ENSG00000142621	FHAD1
ENSG00000067798	NAV3
ENSG00000146267	FAXC
ENSG00000101161	PRPF6
ENSG00000151229	SLC2A13
ENSG00000174652	ZNF266
ENSG00000107833	NPM3
ENSG00000052841	TTC17
ENSG00000196378	ZNF34
ENSG00000110367	DDX6
ENSG00000138835	RGS3
ENSG00000064835	POU1F1
ENSG00000166262	FAM227B
ENSG00000151320	AKAP6
ENSG00000099250	NRP1
ENSG00000178035	IMPDH2
ENSG00000091428	RAPGEF4
ENSG00000135338	LCA5
ENSG00000159176	CSRP1
ENSG00000091536	MYO15A
ENSG00000160111	CPAMD8
ENSG00000149091	DGKZ
ENSG00000175575	PAAF1
ENSG00000113163	COL4A3BP
ENSG00000158486	DNAH3
ENSG00000127481	UBR4
ENSG00000105656	ELL
ENSG00000064225	ST3GAL6
ENSG00000106603	COA1
ENSG00000120094	HOXB1
ENSG00000213463	SYNJ2BP
ENSG00000126088	UROD
ENSG00000148426	PROSER2
ENSG00000165695	AK8
ENSG00000204427	ABHD16A
ENSG00000134460	IL2RA
ENSG00000115592	PRKAG3
ENSG00000058866	DGKG
ENSG00000164938	TP53INP1
ENSG00000165684	SNAPC4
ENSG00000166266	CUL5
ENSG00000105655	ISYNA1
ENSG00000104714	ERICH1
ENSG00000162496	DHRS3
ENSG00000091879	ANGPT2
ENSG00000119402	FBXW2
ENSG00000171608	PIK3CD
ENSG00000171914	TLN2
ENSG00000156983	BRPF1
ENSG00000151470	C4orf33
ENSG00000205835	GMNC
ENSG00000215529	EFCAB8
ENSG00000148795	CYP17A1
ENSG00000165516	KLHDC2
ENSG00000135414	GDF11
ENSG00000163554	SPTA1
ENSG00000019102	VSIG2
ENSG00000101290	CDS2
ENSG00000198597	ZNF536
ENSG00000135521	LTV1
ENSG00000166167	BTRC
ENSG00000167775	CD320
ENSG00000253309	SERPINE3
ENSG00000100628	ASB2
ENSG00000183570	PCBP3
ENSG00000121073	SLC35B1
ENSG00000076201	PTPN23
ENSG00000137252	HCRTR2
ENSG00000185565	LSAMP
ENSG00000185344	ATP6V0A2
ENSG00000165807	PPP1R36
ENSG00000196814	MVB12B
ENSG00000141141	DDX52
ENSG00000164841	TMEM74
ENSG00000168159	RNF187
ENSG00000141034	GID4
ENSG00000113522	RAD50
ENSG00000139687	RB1
ENSG00000185261	KIAA0825
ENSG00000158161	EYA3
ENSG00000061455	PRDM6
ENSG00000035403	VCL
ENSG00000019991	HGF
ENSG00000104983	CCDC61
ENSG00000135387	CAPRIN1
ENSG00000138604	GLCE
ENSG00000089916	GPATCH2L
ENSG00000154845	PPP4R1
ENSG00000213920	MDP1
ENSG00000167550	RHEBL1
ENSG00000157350	ST3GAL2
ENSG00000132334	PTPRE
ENSG00000079691	LRRC16A
ENSG00000116473	RAP1A
ENSG00000155380	SLC16A1
ENSG00000122335	SERAC1
ENSG00000179021	C3orf38
ENSG00000196684	HSH2D
ENSG00000068793	CYFIP1
ENSG00000107290	SETX
ENSG00000120158	RCL1
ENSG00000047410	TPR
ENSG00000032219	ARID4A
ENSG00000150672	DLG2
ENSG00000105499	PLA2G4C
ENSG00000163357	DCST1
ENSG00000127377	CRYGN
ENSG00000105707	HPN
ENSG00000159200	RCAN1
ENSG00000143190	POU2F1
ENSG00000196365	LONP1
ENSG00000150347	ARID5B
ENSG00000166073	GPR176
ENSG00000119537	KDSR
ENSG00000078070	MCCC1
ENSG00000114107	CEP70
ENSG00000112038	OPRM1
ENSG00000111254	AKAP3
ENSG00000008294	SPAG9
ENSG00000117620	SLC35A3
ENSG00000163803	PLB1
ENSG00000172172	MRPL13
ENSG00000099968	BCL2L13
ENSG00000034677	RNF19A
ENSG00000198734	F5
ENSG00000138801	PAPSS1
ENSG00000198663	C6orf89
ENSG00000107951	MTPAP
ENSG00000166377	ATP9B
ENSG00000110400	PVRL1
ENSG00000266714	MYO15B
ENSG00000137752	CASP1
ENSG00000213689	TREX1
ENSG00000039139	DNAH5
ENSG00000005483	KMT2E
ENSG00000053328	METTL24
ENSG00000178966	RMI1
ENSG00000005884	ITGA3
ENSG00000122481	RWDD3
ENSG00000189350	FAM179A
ENSG00000136717	BIN1
ENSG00000213892	CEACAM16
ENSG00000134690	CDCA8
ENSG00000149930	TAOK2
ENSG00000107593	PKD2L1
ENSG00000100578	KIAA0586
ENSG00000187775	DNAH17
ENSG00000162739	SLAMF6
ENSG00000164627	KIF6
ENSG00000115232	ITGA4
ENSG00000078114	NEBL
ENSG00000155561	NUP205
ENSG00000164402	SEPT8
ENSG00000179335	CLK3
ENSG00000105672	ETV2
ENSG00000198865	CCDC152
ENSG00000164111	ANXA5
ENSG00000122299	ZC3H7A
ENSG00000117505	DR1
ENSG00000136052	SLC41A2
ENSG00000203896	LIME1
ENSG00000174839	DENND6A
ENSG00000171877	FRMD5
ENSG00000146670	CDCA5
ENSG00000108061	SHOC2
ENSG00000165633	VSTM4
ENSG00000085662	AKR1B1
ENSG00000174721	FGFBP3
ENSG00000086159	AQP6
ENSG00000198189	HSD17B11
ENSG00000162971	TYW5
ENSG00000165899	OTOGL
ENSG00000152137	HSPB8
ENSG00000183814	LIN9
ENSG00000147459	DOCK5
ENSG00000151062	CACNA2D4
ENSG00000095015	MAP3K1
ENSG00000137842	TMEM62
ENSG00000127314	RAP1B
ENSG00000116406	EDEM3
ENSG00000196277	GRM7
ENSG00000187553	CYP26C1
ENSG00000132388	UBE2G1
ENSG00000095587	TLL2
ENSG00000138771	SHROOM3
ENSG00000147421	HMBOX1
ENSG00000121274	PAPD5
ENSG00000185842	DNAH14
ENSG00000196867	ZFP28
ENSG00000145214	DGKQ
ENSG00000129450	SIGLEC9
ENSG00000145794	MEGF10
ENSG00000162390	ACOT11
ENSG00000178921	PFAS
ENSG00000158163	DZIP1L
ENSG00000112739	PRPF4B
ENSG00000170540	ARL6IP1
ENSG00000023734	STRAP
ENSG00000171714	ANO5
ENSG00000170190	SLC16A5
ENSG00000182938	OTOP3
ENSG00000100888	CHD8
ENSG00000128059	PPAT
ENSG00000104679	R3HCC1
ENSG00000160360	GPSM1
ENSG00000169760	NLGN1
ENSG00000090920	FCGBP
ENSG00000175274	TP53I11
ENSG00000135925	WNT10A
ENSG00000162976	PQLC3
ENSG00000135930	EIF4E2
ENSG00000070495	JMJD6
ENSG00000142538	PTH2
ENSG00000160883	HK3
ENSG00000142798	HSPG2
ENSG00000124731	TREM1
ENSG00000157653	C9orf43
ENSG00000173157	ADAMTS20
ENSG00000124140	SLC12A5
ENSG00000069248	NUP133
ENSG00000197935	ZNF311
ENSG00000159256	MORC3
ENSG00000129197	RPAIN
ENSG00000106459	NRF1
ENSG00000137074	APTX
ENSG00000166224	SGPL1
ENSG00000157445	CACNA2D3
ENSG00000174206	C12orf66
ENSG00000186188	FFAR4
ENSG00000157184	CPT2
ENSG00000123243	ITIH5
ENSG00000162066	AMDHD2
ENSG00000105371	ICAM4
ENSG00000170471	RALGAPB
ENSG00000124275	MTRR
ENSG00000139624	CERS5
ENSG00000117906	RCN2
ENSG00000189042	ZNF567
ENSG00000164291	ARSK
ENSG00000111615	KRR1
ENSG00000175324	LSM1
ENSG00000071539	TRIP13
ENSG00000114626	ABTB1
ENSG00000130204	TOMM40
ENSG00000128789	PSMG2
ENSG00000167291	TBC1D16
ENSG00000138293	NCOA4
ENSG00000088926	F11
ENSG00000137073	UBAP2
ENSG00000100263	RHBDD3
ENSG00000163606	CD200R1
ENSG00000153574	RPIA
ENSG00000107611	CUBN
ENSG00000120068	HOXB8
ENSG00000118308	LRMP
ENSG00000089250	NOS1
ENSG00000204424	LY6G6F
ENSG00000198440	ZNF583
ENSG00000166828	SCNN1G
ENSG00000171044	XKR6
ENSG00000180287	PLD5
ENSG00000075239	ACAT1
ENSG00000156711	MAPK13
ENSG00000113048	MRPS27
ENSG00000134317	GRHL1
ENSG00000162722	TRIM58
ENSG00000187535	IFT140
ENSG00000125414	MYH2
ENSG00000117143	UAP1
ENSG00000115504	EHBP1
ENSG00000103707	MTFMT
ENSG00000147697	GSDMC
ENSG00000162639	HENMT1
ENSG00000169836	TACR3
ENSG00000104883	PEX11G
ENSG00000166938	DIS3L
ENSG00000038219	BOD1L1
ENSG00000105339	DENND3
ENSG00000116127	ALMS1
ENSG00000140367	UBE2Q2
ENSG00000134825	TMEM258
ENSG00000078304	PPP2R5C
ENSG00000156931	VPS8
ENSG00000115705	TPO
ENSG00000161999	JMJD8
ENSG00000081665	ZNF506
ENSG00000204231	RXRB
ENSG00000177054	ZDHHC13
ENSG00000186469	GNG2
ENSG00000066735	KIF26A
ENSG00000166949	SMAD3
ENSG00000151655	ITIH2
ENSG00000166452	AKIP1
ENSG00000145996	CDKAL1
ENSG00000177731	FLII
ENSG00000142528	ZNF473
ENSG00000187231	SESTD1
ENSG00000106070	GRB10
ENSG00000185591	SP1
ENSG00000115266	APC2
ENSG00000132780	NASP
ENSG00000109805	NCAPG
ENSG00000138606	SHF
ENSG00000126773	PCNXL4
ENSG00000154864	PIEZO2
ENSG00000182973	CNOT10
ENSG00000109063	MYH3
ENSG00000076650	GPATCH1
ENSG00000149054	ZNF215
ENSG00000104517	UBR5
ENSG00000014914	MTMR11
ENSG00000116544	DLGAP3
ENSG00000116748	AMPD1
ENSG00000171853	TRAPPC12
ENSG00000198677	TTC37
ENSG00000101150	TPD52L2
ENSG00000062582	MRPS24
ENSG00000078043	PIAS2
ENSG00000048162	NOP16
ENSG00000130775	THEMIS2
ENSG00000183696	UPP1
ENSG00000181036	FCRL6
ENSG00000134256	CD101
ENSG00000131386	GALNT15
ENSG00000163362	C1orf106
ENSG00000160948	VPS28
ENSG00000106018	VIPR2
ENSG00000197451	HNRNPAB
ENSG00000168010	ATG16L2
ENSG00000161850	KRT82
ENSG00000112893	MAN2A1
ENSG00000130520	LSM4
ENSG00000010318	PHF7
ENSG00000161800	RACGAP1
ENSG00000185483	ROR1
ENSG00000050748	MAPK9
ENSG00000130309	COLGALT1
ENSG00000138286	FAM149B1
ENSG00000134538	SLCO1B1
ENSG00000173610	UGT2A1
ENSG00000172331	BPGM
ENSG00000163406	SLC15A2
ENSG00000167904	TMEM68
ENSG00000180776	ZDHHC20
ENSG00000110844	PRPF40B
ENSG00000137948	BRDT
ENSG00000126746	ZNF384
ENSG00000064300	NGFR
ENSG00000067221	STOML1
ENSG00000135547	HEY2
ENSG00000119888	EPCAM
ENSG00000119711	ALDH6A1
ENSG00000132953	XPO4
ENSG00000064102	ASUN
ENSG00000089280	FUS
ENSG00000169764	UGP2
ENSG00000134852	CLOCK
ENSG00000131873	CHSY1
ENSG00000163349	HIPK1
ENSG00000108671	PSMD11
ENSG00000100994	PYGB
ENSG00000137221	TJAP1
ENSG00000076554	TPD52
ENSG00000143632	ACTA1
ENSG00000162981	FAM84A
ENSG00000023041	ZDHHC6
ENSG00000090402	SI
ENSG00000140386	SCAPER
ENSG00000140525	FANCI
ENSG00000116213	WRAP73
ENSG00000105967	TFEC
ENSG00000164329	PAPD4
ENSG00000070748	CHAT
ENSG00000141337	ARSG
ENSG00000058453	CROCC
ENSG00000144130	NT5DC4
ENSG00000198722	UNC13B
ENSG00000211456	SACM1L
ENSG00000183760	PAPL
ENSG00000080224	EPHA6
ENSG00000114473	IQCG
ENSG00000052749	RRP12
ENSG00000152270	PDE3B
ENSG00000051128	HOMER3
ENSG00000172432	GTPBP2
ENSG00000037474	NSUN2
ENSG00000171307	ZDHHC16
ENSG00000259494	MRPL46
ENSG00000183318	SPDYE4
ENSG00000106028	SSBP1
ENSG00000113845	TIMMDC1
ENSG00000004809	SLC22A16
ENSG00000164106	SCRG1
ENSG00000197641	SERPINB13
ENSG00000109819	PPARGC1A
ENSG00000132906	CASP9
ENSG00000164118	CEP44
ENSG00000198736	MSRB1
ENSG00000196415	PRTN3
ENSG00000122971	ACADS
ENSG00000115165	CYTIP
ENSG00000120251	GRIA2
ENSG00000183654	MARCH11
ENSG00000198844	ARHGEF15
ENSG00000108510	MED13
ENSG00000132199	ENOSF1
ENSG00000124493	GRM4
ENSG00000112339	HBS1L
ENSG00000096968	JAK2
ENSG00000137802	MAPKBP1
ENSG00000105696	TMEM59L
ENSG00000177943	MAMDC4
ENSG00000154485	MMP21
ENSG00000141452	C18orf8
ENSG00000185567	AHNAK2
ENSG00000157538	DSCR3
ENSG00000124251	TP53TG5
ENSG00000122390	NAA60
ENSG00000063127	SLC6A16
ENSG00000197616	MYH6
ENSG00000064726	BTBD1
ENSG00000161013	MGAT4B
ENSG00000139908	TSSK4
ENSG00000203867	RBM20
ENSG00000122958	VPS26A
ENSG00000069431	ABCC9
ENSG00000204370	SDHD
ENSG00000167080	B4GALNT2
ENSG00000139117	CPNE8
ENSG00000136931	NR5A1
ENSG00000197712	FAM114A1
ENSG00000153982	GDPD1
ENSG00000179639	FCER1A
ENSG00000135597	REPS1
ENSG00000115596	WNT6
ENSG00000142677	IL22RA1
ENSG00000144668	ITGA9
ENSG00000171680	PLEKHG5
ENSG00000172061	LRRC15
ENSG00000198046	ZNF667
ENSG00000130332	LSM7
ENSG00000073670	ADAM11
ENSG00000160218	TRAPPC10
ENSG00000164078	MST1R
ENSG00000184500	PROS1
ENSG00000127022	CANX
ENSG00000243317	C7orf73
ENSG00000159322	ADPGK
ENSG00000165934	CPSF2
ENSG00000168904	LRRC28
ENSG00000162402	USP24
ENSG00000100410	PHF5A
ENSG00000087269	NOP14
ENSG00000110887	DAO
ENSG00000105643	ARRDC2
ENSG00000136305	CIDEB
ENSG00000151838	CCDC175
ENSG00000137804	NUSAP1
ENSG00000185630	PBX1
ENSG00000149260	CAPN5
ENSG00000165511	C10orf25
ENSG00000161217	PCYT1A
ENSG00000136883	KIF12
ENSG00000115310	RTN4
ENSG00000100916	BRMS1L
ENSG00000151923	TIAL1
ENSG00000115464	USP34
ENSG00000172578	KLHL6
ENSG00000159259	CHAF1B
ENSG00000101470	TNNC2
ENSG00000151224	MAT1A
ENSG00000101199	ARFGAP1
ENSG00000114841	DNAH1
ENSG00000136536	MARCH7
ENSG00000135457	TFCP2
ENSG00000162733	DDR2
ENSG00000164440	TXLNB
ENSG00000172349	IL16
ENSG00000161180	CCDC116
ENSG00000148357	HMCN2
ENSG00000164168	TMEM184C
ENSG00000115137	DNAJC27
ENSG00000242515	UGT1A10
ENSG00000088727	KIF9
ENSG00000134138	MEIS2
ENSG00000068654	POLR1A
ENSG00000099956	SMARCB1
ENSG00000077009	NMRK2
ENSG00000072840	EVC
ENSG00000113318	MSH3
ENSG00000168333	C8orf22
ENSG00000197601	FAR1
ENSG00000177239	MAN1B1
ENSG00000100632	ERH
ENSG00000159263	SIM2
ENSG00000046604	DSG2
ENSG00000104859	CLASRP
ENSG00000173868	PHOSPHO1
ENSG00000107614	TRDMT1
ENSG00000093183	SEC22C
ENSG00000132142	ACACA
ENSG00000151532	VTI1A
ENSG00000068831	RASGRP2
ENSG00000135842	FAM129A
ENSG00000048052	HDAC9
ENSG00000130270	ATP8B3
ENSG00000166987	MBD6
ENSG00000140105	WARS
ENSG00000141279	NPEPPS
ENSG00000122515	ZMIZ2
ENSG00000187741	FANCA
ENSG00000040341	STAU2
ENSG00000103653	CSK
ENSG00000204130	RUFY2
ENSG00000078328	RBFOX1
ENSG00000188559	RALGAPA2
ENSG00000145439	CBR4
ENSG00000104044	OCA2
ENSG00000115290	GRB14
ENSG00000174842	GLMN
ENSG00000128510	CPA4
ENSG00000047621	C12orf4
ENSG00000145335	SNCA
ENSG00000155256	ZFYVE27
ENSG00000140694	PARN
ENSG00000027075	PRKCH
ENSG00000173482	PTPRM
ENSG00000165782	TMEM55B
ENSG00000107902	LHPP
ENSG00000071205	ARHGAP10
ENSG00000174197	MGA
ENSG00000109814	UGDH
ENSG00000168014	C2CD3
ENSG00000153339	TRAPPC8
ENSG00000182752	PAPPA
ENSG00000197467	COL13A1
ENSG00000188243	COMMD6
ENSG00000204979	MS4A13
ENSG00000170677	SOCS6
ENSG00000134278	SPIRE1
ENSG00000163518	FCRL4
ENSG00000126838	PZP
ENSG00000154734	ADAMTS1
ENSG00000117650	NEK2
ENSG00000020256	ZFP64
ENSG00000135341	MAP3K7
ENSG00000064270	ATP2C2
ENSG00000161395	PGAP3
ENSG00000205758	CRYZL1
ENSG00000117480	FAAH
ENSG00000138400	MDH1B
ENSG00000153113	CAST
ENSG00000142875	PRKACB
ENSG00000133256	PDE6B
ENSG00000174444	RPL4
ENSG00000105479	CCDC114
ENSG00000196139	AKR1C3
ENSG00000124496	TRERF1
ENSG00000204977	TRIM13
ENSG00000065150	IPO5
ENSG00000125746	EML2
ENSG00000198089	SFI1
ENSG00000128849	CGNL1
ENSG00000105877	DNAH11
ENSG00000264424	MYH4
ENSG00000186335	SLC36A2
ENSG00000111913	FAM65B
ENSG00000040199	PHLPP2
ENSG00000143434	SEMA6C
ENSG00000067167	TRAM1
ENSG00000156599	ZDHHC5
ENSG00000127463	EMC1
ENSG00000145390	USP53
ENSG00000169045	HNRNPH1
ENSG00000114316	USP4
ENSG00000138448	ITGAV
ENSG00000166260	COX11
ENSG00000148835	TAF5
ENSG00000124466	LYPD3
ENSG00000124587	PEX6
ENSG00000172716	SLFN11
ENSG00000101425	BPI
ENSG00000181555	SETD2
ENSG00000161911	TREML1
ENSG00000197299	BLM
ENSG00000092098	RNF31
ENSG00000170289	CNGB3
ENSG00000099899	TRMT2A
ENSG00000123094	RASSF8
ENSG00000134321	RSAD2
ENSG00000104419	NDRG1
ENSG00000092094	OSGEP
ENSG00000180104	EXOC3
ENSG00000213949	ITGA1
ENSG00000147432	CHRNB3
ENSG00000011295	TTC19
ENSG00000152749	GPR180
ENSG00000198093	ZNF649
ENSG00000105131	EPHX3
ENSG00000100099	HPS4
ENSG00000129315	CCNT1
ENSG00000127337	YEATS4
ENSG00000224940	PRRT4
ENSG00000164129	NPY5R
ENSG00000136040	PLXNC1
ENSG00000101004	NINL
ENSG00000152042	NBPF11
ENSG00000143001	TMEM61
ENSG00000139531	SUOX
ENSG00000037241	RPL26L1
ENSG00000042062	FAM65C
ENSG00000126458	RRAS
ENSG00000132549	VPS13B
ENSG00000138375	SMARCAL1
ENSG00000140506	LMAN1L
ENSG00000163762	TM4SF18
ENSG00000122033	MTIF3
ENSG00000127081	ZNF484
ENSG00000101452	DHX35
ENSG00000069943	PIGB
ENSG00000168036	CTNNB1
ENSG00000141505	ASGR1
ENSG00000139567	ACVRL1
ENSG00000173846	PLK3
ENSG00000163935	SFMBT1
ENSG00000028310	BRD9
ENSG00000166532	RIMKLB
ENSG00000102886	GDPD3
ENSG00000013374	NUB1
ENSG00000138039	LHCGR
ENSG00000132781	MUTYH
ENSG00000103495	MAZ
ENSG00000075407	ZNF37A
ENSG00000115363	EVA1A
ENSG00000198242	RPL23A
ENSG00000171202	TMEM126A
ENSG00000183765	CHEK2
ENSG00000213047	DENND1B
ENSG00000178397	FAM220A
ENSG00000162761	LMX1A
ENSG00000140859	KIFC3
ENSG00000143772	ITPKB
ENSG00000113368	LMNB1
ENSG00000166747	AP1G1
ENSG00000150625	GPM6A
ENSG00000120438	TCP1
ENSG00000185722	ANKFY1
ENSG00000114270	COL7A1
ENSG00000163006	CCDC138
ENSG00000111602	TIMELESS
ENSG00000134198	TSPAN2
ENSG00000154767	XPC
ENSG00000069018	TRPC7
ENSG00000136436	CALCOCO2
ENSG00000136897	MRPL50
ENSG00000187994	RINL
ENSG00000131748	STARD3
ENSG00000145734	BDP1
ENSG00000010626	LRRC23
ENSG00000036549	ZZZ3
ENSG00000136110	LECT1
ENSG00000176927	EFCAB5
ENSG00000100036	SLC35E4
ENSG00000168575	SLC20A2
ENSG00000116962	NID1
ENSG00000078814	MYH7B
ENSG00000163684	RPP14
ENSG00000148848	ADAM12
ENSG00000100697	DICER1
ENSG00000131652	THOC6
ENSG00000113971	NPHP3
ENSG00000169604	ANTXR1
ENSG00000136925	TSTD2
ENSG00000092020	PPP2R3C
ENSG00000196391	ZNF774
ENSG00000152292	SH2D6
ENSG00000081479	LRP2
ENSG00000169398	PTK2
ENSG00000186081	KRT5
ENSG00000169174	PCSK9
ENSG00000105698	USF2
ENSG00000112559	MDFI
ENSG00000104231	ZFAND1
ENSG00000167965	MLST8
ENSG00000162367	TAL1
ENSG00000156475	PPP2R2B
ENSG00000163879	DNALI1
ENSG00000141380	SS18
ENSG00000118194	TNNT2
ENSG00000163947	ARHGEF3
ENSG00000176387	HSD11B2
ENSG00000155313	USP25
ENSG00000198835	GJC2
ENSG00000135148	TRAFD1
ENSG00000106078	COBL
ENSG00000117594	HSD11B1
ENSG00000141429	GALNT1
ENSG00000229474	PATL2
ENSG00000267795	SMIM22
ENSG00000007062	PROM1
ENSG00000063241	ISOC2
ENSG00000056586	RC3H2
ENSG00000118058	KMT2A
ENSG00000121057	AKAP1
ENSG00000075218	GTSE1
ENSG00000198003	CCDC151
ENSG00000162572	SCNN1D
ENSG00000113649	TCERG1
ENSG00000165501	LRR1
ENSG00000164325	TMEM174
ENSG00000204371	EHMT2
ENSG00000119599	DCAF4
ENSG00000184925	LCN12
ENSG00000124357	NAGK
ENSG00000177303	CASKIN2
ENSG00000198626	RYR2
ENSG00000172590	MRPL52
ENSG00000203666	EFCAB2
ENSG00000163933	RFT1
ENSG00000131504	DIAPH1
ENSG00000183036	PCP4
ENSG00000198650	TAT
ENSG00000104824	HNRNPL
ENSG00000112062	MAPK14
ENSG00000176871	WSB2
ENSG00000123815	ADCK4
ENSG00000213341	CHUK
ENSG00000139144	PIK3C2G
ENSG00000173175	ADCY5
ENSG00000079432	CIC
ENSG00000162650	ATXN7L2
ENSG00000173545	ZNF622
ENSG00000167985	SDHAF2
ENSG00000159588	CCDC17
ENSG00000140848	CPNE2
ENSG00000133805	AMPD3
ENSG00000008282	SYPL1
ENSG00000110628	SLC22A18
ENSG00000147724	FAM135B
ENSG00000116819	TFAP2E
ENSG00000171189	GRIK1
ENSG00000112282	MED23
ENSG00000078549	ADCYAP1R1
ENSG00000166387	PPFIBP2
ENSG00000062822	POLD1
ENSG00000203730	TEDDM1
ENSG00000137871	ZNF280D
ENSG00000112246	SIM1
ENSG00000125812	GZF1
ENSG00000170949	ZNF160
ENSG00000144214	LYG1
ENSG00000085449	WDFY1
ENSG00000164946	FREM1
ENSG00000106605	BLVRA
ENSG00000101280	ANGPT4
ENSG00000168005	C11orf84
ENSG00000060069	CTDP1
ENSG00000141084	RANBP10
ENSG00000183475	ASB7
ENSG00000109667	SLC2A9
ENSG00000138356	AOX1
ENSG00000137601	NEK1
ENSG00000174898	CATSPERD
ENSG00000119685	TTLL5
ENSG00000184347	SLIT3
ENSG00000134569	LRP4
ENSG00000111729	CLEC4A
ENSG00000113262	GRM6
ENSG00000120899	PTK2B
ENSG00000154553	PDLIM3
ENSG00000074695	LMAN1
ENSG00000121316	PLBD1
ENSG00000109208	SMR3A
ENSG00000079246	XRCC5
ENSG00000164053	ATRIP
ENSG00000184428	TOP1MT
ENSG00000196497	IPO4
ENSG00000188636	LDOC1L
ENSG00000177888	ZBTB41
ENSG00000127415	IDUA
ENSG00000235109	ZSCAN31
ENSG00000141030	COPS3
ENSG00000130413	STK33
ENSG00000166046	TCP11L2
ENSG00000137185	ZSCAN9
ENSG00000163681	SLMAP
ENSG00000112200	ZNF451
ENSG00000104412	EMC2
ENSG00000196408	NOXO1
ENSG00000155744	FAM126B
ENSG00000157927	RADIL
ENSG00000138764	CCNG2
ENSG00000179761	PIPOX
ENSG00000164941	INTS8
[truncated: 9,104 more rows]
