# Supplementary material for: Exon-variant interplay and multi-modal evidence identify endocrine dysregulation in severe psychiatric disorders impacting excitatory neurons
Source: Transl Psychiatry. 2025 Apr 19;15:153. doi: 10.1038/s41398-025-03366-8 (PMC12009313; doi:10.1038/s41398-025-03366-8)
Supplement: Supplementary file 17 — Supplementary Table 9 [file 41398_2025_3366_MOESM17_ESM.xlsx]

## Sheet: Sheet1 - TableS9_core_gene_set
Supplementary data file S9: List of unique Ensembl Gene IDs and gene symbols from the overlapping core set (n = 110) of exon-eQTL genes, genes from rare coding variants from SCHEMA consortium and the joint exon eQT-Score dataset.
Ensembl Gene ID	Gene Symbol
ENSG00000006283	CACNA1G
ENSG00000007062	PROM1
ENSG00000007237	GAS7
ENSG00000008083	JARID2
ENSG00000009307	CSDE1
ENSG00000010017	RANBP9
ENSG00000023287	RB1CC1
ENSG00000023516	AKAP11
ENSG00000038219	BOD1L1
ENSG00000038382	TRIO
ENSG00000048828	FAM120A
ENSG00000054793	ATP9A
ENSG00000058056	USP13
ENSG00000065000	AP3D1
ENSG00000065243	PKN2
ENSG00000070961	ATP2B1
ENSG00000076382	SPAG5
ENSG00000080802	CNOT4
ENSG00000084731	KIF3C
ENSG00000085377	PREP
ENSG00000092820	EZR
ENSG00000095321	CRAT
ENSG00000096063	SRPK1
ENSG00000100567	PSMA3
ENSG00000100890	KIAA0391
ENSG00000101126	ADNP
ENSG00000101158	NELFCD
ENSG00000102804	TSC22D1
ENSG00000103148	NPRL3
ENSG00000103657	HERC1
ENSG00000104853	CLPTM1
ENSG00000105492	SIGLEC6
ENSG00000105639	JAK3
ENSG00000108018	SORCS1
ENSG00000108671	PSMD11
ENSG00000109674	NEIL3
ENSG00000109790	KLHL5
ENSG00000110076	NRXN2
ENSG00000112144	ICK
ENSG00000113712	CSNK1A1
ENSG00000113916	BCL6
ENSG00000115966	ATF2
ENSG00000116254	CHD5
ENSG00000116539	ASH1L
ENSG00000116698	SMG7
ENSG00000121741	ZMYM2
ENSG00000124201	ZNFX1
ENSG00000124608	AARS2
ENSG00000125484	GTF3C4
ENSG00000126861	OMG
ENSG00000127125	PPCS
ENSG00000127603	MACF1
ENSG00000130227	XPO7
ENSG00000130382	MLLT1
ENSG00000132005	RFX1
ENSG00000132510	KDM6B
ENSG00000133858	ZFC3H1
ENSG00000134780	DAGLA
ENSG00000135525	MAP7
ENSG00000136002	ARHGEF4
ENSG00000138028	CGREF1
ENSG00000139636	LMBR1L
ENSG00000141905	NFIC
ENSG00000142208	AKT1
ENSG00000142784	WDTC1
ENSG00000143603	KCNN3
ENSG00000145362	ANK2
ENSG00000147526	TACC1
ENSG00000149346	SLX4IP
ENSG00000150768	DLAT
ENSG00000151067	CACNA1C
ENSG00000151623	NR3C2
ENSG00000153956	CACNA2D1
ENSG00000157927	RADIL
ENSG00000159692	CTBP1
ENSG00000160218	TRAPPC10
ENSG00000162378	ZYG11B
ENSG00000163104	SMARCAD1
ENSG00000163995	ABLIM2
ENSG00000165209	STRBP
ENSG00000165271	NOL6
ENSG00000166025	AMOTL1
ENSG00000167601	AXL
ENSG00000169398	PTK2
ENSG00000171502	COL24A1
ENSG00000171735	CAMTA1
ENSG00000173175	ADCY5
ENSG00000173230	GOLGB1
ENSG00000174718	KIAA1551
ENSG00000176102	CSTF3
ENSG00000178974	FBXO34
ENSG00000179915	NRXN1
ENSG00000181143	MUC16
ENSG00000182568	SATB1
ENSG00000183454	GRIN2A
ENSG00000186472	PCLO
ENSG00000187240	DYNC2H1
ENSG00000187258	NPSR1
ENSG00000187391	MAGI2
ENSG00000189050	RNFT1
ENSG00000196453	ZNF777
ENSG00000196455	PIK3R4
ENSG00000196689	TRPV1
ENSG00000197217	ENTPD4
ENSG00000197535	MYO5A
ENSG00000198218	QRICH1
ENSG00000198626	RYR2
ENSG00000205085	FAM71F2
ENSG00000214050	FBXO16
ENSG00000225190	PLEKHM1
