# Supplementary material for: Exon-variant interplay and multi-modal evidence identify endocrine dysregulation in severe psychiatric disorders impacting excitatory neurons
Source: Transl Psychiatry. 2025 Apr 19;15:153. doi: 10.1038/s41398-025-03366-8 (PMC12009313; doi:10.1038/s41398-025-03366-8)
Supplement: Supplementary file 18 — Supplementary Table 10 [file 41398_2025_3366_MOESM18_ESM.xlsx]

## Sheet: Sheet1 - TableS2_gene_DEGenes
Supplementary data file S10: List of enriched KEGG pathways, including the name of the pathway, number of genes in each pathway, number of overlapping genes to the core gene set, calculated p-value, adjusted p-value and gene symbols of the overlapping genes.
Pathway	N_genes	N_overlap	P-value	AdjP	Genes
Insulin secretion	83	6	1,40E-05	282738	KCNN3:RYR2:CACNA1C:ATF2:ADCY5:PCLO
Aldosterone synthesis and secretion	95	6	3,03E-05	282738	DAGLA:CACNA1C:ATP2B1:CACNA1G:ATF2:ADCY5
Adrenergic signaling in cardiomyocytes	144	7	3,55E-05	282738	RYR2:CACNA1C:ATP2B1:AKT1:ATF2:ADCY5:CACNA2D1
Circadian entrainment	95	5	336861	2012742	RYR2:CACNA1C:GRIN2A:CACNA1G:ADCY5
GnRH secretion	62	4	631699	2673914	KCNN3:CACNA1C:AKT1:CACNA1G
Cortisol synthesis and secretion	63	4	671276	2673914	CACNA1C:CACNA1G:ATF2:ADCY5
Growth hormone synthesis, secretion and action	117	5	873024	2980753	CACNA1C:AKT1:ATF2:ADCY5:PTK2
Dopaminergic synapse	127	5	1260442	376557	CACNA1C:AKT1:GRIN2A:ATF2:ADCY5
cAMP signaling pathway	210	6	2155993	5725359	RYR2:CACNA1C:ATP2B1:AKT1:GRIN2A:ADCY5
cGMP-PKG signaling pathway	160	5	3453433	8034482	CACNA1C:ATP2B1:AKT1:ATF2:ADCY5
Longevity regulating pathway	100	4	3697879	8034482	AKT1:ATF2:ADCY5:RB1CC1
Calcium signaling pathway	182	5	5944833	11840126	RYR2:CACNA1C:ATP2B1:GRIN2A:CACNA1G
Apelin signaling pathway	133	4	10032299	18443997	RYR2:AKT1:ADCY5:PIK3R4
Signaling pathways regulating pluripotency of stem cells	138	4	11373203	19415682	AKT1:JAK3:SMARCAD1:JARID2
Cardiac muscle contraction	77	3	12752106	20318355	RYR2:CACNA1C:CACNA2D1
Oxytocin signaling pathway	151	4	15383851	22979627	RYR2:CACNA1C:ADCY5:CACNA2D1
PI3K-Akt signaling pathway	336	6	19734513	27744404	PKN2:AKT1:JAK3:ATF2:MAGI2:PTK2
Pancreatic secretion	94	3	21643287	28737475	RYR2:ATP2B1:ADCY5
Chemokine signaling pathway	178	4	26298424	3308065	AKT1:JAK3:ADCY5:PTK2
Cholinergic synapse	110	3	32433349	3543551	CACNA1C:AKT1:ADCY5
MAPK signaling pathway	281	5	32746917	3543551	CACNA1C:AKT1:CACNA1G:ATF2:CACNA2D1
Glutamatergic synapse	111	3	33185448	3543551	CACNA1C:GRIN2A:ADCY5
Proteasome	46	2	34101118	3543551	PSMA3:PSMD11
Rap1 signaling pathway	207	4	42158031	41106854	AKT1:GRIN2A:ADCY5:MAGI2
Relaxin signaling pathway	125	3	44658094	41106854	AKT1:ATF2:ADCY5
Regulation of lipolysis in adipocytes	54	2	45647912	41106854	AKT1:ADCY5
Autophagy	127	3	46438706	41106854	AKT1:PIK3R4:RB1CC1
Retrograde endocannabinoid signaling	130	3	49174756	41974166	DAGLA:CACNA1C:ADCY5
VEGF signaling pathway	59	2	53491068	43719674	AKT1:PTK2
Estrogen signaling pathway	136	3	54878253	43719674	AKT1:ATF2:ADCY5
Long-term potentiation	64	2	617724	47624528	CACNA1C:GRIN2A
Renin secretion	68	2	68689798	51302693	CACNA1C:ADCY5
Thyroid hormone synthesis	73	2	77674366	56255071	ATF2:ADCY5
Gastric acid secretion	75	2	81366815	57196085	ADCY5:EZR
mRNA surveillance pathway	78	2	87005066	59412031	SMG7:CSTF3
GABAergic synapse	81	2	92757155	59916108	CACNA1C:ADCY5
ErbB signaling pathway	81	2	92757155	59916108	AKT1:PTK2
Salivary secretion	83	2	96652063	60789061	ATP2B1:ADCY5
Progesterone-mediated oocyte maturation	85	2	100593029	61645472	AKT1:ADCY5
GnRH signaling pathway	91	2	112674959	6608756	CACNA1C:ADCY5
Glucagon signaling pathway	98	2	12721453	70248041	AKT1:ATF2
Inflammatory mediator regulation of TRP channels	99	2	129326938	70248041	TRPV1:ADCY5
Regulation of actin cytoskeleton	203	3	137017885	71460118	ARHGEF4:EZR:PTK2
Parathyroid hormone synthesis, secretion and action	104	2	140009186	71460118	ATF2:ADCY5
Serotonergic synapse	105	2	142168405	71460118	CACNA1C:ADCY5
TNF signaling pathway	107	2	146508192	71460118	AKT1:ATF2
Leukocyte transendothelial migration	107	2	146508192	71460118	EZR:PTK2
Lysosome	121	2	177577623	81096023	AP3D1:ENTPD4
Purine metabolism	122	2	179836368	81096023	ADCY5:ENTPD4
Platelet activation	122	2	179836368	81096023	AKT1:ADCY5
FoxO signaling pathway	126	2	188914505	82091939	AKT1:BCL6
Cell adhesion molecules (CAMs)	131	2	200348743	84045268	NRXN2:NRXN1
Vascular smooth muscle contraction	132	2	202645772	84045268	CACNA1C:ADCY5
Phospholipase D signaling pathway	139	2	218804271	87157035	AKT1:ADCY5
JAK-STAT signaling pathway	147	2	237401998	89078629	AKT1:JAK3
mTOR signaling pathway	150	2	244400705	89864259	AKT1:NPRL3
Wnt signaling pathway	153	2	251408255	90515216	CTBP1:CSNK1A1
Tight junction	154	2	253745586	90515216	AMOTL1:EZR
Axon guidance	173	2	298156026	95012387	ABLIM2:PTK2
